# Supplementary material for: Controlling Neglected Tropical Diseases (NTDs) in Haiti: Implementation Strategies and Evidence of Their Success
Source: PLoS Negl Trop Dis. 2016 Oct 5;10(10):e0004954. doi: 10.1371/journal.pntd.0004954 (PMC5051938; doi:10.1371/journal.pntd.0004954)
Supplement: S2 Data — (XLSX) [file pntd.0004954.s002.xlsx]

## Sheet: build_mdakap_coverage_v5_133771
_URI	_CREATOR_URI_USER	_CREATION_DATE	_LAST_UPDATE_URI_USER	_LAST_UPDATE_DATE	_MODEL_VERSION	_UI_VERSION	_IS_COMPLETE	_SUBMISSION_DATE	_MARKED_AS_COMPLETE_DATE	COVTAKEDRUG	COVAGE	INSTRUCTIONS	PROXY	COVTEAM	COVNOTES	ADULT	LABEL	COVNAME	AVAILABILITY_ADULT	COVSEX
uuid:239148fc-064f-4962-b830-5ba25cb5a7ab	anonymousUser	2012-05-28 13:20:43		2012-05-28 13:20:43			1	2012-05-28 13:20:43	2012-05-28 13:20:43	yes	50		No	2		Yes	51	rm	present	female
uuid:5f950a4f-e4c4-463b-827a-93dd92107660	anonymousUser	2012-05-28 13:20:44		2012-05-28 13:20:44			1	2012-05-28 13:20:44	2012-05-28 13:20:44	yes	28		No	2		Yes	51	aa	present	female
uuid:cd23b365-e3a3-4009-88f7-d0aedff83b23	anonymousUser	2012-05-28 13:20:46		2012-05-28 13:20:46			1	2012-05-28 13:20:46	2012-05-28 13:20:46	yes	26		No	2		Yes	51	ao	present	female
uuid:2f712bf6-f045-445d-8035-411f79edbf3d	anonymousUser	2012-05-28 13:20:51		2012-05-28 13:20:51			1	2012-05-28 13:20:51	2012-05-28 13:20:51	no	1		Yes	2		No	51	as	present	male
uuid:6d682196-9533-40f2-b56b-a777fd50d563	anonymousUser	2012-05-28 13:20:52		2012-05-28 13:20:52			1	2012-05-28 13:20:52	2012-05-28 13:20:52	yes	5		Yes	2		No	51	aw	present	male
uuid:a7b94116-f13e-4773-adee-cf1906daae7e	anonymousUser	2012-05-28 13:20:54		2012-05-28 13:20:54			1	2012-05-28 13:20:54	2012-05-28 13:20:54	yes	4		Yes	2		No	51	jr	present	male
uuid:7377cb72-0915-4ed5-b60f-e131358621a7	anonymousUser	2012-05-28 13:20:55		2012-05-28 13:20:55			1	2012-05-28 13:20:55	2012-05-28 13:20:55	no	1		Yes	2		No	51	aj	present	female
uuid:06686af1-7926-4497-9e74-5a1d78195d72	anonymousUser	2012-05-28 13:21:04		2012-05-28 13:21:04			1	2012-05-28 13:21:04	2012-05-28 13:21:04	yes	52		No	2		Yes	53	lo	present	male
uuid:f1d2521c-9171-4134-a0d7-5e1c074cb550	anonymousUser	2012-05-28 13:21:06		2012-05-28 13:21:06			1	2012-05-28 13:21:06	2012-05-28 13:21:06	yes	21		No	2		Yes	53	lo	present	female
uuid:e7cfd8e5-8a2d-4271-9517-067c2e24cff5	anonymousUser	2012-05-28 13:21:12		2012-05-28 13:21:12			1	2012-05-28 13:21:12	2012-05-28 13:21:12	yes	18		Yes	2		Yes	53	yo	other	female
uuid:b27e01bf-b469-46d2-8ad0-5abc5774809d	anonymousUser	2012-05-28 13:21:14		2012-05-28 13:21:14			1	2012-05-28 13:21:14	2012-05-28 13:21:14	yes	16		Yes	2		No	53	lo	present	female
uuid:4789706d-33ac-4d30-9c67-7db9a43b8200	anonymousUser	2012-05-28 13:21:22		2012-05-28 13:21:22			1	2012-05-28 13:21:22	2012-05-28 13:21:22	no	54		No	2		Yes	52	jl	present	female
uuid:e63ca764-4a5e-4c7f-9cf3-53e455bc4703	anonymousUser	2012-05-28 13:21:23		2012-05-28 13:21:23			1	2012-05-28 13:21:23	2012-05-28 13:21:23	yes	9		Yes	2	li ale lekol	No	52	lp	other	male
uuid:bacdb612-6933-4dad-b51b-61eb394a4590	anonymousUser	2012-05-28 13:21:27		2012-05-28 13:21:27			1	2012-05-28 13:21:27	2012-05-28 13:21:27	yes	14		Yes	2		No	52	jd	other	female
uuid:9df04cd5-de30-4576-9a6d-87d50cedfe22	anonymousUser	2012-05-28 13:21:37		2012-05-28 13:21:37			1	2012-05-28 13:21:37	2012-05-28 13:21:37	unknown	55		Yes	2		Yes	52	jl	other	male
uuid:19c5600a-f055-4088-8ad7-c16255ccf6e2	anonymousUser	2012-05-28 13:21:48		2012-05-28 13:21:48			1	2012-05-28 13:21:48	2012-05-28 13:21:48	no	999		No	2		Yes	55	jd	present	female
uuid:4f933dff-05f0-43c4-8ace-3dc07d4007ce	anonymousUser	2012-05-28 13:21:49		2012-05-28 13:21:49			1	2012-05-28 13:21:49	2012-05-28 13:21:49	no	40		No	2		Yes	55	ld	present	female
uuid:5b5ee47c-b1b7-4e3b-b054-4f431b5e174a	anonymousUser	2012-05-28 13:21:50		2012-05-28 13:21:50			1	2012-05-28 13:21:50	2012-05-28 13:21:50	no	32		Yes	2		Yes	55	jd	other	female
uuid:97a3d60f-ee15-4852-bf38-12113d114b41	anonymousUser	2012-05-28 13:21:51		2012-05-28 13:21:51			1	2012-05-28 13:21:51	2012-05-28 13:21:51	no	28		Yes	2		Yes	55	pm	other	male
uuid:cac18cea-c1f3-4bc4-8fb0-937901f1f678	anonymousUser	2012-05-28 13:21:52		2012-05-28 13:21:52			1	2012-05-28 13:21:52	2012-05-28 13:21:52	no	17		Yes	2		No	55	jr	other	female
uuid:a05baa6b-5f64-42f6-9398-649d802eee16	anonymousUser	2012-05-28 13:21:58		2012-05-28 13:21:58			1	2012-05-28 13:21:58	2012-05-28 13:21:58	yes	70		No	2		Yes	56	fj	present	female
uuid:9a9d357d-d5f9-40d7-8550-73f190a98e8a	anonymousUser	2012-05-28 13:21:59		2012-05-28 13:21:59			1	2012-05-28 13:21:59	2012-05-28 13:21:59	yes	43		Yes	2		Yes	56	no	other	male
uuid:93f9bccb-a272-4b79-b224-3bb40b038e2d	anonymousUser	2012-05-28 13:22:00		2012-05-28 13:22:00			1	2012-05-28 13:22:00	2012-05-28 13:22:00	yes	26		Yes	2	zxvh	Yes	56	cb	other	male
uuid:07d3b998-9792-477a-98a0-81e18211444d	anonymousUser	2012-05-28 13:22:01		2012-05-28 13:22:01			1	2012-05-28 13:22:01	2012-05-28 13:22:01	yes	3		Yes	2		No	56	cb	na	male
uuid:8414ea37-7240-4df8-9c3b-895ad22f2908	anonymousUser	2012-05-28 13:22:03		2012-05-28 13:22:03			1	2012-05-28 13:22:03	2012-05-28 13:22:03	no	5		Yes	2		No	56	cr	other	female
uuid:9690826a-bfbf-4f8f-89dc-f51a3e0fdaeb	anonymousUser	2012-05-28 13:22:07		2012-05-28 13:22:07			1	2012-05-28 13:22:07	2012-05-28 13:22:07	no	28		No	2	cgji	Yes	57	mj	present	male
uuid:c98101a9-9d4f-4c84-bc87-c4a97ee212f4	anonymousUser	2012-05-28 13:22:08		2012-05-28 13:22:08			1	2012-05-28 13:22:08	2012-05-28 13:22:08	no	22		No	2		Yes	57	nd	present	female
uuid:f7487d74-0d9a-445a-b10e-857102645a9a	anonymousUser	2012-05-28 13:22:09		2012-05-28 13:22:09			1	2012-05-28 13:22:09	2012-05-28 13:22:09	no	60		Yes	2		Yes	57	ci	other	female
uuid:bbdacc68-7a0b-4967-b0c8-20267b4ed9d3	anonymousUser	2012-05-28 13:22:10		2012-05-28 13:22:10			1	2012-05-28 13:22:10	2012-05-28 13:22:10	no	2		Yes	2		No	57	kj	other	male
uuid:8f851fba-2f8e-4a59-ade9-7026b8e788a8	anonymousUser	2012-05-28 13:22:11		2012-05-28 13:22:11			1	2012-05-28 13:22:11	2012-05-28 13:22:11	no	22		Yes	2		Yes	57	jj	other	male
uuid:495c0e0a-9d60-4d78-829b-12ee3cb4fe77	anonymousUser	2012-05-28 13:22:17		2012-05-28 13:22:17			1	2012-05-28 13:22:17	2012-05-28 13:22:17	yes	38		Yes	2		Yes	58	oc	other	male
uuid:60a3582e-f248-4156-a9c1-14202eff8190	anonymousUser	2012-05-28 13:22:18		2012-05-28 13:22:18			1	2012-05-28 13:22:18	2012-05-28 13:22:18	yes	33		No	2	fchj	Yes	58	pe	present	female
uuid:6d40384a-7217-4ad8-8bed-8e6b7238932c	anonymousUser	2012-05-28 13:22:19		2012-05-28 13:22:19			1	2012-05-28 13:22:19	2012-05-28 13:22:19	yes	4		Yes	2	zcbj	No	58	cc	present	female
uuid:40304481-2314-430d-8786-44924e53d7ae	anonymousUser	2012-05-28 13:22:20		2012-05-28 13:22:20			1	2012-05-28 13:22:20	2012-05-28 13:22:20	no	2		Yes	2	sfhj	No	58	cd	present	female
uuid:bfed0628-3372-4925-ae7d-f11f1a470183	anonymousUser	2012-05-28 13:22:24		2012-05-28 13:22:24			1	2012-05-28 13:22:24	2012-05-28 13:22:24	no	20		Yes	2		Yes	59	kd	other	female
uuid:155ef499-19e1-4a1a-a6cc-9e24387f89bf	anonymousUser	2012-05-28 13:22:25		2012-05-28 13:22:25			1	2012-05-28 13:22:25	2012-05-28 13:22:25	no	16		No	2	zvjk	No	59	ld	present	male
uuid:f982179a-8ec9-478a-bea4-ccae49bea74d	anonymousUser	2012-05-28 13:22:26		2012-05-28 13:22:26			1	2012-05-28 13:22:26	2012-05-28 13:22:26	no	18		No	2	hhjk	Yes	59	lf	present	male
uuid:94ff2cb5-eb21-4946-b157-f98805aeaca8	anonymousUser	2012-05-28 13:22:27		2012-05-28 13:22:27			1	2012-05-28 13:22:27	2012-05-28 13:22:27	unknown	24		Yes	2	vvnk	Yes	59	jd	other	male
uuid:bd61c9a2-0887-4555-9a02-13427c918f09	anonymousUser	2012-05-28 13:22:28		2012-05-28 13:22:28			1	2012-05-28 13:22:28	2012-05-28 13:22:28	no	5		Yes	2	zxgh	No	59	dd	present	male
uuid:cd4ca66b-863b-4d90-8a80-1fe6f9cecf69	anonymousUser	2012-05-28 13:22:30		2012-05-28 13:22:30			1	2012-05-28 13:22:30	2012-05-28 13:22:30	no	23		Yes	2	zfj	Yes	59	td	other	female
uuid:4977fad0-f5a1-43ff-8a9c-1a716cceaf2b	anonymousUser	2012-05-28 13:22:34		2012-05-28 13:22:34			1	2012-05-28 13:22:34	2012-05-28 13:22:34	no	28		No	2	zchk	Yes	60	dm	present	female
uuid:36df946f-c292-468f-bcd5-93046c7543fe	anonymousUser	2012-05-28 13:22:35		2012-05-28 13:22:35			1	2012-05-28 13:22:35	2012-05-28 13:22:35	yes	27		Yes	2		Yes	60	fm	other	female
uuid:548e977f-7bb4-48cb-b4b3-5d59504da792	anonymousUser	2012-05-28 13:22:36		2012-05-28 13:22:36			1	2012-05-28 13:22:36	2012-05-28 13:22:36	no	22		No	2	svhj	Yes	60	lm	present	female
uuid:035d4195-408f-40b6-91f0-2751d683f72f	anonymousUser	2012-05-28 13:22:37		2012-05-28 13:22:37			1	2012-05-28 13:22:37	2012-05-28 13:22:37	no	13		Yes	2		No	60	kf	other	male
uuid:18ec2bd6-bc31-4150-a650-5600e2bb6264	anonymousUser	2012-05-28 14:37:35		2012-05-28 14:37:35			1	2012-05-28 14:37:35	2012-05-28 14:37:35	yes	15		No	6	Ok	No	151	R l	present	female
uuid:a86e3488-65d5-4e06-9b3f-a54e6a513f2d	anonymousUser	2012-05-28 14:37:37		2012-05-28 14:37:37			1	2012-05-28 14:37:37	2012-05-28 14:37:37	yes	18		Yes	4	Ok	No	151	D b	Expected_back_tomorrow	female
uuid:e287af49-4ea4-4ce5-a954-5c471bfe35f8	anonymousUser	2012-05-28 14:37:38		2012-05-28 14:37:38			1	2012-05-28 14:37:38	2012-05-28 14:37:38	yes	9		Yes	4	Ok	No	151	E l	Expected_back_tomorrow	female
uuid:a83bb13a-d69b-450c-8ae0-a6b5d79cefab	anonymousUser	2012-05-28 14:37:39		2012-05-28 14:37:39			1	2012-05-28 14:37:39	2012-05-28 14:37:39	yes	5		Yes	4	Ok	No	151	D v	Expected_back_tomorrow	male
uuid:f4d7c4ed-eee6-4dd6-8646-32892ab3235b	anonymousUser	2012-05-28 14:37:40		2012-05-28 14:37:40			1	2012-05-28 14:37:40	2012-05-28 14:37:40	yes	5		Yes	4	Se yon marasa yo ye yal lekol	No	151	D v	Expected_back_tomorrow	male
uuid:b1758679-b4c2-411f-b79d-d183e712eceb	anonymousUser	2012-05-28 14:37:46		2012-05-28 14:37:46			1	2012-05-28 14:37:46	2012-05-28 14:37:46	yes	25		Yes	4	Ok	Yes	151	E v	Expected_back_tomorrow	male
uuid:83c526fa-c3e9-42f8-978d-37e05e311523	anonymousUser	2012-05-28 14:37:47		2012-05-28 14:37:47			1	2012-05-28 14:37:47	2012-05-28 14:37:47	yes	24		Yes	4	Ok	Yes	151	L l	Expected_back_tomorrow	female
uuid:68b4c484-af9a-4c7c-8a02-040df87c8291	anonymousUser	2012-05-28 14:37:47		2012-05-28 14:37:47			1	2012-05-28 14:37:47	2012-05-28 14:37:47	yes	19		Yes	4	Ok	Yes	151	F v	Expected_back_tomorrow	male
uuid:3a402e27-5828-41a0-87fa-dec33716de67	anonymousUser	2012-05-28 14:37:50		2012-05-28 14:37:50			1	2012-05-28 14:37:50	2012-05-28 14:37:50	yes	26		No	4	Ok	Yes	152	C j	present	male
uuid:280702fe-e715-413a-82b3-12545872e301	anonymousUser	2012-05-28 14:37:51		2012-05-28 14:37:51			1	2012-05-28 14:37:51	2012-05-28 14:37:51	no	23		No	4	Ok	Yes	152	L j	present	male
uuid:ea8f56c3-e59c-4149-9107-473f18e688f7	anonymousUser	2012-05-28 14:37:52		2012-05-28 14:37:52			1	2012-05-28 14:37:52	2012-05-28 14:37:52	yes	26		Yes	4	Ok	Yes	152	C j	Expected_back_tomorrow	male
uuid:07bf33ca-50b3-47b3-b814-d5da805e4673	anonymousUser	2012-05-28 14:37:54		2012-05-28 14:37:54			1	2012-05-28 14:37:54	2012-05-28 14:37:54	no	21		Yes	6	Ok	Yes	152	S j	Expected_back_tomorrow	female
uuid:a2506a78-93f6-4265-afeb-62f1164ab4ca	anonymousUser	2012-05-28 14:37:54		2012-05-28 14:37:54			1	2012-05-28 14:37:54	2012-05-28 14:37:54	yes	18		Yes	4	Ok	No	152	F j	Expected_back_tomorrow	female
uuid:e0a95064-4def-40f7-afd3-a134e6cd1d39	anonymousUser	2012-05-28 14:37:55		2012-05-28 14:37:55			1	2012-05-28 14:37:55	2012-05-28 14:37:55	yes	45		Yes	4	Ok	Yes	152	F f	Expected_back_tomorrow	female
uuid:69e3406b-01da-4277-a1e1-0b57fb5ace39	anonymousUser	2012-05-28 14:37:57		2012-05-28 14:37:57			1	2012-05-28 14:37:57	2012-05-28 14:37:57	yes	38		Yes	4	La l port au prince	Yes	153	F e	Expected_back_tomorrow	male
uuid:1c190198-9032-45af-a28a-e95bcdaeec11	anonymousUser	2012-05-28 14:37:58		2012-05-28 14:37:58			1	2012-05-28 14:37:58	2012-05-28 14:37:58	yes	34		No	4	Ok	Yes	153	E f	present	female
uuid:f0221a05-f192-4c80-a076-eaeb94c58ec2	anonymousUser	2012-05-28 14:38:00		2012-05-28 14:38:00			1	2012-05-28 14:38:00	2012-05-28 14:38:00	yes	10		Yes	4	Ok	No	153	F m	Expected_back_tomorrow	female
uuid:f7f1d9e7-d605-44bd-926a-76c11b781674	anonymousUser	2012-05-28 14:38:00		2012-05-28 14:38:00			1	2012-05-28 14:38:00	2012-05-28 14:38:00	yes	3		Yes	4	Ok	No	153	F w	Expected_back_tomorrow	male
uuid:42b5d2b6-54e6-414a-9893-acca79077913	anonymousUser	2012-05-28 14:38:02		2012-05-28 14:38:02			1	2012-05-28 14:38:02	2012-05-28 14:38:02	yes	14		Yes	4	Yo al lekol	No	153	M a	Expected_back_tomorrow	male
uuid:112c6f09-12d5-4f25-b8fe-84369fda3919	anonymousUser	2012-05-28 14:38:03		2012-05-28 14:38:03			1	2012-05-28 14:38:03	2012-05-28 14:38:03	yes	27		No	4	Ok	Yes	154	R d	present	male
uuid:0d42b30a-3a47-4279-b2d5-f144008b1fb3	anonymousUser	2012-05-28 14:38:05		2012-05-28 14:38:05			1	2012-05-28 14:38:05	2012-05-28 14:38:05	yes	45		Yes	4	Ok	Yes	154	R e	Expected_back_tomorrow	female
uuid:87f6df9c-d473-4db6-9ecf-59d0f2a5b3e2	anonymousUser	2012-05-28 14:38:05		2012-05-28 14:38:05			1	2012-05-28 14:38:05	2012-05-28 14:38:05	yes	50		Yes	4	Ok	Yes	154	E d	Expected_back_tomorrow	male
uuid:5d3f68e9-1b46-445f-8537-4f96fc4f348e	anonymousUser	2012-05-28 14:38:08		2012-05-28 14:38:08			1	2012-05-28 14:38:08	2012-05-28 14:38:08	no	19		Yes	4	Ok	Yes	154	R d	Expected_back_tomorrow	female
uuid:803ee1ed-e5e6-43aa-a88f-8d2480472748	anonymousUser	2012-05-28 14:38:09		2012-05-28 14:38:09			1	2012-05-28 14:38:09	2012-05-28 14:38:09	no	19		Yes	4	Se marasa 2 moun sa yo ye	Yes	154	R d	Expected_back_tomorrow	female
uuid:7b1b5886-680b-4f78-a66e-669fbc03ded0	anonymousUser	2012-05-28 14:38:12		2012-05-28 14:38:12			1	2012-05-28 14:38:12	2012-05-28 14:38:12	no	71		No	4	Ok	Yes	155	C d	present	female
uuid:01e17409-7d9c-4938-aab1-54c8d10ec025	anonymousUser	2012-05-28 14:38:13		2012-05-28 14:38:13			1	2012-05-28 14:38:13	2012-05-28 14:38:13	no	7		Yes	4	Ok	No	155	V b	Expected_back_tomorrow	male
uuid:3243bd69-3fbd-44fb-a2d5-1656e5ef15f5	anonymousUser	2012-05-28 14:38:24		2012-05-28 14:38:24			1	2012-05-28 14:38:24	2012-05-28 14:38:24	no	23		No	4	Ok	Yes	156	O d	present	male
uuid:5a3e0876-dc91-463c-b7ac-c114002dd65d	anonymousUser	2012-05-28 14:38:27		2012-05-28 14:38:27			1	2012-05-28 14:38:27	2012-05-28 14:38:27	no	56		Yes	4	Ok	Yes	156	E f	Expected_back_tomorrow	male
uuid:202cc844-f4cb-4251-a5db-56011a59b652	anonymousUser	2012-05-28 14:38:29		2012-05-28 14:38:29			1	2012-05-28 14:38:29	2012-05-28 14:38:29	no	18		Yes	4	Ok	No	156	J f	Expected_back_tomorrow	female
uuid:9d9bac76-2c9f-4ee3-bae3-b0dbf5e95095	anonymousUser	2012-05-28 14:38:30		2012-05-28 14:38:30			1	2012-05-28 14:38:30	2012-05-28 14:38:30	no	10		Yes	4	Ok	No	156	R f	Expected_back_tomorrow	male
uuid:1551fde2-a59e-48ad-bc6b-ae63b0e8055e	anonymousUser	2012-05-28 14:38:32		2012-05-28 14:38:32			1	2012-05-28 14:38:32	2012-05-28 14:38:32	no	7		Yes	4	Ok	No	156	W f	Expected_back_tomorrow	male
uuid:b13afbd0-c94d-4a42-a8f4-b3e4ed050f3e	anonymousUser	2012-05-28 14:38:33		2012-05-28 14:38:33			1	2012-05-28 14:38:33	2012-05-28 14:38:33	no	4		Yes	4	Ok	No	156	L f	Expected_back_tomorrow	male
uuid:b3de4251-1346-40da-a955-cd6c45d90a12	anonymousUser	2012-05-28 14:38:34		2012-05-28 14:38:34			1	2012-05-28 14:38:34	2012-05-28 14:38:34	no	58		Yes	4	Ok	Yes	156	V e	Expected_back_tomorrow	male
uuid:164b7c91-dd54-456f-89e9-a026c907b0b9	anonymousUser	2012-05-28 14:38:35		2012-05-28 14:38:35			1	2012-05-28 14:38:35	2012-05-28 14:38:35	no	26		Yes	4		Yes	156	E f	Expected_back_tomorrow	male
uuid:917d683c-78d8-418a-9fa5-e4a309f9dd64	anonymousUser	2012-05-28 14:38:39		2012-05-28 14:38:39			1	2012-05-28 14:38:39	2012-05-28 14:38:39	no	50		No	4	Ok	Yes	157	L d	present	female
uuid:078fc0f2-16b3-4255-ab53-a4696f8b596c	anonymousUser	2012-05-28 14:38:40		2012-05-28 14:38:40			1	2012-05-28 14:38:40	2012-05-28 14:38:40	no	24		No	4	Ok	Yes	157	J n	present	female
uuid:ad85809e-b523-40c6-aa94-09c1654159ba	anonymousUser	2012-05-28 14:38:40		2012-05-28 14:38:40			1	2012-05-28 14:38:40	2012-05-28 14:38:40	no	26		No	4	Ok	Yes	157	R n	present	female
uuid:8099ce9d-494e-4f01-8794-07a498dac673	anonymousUser	2012-05-28 14:38:43		2012-05-28 14:38:43			1	2012-05-28 14:38:43	2012-05-28 14:38:43	no	11		No	4	Ok	No	157	M v	present	female
uuid:b3fbb047-d96b-4239-b946-8da1df242566	anonymousUser	2012-05-28 14:38:44		2012-05-28 14:38:44			1	2012-05-28 14:38:44	2012-05-28 14:38:44	no	14		Yes	4	Ok	No	157	E j	Expected_back_tomorrow	male
uuid:71cee1e4-5d26-4cf0-8866-b2e1563d9697	anonymousUser	2012-05-28 14:38:45		2012-05-28 14:38:45			1	2012-05-28 14:38:45	2012-05-28 14:38:45	no	14		Yes	4	Ok	No	157	E j	Expected_back_tomorrow	male
uuid:9a7d9f2a-ca12-45bb-8990-f5b71d33e8c8	anonymousUser	2012-05-28 14:38:52		2012-05-28 14:38:52			1	2012-05-28 14:38:52	2012-05-28 14:38:52	no	25		Yes	4	Ok	Yes	157	N n	Expected_back_tomorrow	male
uuid:828bbcc9-7a2b-4dac-b631-2df403cfd34f	anonymousUser	2012-05-28 14:39:12		2012-05-28 14:39:12			1	2012-05-28 14:39:12	2012-05-28 14:39:12	no	25		No	4	Ok	Yes	158	D m	present	male
uuid:9b0b5219-5896-48df-8259-2479f660c412	anonymousUser	2012-05-28 14:39:12		2012-05-28 14:39:12			1	2012-05-28 14:39:12	2012-05-28 14:39:12	no	22		No	4	Ok	Yes	158	J f	present	male
uuid:1e78167b-2769-47c2-aaf8-6538762a35c3	anonymousUser	2012-05-28 14:39:13		2012-05-28 14:39:13			1	2012-05-28 14:39:13	2012-05-28 14:39:13	no	29		No	4	Ok	Yes	158	T f	present	female
uuid:1cb10709-8f51-4776-9e5b-956ced1f1bcf	anonymousUser	2012-05-28 14:39:14		2012-05-28 14:39:14			1	2012-05-28 14:39:14	2012-05-28 14:39:14	no	26		Yes	4	Ok	Yes	158	M j	Expected_back_tomorrow	female
uuid:1ac8ab1d-8a47-4167-ba93-7f03832bd809	anonymousUser	2012-05-28 14:39:14		2012-05-28 14:39:14			1	2012-05-28 14:39:14	2012-05-28 14:39:14	no	3		Yes	4	Ok	No	158	J kf	present	male
uuid:068b413a-74b4-4346-9987-3756b9323d5b	anonymousUser	2012-05-28 14:39:26		2012-05-28 14:39:26			1	2012-05-28 14:39:26	2012-05-28 14:39:26	no	67		No	4	Ok	Yes	159	D j	present	female
uuid:2316f49d-4848-4a9e-ba14-bcc29344b8ba	anonymousUser	2012-05-28 14:39:27		2012-05-28 14:39:27			1	2012-05-28 14:39:27	2012-05-28 14:39:27	no	15		Yes	4	Ok	No	159	J j	Expected_back_tomorrow	male
uuid:95adc664-6f15-4f90-ad90-84f86ec596d0	anonymousUser	2012-05-28 14:39:30		2012-05-28 14:39:30			1	2012-05-28 14:39:30	2012-05-28 14:39:30	no	35		Yes	4	Moun nan sa pa janm tande pale de filarioz	Yes	159	J m	Expected_back_tomorrow	female
uuid:910abf03-4f78-4b87-8f2a-0cd74c16724f	anonymousUser	2012-05-28 14:39:32		2012-05-28 14:39:32			1	2012-05-28 14:39:32	2012-05-28 14:39:32	no	60		No	4		Yes	160	K j	present	male
uuid:50301fb7-aef8-4f35-963c-aed6ba03a6de	anonymousUser	2012-05-28 14:39:36		2012-05-28 14:39:36			1	2012-05-28 14:39:36	2012-05-28 14:39:36	no	57		No	4	Ok	Yes	160	G j	present	female
uuid:28cbcbd6-9e82-4e07-9da3-31fa93a62a52	anonymousUser	2012-05-28 14:39:39		2012-05-28 14:39:39			1	2012-05-28 14:39:39	2012-05-28 14:39:39	no	25		Yes	4	Ok	Yes	160	A j	Expected_back_tomorrow	male
uuid:6e80b2be-39ba-4505-9ff1-be19e1fd9fad	anonymousUser	2012-05-28 15:27:49		2012-05-28 15:27:49			1	2012-05-28 15:27:49	2012-05-28 15:27:49	yes	64		Yes	2	zfj	Yes	62	cd	other	male
uuid:f1410f56-a67b-4cd5-8f30-2a4ed3c86118	anonymousUser	2012-05-28 15:27:51		2012-05-28 15:27:51			1	2012-05-28 15:27:51	2012-05-28 15:27:51	no	60		No	2	dgjko	Yes	62	lc	present	female
uuid:1092c095-e517-4535-8ac5-14c417eb91aa	anonymousUser	2012-05-28 15:27:53		2012-05-28 15:27:53			1	2012-05-28 15:27:53	2012-05-28 15:27:53	no	29		Yes	2	chko	Yes	62	cd	other	male
uuid:e0b8511d-17ff-4ea0-9b97-e49fa70b0b4b	anonymousUser	2012-05-28 15:27:55		2012-05-28 15:27:55			1	2012-05-28 15:27:55	2012-05-28 15:27:55	no	7		Yes	2	zghjk	No	62	ad	other	male
uuid:c9d2abec-f9f5-4391-99e3-17ad3e08931e	anonymousUser	2012-05-28 15:27:59		2012-05-28 15:27:59			1	2012-05-28 15:27:59	2012-05-28 15:27:59	yes	29		Yes	2	cbml	Yes	63	ac	other	female
uuid:7f3258ad-b730-4e26-a3ba-490707cd178d	anonymousUser	2012-05-28 15:28:04		2012-05-28 15:28:04			1	2012-05-28 15:28:04	2012-05-28 15:28:04	yes	27		No	2	sfhjx	Yes	63	av	present	male
uuid:ef2bef14-b8aa-4364-8f9e-053ad6f3e2cd	anonymousUser	2012-05-28 15:28:06		2012-05-28 15:28:06			1	2012-05-28 15:28:06	2012-05-28 15:28:06	yes	60		Yes	2	dbkl	Yes	63	av	other	male
uuid:b413648f-c853-4d1b-85b9-a2fa503f14d1	anonymousUser	2012-05-28 15:28:07		2012-05-28 15:28:07			1	2012-05-28 15:28:07	2012-05-28 15:28:07	yes	22		Yes	2	zcbj	Yes	63	ai	other	female
uuid:2326e3b7-f995-45e5-bc31-63ed7bf639a7	anonymousUser	2012-05-28 15:28:15		2012-05-28 15:28:15			1	2012-05-28 15:28:15	2012-05-28 15:28:15	yes	29		No	2	sfhk	Yes	64	mj	present	female
uuid:40fc27fb-ead7-4b21-93a0-8400add03c40	anonymousUser	2012-05-28 15:28:15		2012-05-28 15:28:15			1	2012-05-28 15:28:15	2012-05-28 15:28:15	yes	39		No	2	ghj	Yes	64	aj	present	male
uuid:156eae4a-5283-471a-9cb6-ff16cbe9670d	anonymousUser	2012-05-28 15:28:16		2012-05-28 15:28:16			1	2012-05-28 15:28:16	2012-05-28 15:28:16	yes	12		Yes	2	zghj	No	64	wj	other	female
uuid:487d1a25-1484-4c5b-92cf-9aaa1e0d73b9	anonymousUser	2012-05-28 15:28:17		2012-05-28 15:28:17			1	2012-05-28 15:28:17	2012-05-28 15:28:17	yes	3		Yes	2	dfgh	No	64	aj	present	female
uuid:cb64f9b4-0cc7-4728-a94b-e66b7d38f264	anonymousUser	2012-05-28 15:28:21		2012-05-28 15:28:21			1	2012-05-28 15:28:21	2012-05-28 15:28:21	no	45		No	2	sfhj	Yes	65	wj	present	male
uuid:3f3dc6fc-e7de-49ce-a33c-7833bbe7a8a0	anonymousUser	2012-05-28 15:28:22		2012-05-28 15:28:22			1	2012-05-28 15:28:22	2012-05-28 15:28:22	no	47		No	2	sfhk	Yes	65	yd	present	female
uuid:6d2fd507-9e24-4ebe-bc12-b877ca87dbcc	anonymousUser	2012-05-28 15:28:23		2012-05-28 15:28:23			1	2012-05-28 15:28:23	2012-05-28 15:28:23	no	21		Yes	2	zxgh	Yes	65	mj	other	female
uuid:8b9814d4-e595-49a4-9aa3-f93efa2d82c7	anonymousUser	2012-05-28 15:28:24		2012-05-28 15:28:24			1	2012-05-28 15:28:24	2012-05-28 15:28:24	no	15		Yes	2	sdgh	No	65	mj	other	female
uuid:64e97646-a475-4841-807a-87d2f00ac353	anonymousUser	2012-05-28 15:28:26		2012-05-28 15:28:26			1	2012-05-28 15:28:26	2012-05-28 15:28:26	no	9		Yes	2	dgjk	No	65	rj	other	male
uuid:6e704820-2e16-4822-8550-dc81535843ee	anonymousUser	2012-05-28 15:28:27		2012-05-28 15:28:27			1	2012-05-28 15:28:27	2012-05-28 15:28:27	no	1		Yes	2	zxfh	No	65	pj	other	female
uuid:e07d3595-ce4e-488b-b01c-f98569b51ee5	anonymousUser	2012-05-28 15:28:27		2012-05-28 15:28:27			1	2012-05-28 15:28:27	2012-05-28 15:28:27	no	20		Yes	2	sfhjo	Yes	65	rj	other	female
uuid:9fbdb033-a569-4b5f-8b3d-e5efb7a2e501	anonymousUser	2012-05-28 15:28:36		2012-05-28 15:28:36			1	2012-05-28 15:28:36	2012-05-28 15:28:36	no	16		No	2	zchk	No	66	cj	present	male
uuid:9b0985c9-a814-4f11-81bb-60e1ce581fca	anonymousUser	2012-05-28 15:28:37		2012-05-28 15:28:37			1	2012-05-28 15:28:37	2012-05-28 15:28:37	yes	69		Yes	2	fghjk	Yes	66	rm	other	female
uuid:92168bf0-0899-4ff5-9c89-f04415b9af98	anonymousUser	2012-05-28 15:28:39		2012-05-28 15:28:39			1	2012-05-28 15:28:39	2012-05-28 15:28:39	yes	15		Yes	2	dchjk	No	66	wc	other	female
uuid:2ec4517b-0f7b-4fb0-b469-cfca8c043ccf	anonymousUser	2012-05-28 15:28:40		2012-05-28 15:28:40			1	2012-05-28 15:28:40	2012-05-28 15:28:40	no	30		No	2	sgjk	Yes	67	jb	present	male
uuid:fc1588b7-b6ff-4a4d-b008-5614b4a16852	anonymousUser	2012-05-28 15:28:41		2012-05-28 15:28:41			1	2012-05-28 15:28:41	2012-05-28 15:28:41	no	19		No	2	dghj	Yes	67	wb	present	female
uuid:52799901-2f39-4af7-a718-3a2786d2ee95	anonymousUser	2012-05-28 15:28:42		2012-05-28 15:28:42			1	2012-05-28 15:28:42	2012-05-28 15:28:42	no	26		Yes	2	xfhi	Yes	67	mb	other	male
uuid:a5a5557e-6fe1-4f05-a762-1de0c188f466	anonymousUser	2012-05-28 15:28:43		2012-05-28 15:28:43			1	2012-05-28 15:28:43	2012-05-28 15:28:43	no	33		Yes	2	zcgju	Yes	67	cb	other	male
uuid:557b3072-6751-48a2-a0a1-3cb4294d150a	anonymousUser	2012-05-28 15:28:44		2012-05-28 15:28:44			1	2012-05-28 15:28:44	2012-05-28 15:28:44	yes	22		Yes	2	dggh	Yes	22	cb	other	female
uuid:f719cf51-1363-4f2b-a54e-79a6fa258b14	anonymousUser	2012-05-28 15:28:45		2012-05-28 15:28:45			1	2012-05-28 15:28:45	2012-05-28 15:28:45	yes	28		Yes	2	zfhj	Yes	67	ib	other	male
uuid:7eaf1e71-92a4-4436-abba-db4b28aa1d31	anonymousUser	2012-05-28 16:50:38		2012-05-28 16:50:38			1	2012-05-28 16:50:38	2012-05-28 16:50:38	yes	29		No	4	Ok	Yes	161	P c	present	female
uuid:ef48460d-baf4-4a1b-8c36-fb9988ba26d5	anonymousUser	2012-05-28 16:50:39		2012-05-28 16:50:39			1	2012-05-28 16:50:39	2012-05-28 16:50:39	yes	43		Yes	4	Ok	Yes	161	C p	Expected_back_tomorrow	male
uuid:6a22a07e-d2e0-4f9c-960e-6937d2ec9312	anonymousUser	2012-05-28 16:50:40		2012-05-28 16:50:40			1	2012-05-28 16:50:40	2012-05-28 16:50:40	yes	19		No	4	Ok	Yes	161	C p	present	female
uuid:971e2630-dfe9-49ad-ac58-de3db62f387e	anonymousUser	2012-05-28 16:50:42		2012-05-28 16:50:42			1	2012-05-28 16:50:42	2012-05-28 16:50:42	yes	15		Yes	4	Ok	No	161	C p	Expected_back_tomorrow	female
uuid:2bb0fc07-7cdc-42ad-8065-861d166fc71f	anonymousUser	2012-05-28 16:50:43		2012-05-28 16:50:43			1	2012-05-28 16:50:43	2012-05-28 16:50:43	yes	13		Yes	4	Ok	No	161	C p	Expected_back_tomorrow	male
uuid:9e821867-3882-4427-9590-1e0ceb953bc0	anonymousUser	2012-05-28 16:50:44		2012-05-28 16:50:44			1	2012-05-28 16:50:44	2012-05-28 16:50:44	yes	6		Yes	4	Ok	No	161	C p	present	female
uuid:5654aac6-475a-4683-a5b1-5cee1aab7d1e	anonymousUser	2012-05-28 16:50:50		2012-05-28 16:50:50			1	2012-05-28 16:50:50	2012-05-28 16:50:50	yes	29		No	4	Ok	Yes	162	J a	present	male
uuid:0bd76858-3d71-4ee3-bcbb-1c1b102389cf	anonymousUser	2012-05-28 16:50:51		2012-05-28 16:50:51			1	2012-05-28 16:50:51	2012-05-28 16:50:51	yes	25		Yes	4	Ok	Yes	162	M i	Expected_back_tomorrow	female
uuid:27fd3da8-1d6f-4a63-8043-ef9ceb14fc9d	anonymousUser	2012-05-28 16:50:52		2012-05-28 16:50:52			1	2012-05-28 16:50:52	2012-05-28 16:50:52	yes	5		Yes	4	Ok	No	162	A j	Expected_back_tomorrow	male
uuid:af7b46f3-e8ff-4e0a-bc7f-bac7e46176b2	anonymousUser	2012-05-28 16:50:53		2012-05-28 16:50:53			1	2012-05-28 16:50:53	2012-05-28 16:50:53	yes	3		Yes	4	Ok	No	162	Y n	Expected_back_tomorrow	male
uuid:640522aa-932c-47fd-b000-16d4af1fb3e3	anonymousUser	2012-05-28 16:50:56		2012-05-28 16:50:56			1	2012-05-28 16:50:56	2012-05-28 16:50:56	yes	50		No	4	Ok	Yes	163	R d	present	female
uuid:93d88ac8-d1b5-4cc2-8b7b-fff42ddcbb47	anonymousUser	2012-05-28 16:50:57		2012-05-28 16:50:57			1	2012-05-28 16:50:57	2012-05-28 16:50:57	yes	28		No	4	Ok	Yes	163	D b	present	female
uuid:fcbc7ba9-f838-4660-8df1-bf9eef32287c	anonymousUser	2012-05-28 16:51:01		2012-05-28 16:51:01			1	2012-05-28 16:51:01	2012-05-28 16:51:01	yes	18		No	4	Ok	No	164	J n	present	female
uuid:72e6fd10-1bf4-43e5-b3d9-859437f500f2	anonymousUser	2012-05-28 16:51:02		2012-05-28 16:51:02			1	2012-05-28 16:51:02	2012-05-28 16:51:02	yes	43		Yes	4	Ok	Yes	164	G j	Expected_back_tomorrow	female
uuid:6e63be15-31fa-4823-b965-91e21be49689	anonymousUser	2012-05-28 16:51:03		2012-05-28 16:51:03			1	2012-05-28 16:51:03	2012-05-28 16:51:03	yes	47		Yes	4	Ok	Yes	164	J j	Expected_back_tomorrow	male
uuid:d22a9c83-f436-4531-9903-0f6b401f121b	anonymousUser	2012-05-28 16:51:04		2012-05-28 16:51:04			1	2012-05-28 16:51:04	2012-05-28 16:51:04	yes	16		Yes	4	Ok	No	164	G j	Expected_back_tomorrow	female
uuid:165d795a-fe74-4239-bce7-aaac3fdacb3b	anonymousUser	2012-05-28 16:51:05		2012-05-28 16:51:05			1	2012-05-28 16:51:05	2012-05-28 16:51:05	yes	12		Yes	4	Ok	No	164	W g	Expected_back_tomorrow	male
uuid:feb7c4e2-3c45-450a-9d03-ff77b0b4308c	anonymousUser	2012-05-28 16:51:09		2012-05-28 16:51:09			1	2012-05-28 16:51:09	2012-05-28 16:51:09	no	45		No	4	Ok	Yes	165	E d	present	female
uuid:7cd8c23f-1273-479e-ac1d-cb10cf9b596f	anonymousUser	2012-05-28 16:51:12		2012-05-28 16:51:12			1	2012-05-28 16:51:12	2012-05-28 16:51:12	yes	48		No	4	Ok	Yes	166	E l	present	male
uuid:8fed2b63-c581-4723-ae83-ed760923d86f	anonymousUser	2012-05-28 16:51:13		2012-05-28 16:51:13			1	2012-05-28 16:51:13	2012-05-28 16:51:13	yes	7		Yes	4	Ok	No	166	M l	present	female
uuid:8941186c-1be8-4358-9199-0caa9d7b5b5b	anonymousUser	2012-05-28 16:51:14		2012-05-28 16:51:14			1	2012-05-28 16:51:14	2012-05-28 16:51:14	yes	5		Yes	4	Ok	No	166	B l	present	male
uuid:78b093f0-8738-4e75-a51d-443e8e4f2b84	anonymousUser	2012-05-28 16:51:18		2012-05-28 16:51:18			1	2012-05-28 16:51:18	2012-05-28 16:51:18	no	60		No	4		Yes	167	A r	present	female
uuid:f37f3c0b-faf1-4716-b4f7-b616c5c77535	anonymousUser	2012-05-28 16:51:22		2012-05-28 16:51:22			1	2012-05-28 16:51:22	2012-05-28 16:51:22	no	24		No	4	Ok	Yes	168	S z	present	female
uuid:6394113b-08ce-4dc7-b269-0a789fd6327c	anonymousUser	2012-05-28 16:51:25		2012-05-28 16:51:25			1	2012-05-28 16:51:25	2012-05-28 16:51:25	no	30		Yes	4	Ol	Yes	168	A j	Expected_back_tomorrow	male
uuid:e05392df-c560-4f04-890f-e3ce2e68c76e	anonymousUser	2012-05-28 16:51:26		2012-05-28 16:51:26			1	2012-05-28 16:51:26	2012-05-28 16:51:26	no	7		Yes	4	Ok	No	168	C j	present	female
uuid:05088582-03f7-4182-8498-e206835eabfa	anonymousUser	2012-05-28 16:51:27		2012-05-28 16:51:27			1	2012-05-28 16:51:27	2012-05-28 16:51:27	no	5		Yes	4	Ok	No	168	D j	present	female
uuid:e7812d04-d071-458e-9de7-eb10b0ac7288	anonymousUser	2012-05-28 17:42:37		2012-05-28 17:42:37			1	2012-05-28 17:42:37	2012-05-28 17:42:37	yes	55		No	3	Gsg	Yes	101	Ms	present	female
uuid:184a2442-9abd-49b7-8e76-8c16f4639a72	anonymousUser	2012-05-28 17:42:46		2012-05-28 17:42:46			1	2012-05-28 17:42:46	2012-05-28 17:42:46	yes	60		Yes	3	Fsh	Yes	101	Eo	other	male
uuid:41edc811-90ae-4b83-a3c7-91fc6abf2e36	anonymousUser	2012-05-28 17:42:49		2012-05-28 17:42:49			1	2012-05-28 17:42:49	2012-05-28 17:42:49	yes	26		Yes	3	Vdj	Yes	101	Ma	other	female
uuid:a4332ead-772f-4ff7-a754-d06da7eb58a3	anonymousUser	2012-05-28 17:42:55		2012-05-28 17:42:55			1	2012-05-28 17:42:55	2012-05-28 17:42:55	yes	24		Yes	3	Gdf	Yes	101	Ea	present	female
uuid:0ea266d8-3b1a-46fb-ab3b-25a47d10037b	anonymousUser	2012-05-28 17:43:04		2012-05-28 17:43:04			1	2012-05-28 17:43:04	2012-05-28 17:43:04	yes	22		Yes	3	Bsj	Yes	101	Ma	other	female
uuid:4a2ceb80-c600-49c9-bc05-aa5d222a4cce	anonymousUser	2012-05-28 17:43:11		2012-05-28 17:43:11			1	2012-05-28 17:43:11	2012-05-28 17:43:11	yes	19		Yes	3	Cah	Yes	101	Aa	other	female
uuid:7381a10b-7d0e-4ec8-87c2-ff6009317a50	anonymousUser	2012-05-28 17:43:23		2012-05-28 17:43:23			1	2012-05-28 17:43:23	2012-05-28 17:43:23	yes	36		No	3	Hdt	Yes	103	Jn	present	male
uuid:1fa60afb-a5a4-46d6-a175-b270549396c8	anonymousUser	2012-05-28 17:43:26		2012-05-28 17:43:26			1	2012-05-28 17:43:26	2012-05-28 17:43:26	yes	22		Yes	3	Gsj	Yes	103	Rp	other	female
uuid:162e3559-5d52-409b-adba-7165e892b38f	anonymousUser	2012-05-28 17:43:28		2012-05-28 17:43:28			1	2012-05-28 17:43:28	2012-05-28 17:43:28	unknown	26		Yes	3	Hdh	Yes	103	Ap	other	female
uuid:840d5c3b-af75-4a6c-9f29-c006e9526166	anonymousUser	2012-05-28 17:43:35		2012-05-28 17:43:35			1	2012-05-28 17:43:35	2012-05-28 17:43:35	unknown	10		Yes	3	Ieg	No	103	Mn	other	female
uuid:ae2ad1e4-2395-4c1d-a0b0-06da3cd68ec3	anonymousUser	2012-05-28 17:43:37		2012-05-28 17:43:37			1	2012-05-28 17:43:37	2012-05-28 17:43:37	unknown	8		Yes	3	Hrf	No	103	En	other	female
uuid:f39f36a0-d58d-4714-87d9-7a38a2849ca0	anonymousUser	2012-05-28 17:43:40		2012-05-28 17:43:40			1	2012-05-28 17:43:40	2012-05-28 17:43:40	unknown	7		Yes	3	Bah	No	103	Fn	present	female
uuid:d36318d0-4146-4d40-9b82-8e20b3c4fa87	anonymousUser	2012-05-28 17:43:43		2012-05-28 17:43:43			1	2012-05-28 17:43:43	2012-05-28 17:43:43	no	5		Yes	3	Jdg	No	103	Wn	present	female
uuid:23281535-8f8c-49ca-a792-51d6b91c07c8	anonymousUser	2012-05-28 17:43:45		2012-05-28 17:43:45			1	2012-05-28 17:43:45	2012-05-28 17:43:45	unknown	2		Yes	3	Hwh	No	103	Rp	present	female
uuid:ef1826bc-a4e7-4d17-ae40-eaff60b820cf	anonymousUser	2012-05-28 17:46:09		2012-05-28 17:46:09			1	2012-05-28 17:46:09	2012-05-28 17:46:09	yes	10		Yes	3	Uff	No	104	Mw	present	male
uuid:1173c7d4-9bf8-41d1-b6a6-3c55cbec0911	anonymousUser	2012-05-28 17:46:11		2012-05-28 17:46:11			1	2012-05-28 17:46:11	2012-05-28 17:46:11	yes	20		Yes	3	Geh	Yes	104	Wa	other	female
uuid:5f86893e-81be-449f-9a66-a637ae980062	anonymousUser	2012-05-28 17:46:27		2012-05-28 17:46:27			1	2012-05-28 17:46:27	2012-05-28 17:46:27	unknown	15		Yes	3	Gdh	No	104	Cw	other	male
uuid:1bd8727f-ded8-4085-ad1c-a2a735049657	anonymousUser	2012-05-28 17:46:37		2012-05-28 17:46:37			1	2012-05-28 17:46:37	2012-05-28 17:46:37	yes	35		No	3	Bsg	Yes	105	Rc	present	female
uuid:8b452a20-8afa-45e5-b11c-07b5348c4c8d	anonymousUser	2012-05-28 17:46:38		2012-05-28 17:46:38			1	2012-05-28 17:46:38	2012-05-28 17:46:38	yes	72		Yes	3	Bdge	Yes	105	Aa	other	female
uuid:32d272b2-d552-45c4-ac3a-98be4dd8145e	anonymousUser	2012-05-28 17:46:39		2012-05-28 17:46:39			1	2012-05-28 17:46:39	2012-05-28 17:46:39	yes	75		Yes	3	Vsh	Yes	105	Lc	other	male
uuid:971132c3-aa1a-43e4-ba0d-871504cf3c3d	anonymousUser	2012-05-28 17:46:40		2012-05-28 17:46:40			1	2012-05-28 17:46:40	2012-05-28 17:46:40	yes	16		Yes	3	Gsg	No	105	Mc	other	female
uuid:16d09ed8-33d7-4d22-8221-26b329451aaa	anonymousUser	2012-05-28 17:46:41		2012-05-28 17:46:41			1	2012-05-28 17:46:41	2012-05-28 17:46:41	yes	46		Yes	3	Fsh	Yes	105	Mf	other	male
uuid:7384d134-0503-42b5-9e39-6658eaef292e	anonymousUser	2012-05-28 17:46:43		2012-05-28 17:46:43			1	2012-05-28 17:46:43	2012-05-28 17:46:43	yes	9		Yes	3	Bsg	No	105	Mf	present	male
uuid:7a16de54-a3ca-495e-b66a-1b6203c6eb8b	anonymousUser	2012-05-28 17:47:26		2012-05-28 17:47:26			1	2012-05-28 17:47:26	2012-05-28 17:47:26	yes	41		No	3	Tgst	Yes	107	Ce	present	male
uuid:ab93297a-0b80-4ff6-8c91-1926bb7c01ba	anonymousUser	2012-05-28 17:47:30		2012-05-28 17:47:30			1	2012-05-28 17:47:30	2012-05-28 17:47:30	yes	36		Yes	3	Vdh	Yes	107	Ec	other	female
uuid:a6225860-4368-4cb8-8918-748e6b7cd064	anonymousUser	2012-05-28 17:47:31		2012-05-28 17:47:31			1	2012-05-28 17:47:31	2012-05-28 17:47:31	yes	18		Yes	3	Gg	No	107	Dc	other	female
uuid:756abc97-9b89-4e8f-be80-478b5586d412	anonymousUser	2012-05-28 17:47:52		2012-05-28 17:47:52			1	2012-05-28 17:47:52	2012-05-28 17:47:52	yes	17		Yes	3	Gru	No	107	Cc	other	female
uuid:83ec3211-2c2a-46cb-bbe2-e9a98a9b7af1	anonymousUser	2012-05-28 17:47:53		2012-05-28 17:47:53			1	2012-05-28 17:47:53	2012-05-28 17:47:53	yes	14		Yes	3	Ay	No	107	Mc	other	female
uuid:8b33d624-f421-4356-b00e-369484bf22c4	anonymousUser	2012-05-28 17:48:00		2012-05-28 17:48:00			1	2012-05-28 17:48:00	2012-05-28 17:48:00	yes	13		Yes	3	Gay	No	107	Sc	other	female
uuid:6959697d-6f4e-423a-b47a-70561dd0ef67	anonymousUser	2012-05-28 17:48:04		2012-05-28 17:48:04			1	2012-05-28 17:48:04	2012-05-28 17:48:04	yes	11		Yes	3	Gsg	No	107	Fc	present	female
uuid:13d3d114-7346-4312-87c6-943e128a7a05	anonymousUser	2012-05-28 17:48:40		2012-05-28 17:48:40			1	2012-05-28 17:48:40	2012-05-28 17:48:40	yes	6		Yes	3	Ydv	No	107	Jc	other	female
uuid:fe84a2de-16ae-4e36-af9f-806f70baf0eb	anonymousUser	2012-05-28 17:50:50		2012-05-28 17:50:50			1	2012-05-28 17:50:50	2012-05-28 17:50:50	yes	13		Yes	3	Fwh	No	108	Cs	other	female
uuid:3c82e4c9-aa36-4dbd-8dae-c83c6bdd3827	anonymousUser	2012-05-28 17:50:56		2012-05-28 17:50:56			1	2012-05-28 17:50:56	2012-05-28 17:50:56	yes	10		Yes	3	Hdh	No	108	Cs	present	female
uuid:0a41b6e9-e783-4bc6-8e88-2ee2335dd577	anonymousUser	2012-05-28 17:51:01		2012-05-28 17:51:01			1	2012-05-28 17:51:01	2012-05-28 17:51:01	yes	50		No	3	Hshf	Yes	109	Fa	present	female
uuid:219a10f8-8644-4452-bd31-f815e3e7386c	anonymousUser	2012-05-28 17:51:02		2012-05-28 17:51:02			1	2012-05-28 17:51:02	2012-05-28 17:51:02	yes	55		Yes	3	Gshg	Yes	109	Ps	other	male
uuid:2a5a8731-45dd-486e-90ba-55aa2b6517fb	anonymousUser	2012-05-28 17:51:07		2012-05-28 17:51:07			1	2012-05-28 17:51:07	2012-05-28 17:51:07	yes	55		No	3	Hdfh	Yes	110	Ca	present	female
uuid:68c7f782-f520-4c09-99db-efc7053d1307	anonymousUser	2012-05-28 17:51:08		2012-05-28 17:51:08			1	2012-05-28 17:51:08	2012-05-28 17:51:08	yes	25		Yes	3	Vshu	Yes	110	Cp	other	male
uuid:7eb9e472-aa81-4492-b979-99e25bbe6941	anonymousUser	2012-05-28 17:51:09		2012-05-28 17:51:09			1	2012-05-28 17:51:09	2012-05-28 17:51:09	yes	60		Yes	3	Beu	Yes	110	Bp	present	male
uuid:981b1b2e-3a43-4ee8-85b1-d19d1c20cdb0	anonymousUser	2012-05-28 17:51:11		2012-05-28 17:51:11			1	2012-05-28 17:51:11	2012-05-28 17:51:11	yes	10		Yes	3	Gsg	No	110	Rp	other	male
uuid:ba16d3e3-61d2-40f7-9e58-cd49d2e502d8	anonymousUser	2012-05-28 17:51:15		2012-05-28 17:51:15			1	2012-05-28 17:51:15	2012-05-28 17:51:15	yes	25		No	3	Hsgh	Yes	110	Cp	present	male
uuid:b5588020-8b4a-40e9-90ed-f66d262b460c	anonymousUser	2012-05-28 17:51:38		2012-05-28 17:51:38			1	2012-05-28 17:51:38	2012-05-28 17:51:38	yes	50		No	3	Hsg	Yes	112	Wj	present	male
uuid:30731172-c672-4850-bc31-a10713021439	anonymousUser	2012-05-28 17:51:41		2012-05-28 17:51:41			1	2012-05-28 17:51:41	2012-05-28 17:51:41	yes	15		Yes	3	Gwf	No	112	Wj	present	female
uuid:9206e597-a91a-4bdf-a95e-adb72a21ac30	anonymousUser	2012-05-28 17:51:41		2012-05-28 17:51:41			1	2012-05-28 17:51:41	2012-05-28 17:51:41	yes	40		Yes	3	Htg	Yes	112	Cm	other	female
uuid:97561ca2-1ff3-4ad8-bad4-c8d1268c7db5	anonymousUser	2012-05-28 17:51:43		2012-05-28 17:51:43			1	2012-05-28 17:51:43	2012-05-28 17:51:43	yes	19		Yes	3	Sg	Yes	112	Fm	other	male
uuid:7ff80a85-f237-4c4e-9411-a6de88e0e019	anonymousUser	2012-05-28 17:51:44		2012-05-28 17:51:44			1	2012-05-28 17:51:44	2012-05-28 17:51:44	yes	14		Yes	3	Hef	No	112	Dj	present	female
uuid:33883d13-f563-4d90-a8ab-20acb3f07a2e	anonymousUser	2012-05-28 17:51:47		2012-05-28 17:51:47			1	2012-05-28 17:51:47	2012-05-28 17:51:47	yes	12		Yes	3	Yg	No	112	Wj	other	female
uuid:cd490434-9df7-4168-ace1-e0052af8d038	anonymousUser	2012-05-28 17:51:49		2012-05-28 17:51:49			1	2012-05-28 17:51:49	2012-05-28 17:51:49	yes	7		Yes	3	Hrf	No	112	Rj	present	female
uuid:f721f107-634a-4327-9dfb-86d61cb2f70e	anonymousUser	2012-05-28 17:51:57		2012-05-28 17:51:57			1	2012-05-28 17:51:57	2012-05-28 17:51:57	yes	3		Yes	3	F	No	112	Sj	present	female
uuid:bc42f043-58ef-433b-9c58-d1f8636c76db	anonymousUser	2012-05-28 17:52:16		2012-05-28 17:52:16			1	2012-05-28 17:52:16	2012-05-28 17:52:16	yes	40		Yes	3	Gahr	Yes	113	Jli	other	male
uuid:4af36df9-088e-453a-8dad-796e829b9f94	anonymousUser	2012-05-28 17:52:26		2012-05-28 17:52:26			1	2012-05-28 17:52:26	2012-05-28 17:52:26	yes	40		No	3	Yfy	Yes	113	Re	present	female
uuid:1d266921-9be6-4568-bdab-580bdfd49391	anonymousUser	2012-05-28 17:52:29		2012-05-28 17:52:29			1	2012-05-28 17:52:29	2012-05-28 17:52:29	yes	15		Yes	3	Heg	No	113	Si	other	female
uuid:c3b78378-b7ed-4664-a226-feebea25b209	anonymousUser	2012-05-28 17:52:30		2012-05-28 17:52:30			1	2012-05-28 17:52:30	2012-05-28 17:52:30	yes	16		Yes	3	Yg	No	113	Ki	other	male
uuid:66aa53a6-0e13-4df0-9a4e-96509e976972	anonymousUser	2012-05-28 17:52:31		2012-05-28 17:52:31			1	2012-05-28 17:52:31	2012-05-28 17:52:31	yes	8		Yes	3	Hfe	No	113	Li	present	male
uuid:e6cf3be1-d4e5-4b58-9e4c-09166ef12b70	anonymousUser	2012-05-28 17:52:36		2012-05-28 17:52:36			1	2012-05-28 17:52:36	2012-05-28 17:52:36	yes	33		No	3	Hefh	Yes	114	Gj	present	male
uuid:f4b1f97b-9f27-41c2-ac37-45034fafaa04	anonymousUser	2012-05-28 17:52:37		2012-05-28 17:52:37			1	2012-05-28 17:52:37	2012-05-28 17:52:37	yes	32		No	3	Fsg	Yes	114	Lj	present	female
uuid:88149b5d-e744-42c5-bf52-bc4c02dcdf45	anonymousUser	2012-05-28 17:52:39		2012-05-28 17:52:39			1	2012-05-28 17:52:39	2012-05-28 17:52:39	yes	7		Yes	3	Hfwe	No	114	Jw	present	male
uuid:5afa48d0-f2e6-43da-b980-14617d7a97cf	anonymousUser	2012-05-28 17:52:41		2012-05-28 17:52:41			1	2012-05-28 17:52:41	2012-05-28 17:52:41	yes	5		Yes	3	Qt	No	114	Jl	present	female
uuid:bc0b0d8e-9bba-434c-bd66-3a36b83adf1d	anonymousUser	2012-05-28 17:52:57		2012-05-28 17:52:57			1	2012-05-28 17:52:57	2012-05-28 17:52:57	yes	48		Yes	3	Ywg	Yes	115	Ej	other	female
uuid:4601dbe1-cb34-4642-88ad-26582519c1fa	anonymousUser	2012-05-28 17:53:00		2012-05-28 17:53:00			1	2012-05-28 17:53:00	2012-05-28 17:53:00	yes	58		No	3	Hdg	Yes	115	Aj	present	male
uuid:639c3f6e-b501-487d-a2c1-f9d7366baeb8	anonymousUser	2012-05-28 17:53:01		2012-05-28 17:53:01			1	2012-05-28 17:53:01	2012-05-28 17:53:01	yes	42		Yes	3	Trggte	Yes	115	Kj	other	male
uuid:95df3d19-53a1-4ec5-8d5a-13b25c47e7f0	anonymousUser	2012-05-28 17:53:05		2012-05-28 17:53:05			1	2012-05-28 17:53:05	2012-05-28 17:53:05	yes	14		Yes	3	Gsbg	No	115	Es	other	male
uuid:be853b8c-866f-4b84-8f94-1252b6416402	anonymousUser	2012-05-28 17:53:12		2012-05-28 17:53:12			1	2012-05-28 17:53:12	2012-05-28 17:53:12	yes	7		Yes	3	Hwfue	No	115	Rs	other	male
uuid:38096d4e-dde5-467a-b25e-5e6e734ebca4	anonymousUser	2012-05-28 17:56:46		2012-05-28 17:56:46			1	2012-05-28 17:56:46	2012-05-28 17:56:46	yes	28		No	3	Fvdh	Yes	118	Ej	present	female
uuid:efb1f9c2-3ca6-498c-a2e3-3342185c6b1f	anonymousUser	2012-05-28 17:56:47		2012-05-28 17:56:47			1	2012-05-28 17:56:47	2012-05-28 17:56:47	yes	12		Yes	3	Gfh	No	118	Ve	present	male
uuid:aa98396b-d2dd-46c5-8375-1d7293702585	anonymousUser	2012-05-28 17:56:50		2012-05-28 17:56:50			1	2012-05-28 17:56:50	2012-05-28 17:56:50	yes	8		Yes	3	Gwfgtw	No	118	Ve	present	male
uuid:cce51e9a-9673-459a-af51-4d2aa9fb0b6b	anonymousUser	2012-05-28 17:56:51		2012-05-28 17:56:51			1	2012-05-28 17:56:51	2012-05-28 17:56:51	yes	4		Yes	3	Hagff	No	118	Ke	present	female
uuid:313b58e1-4a1a-4e5d-a245-29316798df06	anonymousUser	2012-05-28 17:57:00		2012-05-28 17:57:00			1	2012-05-28 17:57:00	2012-05-28 17:57:00	yes	22		No	3	Hsv	Yes	119	Dc	present	female
uuid:e453ccb8-b4a8-4dad-8b04-3303cf865172	anonymousUser	2012-05-28 17:57:03		2012-05-28 17:57:03			1	2012-05-28 17:57:03	2012-05-28 17:57:03	yes	5		Yes	3	Hwgf	No	119	Wc	present	male
uuid:4fe5de2b-8913-4180-9285-5ce2774dda78	anonymousUser	2012-05-28 17:57:07		2012-05-28 17:57:07			1	2012-05-28 17:57:07	2012-05-28 17:57:07	no	2		Yes	3	Dfgh	No	119	Mc	other	male
uuid:63fcfc19-91a9-4d34-805c-d927d2718769	anonymousUser	2012-05-28 17:57:09		2012-05-28 17:57:09			1	2012-05-28 17:57:09	2012-05-28 17:57:09	yes	30		Yes	3	Li pa vle bay enfomasyon	Yes	119	Cd	present	male
uuid:8f72e978-4333-44e2-911b-f5348f6fbd8e	anonymousUser	2012-05-28 17:58:39		2012-05-28 17:58:39			1	2012-05-28 17:58:39	2012-05-28 17:58:39	unknown	18		Yes	3	Gwg	No	103	In	other	male
uuid:bcc49397-6a73-4189-9c5c-165ea5fee101	anonymousUser	2012-05-28 17:58:41		2012-05-28 17:58:41			1	2012-05-28 17:58:41	2012-05-28 17:58:41	yes	35		No	3	Hdg	Yes	103	En	present	male
uuid:7991bdd9-362a-4860-a7a8-2cd16cf1fc01	anonymousUser	2012-05-28 17:58:43		2012-05-28 17:58:43			1	2012-05-28 17:58:43	2012-05-28 17:58:43	yes	32		No	3	Geg	Yes	104	Ma	present	female
uuid:89dc4ced-197b-44bb-ad3a-dd499632569e	anonymousUser	2012-05-28 17:58:45		2012-05-28 17:58:45			1	2012-05-28 17:58:45	2012-05-28 17:58:45	yes	4		Yes	3	Heg	No	104	Bn	present	female
uuid:183f678a-4326-4a34-8d8d-a8083523925f	anonymousUser	2012-05-28 17:59:03		2012-05-28 17:59:03			1	2012-05-28 17:59:03	2012-05-28 17:59:03	yes	50		Yes	3	Fdgu	Yes	108	Js	other	male
uuid:acd81308-799c-4dcd-8566-d0e118e7f8b2	anonymousUser	2012-05-28 17:59:09		2012-05-28 17:59:09			1	2012-05-28 17:59:09	2012-05-28 17:59:09	yes	35		Yes	3	Hdu	Yes	108	Mj	other	female
uuid:e04d1c91-0c6f-4bc4-b5ce-5c13cb6b8271	anonymousUser	2012-05-28 17:59:10		2012-05-28 17:59:10			1	2012-05-28 17:59:10	2012-05-28 17:59:10	yes	20		No	3	Geg	Yes	108	Js	present	male
uuid:886bad9d-e4ec-49dd-a9c9-025015548779	anonymousUser	2012-05-28 17:59:12		2012-05-28 17:59:12			1	2012-05-28 17:59:12	2012-05-28 17:59:12	yes	16		Yes	3	Vsh	No	108	Ss	other	male
uuid:e16771f2-aefc-49d0-b9b7-177325120c97	anonymousUser	2012-05-28 17:59:20		2012-05-28 17:59:20			1	2012-05-28 17:59:20	2012-05-28 17:59:20	yes	52		No	3	Ueg	Yes	116	As	present	male
uuid:20ae76be-6ce0-4f1c-b1b1-9e344d307c16	anonymousUser	2012-05-28 17:59:23		2012-05-28 17:59:23			1	2012-05-28 17:59:23	2012-05-28 17:59:23	yes	47		Yes	3	Yefh	Yes	116	Mv	other	female
uuid:37446a64-32aa-43f8-9217-f0ce5dbf597d	anonymousUser	2012-05-28 17:59:25		2012-05-28 17:59:25			1	2012-05-28 17:59:25	2012-05-28 17:59:25	yes	19		Yes	3	Gwfh	Yes	116	Ds	other	female
uuid:59e009de-9577-4641-8312-cb5b6e8ef98e	anonymousUser	2012-05-28 19:55:41		2012-05-28 19:55:41			1	2012-05-28 19:55:41	2012-05-28 19:55:41	yes	67		Yes	3	Ggj	No	54	Dgj	present	male
uuid:1b1ea0cc-5e9c-4ae3-b899-94d314413f5b	anonymousUser	2012-05-28 21:20:02		2012-05-28 21:20:02			1	2012-05-28 21:20:02	2012-05-28 21:20:02	unknown	62		Yes	5	Df	Yes	201	Bj	other	female
uuid:7e264cec-349f-4bde-8fe6-707d9f3525c8	anonymousUser	2012-05-28 21:22:49		2012-05-28 21:22:49			1	2012-05-28 21:22:49	2012-05-28 21:22:49	no	7		Yes	5	Li t st domingue	No	201	Rv	other	female
uuid:0faee186-657c-45bd-bbd2-d9c0773c4c5c	anonymousUser	2012-05-28 21:22:51		2012-05-28 21:22:51			1	2012-05-28 21:22:51	2012-05-28 21:22:51	no	3		Yes	5	Dg	No	201	Rv	other	female
uuid:33450f65-0b1b-4e61-ac48-7f0e7ca6b85f	anonymousUser	2012-05-28 21:30:32		2012-05-28 21:30:32			1	2012-05-28 21:30:32	2012-05-28 21:30:32	no	26		Yes	5		Yes	201	Ns	other	male
uuid:d30d6d6b-9ac7-4b3c-9663-efbeb42003b8	anonymousUser	2012-05-28 21:30:39		2012-05-28 21:30:39			1	2012-05-28 21:30:39	2012-05-28 21:30:39	yes	45		No	5		Yes	211	Iv	present	female
uuid:333086c0-bbae-4fa6-a58c-0026c9f0b25b	anonymousUser	2012-05-28 21:30:40		2012-05-28 21:30:40			1	2012-05-28 21:30:40	2012-05-28 21:30:40	unknown	22		Yes	5		Yes	211	Ia	other	female
uuid:d1aae70c-9236-4dde-982e-e9c95fddfdad	anonymousUser	2012-05-28 21:30:41		2012-05-28 21:30:41			1	2012-05-28 21:30:41	2012-05-28 21:30:41	yes	12		Yes	5		No	211	Sj	other	female
uuid:fd479987-91b1-4956-b3b2-52ac10150685	anonymousUser	2012-05-28 21:30:41		2012-05-28 21:30:41			1	2012-05-28 21:30:41	2012-05-28 21:30:41	yes	5		Yes	5		No	211	Wj	other	male
uuid:98a6821c-15ba-4638-a31a-60899bb0c06b	anonymousUser	2012-05-28 21:30:42		2012-05-28 21:30:42			1	2012-05-28 21:30:42	2012-05-28 21:30:42	yes	7		Yes	5		No	211	Ej	other	male
uuid:2600a7da-f8a8-42ba-a5b3-0bc04cec6b38	anonymousUser	2012-05-28 21:30:43		2012-05-28 21:30:43			1	2012-05-28 21:30:43	2012-05-28 21:30:43	yes	42		Yes	5		Yes	211	Ev	other	female
uuid:3079ad40-ff98-4f44-a497-1e4f167244d4	anonymousUser	2012-05-28 21:30:46		2012-05-28 21:30:46			1	2012-05-28 21:30:46	2012-05-28 21:30:46	yes	999		No	5		Yes	212	Sf	present	female
uuid:96410404-9b38-49f4-80bb-35114365bf29	anonymousUser	2012-05-28 21:30:47		2012-05-28 21:30:47			1	2012-05-28 21:30:47	2012-05-28 21:30:47	yes	999		Yes	5		Yes	212	Rc	other	female
uuid:beaf4fa3-1381-482e-bf47-5b1cceba1d4e	anonymousUser	2012-05-28 21:36:22		2012-05-28 21:36:22			1	2012-05-28 21:36:22	2012-05-28 21:36:22	yes	13		Yes	5		No	209	Ev	other	male
uuid:b3e72e5d-a7eb-455f-a8ac-dea9760c77df	anonymousUser	2012-05-28 21:36:23		2012-05-28 21:36:23			1	2012-05-28 21:36:23	2012-05-28 21:36:23	yes	8		Yes	5		No	209	Dv	other	male
uuid:707a492e-a74e-45c8-91f2-6fd0077323fb	anonymousUser	2012-05-28 21:36:25		2012-05-28 21:36:25			1	2012-05-28 21:36:25	2012-05-28 21:36:25	yes	35		No	5		Yes	210	Rc	present	female
uuid:562666c6-cf00-43b1-b2a1-74377a65399d	anonymousUser	2012-05-28 21:36:26		2012-05-28 21:36:26			1	2012-05-28 21:36:26	2012-05-28 21:36:26	unknown	38		Yes	5		Yes	210	Dd	other	male
uuid:2bbba58d-b57d-45b5-a9d7-a13097f57c29	anonymousUser	2012-05-28 21:36:27		2012-05-28 21:36:27			1	2012-05-28 21:36:27	2012-05-28 21:36:27	yes	10		Yes	5		No	210	Nd	other	female
uuid:227e1e9c-c8a0-4846-ae70-39c62dd25b6c	anonymousUser	2012-05-28 21:36:28		2012-05-28 21:36:28			1	2012-05-28 21:36:28	2012-05-28 21:36:28	yes	8		Yes	5		No	210	Dd	other	male
uuid:a820a209-8886-4288-a7cd-11d08417d701	anonymousUser	2012-05-28 21:37:42		2012-05-28 21:37:42			1	2012-05-28 21:37:42	2012-05-28 21:37:42	yes	63		Yes	5		Yes	209	Av	other	male
uuid:6a3601c9-3509-41b2-bfa1-2cb04c5fdb73	anonymousUser	2012-05-28 21:37:43		2012-05-28 21:37:43			1	2012-05-28 21:37:43	2012-05-28 21:37:43	yes	18		Yes	5		Yes	209	Lv	other	male
uuid:8f2cfe70-16d1-42cf-b878-3a3fcec62bc3	anonymousUser	2012-05-28 21:37:44		2012-05-28 21:37:44			1	2012-05-28 21:37:44	2012-05-28 21:37:44	yes	25		Yes	5		Yes	209	Vi	other	female
uuid:b83ab5b8-df66-452f-a2b3-df3138bf43d5	anonymousUser	2012-05-28 21:38:28		2012-05-28 21:38:28			1	2012-05-28 21:38:28	2012-05-28 21:38:28	yes	57		No	5		Yes	209	Me	present	female
uuid:46d8fc25-e884-4b9c-81f5-50e6aad4e1e9	anonymousUser	2012-05-28 21:39:41		2012-05-28 21:39:41			1	2012-05-28 21:39:41	2012-05-28 21:39:41	yes	23		Yes	5		Yes	207	Aj	other	male
uuid:542d99c7-1bb4-4f4e-82e7-f81fa85d62fb	anonymousUser	2012-05-28 21:39:45		2012-05-28 21:39:45			1	2012-05-28 21:39:45	2012-05-28 21:39:45	yes	20		Yes	5		Yes	211	Wj	other	male
uuid:bca6c7b7-7cfe-4cf1-a050-3f56e08823b6	anonymousUser	2012-05-28 21:41:30		2012-05-28 21:41:30			1	2012-05-28 21:41:30	2012-05-28 21:41:30	unknown	53		Yes	5		Yes	207	Lj	other	female
uuid:fee98160-3593-4dba-8306-003d89da74d6	anonymousUser	2012-05-28 21:41:31		2012-05-28 21:41:31			1	2012-05-28 21:41:31	2012-05-28 21:41:31	yes	40		No	5		Yes	207	Pj	present	male
uuid:b0b5fa3c-bbf0-4628-9eb4-f9a3be498d64	anonymousUser	2012-05-28 21:41:31		2012-05-28 21:41:31			1	2012-05-28 21:41:31	2012-05-28 21:41:31	yes	21		No	5		Yes	207	Ri	present	female
uuid:6a6764e9-86d2-4b4a-b4a3-e1d2e217bfc2	anonymousUser	2012-05-28 21:43:01		2012-05-28 21:43:01			1	2012-05-28 21:43:01	2012-05-28 21:43:01	yes	40		No	5		Yes	206	Wv	present	male
uuid:9ceb5590-484b-4376-b961-340da85582a1	anonymousUser	2012-05-28 21:43:02		2012-05-28 21:43:02			1	2012-05-28 21:43:02	2012-05-28 21:43:02	yes	23		Yes	5		Yes	206	Es	other	female
uuid:b56bb743-5a34-49bc-be6b-8fbf57801202	anonymousUser	2012-05-28 21:43:03		2012-05-28 21:43:03			1	2012-05-28 21:43:03	2012-05-28 21:43:03	no	3		Yes	5		No	206	Wd	other	male
uuid:998e1e44-8b34-4ab4-b5b2-fd096f8c443f	anonymousUser	2012-05-28 21:44:58		2012-05-28 21:44:58			1	2012-05-28 21:44:58	2012-05-28 21:44:58	yes	19		Yes	5	Pk	Yes	205	Mp	present	female
uuid:fc3ca98b-f2ab-4b96-909a-1e1f84df21c2	anonymousUser	2012-05-28 21:44:59		2012-05-28 21:44:59			1	2012-05-28 21:44:59	2012-05-28 21:44:59	yes	5		Yes	5	Pk	No	205	Ja	other	male
uuid:6d81f665-8faa-4f51-b72b-e669ebf804dd	anonymousUser	2012-05-28 21:45:00		2012-05-28 21:45:00			1	2012-05-28 21:45:00	2012-05-28 21:45:00	yes	3		No	5	Pk	No	205	Ma	other	female
uuid:a0ef1a72-4be2-4fe0-a29e-b539c72e8b8e	anonymousUser	2012-05-28 21:46:19		2012-05-28 21:46:19			1	2012-05-28 21:46:19	2012-05-28 21:46:19	yes	8		Yes	5		No	202	Df	other	male
uuid:85b7932e-c9da-4073-90f6-bb4b6af98b11	anonymousUser	2012-05-28 21:46:21		2012-05-28 21:46:21			1	2012-05-28 21:46:21	2012-05-28 21:46:21	yes	4		Yes	5		No	202	Fr	other	female
uuid:dbe2974d-d8af-46ef-95d1-ca3a0edbc8fc	anonymousUser	2012-05-28 21:46:22		2012-05-28 21:46:22			1	2012-05-28 21:46:22	2012-05-28 21:46:22	yes	12		Yes	5		No	212	Dc	other	female
uuid:742276c3-5080-4d8f-aff6-6dd60a646e33	anonymousUser	2012-05-28 21:47:38		2012-05-28 21:47:38			1	2012-05-28 21:47:38	2012-05-28 21:47:38	unknown	18		Yes	5		Yes	201	Jr	other	female
uuid:99e33b89-23b4-47ed-ae0a-b88087bc427c	anonymousUser	2012-05-28 21:48:51		2012-05-28 21:48:51			1	2012-05-28 21:48:51	2012-05-28 21:48:51	no	5		Yes	5	Li pat la	No	201	Rv	other	male
uuid:7970d1d9-7d96-450a-bfbc-ddc92d9f2937	anonymousUser	2012-05-28 21:48:52		2012-05-28 21:48:52			1	2012-05-28 21:48:52	2012-05-28 21:48:52	yes	30		No	5		Yes	202	Ij	present	female
uuid:1a1615f4-df87-41c8-98b5-251ec15aeacd	anonymousUser	2012-05-28 21:51:08		2012-05-28 21:51:08			1	2012-05-28 21:51:08	2012-05-28 21:51:08	yes	33		No	5		Yes	204	La	present	female
uuid:5292fdb1-9fe3-4804-b9d3-7b7d7d687a97	anonymousUser	2012-05-28 21:51:10		2012-05-28 21:51:10			1	2012-05-28 21:51:10	2012-05-28 21:51:10	yes	48		Yes	5		Yes	204	La	other	male
uuid:1ece54b4-47f2-475c-93a4-057f2cd021a0	anonymousUser	2012-05-28 21:51:16		2012-05-28 21:51:16			1	2012-05-28 21:51:16	2012-05-28 21:51:16	yes	41		Yes	5	Ok	Yes	205	Za	present	female
uuid:65f53ff4-7f1b-4706-a282-2f1e0955be6e	anonymousUser	2012-05-28 21:51:18		2012-05-28 21:51:18			1	2012-05-28 21:51:18	2012-05-28 21:51:18	yes	28		Yes	5	Pk	Yes	205	Sa	present	male
uuid:4433eb55-4623-48dd-a8b4-184e461a0922	anonymousUser	2012-05-28 21:52:44		2012-05-28 21:52:44			1	2012-05-28 21:52:44	2012-05-28 21:52:44	yes	11		No	5	Pk	No	203	Jv	other	male
uuid:5d180fd2-48f7-44c0-afb9-11b2dc68583d	anonymousUser	2012-05-28 21:52:47		2012-05-28 21:52:47			1	2012-05-28 21:52:47	2012-05-28 21:52:47	no	3		No	5	Ok	No	203	Jv	other	male
uuid:3d858aa4-6ab8-41e4-a5c7-39d14dc6854a	anonymousUser	2012-05-28 21:54:04		2012-05-28 21:54:04			1	2012-05-28 21:54:04	2012-05-28 21:54:04	no	69		No	5	Ok	Yes	203	Ap	present	female
uuid:f1f211f1-7e30-400b-88e3-b6eae2393013	anonymousUser	2012-05-28 21:54:06		2012-05-28 21:54:06			1	2012-05-28 21:54:06	2012-05-28 21:54:06	yes	72		Yes	5	Ok	Yes	203	Im	Expected_back_tomorrow	male
uuid:7bcacc34-e4ef-42c1-926d-58f390dfa80d	anonymousUser	2012-05-28 21:54:08		2012-05-28 21:54:08			1	2012-05-28 21:54:08	2012-05-28 21:54:08	yes	7		No	5	Ok	No	203	Cv	other	female
uuid:a3a7787f-9e41-452f-aba7-672d561a5200	anonymousUser	2012-05-28 21:54:10		2012-05-28 21:54:10			1	2012-05-28 21:54:10	2012-05-28 21:54:10	yes	6		No	5	Ok	No	203	Jv	other	female
uuid:ee75d4be-e83c-4ff0-9b8b-4c57e3efbebd	anonymousUser	2012-05-28 22:07:04		2012-05-28 22:07:04			1	2012-05-28 22:07:04	2012-05-28 22:07:04	yes	7		Yes	1		No	1	Mv	present	female
uuid:cc529de8-f719-4fec-9949-623eb3bcb33e	anonymousUser	2012-05-28 22:07:06		2012-05-28 22:07:06			1	2012-05-28 22:07:06	2012-05-28 22:07:06	yes	10		Yes	1		No	1	Dv	Expected_back_tomorrow	male
uuid:204dd05c-f71c-40b1-87c9-b45846fb04ce	anonymousUser	2012-05-28 22:07:08		2012-05-28 22:07:08			1	2012-05-28 22:07:08	2012-05-28 22:07:08	yes	12		Yes	1		No	1	Fv	Expected_back_tomorrow	female
uuid:3b528462-30d2-4203-8a9c-ff367d5276d5	anonymousUser	2012-05-28 22:07:11		2012-05-28 22:07:11			1	2012-05-28 22:07:11	2012-05-28 22:07:11	yes	14		No	1		No	1	Mv	other	male
uuid:41514de3-26dc-46b3-a204-4ffbb9d49195	anonymousUser	2012-05-28 22:07:13		2012-05-28 22:07:13			1	2012-05-28 22:07:13	2012-05-28 22:07:13	yes	18		No	1		Yes	1	Yv	other	male
uuid:8bbb7493-669a-48d7-bbbe-626594604f90	anonymousUser	2012-05-28 22:07:15		2012-05-28 22:07:15			1	2012-05-28 22:07:15	2012-05-28 22:07:15	yes	21		Yes	1		Yes	1	Ev	Expected_back_tomorrow	male
uuid:e2c67efb-8534-46f1-904c-84ab8ce42d0c	anonymousUser	2012-05-28 22:07:17		2012-05-28 22:07:17			1	2012-05-28 22:07:17	2012-05-28 22:07:17	yes	999		Yes	1		Yes	1	Fp	Expected_back_tomorrow	female
uuid:3ffaf609-31b5-4a62-a285-14112a5eea8b	anonymousUser	2012-05-28 22:07:19		2012-05-28 22:07:19			1	2012-05-28 22:07:19	2012-05-28 22:07:19	unknown	999		Yes	1		Yes	1	Ey	Expected_back_tomorrow	male
uuid:2488ca35-28b4-44fb-bfbb-36201d51d097	anonymousUser	2012-05-28 22:07:29		2012-05-28 22:07:29			1	2012-05-28 22:07:29	2012-05-28 22:07:29	yes	5		Yes	3	Y	No	2	Va	present	male
uuid:26c8b980-e34d-4f7f-83e0-477174e4a556	anonymousUser	2012-05-28 22:07:34		2012-05-28 22:07:34			1	2012-05-28 22:07:34	2012-05-28 22:07:34	yes	5		Yes	3	T	No	2	Vv	present	female
uuid:8f51c4f6-3941-47e5-820e-238ab2eebb02	anonymousUser	2012-05-28 22:07:39		2012-05-28 22:07:39			1	2012-05-28 22:07:39	2012-05-28 22:07:39	yes	50		No	3	T	Yes	2	Dd	present	female
uuid:f638119a-acc6-4063-8488-9e9443e3e943	anonymousUser	2012-05-28 22:07:45		2012-05-28 22:07:45			1	2012-05-28 22:07:45	2012-05-28 22:07:45	yes	9		Yes	1	G	No	2	Bb	present	female
uuid:5deb2000-89ab-4bdb-9dec-147f9a7d010c	anonymousUser	2012-05-28 22:07:48		2012-05-28 22:07:48			1	2012-05-28 22:07:48	2012-05-28 22:07:48	yes	5		Yes	3	U	No	2	Di	present	male
uuid:1fff5a33-731d-4889-9a00-f10890646d48	anonymousUser	2012-05-28 22:07:51		2012-05-28 22:07:51			1	2012-05-28 22:07:51	2012-05-28 22:07:51	yes	6		Yes	1	Y	No	2	Al	present	female
uuid:95b9885a-cf4f-4424-b713-a81474a87df3	anonymousUser	2012-05-28 22:07:54		2012-05-28 22:07:54			1	2012-05-28 22:07:54	2012-05-28 22:07:54	no	5		Yes	3	Y	No	2	Ra	present	female
uuid:b1525cf2-5316-4bde-965d-f8440508d096	anonymousUser	2012-05-28 22:07:57		2012-05-28 22:07:57			1	2012-05-28 22:07:57	2012-05-28 22:07:57	no	24		No	1	Y	Yes	2	Di	present	female
uuid:c29d36b6-8b95-4c15-bfa3-4ee41dc95058	anonymousUser	2012-05-28 22:08:03		2012-05-28 22:08:03			1	2012-05-28 22:08:03	2012-05-28 22:08:03	yes	21		Yes	1	T	Yes	2	Tl	Expected_back_tomorrow	male
uuid:61160a3f-9ab8-412c-ae52-5bd2c8766e81	anonymousUser	2012-05-28 22:08:04		2012-05-28 22:08:04			1	2012-05-28 22:08:04	2012-05-28 22:08:04	yes	26		Yes	1	T	Yes	2	Pl	Expected_back_tomorrow	male
uuid:5c3496d3-f7eb-4566-80b7-1314ecd96e85	anonymousUser	2012-05-28 22:08:05		2012-05-28 22:08:05			1	2012-05-28 22:08:05	2012-05-28 22:08:05	yes	11		Yes	1	T	No	2	Po	Expected_back_tomorrow	male
uuid:0bc47e49-9cc5-4423-8a82-ffc8576d49b9	anonymousUser	2012-05-28 22:08:06		2012-05-28 22:08:06			1	2012-05-28 22:08:06	2012-05-28 22:08:06	yes	15		Yes	1	R	No	2	Fa	Expected_back_tomorrow	male
uuid:6535d145-41ba-4c60-bf8a-827da1c229a7	anonymousUser	2012-05-28 22:08:07		2012-05-28 22:08:07			1	2012-05-28 22:08:07	2012-05-28 22:08:07	no	3		Yes	3	R	No	2	Dy	present	male
uuid:527a6b25-3d9f-4834-9a28-80397240fe52	anonymousUser	2012-05-28 22:08:09		2012-05-28 22:08:09			1	2012-05-28 22:08:09	2012-05-28 22:08:09	yes	71		Yes	1	Y	Yes	3	Vv	present	male
uuid:cb0051da-b069-4add-a352-d4c3f2967fd4	anonymousUser	2012-05-28 22:08:10		2012-05-28 22:08:10			1	2012-05-28 22:08:10	2012-05-28 22:08:10	yes	58		No	1	R	Yes	3	Sr	other	female
uuid:e19ba093-cb61-496d-8427-b63924c54c65	anonymousUser	2012-05-28 22:08:20		2012-05-28 22:08:20			1	2012-05-28 22:08:20	2012-05-28 22:08:20	yes	53		Yes	1	T	Yes	4	Eo	Expected_back_tomorrow	male
uuid:a8d3a1f4-3514-4ecf-9caa-e2b8e8d60f01	anonymousUser	2012-05-28 22:08:22		2012-05-28 22:08:22			1	2012-05-28 22:08:22	2012-05-28 22:08:22	yes	48		No	1	Y	Yes	4	Jd	present	female
uuid:fb0a3703-cdcf-4566-81c4-d1e0a617045b	anonymousUser	2012-05-28 22:08:26		2012-05-28 22:08:26			1	2012-05-28 22:08:26	2012-05-28 22:08:26	yes	23		Yes	1	R	Yes	4	Jo	present	male
uuid:e894c85b-16f5-49be-8732-800e8845fac9	anonymousUser	2012-05-28 22:08:30		2012-05-28 22:08:30			1	2012-05-28 22:08:30	2012-05-28 22:08:30	yes	19		Yes	1	Y	Yes	4	Jo	Expected_back_tomorrow	female
uuid:b968fd68-7ede-4d17-bfe7-71a73268fdf7	anonymousUser	2012-05-28 22:08:34		2012-05-28 22:08:34			1	2012-05-28 22:08:34	2012-05-28 22:08:34	yes	16		Yes	1	H	No	4	No	Expected_back_tomorrow	male
uuid:d16d846b-db8c-40d6-a8f9-b222b4f1266b	anonymousUser	2012-05-28 22:08:35		2012-05-28 22:08:35			1	2012-05-28 22:08:35	2012-05-28 22:08:35	yes	15		Yes	1	Y	No	4	Po	Expected_back_tomorrow	male
uuid:25cc67b8-6cdd-4dbe-ad7b-b1091dc2653a	anonymousUser	2012-05-28 22:08:37		2012-05-28 22:08:37			1	2012-05-28 22:08:37	2012-05-28 22:08:37	yes	15		Yes	1	B	No	4	Po	Expected_back_tomorrow	male
uuid:6c653520-3367-48d2-b6a6-1c7f02850644	anonymousUser	2012-05-28 22:08:39		2012-05-28 22:08:39			1	2012-05-28 22:08:39	2012-05-28 22:08:39	yes	11		Yes	1	Y	No	4	Ko	Expected_back_tomorrow	male
uuid:560d8693-5652-4d25-8346-ef9bc0038fd8	anonymousUser	2012-05-28 22:08:41		2012-05-28 22:08:41			1	2012-05-28 22:08:41	2012-05-28 22:08:41	yes	8		Yes	1	H	No	4	Jo	present	male
uuid:0728f73e-f152-47a5-abf1-bb438d7f42b4	anonymousUser	2012-05-28 22:08:43		2012-05-28 22:08:43			1	2012-05-28 22:08:43	2012-05-28 22:08:43	yes	5		Yes	1	Y	No	4	Eo	present	female
uuid:3bd8aa06-003e-4797-b336-3d111c9968d2	anonymousUser	2012-05-28 22:08:44		2012-05-28 22:08:44			1	2012-05-28 22:08:44	2012-05-28 22:08:44	yes	28		Yes	1	R	Yes	4	Eo	Expected_back_tomorrow	female
uuid:620179a8-f011-4b11-b632-841aa5a3f3a8	anonymousUser	2012-05-28 22:08:48		2012-05-28 22:08:48			1	2012-05-28 22:08:48	2012-05-28 22:08:48	yes	68		No	1	T	Yes	5	Jp	present	male
uuid:3a44697c-dd9d-475d-a878-543dca88078c	anonymousUser	2012-05-28 22:08:50		2012-05-28 22:08:50			1	2012-05-28 22:08:50	2012-05-28 22:08:50	yes	999		Yes	1	Y	Yes	5	Ip	Expected_back_tomorrow	female
uuid:dc5865a0-e736-43a0-a7a4-4ce7b1b1a66f	anonymousUser	2012-05-28 22:08:52		2012-05-28 22:08:52			1	2012-05-28 22:08:52	2012-05-28 22:08:52	yes	999		Yes	1	Y	No	5	Sn	Expected_back_tomorrow	female
uuid:9074f8af-0980-4fbc-95ab-6f42437d6ff1	anonymousUser	2012-05-28 22:08:58		2012-05-28 22:08:58			1	2012-05-28 22:08:58	2012-05-28 22:08:58	yes	45		No	1	R	Yes	6	Jc	present	female
uuid:cfc1562c-fbd0-4c31-9e2e-77c551092389	anonymousUser	2012-05-28 22:09:00		2012-05-28 22:09:00			1	2012-05-28 22:09:00	2012-05-28 22:09:00	yes	19		Yes	1	T	Yes	6	Wp	other	male
uuid:af2714bc-f52b-473a-ad92-3ba17da12abc	anonymousUser	2012-05-28 22:09:02		2012-05-28 22:09:02			1	2012-05-28 22:09:02	2012-05-28 22:09:02	yes	23		Yes	1	F	Yes	6	Jp	Expected_back_tomorrow	female
uuid:27c91fed-7928-4bc6-9ed6-37404348982e	anonymousUser	2012-05-28 22:09:04		2012-05-28 22:09:04			1	2012-05-28 22:09:04	2012-05-28 22:09:04	yes	60		Yes	1	T	Yes	6	Pp	other	male
uuid:4f1ac8c2-b62d-4f0c-a62d-c107f8d447e6	anonymousUser	2012-05-28 22:09:06		2012-05-28 22:09:06			1	2012-05-28 22:09:06	2012-05-28 22:09:06	yes	13		Yes	1		No	6	Mp	Expected_back_tomorrow	female
uuid:0a66876b-7dcf-44d7-93a7-142171d050f1	anonymousUser	2012-05-28 22:09:08		2012-05-28 22:09:08			1	2012-05-28 22:09:08	2012-05-28 22:09:08	yes	10		No	1	T	No	6	Wp	present	male
uuid:2a33c5af-34e1-4e34-a495-ac1fcb5d2a11	anonymousUser	2012-05-28 22:09:09		2012-05-28 22:09:09			1	2012-05-28 22:09:09	2012-05-28 22:09:09	yes	7		Yes	1	Y	No	6	Jp	other	male
uuid:d563d689-03db-484d-946c-128750fd2c3d	anonymousUser	2012-05-28 22:09:11		2012-05-28 22:09:11			1	2012-05-28 22:09:11	2012-05-28 22:09:11	yes	28		Yes	1	Y	Yes	6	Rp	Expected_back_tomorrow	female
uuid:9e221544-25a5-4e20-8b04-027a2f4b99c6	anonymousUser	2012-05-28 22:09:18		2012-05-28 22:09:18			1	2012-05-28 22:09:18	2012-05-28 22:09:18	no	2		Yes	1		No	7	Dw	present	female
uuid:c461902a-f219-4634-8fc1-9e44a22473a0	anonymousUser	2012-05-28 22:09:23		2012-05-28 22:09:23			1	2012-05-28 22:09:23	2012-05-28 22:09:23	no	999		Yes	1		Yes	7	Ea	Expected_back_tomorrow	female
uuid:6bbdc099-67ec-47c6-a4b6-84cd9c5a3728	anonymousUser	2012-05-28 22:09:25		2012-05-28 22:09:25			1	2012-05-28 22:09:25	2012-05-28 22:09:25	yes	20		Yes	1		Yes	7	Dm	present	female
uuid:a5d3e9cb-8cca-49cc-9c23-8c55f22bbe3b	anonymousUser	2012-05-28 22:09:26		2012-05-28 22:09:26			1	2012-05-28 22:09:26	2012-05-28 22:09:26	no	20		No	1		Yes	7	Va	other	female
uuid:bb101bcb-8951-404b-800e-4fff217fd72b	anonymousUser	2012-05-28 22:09:30		2012-05-28 22:09:30			1	2012-05-28 22:09:30	2012-05-28 22:09:30	yes	28		No	1		Yes	8	Dd	other	male
uuid:0b94d3a4-4225-4364-b50f-4f117e369ada	anonymousUser	2012-05-28 22:09:31		2012-05-28 22:09:31			1	2012-05-28 22:09:31	2012-05-28 22:09:31	yes	20		No	1		Yes	8	Ms	other	female
uuid:5aeab38c-9821-43b4-9ce0-a7a856b73b16	anonymousUser	2012-05-28 22:09:37		2012-05-28 22:09:37			1	2012-05-28 22:09:37	2012-05-28 22:09:37	yes	10		Yes	1		No	9	Fs	present	male
uuid:8c1ceea5-8976-4139-89d1-0b6d66b8c9b1	anonymousUser	2012-05-28 22:09:38		2012-05-28 22:09:38			1	2012-05-28 22:09:38	2012-05-28 22:09:38	yes	2		Yes	1		No	9	Ws	present	female
uuid:9e954f6d-cf2b-4e76-a814-25233e10d544	anonymousUser	2012-05-28 22:09:39		2012-05-28 22:09:39			1	2012-05-28 22:09:39	2012-05-28 22:09:39	yes	30		No	1		Yes	9	Ln	other	female
uuid:a27b40d9-80e4-4a90-9c98-e12f252ece7e	anonymousUser	2012-05-28 22:09:45		2012-05-28 22:09:45			1	2012-05-28 22:09:45	2012-05-28 22:09:45	yes	999		No	1		Yes	11	Mc	other	male
uuid:08c58889-0216-44e8-a2fd-1dd7cc792bf3	anonymousUser	2012-05-28 22:09:46		2012-05-28 22:09:46			1	2012-05-28 22:09:46	2012-05-28 22:09:46	yes	999		No	1		Yes	11	Mmc	other	female
uuid:0ca2a617-0227-4f60-9b3e-4da65dbe6817	anonymousUser	2012-05-28 22:09:52		2012-05-28 22:09:52			1	2012-05-28 22:09:52	2012-05-28 22:09:52	no	999		Yes	1		Yes	12	Ij	Expected_back_tomorrow	male
uuid:177f9ac1-134d-4c14-89b3-acc6edba874e	anonymousUser	2012-05-28 22:09:54		2012-05-28 22:09:54			1	2012-05-28 22:09:54	2012-05-28 22:09:54	yes	999		Yes	1		Yes	12	Gj	Expected_back_tomorrow	female
uuid:7a1fe60f-71a9-4412-8ed2-0346817d32b2	anonymousUser	2012-05-28 22:09:55		2012-05-28 22:09:55			1	2012-05-28 22:09:55	2012-05-28 22:09:55	no	999		No	1		Yes	12	Rj	other	female
uuid:fdc08d28-4ab5-4a6e-88c2-72b5c3c6890c	anonymousUser	2012-05-28 22:10:03		2012-05-28 22:10:03			1	2012-05-28 22:10:03	2012-05-28 22:10:03	no	999		No	1		Yes	13	Md	other	female
uuid:f8914f72-3de0-4071-8b4c-6945ad6b1ace	anonymousUser	2012-05-28 22:10:07		2012-05-28 22:10:07			1	2012-05-28 22:10:07	2012-05-28 22:10:07	no	999		Yes	1		Yes	13	Rn	other	male
uuid:2c071428-b334-4d57-a2f8-c73093cf8131	anonymousUser	2012-05-29 11:59:35		2012-05-29 11:59:35			1	2012-05-29 11:59:35	2012-05-29 11:59:35	yes	17		No	3	Gadh	No	120	Sm	present	female
uuid:46d924b1-d229-4292-acef-777e88cc1db1	anonymousUser	2012-05-29 11:59:36		2012-05-29 11:59:36			1	2012-05-29 11:59:36	2012-05-29 11:59:36	yes	21		Yes	3	Bsfu	Yes	120	Pf	other	male
uuid:96c8df7b-b4d4-4c03-a48f-4c57057dfd9a	anonymousUser	2012-05-29 11:59:37		2012-05-29 11:59:37			1	2012-05-29 11:59:37	2012-05-29 11:59:37	yes	16		Yes	3	Ydsv	No	120	Pf	other	male
uuid:c3f79ee2-a062-4a4f-97f8-f4178e7fc7df	anonymousUser	2012-05-29 11:59:39		2012-05-29 11:59:39			1	2012-05-29 11:59:39	2012-05-29 11:59:39	yes	40		No	3	Gddvy	Yes	121	Ns	present	male
uuid:6440af0d-9f7e-4b1f-afec-650abbc6703f	anonymousUser	2012-05-29 11:59:42		2012-05-29 11:59:42			1	2012-05-29 11:59:42	2012-05-29 11:59:42	yes	35		Yes	3	Gac	Yes	121	Gs	other	female
uuid:1763bef2-a9cb-4b40-b6d9-fdcfe9d6ebee	anonymousUser	2012-05-29 11:59:47		2012-05-29 11:59:47			1	2012-05-29 11:59:47	2012-05-29 11:59:47	yes	25		Yes	3	Haxg	Yes	121	Gs	other	female
uuid:db4bd856-66c2-49e6-9a7e-743133b95ad6	anonymousUser	2012-05-29 11:59:50		2012-05-29 11:59:50			1	2012-05-29 11:59:50	2012-05-29 11:59:50	yes	24		Yes	3	Fsg	Yes	121	Bs	other	male
uuid:f1770a2b-c0c5-4a10-bd5f-32cddbd3bb91	anonymousUser	2012-05-29 11:59:51		2012-05-29 11:59:51			1	2012-05-29 11:59:51	2012-05-29 11:59:51	yes	23		Yes	3	Vacg	Yes	121	Fs	other	male
uuid:6cf5dfc6-47e5-499d-8142-dc93051fde72	anonymousUser	2012-05-29 11:59:53		2012-05-29 11:59:53			1	2012-05-29 11:59:53	2012-05-29 11:59:53	yes	22		Yes	3	Bszg	Yes	121	Ms	other	female
uuid:a2fb8574-ff28-4af1-b2f5-b93f3b98e4e0	anonymousUser	2012-05-29 11:59:54		2012-05-29 11:59:54			1	2012-05-29 11:59:54	2012-05-29 11:59:54	yes	20		Yes	3	Gazf	Yes	121	Rs	other	female
uuid:d4ac3d04-a822-4640-bdae-f43536aef9b5	anonymousUser	2012-05-29 11:59:55		2012-05-29 11:59:55			1	2012-05-29 11:59:55	2012-05-29 11:59:55	yes	6		Yes	3	Haddy	No	121	As	other	female
uuid:baec3313-c668-4862-95a2-b422675df70b	anonymousUser	2012-05-29 11:59:56		2012-05-29 11:59:56			1	2012-05-29 11:59:56	2012-05-29 11:59:56	yes	5		Yes	3	Bsdf	No	121	As	present	female
uuid:b4f8eff3-5223-42b5-a1fd-b336c0b01968	anonymousUser	2012-05-29 11:59:57		2012-05-29 11:59:57			1	2012-05-29 11:59:57	2012-05-29 11:59:57	yes	5		Yes	3	Hafatf	No	121	Ls	present	male
uuid:e2a73aa0-3732-4748-a2e9-25dc890dd1ca	anonymousUser	2012-05-29 12:00:01		2012-05-29 12:00:01			1	2012-05-29 12:00:01	2012-05-29 12:00:01	yes	50		No	3	Hsxu	Yes	122	Vjb	present	female
uuid:1938f540-2e05-4a8e-b117-f4f64a9877b7	anonymousUser	2012-05-29 12:00:02		2012-05-29 12:00:02			1	2012-05-29 12:00:02	2012-05-29 12:00:02	yes	60		Yes	3	Gsvvh	Yes	122	Bsf	present	male
uuid:496a4389-ed44-4216-8879-bcca226a4150	anonymousUser	2012-05-29 12:00:03		2012-05-29 12:00:03			1	2012-05-29 12:00:03	2012-05-29 12:00:03	yes	14		Yes	3	Gacg	No	122	Bsf	other	male
uuid:cb55a9d7-f779-40fd-afc7-9ac2535135bf	anonymousUser	2012-05-29 12:00:04		2012-05-29 12:00:04			1	2012-05-29 12:00:04	2012-05-29 12:00:04	yes	18		Yes	3	Gsdu	No	122	Hsf	other	male
uuid:7558f049-4062-46e0-8650-28598727953d	anonymousUser	2012-05-29 12:00:05		2012-05-29 12:00:05			1	2012-05-29 12:00:05	2012-05-29 12:00:05	yes	13		Yes	3	Bscv	No	122	Nsf	other	male
uuid:335c624a-36eb-4ba6-86c9-7aab5c2a1c0f	anonymousUser	2012-05-29 12:00:09		2012-05-29 12:00:09			1	2012-05-29 12:00:09	2012-05-29 12:00:09	yes	60		No	3	Bsc	Yes	123	Jt	present	female
uuid:8eb9b6bd-7352-4c1a-8ed4-5c0e5481c6de	anonymousUser	2012-05-29 12:00:14		2012-05-29 12:00:14			1	2012-05-29 12:00:14	2012-05-29 12:00:14	yes	45		No	3	Vddh	Yes	124	Cjb	present	male
uuid:eb72fbe4-3ccb-497e-94eb-69803292ef4d	anonymousUser	2012-05-29 12:00:15		2012-05-29 12:00:15			1	2012-05-29 12:00:15	2012-05-29 12:00:15	yes	999		Yes	3	Gefff	Yes	124	Wjp	other	male
uuid:c7795502-2e1d-47dc-a2b8-31fa16cf7587	anonymousUser	2012-05-29 12:00:17		2012-05-29 12:00:17			1	2012-05-29 12:00:17	2012-05-29 12:00:17	yes	25		Yes	3	Gscg	Yes	124	Fjp	other	male
uuid:d9e7c311-2c58-4861-b064-fda73ed726ce	anonymousUser	2012-05-29 12:00:18		2012-05-29 12:00:18			1	2012-05-29 12:00:18	2012-05-29 12:00:18	yes	999		Yes	3	Vsh	Yes	124	Zjp	other	female
uuid:d8ac3634-1a54-460c-8bcf-14c8d1d67d5d	anonymousUser	2012-05-29 12:00:19		2012-05-29 12:00:19			1	2012-05-29 12:00:19	2012-05-29 12:00:19	yes	22		Yes	3	Gdfu	Yes	124	Cjb	other	male
uuid:82456d4d-ac44-41d2-a26c-ff4d4ec06d97	anonymousUser	2012-05-29 12:00:20		2012-05-29 12:00:20			1	2012-05-29 12:00:20	2012-05-29 12:00:20	yes	999		Yes	3	Vsg	Yes	124	Sjb	other	female
uuid:27a985a9-e8fe-4c17-8032-272ae12fc88d	anonymousUser	2012-05-29 12:00:26		2012-05-29 12:00:26			1	2012-05-29 12:00:26	2012-05-29 12:00:26	yes	70		No	3	Gwsf	Yes	125	Cd	present	female
uuid:244eaa39-468a-4a04-b390-03e680040e12	anonymousUser	2012-05-29 12:00:28		2012-05-29 12:00:28			1	2012-05-29 12:00:28	2012-05-29 12:00:28	yes	30		Yes	3	Gsc	Yes	125	Msf	other	female
uuid:0167bc5b-8b1c-40d5-b721-93f3f1881af8	anonymousUser	2012-05-29 12:00:30		2012-05-29 12:00:30			1	2012-05-29 12:00:30	2012-05-29 12:00:30	yes	40		Yes	3	Vacd	Yes	125	Cjb	other	male
uuid:371dffe2-a5a5-4c70-8f75-19773af93b97	anonymousUser	2012-05-29 12:00:34		2012-05-29 12:00:34			1	2012-05-29 12:00:34	2012-05-29 12:00:34	yes	5		Yes	3	Hsv	No	125	Njb	present	female
uuid:e08b01ca-2f11-4f7d-b3d8-8af4d29a9adb	anonymousUser	2012-05-29 12:00:43		2012-05-29 12:00:43			1	2012-05-29 12:00:43	2012-05-29 12:00:43	yes	3		Yes	3	Hwfs	No	125	Kjb	present	male
uuid:4ed2d232-3455-4351-b042-af6e542a67d2	anonymousUser	2012-05-29 12:00:46		2012-05-29 12:00:46			1	2012-05-29 12:00:46	2012-05-29 12:00:46	no	78		No	3	Hdd	Yes	126	Bp	present	female
uuid:d0f3cb06-42fc-4f52-a92a-411f52411862	anonymousUser	2012-05-29 12:00:54		2012-05-29 12:00:54			1	2012-05-29 12:00:54	2012-05-29 12:00:54	no	34		No	3	Li te ansent	Yes	128	Ac	present	female
uuid:17014ad9-0131-4d58-bc50-e50313fd74d6	anonymousUser	2012-05-29 12:00:55		2012-05-29 12:00:55			1	2012-05-29 12:00:55	2012-05-29 12:00:55	yes	42		Yes	3	Ddg	Yes	128	Cjp	other	male
uuid:3a4bbc53-7144-4451-8950-d6c83558102f	anonymousUser	2012-05-29 12:00:56		2012-05-29 12:00:56			1	2012-05-29 12:00:56	2012-05-29 12:00:56	yes	16		Yes	3	Vds	No	128	Bjp	other	male
uuid:c2cb6518-4bf4-47f3-ad07-09be8f8f67c1	anonymousUser	2012-05-29 12:00:57		2012-05-29 12:00:57			1	2012-05-29 12:00:57	2012-05-29 12:00:57	yes	13		Yes	3	Kdvidgd	No	128	Ljp	present	female
uuid:3c93cbdc-040b-4703-8c3c-56bf020e770d	anonymousUser	2012-05-29 12:00:58		2012-05-29 12:00:58			1	2012-05-29 12:00:58	2012-05-29 12:00:58	yes	5		Yes	3	Grdh	No	128	Tjp	present	female
uuid:0066e780-2c7c-4245-90a3-936a8596c25f	anonymousUser	2012-05-29 12:01:01		2012-05-29 12:01:01			1	2012-05-29 12:01:01	2012-05-29 12:01:01	yes	3		Yes	3	Hahdg	No	128	Rjp	present	female
uuid:584a9b90-e5cb-444c-9ee4-b0fb5c530e89	anonymousUser	2012-05-29 12:01:05		2012-05-29 12:01:05			1	2012-05-29 12:01:05	2012-05-29 12:01:05	yes	35		No	3	Jegs	Yes	129	Rd	present	male
uuid:36206f7a-1e4d-4322-8257-15efd96cd2da	anonymousUser	2012-05-29 12:01:06		2012-05-29 12:01:06			1	2012-05-29 12:01:06	2012-05-29 12:01:06	yes	28		Yes	3	Hdvs	Yes	129	Ma	other	female
uuid:2690af27-6caf-4401-949b-78a5a87e5a97	anonymousUser	2012-05-29 12:01:08		2012-05-29 12:01:08			1	2012-05-29 12:01:08	2012-05-29 12:01:08	yes	16		Yes	3	Hsvs	No	129	Ro	other	female
uuid:bc20c2c1-3686-4345-bb93-38d5e83aad5f	anonymousUser	2012-05-29 12:01:09		2012-05-29 12:01:09			1	2012-05-29 12:01:08	2012-05-29 12:01:08	yes	11		Yes	3	Hsgs	No	129	Mc	present	female
uuid:d5a858ea-67d9-4155-b978-6e495dc3d97f	anonymousUser	2012-05-29 12:01:10		2012-05-29 12:01:10			1	2012-05-29 12:01:10	2012-05-29 12:01:10	yes	8		Yes	3	Jdc	No	129	Om	present	female
uuid:28c77ea7-d9c3-4102-a065-fe2c43239b4a	anonymousUser	2012-05-29 12:01:11		2012-05-29 12:01:11			1	2012-05-29 12:01:11	2012-05-29 12:01:11	yes	5		Yes	3	Ywhd	No	129	Dr	present	male
uuid:9363956e-0cf5-4344-b03f-dc51aec5ea7d	anonymousUser	2012-05-29 12:48:45		2012-05-29 12:48:45			1	2012-05-29 12:48:45	2012-05-29 12:48:45	yes	36		No	5	Gf	Yes	213	Ji	present	female
uuid:4bb17e81-fe63-4e56-9a41-b02358d11695	anonymousUser	2012-05-29 12:48:46		2012-05-29 12:48:46			1	2012-05-29 12:48:46	2012-05-29 12:48:46	yes	51		Yes	5	Fd	Yes	213	Bf	other	male
uuid:871e8afb-1367-4a87-9851-d39d39b87be1	anonymousUser	2012-05-29 12:48:48		2012-05-29 12:48:48			1	2012-05-29 12:48:48	2012-05-29 12:48:48	yes	12		Yes	5		No	213	Ba	other	female
uuid:5586e079-7508-4d5c-84c5-c65466902bff	anonymousUser	2012-05-29 12:48:49		2012-05-29 12:48:49			1	2012-05-29 12:48:49	2012-05-29 12:48:49	yes	9		Yes	5		No	213	Bk	other	female
uuid:8808fe86-231e-410b-8d15-d7b22414d088	anonymousUser	2012-05-29 12:48:50		2012-05-29 12:48:50			1	2012-05-29 12:48:50	2012-05-29 12:48:50	yes	6		Yes	5		No	213	Bn	other	female
uuid:8215bbef-412d-4ff0-a060-c8c810cccf58	anonymousUser	2012-05-29 12:48:51		2012-05-29 12:48:51			1	2012-05-29 12:48:51	2012-05-29 12:48:51	yes	3		Yes	5		No	213	Bc	other	male
uuid:403ee4e8-1cb1-43c7-ac87-e524643fdf9e	anonymousUser	2012-05-29 12:49:00		2012-05-29 12:49:00			1	2012-05-29 12:49:00	2012-05-29 12:49:00	yes	66		No	5		Yes	215	Wj	present	male
uuid:dc8b31cb-8b05-4f40-b432-e5be8357a74e	anonymousUser	2012-05-29 12:49:01		2012-05-29 12:49:01			1	2012-05-29 12:49:01	2012-05-29 12:49:01	yes	62		Yes	5		Yes	215	Ep	other	female
uuid:d64a31db-69b3-48de-a0fd-17567b5135c0	anonymousUser	2012-05-29 12:49:03		2012-05-29 12:49:03			1	2012-05-29 12:49:03	2012-05-29 12:49:03	unknown	22		Yes	5		Yes	215	Wj	other	male
uuid:6dea289b-bed4-4e78-a9e1-a78e14d5164a	anonymousUser	2012-05-29 12:49:04		2012-05-29 12:49:04			1	2012-05-29 12:49:04	2012-05-29 12:49:04	unknown	20		Yes	5		Yes	215	Mj	other	male
uuid:db31f9cf-b134-4b19-be87-f8cab67f696e	anonymousUser	2012-05-29 12:49:05		2012-05-29 12:49:05			1	2012-05-29 12:49:05	2012-05-29 12:49:05	unknown	24		Yes	5		Yes	215	Gj	other	female
uuid:c4418c62-771a-4c33-9b72-4b2c4b85543e	anonymousUser	2012-05-29 13:19:25		2012-05-29 13:19:25			1	2012-05-29 13:19:25	2012-05-29 13:19:25	yes	33		No	2	zcbk	Yes	68	ao	present	male
uuid:0011fd7f-f105-4c08-9d3e-d7372ff26822	anonymousUser	2012-05-29 13:19:29		2012-05-29 13:19:29			1	2012-05-29 13:19:29	2012-05-29 13:19:29	yes	23		Yes	2	xcbk	Yes	68	vn	other	female
uuid:46012834-82d4-49c3-b701-1130340ddad1	anonymousUser	2012-05-29 13:19:33		2012-05-29 13:19:33			1	2012-05-29 13:19:33	2012-05-29 13:19:33	yes	4		Yes	2	cvbjk	No	68	al	other	male
uuid:f0c52041-a41a-4016-97fc-a85fa45c872b	anonymousUser	2012-05-29 13:19:39		2012-05-29 13:19:39			1	2012-05-29 13:19:39	2012-05-29 13:19:39	no	22		No	2	xgjkl	Yes	69	lp	present	female
uuid:473fc7ba-dab3-4abf-bd1f-7e895a6c65d1	anonymousUser	2012-05-29 13:19:42		2012-05-29 13:19:42			1	2012-05-29 13:19:42	2012-05-29 13:19:42	no	17		No	2	zfgj	No	69	ds	present	male
uuid:ab1c50b7-6338-4714-9268-f77a09bc04b3	anonymousUser	2012-05-29 13:19:46		2012-05-29 13:19:46			1	2012-05-29 13:19:46	2012-05-29 13:19:46	no	23		Yes	2	xbk	Yes	69	es	other	male
uuid:35fbcb8e-869d-42ab-8f43-be26e02406c2	anonymousUser	2012-05-29 13:19:49		2012-05-29 13:19:49			1	2012-05-29 13:19:49	2012-05-29 13:19:49	no	2		Yes	2	xhkl	No	69	es	present	male
uuid:2d3a0e6e-eae5-4faa-9324-299938ea0517	anonymousUser	2012-05-29 13:19:50		2012-05-29 13:19:50			1	2012-05-29 13:19:50	2012-05-29 13:19:50	no	1		Yes	2	fhjjkl	No	69	es	present	female
uuid:bcba5c6d-0127-4dd0-8949-f06fa2ef2864	anonymousUser	2012-05-29 13:20:01		2012-05-29 13:20:01			1	2012-05-29 13:20:01	2012-05-29 13:20:01	no	57		No	2	cvjk	Yes	70	ed	present	male
uuid:9cc6749c-63bc-4962-a40b-9af3059619cc	anonymousUser	2012-05-29 13:20:03		2012-05-29 13:20:03			1	2012-05-29 13:20:03	2012-05-29 13:20:03	yes	66		Yes	2	xvnk	Yes	70	md	other	female
uuid:137de357-dff7-4f71-93bf-317c622d67d3	anonymousUser	2012-05-29 13:20:09		2012-05-29 13:20:09			1	2012-05-29 13:20:09	2012-05-29 13:20:09	yes	25		Yes	2	cghk	Yes	70	id	other	male
uuid:5613c85b-42ce-4efc-883c-8c093beda3b7	anonymousUser	2012-05-29 13:20:16		2012-05-29 13:20:16			1	2012-05-29 13:20:16	2012-05-29 13:20:16	no	7		Yes	2	cvnk	No	70	nr	other	female
uuid:733d8188-e964-4f78-b6e0-24b82499678f	anonymousUser	2012-05-29 13:20:19		2012-05-29 13:20:19			1	2012-05-29 13:20:19	2012-05-29 13:20:19	no	8		Yes	2	vbjk	No	70	bk	other	male
uuid:f331c200-f5d3-4d29-9f55-bb1b7cdb3d8c	anonymousUser	2012-05-29 13:20:22		2012-05-29 13:20:22			1	2012-05-29 13:20:21	2012-05-29 13:20:21	no	38		No	2	fghjk	Yes	71	vb	present	male
uuid:be1c6a67-201c-4c60-809d-020e671c1969	anonymousUser	2012-05-29 13:20:27		2012-05-29 13:20:27			1	2012-05-29 13:20:27	2012-05-29 13:20:27	unknown	34		Yes	2	xgjkl	Yes	71	sj	other	female
uuid:a5df991e-7d50-44e8-9d27-6d2429a6bbdd	anonymousUser	2012-05-29 13:20:32		2012-05-29 13:20:32			1	2012-05-29 13:20:32	2012-05-29 13:20:32	no	9		Yes	2	cvbk	No	71	vb	other	female
uuid:176fc455-2f95-44ed-af0b-347067d157ca	anonymousUser	2012-05-29 13:20:34		2012-05-29 13:20:34			1	2012-05-29 13:20:34	2012-05-29 13:20:34	no	8		Yes	2	cgji	No	71	jb	other	male
uuid:a8708b04-6f33-4b5b-baab-f008ca38e07c	anonymousUser	2012-05-29 13:20:35		2012-05-29 13:20:35			1	2012-05-29 13:20:35	2012-05-29 13:20:35	no	5		Yes	2	chggh	No	71	rb	other	male
uuid:ccfbf80c-ead1-4404-85bc-c686e4875cf8	anonymousUser	2012-05-29 13:20:43		2012-05-29 13:20:43			1	2012-05-29 13:20:43	2012-05-29 13:20:43	no	25		No	2	sfbnk	Yes	71	cs	present	female
uuid:5f8e594b-9fc4-4206-9343-129bc155c38f	anonymousUser	2012-05-29 13:20:44		2012-05-29 13:20:44			1	2012-05-29 13:20:44	2012-05-29 13:20:44	yes	30		Yes	2	zvjk	Yes	71	wm	other	male
uuid:7be68515-9710-4986-a23a-9f1a61b083be	anonymousUser	2012-05-29 13:20:46		2012-05-29 13:20:46			1	2012-05-29 13:20:46	2012-05-29 13:20:46	no	6		Yes	2	cjk	No	72	am	other	female
uuid:7aa72cc1-4368-473b-9fc4-76a8f78a1c6b	anonymousUser	2012-05-29 13:20:47		2012-05-29 13:20:47			1	2012-05-29 13:20:47	2012-05-29 13:20:47	no	3		Yes	2	xvjjo	No	72	am	other	female
uuid:7797dac2-49c0-427e-b3d6-49f5e0307d51	anonymousUser	2012-05-29 13:20:49		2012-05-29 13:20:49			1	2012-05-29 13:20:49	2012-05-29 13:20:49	no	1		Yes	2	xchji	No	72	wm	present	female
uuid:eb60af31-5f96-461b-b4db-fb7b5e55a698	anonymousUser	2012-05-29 13:20:52		2012-05-29 13:20:52			1	2012-05-29 13:20:52	2012-05-29 13:20:52	no	37		No	2	djmk	Yes	73	vm	present	female
uuid:25d83322-c53c-4ba1-bd10-ce65bb4913db	anonymousUser	2012-05-29 13:20:53		2012-05-29 13:20:53			1	2012-05-29 13:20:53	2012-05-29 13:20:53	yes	17		No	2	cgjkl	No	73	ac	present	female
uuid:68c40753-cfd4-49b1-a460-ec110076fd4a	anonymousUser	2012-05-29 13:20:54		2012-05-29 13:20:54			1	2012-05-29 13:20:54	2012-05-29 13:20:54	yes	20		Yes	2	dhkll	Yes	73	cc	other	female
uuid:235b1dc1-3bd8-420a-9af6-069f9bb77fb2	anonymousUser	2012-05-29 13:20:56		2012-05-29 13:20:56			1	2012-05-29 13:20:56	2012-05-29 13:20:56	yes	44		Yes	2	xhhkl	Yes	73	cc	other	male
uuid:fdcf3abf-cfcb-4ab2-b362-07008c1625f1	anonymousUser	2012-05-29 13:20:59		2012-05-29 13:20:59			1	2012-05-29 13:20:59	2012-05-29 13:20:59	no	18		No	2	fjkll	Yes	74	dm	present	male
uuid:c36bb875-87b7-4d15-99ff-f2990e7b3507	anonymousUser	2012-05-29 13:21:01		2012-05-29 13:21:01			1	2012-05-29 13:21:01	2012-05-29 13:21:01	yes	13		Yes	2	xgjko	No	74	dm	present	female
uuid:2ee77ce8-a0bb-4a16-a1e9-7f87e1565c06	anonymousUser	2012-05-29 13:21:02		2012-05-29 13:21:02			1	2012-05-29 13:21:02	2012-05-29 13:21:02	yes	7		Yes	2	fgjkk	No	74	bd	other	female
uuid:6a1c012d-b3ea-401e-8726-13b48014bc11	anonymousUser	2012-05-29 13:21:04		2012-05-29 13:21:04			1	2012-05-29 13:21:04	2012-05-29 13:21:04	no	4		Yes	2	fhjk	No	74	cd	present	female
uuid:9b61e821-f442-4829-90a6-c44f7f6caedd	anonymousUser	2012-05-29 13:21:05		2012-05-29 13:21:05			1	2012-05-29 13:21:05	2012-05-29 13:21:05	no	2		Yes	2	dgjji	No	74	md	present	female
uuid:89e4235d-f468-40c0-90e8-67539c6a6293	anonymousUser	2012-05-29 13:53:49		2012-05-29 13:53:49			1	2012-05-29 13:53:49	2012-05-29 13:53:49	yes	53		No	3	Jefdy	Yes	130	Ad	present	male
uuid:ca7a71fe-4137-498d-a774-f36684e9a7cc	anonymousUser	2012-05-29 13:53:50		2012-05-29 13:53:50			1	2012-05-29 13:53:50	2012-05-29 13:53:50	yes	52		Yes	3	Gdhd	Yes	130	Sp	other	female
uuid:764748ec-4a2d-4762-9b6a-6e0fe072a544	anonymousUser	2012-05-29 13:53:52		2012-05-29 13:53:52			1	2012-05-29 13:53:52	2012-05-29 13:53:52	yes	18		Yes	3	Jsvh	No	130	Nd	other	female
uuid:9b07e1da-4fc1-4452-8062-f64c899267c0	anonymousUser	2012-05-29 13:53:53		2012-05-29 13:53:53			1	2012-05-29 13:53:53	2012-05-29 13:53:53	yes	14		Yes	3	Jdvd	No	130	Jwp	present	male
uuid:f8630d1c-6e8c-47c3-a0cb-2381051bc147	anonymousUser	2012-05-29 13:53:57		2012-05-29 13:53:57			1	2012-05-29 13:53:57	2012-05-29 13:53:57	yes	28		No	3	Hdff	Yes	131	Ej	present	female
uuid:ca9967fb-f56f-4e5d-9cc9-dcd967c1993b	anonymousUser	2012-05-29 13:53:58		2012-05-29 13:53:58			1	2012-05-29 13:53:58	2012-05-29 13:53:58	yes	21		Yes	3	Ydvdt	Yes	131	Nv	other	male
uuid:b4b29ea3-8e39-46d6-a63a-cbdce0c1e3e9	anonymousUser	2012-05-29 13:53:59		2012-05-29 13:53:59			1	2012-05-29 13:53:59	2012-05-29 13:53:59	yes	11		Yes	3	Gajs	No	131	Nj	present	female
uuid:6ba3cf08-6bc2-485a-a350-efd465af492c	anonymousUser	2012-05-29 13:54:00		2012-05-29 13:54:00			1	2012-05-29 13:54:00	2012-05-29 13:54:00	yes	7		Yes	3	Jwhf	No	131	Mj	other	female
uuid:ef284aa1-7fc6-4ab7-b7c5-709f49802437	anonymousUser	2012-05-29 13:54:01		2012-05-29 13:54:01			1	2012-05-29 13:54:01	2012-05-29 13:54:01	yes	4		Yes	3	Ueye	No	131	We	present	male
uuid:7353a01c-3323-461e-9683-8623db75ec5c	anonymousUser	2012-05-29 13:54:02		2012-05-29 13:54:02			1	2012-05-29 13:54:02	2012-05-29 13:54:02	yes	10		Yes	3	Ehd	No	131	Pj	present	male
uuid:f29411c9-9beb-401f-9d9f-3eb90110e3f0	anonymousUser	2012-05-29 13:54:03		2012-05-29 13:54:03			1	2012-05-29 13:54:03	2012-05-29 13:54:03	yes	2		Yes	3	Hdgd	No	131	Je	present	female
uuid:cefb7376-31ab-491f-8939-64f14e9c0921	anonymousUser	2012-05-29 13:54:04		2012-05-29 13:54:04			1	2012-05-29 13:54:04	2012-05-29 13:54:04	yes	15		Yes	3	Hdud	No	131	Mv	Out_not_back	male
uuid:59a9ee8c-5b4e-4244-bc81-c584c404f488	anonymousUser	2012-05-29 13:54:08		2012-05-29 13:54:08			1	2012-05-29 13:54:08	2012-05-29 13:54:08	yes	55		Yes	3	Gdhd	Yes	132	Sd	other	male
uuid:78b75e4a-b7ce-4915-ac23-75a9c2e5ed84	anonymousUser	2012-05-29 13:54:09		2012-05-29 13:54:09			1	2012-05-29 13:54:09	2012-05-29 13:54:09	yes	52		No	3	Bdgd	Yes	132	Lj	present	female
uuid:21daf342-86b1-485f-9378-878eda5bf60c	anonymousUser	2012-05-29 13:54:11		2012-05-29 13:54:11			1	2012-05-29 13:54:11	2012-05-29 13:54:11	yes	17		Yes	3	Heg	No	132	Lj	other	female
uuid:de614709-65b3-49d0-a42e-060795060f03	anonymousUser	2012-05-29 13:54:12		2012-05-29 13:54:12			1	2012-05-29 13:54:12	2012-05-29 13:54:12	yes	18		Yes	3	Hehd	Yes	132	Ej	other	female
uuid:923dde69-ad03-4d66-b447-5ddf2ead4e75	anonymousUser	2012-05-29 13:54:17		2012-05-29 13:54:17			1	2012-05-29 13:54:17	2012-05-29 13:54:17	yes	16		Yes	3	Hdfg	No	133	Lp	other	female
uuid:7ef77060-9a42-49cc-90e4-9d9321833e73	anonymousUser	2012-05-29 13:54:18		2012-05-29 13:54:18			1	2012-05-29 13:54:18	2012-05-29 13:54:18	yes	14		Yes	3	Hdhd	No	133	Lp	other	male
uuid:f9f44e5c-cc85-4893-9eea-f36bfb9188e2	anonymousUser	2012-05-29 13:54:19		2012-05-29 13:54:19			1	2012-05-29 13:54:19	2012-05-29 13:54:19	no	2		Yes	3	Gsys	No	133	Lp	other	female
uuid:c29a37ea-c3e2-4a28-a389-26d85d11f859	anonymousUser	2012-05-29 13:54:20		2012-05-29 13:54:20			1	2012-05-29 13:54:20	2012-05-29 13:54:20	yes	50		No	3	Gsha	Yes	133	Rsc	present	female
uuid:07813661-39f9-4513-8b3f-ebdde169a5e2	anonymousUser	2012-05-29 13:54:24		2012-05-29 13:54:24			1	2012-05-29 13:54:24	2012-05-29 13:54:24	yes	52		No	3	Hshd	Yes	135	Bc	present	female
uuid:bb22e283-5163-4a8e-95dd-19208f267f6f	anonymousUser	2012-05-29 13:54:25		2012-05-29 13:54:25			1	2012-05-29 13:54:25	2012-05-29 13:54:25	no	22		No	3	Hega	Yes	135	Ja	present	female
uuid:95ef4018-47a6-490b-84d7-d18721fe44d8	anonymousUser	2012-05-29 13:54:27		2012-05-29 13:54:27			1	2012-05-29 13:54:27	2012-05-29 13:54:27	no	24		Yes	3	Vaus	Yes	135	Dl	other	female
uuid:2654827e-914f-4c25-8b13-02c2795a3baf	anonymousUser	2012-05-29 13:54:29		2012-05-29 13:54:29			1	2012-05-29 13:54:29	2012-05-29 13:54:29	no	18		Yes	3	Ueyds	No	135	Ja	other	female
uuid:47c47a24-2a02-4fe4-bba1-2f08cf92107e	anonymousUser	2012-05-29 13:54:30		2012-05-29 13:54:30			1	2012-05-29 13:54:30	2012-05-29 13:54:30	no	14		Yes	3	Hshz	No	135	Ja	present	female
uuid:6e19a106-8e58-4deb-bd29-ffe6f441076a	anonymousUser	2012-05-29 13:54:31		2012-05-29 13:54:31			1	2012-05-29 13:54:31	2012-05-29 13:54:31	no	11		Yes	3	Gsyd	No	135	Jb	present	male
uuid:3388adea-c8ac-4c84-b80c-5ab7584ea3d5	anonymousUser	2012-05-29 13:54:32		2012-05-29 13:54:32			1	2012-05-29 13:54:32	2012-05-29 13:54:32	yes	7		Yes	3	Hdud	No	135	Jk	present	male
uuid:f2bae868-bb2f-4e54-b5fb-e309f3a45360	anonymousUser	2012-05-29 13:54:33		2012-05-29 13:54:33			1	2012-05-29 13:54:33	2012-05-29 13:54:33	no	5		Yes	3	Hdg	No	135	Dk	present	male
uuid:ef548088-70e4-4d68-ae4b-a691dfc5ca81	anonymousUser	2012-05-29 13:54:34		2012-05-29 13:54:34			1	2012-05-29 13:54:34	2012-05-29 13:54:34	no	4		Yes	3	Jdyd	No	135	Tf	present	male
uuid:ac28ef01-68b0-43da-8228-f50bea3d3b1f	anonymousUser	2012-05-29 13:54:35		2012-05-29 13:54:35			1	2012-05-29 13:54:35	2012-05-29 13:54:35	no	3		Yes	3	Hsud	No	135	Ta	present	female
uuid:41b2fee9-8a19-4288-b3c6-0295dfa963de	anonymousUser	2012-05-29 13:54:36		2012-05-29 13:54:36			1	2012-05-29 13:54:36	2012-05-29 13:54:36	no	2		Yes	3	Hdc	No	135	Jl	present	female
uuid:b81488dd-2dce-49a4-8482-2a644e1065ed	anonymousUser	2012-05-29 16:13:45		2012-05-29 16:13:45			1	2012-05-29 16:13:45	2012-05-29 16:13:45	no	28		No	4	Ok	Yes	177	P e	present	female
uuid:4146c9b5-efd1-4c62-840b-d24cdf395388	anonymousUser	2012-05-29 16:13:48		2012-05-29 16:13:48			1	2012-05-29 16:13:48	2012-05-29 16:13:48	no	29		Yes	4	Ok	Yes	177	F d	Expected_back_tomorrow	male
uuid:4f6a49f8-fbfb-4800-9a57-35bccd504117	anonymousUser	2012-05-29 16:13:52		2012-05-29 16:13:52			1	2012-05-29 16:13:52	2012-05-29 16:13:52	yes	3		Yes	4	Ok	No	177	W d	present	female
uuid:b9329ce3-13a4-4e53-a26f-9423b3618ef3	anonymousUser	2012-05-29 16:13:54		2012-05-29 16:13:54			1	2012-05-29 16:13:54	2012-05-29 16:13:54	no	2		Yes	4	Ok	No	177	T d	present	male
uuid:3479d343-5210-4c5a-84f8-1ee8bdc4ed5b	anonymousUser	2012-05-29 16:13:59		2012-05-29 16:13:59			1	2012-05-29 16:13:59	2012-05-29 16:13:59	yes	64		No	4	Ok	Yes	178	J d	present	female
uuid:10003232-22fe-4fa6-b218-05e7338d2aa4	anonymousUser	2012-05-29 16:14:00		2012-05-29 16:14:00			1	2012-05-29 16:14:00	2012-05-29 16:14:00	yes	42		No	4	Ok	Yes	178	R d	present	female
uuid:f420a317-9af4-4ee1-b41b-e37c42c826a9	anonymousUser	2012-05-29 16:14:01		2012-05-29 16:14:01			1	2012-05-29 16:14:01	2012-05-29 16:14:01	yes	22		No	4	Ok	Yes	178	M d	present	female
uuid:2eea640a-9fb1-4140-817c-1685c1f105d1	anonymousUser	2012-05-29 16:14:02		2012-05-29 16:14:02			1	2012-05-29 16:14:02	2012-05-29 16:14:02	yes	19		Yes	4	Ok	Yes	178	J d	Expected_back_tomorrow	female
uuid:07588fda-27e3-40a0-b372-04cbe2135d23	anonymousUser	2012-05-29 16:14:03		2012-05-29 16:14:03			1	2012-05-29 16:14:03	2012-05-29 16:14:03	yes	24		Yes	4	Ok	Yes	178	O d	Expected_back_tomorrow	male
uuid:84381ee8-9e06-481a-8893-24701daa012e	anonymousUser	2012-05-29 16:14:13		2012-05-29 16:14:13			1	2012-05-29 16:14:13	2012-05-29 16:14:13	yes	25		No	4	Ok	Yes	179	O d	present	male
uuid:4d2761a9-a16b-4c24-8675-ad6c5ded28a5	anonymousUser	2012-05-29 16:14:22		2012-05-29 16:14:22			1	2012-05-29 16:14:22	2012-05-29 16:14:22	yes	28		Yes	4	Ook	Yes	179	D d	Expected_back_tomorrow	male
uuid:ce8f9cf3-c667-4296-a5f9-b509eb3cea06	anonymousUser	2012-05-29 16:14:30		2012-05-29 16:14:30			1	2012-05-29 16:14:30	2012-05-29 16:14:30	yes	17		Yes	4	Ok	No	179	M s	Expected_back_tomorrow	female
uuid:eaaa011b-8822-42fd-b7be-fa02fa36b88e	anonymousUser	2012-05-29 16:14:32		2012-05-29 16:14:32			1	2012-05-29 16:14:32	2012-05-29 16:14:32	yes	2		Yes	4	Ok	No	179	Dd	present	male
uuid:c0b94041-74d7-4748-87aa-4bbccdc52c34	anonymousUser	2012-05-29 16:14:33		2012-05-29 16:14:33			1	2012-05-29 16:14:33	2012-05-29 16:14:33	no	1		Yes	4	Ok	No	179	R c	present	male
uuid:dd30a32f-f52f-42bf-bcb7-21caff7d65a0	anonymousUser	2012-05-29 16:14:48		2012-05-29 16:14:48			1	2012-05-29 16:14:48	2012-05-29 16:14:48	yes	56		No	4	Ok	Yes	181	L p	present	male
uuid:a5687d00-4ebe-4168-9be1-6fe2b32eeceb	anonymousUser	2012-05-29 16:15:01		2012-05-29 16:15:01			1	2012-05-29 16:15:01	2012-05-29 16:15:01	yes	42		No	4	Ok	Yes	181	S p	present	female
uuid:4866eb87-9c12-41bc-8394-f169c7df23bc	anonymousUser	2012-05-29 16:15:02		2012-05-29 16:15:02			1	2012-05-29 16:15:02	2012-05-29 16:15:02	yes	21		No	4	Ok	Yes	181	M p	present	female
uuid:360a4a40-5a30-4bd5-88c5-0add1c02a11c	anonymousUser	2012-05-29 16:15:03		2012-05-29 16:15:03			1	2012-05-29 16:15:03	2012-05-29 16:15:03	yes	16		No	4	Ok	No	181	W p	present	female
uuid:7eafde2a-9616-4cb0-b3a0-8b8cf85f513b	anonymousUser	2012-05-29 16:15:07		2012-05-29 16:15:07			1	2012-05-29 16:15:07	2012-05-29 16:15:07	yes	46		No	4	Ok	Yes	182	Z p	present	female
uuid:38817c1e-07b6-4e58-93e6-c19ec6c3e112	anonymousUser	2012-05-29 16:15:07		2012-05-29 16:15:07			1	2012-05-29 16:15:07	2012-05-29 16:15:07	yes	13		Yes	4	Ok	No	182	O e	present	male
uuid:f6ca139e-3d51-452f-b9bf-19f6c2d6efec	anonymousUser	2012-05-29 16:15:08		2012-05-29 16:15:08			1	2012-05-29 16:15:08	2012-05-29 16:15:08	yes	45		Yes	4	Ok	Yes	182	O e	Expected_back_tomorrow	female
uuid:37fadc1f-ea64-473f-9fa8-2ccebb3ac5a2	anonymousUser	2012-05-29 16:15:09		2012-05-29 16:15:09			1	2012-05-29 16:15:09	2012-05-29 16:15:09	unknown	7		Yes	4	Ok	No	182	L r	present	female
uuid:69e03f91-2532-4b32-891f-99aa0b3434f7	anonymousUser	2012-05-29 16:15:09		2012-05-29 16:15:09			1	2012-05-29 16:15:09	2012-05-29 16:15:09	unknown	6		Yes	4	Ok	No	182	J r	present	male
uuid:609a0bfe-6864-4c3a-b32a-ba2e768bf263	anonymousUser	2012-05-29 16:15:13		2012-05-29 16:15:13			1	2012-05-29 16:15:13	2012-05-29 16:15:13	yes	49		Yes	4	Li pala	Yes	184	D d	Expected_back_tomorrow	male
uuid:28d40656-e26d-4208-bd56-a27e7abfc55c	anonymousUser	2012-05-29 16:15:15		2012-05-29 16:15:15			1	2012-05-29 16:15:15	2012-05-29 16:15:15	yes	19		No	4	Ok	Yes	185	C d	present	female
uuid:a71f6ba5-e3d0-41f1-b483-8d54c5a91982	anonymousUser	2012-05-29 16:15:15		2012-05-29 16:15:15			1	2012-05-29 16:15:15	2012-05-29 16:15:15	no	28		No	4	Ok	Yes	185	C a	present	male
uuid:8814469d-71b4-4c02-bee5-1d29b4b266cc	anonymousUser	2012-05-29 16:15:16		2012-05-29 16:15:16			1	2012-05-29 16:15:16	2012-05-29 16:15:16	no	13		No	4	Ok	No	185	C f	present	male
uuid:8027a80f-7228-4cde-8329-397dda7776ce	anonymousUser	2012-05-29 16:15:17		2012-05-29 16:15:17			1	2012-05-29 16:15:17	2012-05-29 16:15:17	no	21		Yes	4	Ok	Yes	185	P j	Expected_back_tomorrow	female
uuid:a991aa6d-4d16-4f46-b866-bf131fa561e3	anonymousUser	2012-05-29 16:15:17		2012-05-29 16:15:17			1	2012-05-29 16:15:17	2012-05-29 16:15:17	unknown	25		Yes	4	Ok	Yes	185	C w	Expected_back_tomorrow	male
uuid:4007cbbb-a3b0-4ba5-a954-672813eb0e11	anonymousUser	2012-05-29 16:23:37		2012-05-29 16:23:37			1	2012-05-29 16:23:37	2012-05-29 16:23:37	yes	22		No	2	vhkll	Yes	75	cf	present	male
uuid:4da6b6e0-7a1e-4f47-9938-fc6a271d7433	anonymousUser	2012-05-29 16:23:38		2012-05-29 16:23:38			1	2012-05-29 16:23:38	2012-05-29 16:23:38	yes	23		Yes	2	zcnml	Yes	75	rc	other	female
uuid:b0855f5f-be01-44ba-b4eb-7659270bf6e6	anonymousUser	2012-05-29 16:23:39		2012-05-29 16:23:39			1	2012-05-29 16:23:39	2012-05-29 16:23:39	yes	2		Yes	2	zxbnm	No	75	mc	present	male
uuid:f72087da-cfce-49bc-9701-c15db8c0dd98	anonymousUser	2012-05-29 16:23:46		2012-05-29 16:23:46			1	2012-05-29 16:23:46	2012-05-29 16:23:46	yes	38		No	2	Cbnkl	Yes	76	ct	present	male
uuid:8b36c7fb-1405-41d8-bc8a-480345358216	anonymousUser	2012-05-29 16:23:47		2012-05-29 16:23:47			1	2012-05-29 16:23:47	2012-05-29 16:23:47	yes	28		Yes	2	zcbj	Yes	76	pa	Expected_back_tomorrow	female
uuid:ed779713-ba3b-46eb-b34e-35d760fa1825	anonymousUser	2012-05-29 16:23:48		2012-05-29 16:23:48			1	2012-05-29 16:23:48	2012-05-29 16:23:48	no	10		Yes	2	xchk	No	76	dc	other	male
uuid:94f95002-fcce-4ec9-9f4e-877b0de77ff5	anonymousUser	2012-05-29 16:23:49		2012-05-29 16:23:49			1	2012-05-29 16:23:49	2012-05-29 16:23:49	no	8		Yes	2	xfhjk	No	76	ac	other	female
uuid:263bb6df-0d63-4767-a70b-2802e7a2da94	anonymousUser	2012-05-29 16:23:50		2012-05-29 16:23:50			1	2012-05-29 16:23:50	2012-05-29 16:23:50	unknown	6		Yes	2	xxvnm	No	76	lc	other	female
uuid:775a0230-5a43-41a1-aee1-fdce30c677b5	anonymousUser	2012-05-29 16:23:50		2012-05-29 16:23:50			1	2012-05-29 16:23:50	2012-05-29 16:23:50	no	4		Yes	2	xvbk	No	76	jc	other	female
uuid:2b3adf81-0e47-44e5-801f-e55703eefe69	anonymousUser	2012-05-29 16:23:51		2012-05-29 16:23:51			1	2012-05-29 16:23:51	2012-05-29 16:23:51	no	2		Yes	2	vbk	No	76	tc	present	female
uuid:1cc8e419-0f04-47d8-81d3-5a668bbe3a5d	anonymousUser	2012-05-29 16:23:54		2012-05-29 16:23:54			1	2012-05-29 16:23:54	2012-05-29 16:23:54	yes	41		No	2	dgh	Yes	77	dv	present	female
uuid:67029da6-486d-4104-955d-d72ee7cb37c1	anonymousUser	2012-05-29 16:23:55		2012-05-29 16:23:55			1	2012-05-29 16:23:55	2012-05-29 16:23:55	yes	43		Yes	2	fgjk	Yes	77	jf	Out_not_back	male
uuid:c1bc6646-4164-410d-bd66-c89dc81ffb85	anonymousUser	2012-05-29 16:23:56		2012-05-29 16:23:56			1	2012-05-29 16:23:56	2012-05-29 16:23:56	yes	19		Yes	2	vnkl	Yes	77	vl	other	female
uuid:99601140-4268-43b5-8f4d-4cc59943c4e1	anonymousUser	2012-05-29 16:23:57		2012-05-29 16:23:57			1	2012-05-29 16:23:57	2012-05-29 16:23:57	yes	17		Yes	2	xghjk	No	77	de	Out_not_back	male
uuid:aeb601d8-89da-4158-bed3-22ef6f121ec9	anonymousUser	2012-05-29 16:23:59		2012-05-29 16:23:59			1	2012-05-29 16:23:59	2012-05-29 16:23:59	yes	17		Yes	2	dhkll	No	77	de	other	female
uuid:2f91b904-6c21-48ae-9cdc-3a4cd5b65e67	anonymousUser	2012-05-29 16:24:00		2012-05-29 16:24:00			1	2012-05-29 16:24:00	2012-05-29 16:24:00	yes	10		Yes	2	xbnm	No	77	fy	other	female
uuid:e9b1acd2-de49-4057-a95b-df609f38f3da	anonymousUser	2012-05-29 16:24:04		2012-05-29 16:24:04			1	2012-05-29 16:24:04	2012-05-29 16:24:04	yes	5		Yes	2	fhjkl	No	77	df	other	male
uuid:6686e32f-5d7a-491d-87f5-6bf91c0fc7e7	anonymousUser	2012-05-29 16:24:05		2012-05-29 16:24:05			1	2012-05-29 16:24:05	2012-05-29 16:24:05	yes	5		Yes	2	xhkl	No	77	df	other	female
uuid:cca6644a-c7e4-4fe9-a73d-09400ed4cf5a	anonymousUser	2012-05-29 16:24:09		2012-05-29 16:24:09			1	2012-05-29 16:24:09	2012-05-29 16:24:09	no	28		Yes	2	sgkk	Yes	79	dd	present	male
uuid:2749cad3-3c53-4d8f-ab4b-5018eea3cd87	anonymousUser	2012-05-29 16:24:10		2012-05-29 16:24:10			1	2012-05-29 16:24:10	2012-05-29 16:24:10	no	23		Yes	2	sfhjk	Yes	79	ca	present	female
uuid:55adcaa7-c750-4d01-9460-ce88b873f4a1	anonymousUser	2012-05-29 16:24:11		2012-05-29 16:24:11			1	2012-05-29 16:24:11	2012-05-29 16:24:11	no	3		Yes	2	fhl	No	79	gd	present	male
uuid:2dc4d924-5e95-45d7-81ec-d70a42389796	anonymousUser	2012-05-29 16:24:11		2012-05-29 16:24:11			1	2012-05-29 16:24:11	2012-05-29 16:24:11	no	1		Yes	2	xbmk	No	79	dd	present	male
uuid:cc764158-51c1-44ab-a294-46830a95fe30	anonymousUser	2012-05-29 16:24:16		2012-05-29 16:24:16			1	2012-05-29 16:24:16	2012-05-29 16:24:16	yes	37		Yes	2	dhjk	Yes	80	ay	other	male
uuid:419d7638-77c9-4eb5-8381-242052f3fe30	anonymousUser	2012-05-29 16:24:17		2012-05-29 16:24:17			1	2012-05-29 16:24:17	2012-05-29 16:24:17	yes	33		No	2	xhkkl	Yes	80	js	present	female
uuid:e6652204-3d68-4c67-8597-5cb7c43f6e4f	anonymousUser	2012-05-29 16:24:19		2012-05-29 16:24:19			1	2012-05-29 16:24:19	2012-05-29 16:24:19	no	29		No	2	xgjkl	Yes	81	yp	present	female
uuid:ae90a5b6-6e5d-47e7-bdab-bbee4c196bae	anonymousUser	2012-05-29 16:24:20		2012-05-29 16:24:20			1	2012-05-29 16:24:20	2012-05-29 16:24:20	no	35		Yes	2	dhll	Yes	81	ka	Out_not_back	male
uuid:78ba514f-58c8-438b-a584-8f7e38220a1a	anonymousUser	2012-05-29 16:24:24		2012-05-29 16:24:24			1	2012-05-29 16:24:24	2012-05-29 16:24:24	yes	8		Yes	2	xvhjxh	No	81	pa	present	female
uuid:0eec3b7e-febe-4dd3-99a7-c555cc7ee7ea	anonymousUser	2012-05-29 16:24:27		2012-05-29 16:24:27			1	2012-05-29 16:24:27	2012-05-29 16:24:27	no	3		Yes	2	cbjk	No	81	ma	other	female
uuid:6a2fe189-40da-4236-bdb1-304229de7a0a	anonymousUser	2012-05-29 16:24:30		2012-05-29 16:24:30			1	2012-05-29 16:24:30	2012-05-29 16:24:30	no	21		No	2	xgjk	Yes	83	vc	present	female
uuid:41e82535-5a60-4fcc-a700-a2412a2cfbda	anonymousUser	2012-05-29 16:24:32		2012-05-29 16:24:32			1	2012-05-29 16:24:32	2012-05-29 16:24:32	no	16		No	2	xchjk	No	83	vm	present	female
uuid:b247206c-4fb4-4d67-89f6-4e1b059e78cd	anonymousUser	2012-05-29 16:24:33		2012-05-29 16:24:33			1	2012-05-29 16:24:33	2012-05-29 16:24:33	yes	18		Yes	2	dghj	Yes	83	vb	Out_not_back	female
uuid:d9c67872-3a8d-479e-b99d-a03eddff3e24	anonymousUser	2012-05-29 16:24:34		2012-05-29 16:24:34			1	2012-05-29 16:24:34	2012-05-29 16:24:34	unknown	20		Yes	2	cghjk	Yes	83	vh	other	male
uuid:7e8ae439-9d91-47c6-b555-82cbdc2c0cb0	anonymousUser	2012-05-29 16:24:43		2012-05-29 16:24:43			1	2012-05-29 16:24:43	2012-05-29 16:24:43	yes	65		No	2	dgjk	Yes	84	jc	present	male
uuid:0b7612a0-2069-4187-bf1e-ee874b4ded20	anonymousUser	2012-05-29 16:24:44		2012-05-29 16:24:44			1	2012-05-29 16:24:44	2012-05-29 16:24:44	yes	29		No	2	zfhk	Yes	84	mj	present	female
uuid:ac2ff1dc-306c-4924-9da5-b5b86005a300	anonymousUser	2012-05-29 16:24:45		2012-05-29 16:24:45			1	2012-05-29 16:24:45	2012-05-29 16:24:45	yes	11		Yes	2	xgjk	No	84	lj	other	female
uuid:a88c874b-392d-47e7-aeb3-c7f94a2da9f9	anonymousUser	2012-05-29 16:24:46		2012-05-29 16:24:46			1	2012-05-29 16:24:46	2012-05-29 16:24:46	yes	10		Yes	2	cvhk	No	84	ej	other	male
uuid:62fb62d8-358d-4a51-a6e2-0fb338ec0cf8	anonymousUser	2012-05-29 16:24:47		2012-05-29 16:24:47			1	2012-05-29 16:24:47	2012-05-29 16:24:47	yes	4		Yes	2	zvhk	No	84	jj	present	male
uuid:e4b4f16f-b576-4ba6-bf5a-552aaaa30303	anonymousUser	2012-05-29 17:23:00		2012-05-29 17:23:00			1	2012-05-29 17:23:00	2012-05-29 17:23:00	yes	8		Yes	5	Ok	No	216	D j	present	male
uuid:16f42974-bd6d-46e6-ab2e-e7404029e391	anonymousUser	2012-05-29 17:23:02		2012-05-29 17:23:02			1	2012-05-29 17:23:02	2012-05-29 17:23:02	yes	34		No	5	Ok	Yes	216	D j	present	male
uuid:bdbf59cd-2406-454c-9b7c-eb7ae3f458d7	anonymousUser	2012-05-29 17:23:03		2012-05-29 17:23:03			1	2012-05-29 17:23:03	2012-05-29 17:23:03	yes	28		No	5	Ok	Yes	216	Y f	present	female
uuid:c37c3711-b45d-411d-a9e6-8f31205592e9	anonymousUser	2012-05-29 17:23:05		2012-05-29 17:23:05			1	2012-05-29 17:23:05	2012-05-29 17:23:05	yes	6		Yes	5	Lot ti moun nan se 4 mwa li genyen	No	216	D j	present	male
uuid:e420769e-f386-4f66-b541-292dfad131ad	anonymousUser	2012-05-29 17:23:12		2012-05-29 17:23:12			1	2012-05-29 17:23:12	2012-05-29 17:23:12	no	22		No	5	Ol	Yes	217	C f	present	female
uuid:e656e4be-c43c-4d1b-82ad-0a31ba8b5e69	anonymousUser	2012-05-29 17:23:13		2012-05-29 17:23:13			1	2012-05-29 17:23:13	2012-05-29 17:23:13	yes	46		Yes	5	Ok	Yes	217	C f	Expected_back_tomorrow	male
uuid:df8445dc-b45b-4a48-95ee-e689f58878a7	anonymousUser	2012-05-29 17:23:14		2012-05-29 17:23:14			1	2012-05-29 17:23:14	2012-05-29 17:23:14	yes	20		Yes	5	Ok	Yes	217	F c	Expected_back_tomorrow	female
uuid:b87edd00-6d11-408f-b417-e568919242a1	anonymousUser	2012-05-29 17:23:16		2012-05-29 17:23:16			1	2012-05-29 17:23:16	2012-05-29 17:23:16	yes	24		Yes	5	Ok	Yes	217	J f	Expected_back_tomorrow	male
uuid:110c024e-99de-4e8f-8349-33d618c0a9d1	anonymousUser	2012-05-29 17:23:23		2012-05-29 17:23:23			1	2012-05-29 17:23:23	2012-05-29 17:23:23	yes	58		No	5	Ok	Yes	218	L c	present	male
uuid:1993b449-e30e-4953-abcf-dcf36f3e3726	anonymousUser	2012-05-29 17:23:25		2012-05-29 17:23:25			1	2012-05-29 17:23:25	2012-05-29 17:23:25	yes	37		No	5	Ok	Yes	218	J l	present	female
uuid:62cf33cb-49b6-47a5-a7a7-b8c0fd31b309	anonymousUser	2012-05-29 17:23:28		2012-05-29 17:23:28			1	2012-05-29 17:23:28	2012-05-29 17:23:28	no	26		No	5	Ok	Yes	218	A j	present	female
uuid:63f46bed-485e-41c0-8d22-ea1327d4a8d0	anonymousUser	2012-05-29 17:23:31		2012-05-29 17:23:31			1	2012-05-29 17:23:31	2012-05-29 17:23:31	yes	3		Yes	5	Ok	No	218	S c	present	female
uuid:7b3a5834-7c97-4009-878c-5adc4d187863	anonymousUser	2012-05-29 17:23:46		2012-05-29 17:23:46			1	2012-05-29 17:23:46	2012-05-29 17:23:46	yes	28		No	5	Ok	Yes	219	G l	present	female
uuid:05a79b9d-fe5f-444f-830a-4431cfd83da1	anonymousUser	2012-05-29 17:23:48		2012-05-29 17:23:48			1	2012-05-29 17:23:48	2012-05-29 17:23:48	yes	35		Yes	5	Ok	Yes	219	L o	Expected_back_tomorrow	male
uuid:737f7f19-65cf-4582-aff1-747d9b90ac41	anonymousUser	2012-05-29 17:23:49		2012-05-29 17:23:49			1	2012-05-29 17:23:49	2012-05-29 17:23:49	yes	13		No	5	Ok	No	219	R o	present	female
uuid:5c97068c-c8ac-4214-995c-9da79df936df	anonymousUser	2012-05-29 17:23:51		2012-05-29 17:23:51			1	2012-05-29 17:23:51	2012-05-29 17:23:51	yes	10		No	5	Ok	No	219	H o	present	male
uuid:e6cacb79-9034-4ad1-b94a-57e21752e1ba	anonymousUser	2012-05-29 17:23:54		2012-05-29 17:23:54			1	2012-05-29 17:23:54	2012-05-29 17:23:54	yes	4		Yes	5	Ok	No	219	U o	present	male
uuid:291a97b0-df50-4ee3-849e-08120b945d77	anonymousUser	2012-05-29 17:24:02		2012-05-29 17:24:02			1	2012-05-29 17:24:02	2012-05-29 17:24:02	yes	35		No	5	Ok	Yes	220	L n	present	female
uuid:fcc35021-4812-4a12-bf0f-193dda2778d0	anonymousUser	2012-05-29 17:24:09		2012-05-29 17:24:09			1	2012-05-29 17:24:09	2012-05-29 17:24:09	yes	55		Yes	5	Ok	Yes	220	R m	Expected_back_tomorrow	male
uuid:87d7a6de-9cf3-495c-95ac-e39ae33162ca	anonymousUser	2012-05-29 17:24:11		2012-05-29 17:24:11			1	2012-05-29 17:24:11	2012-05-29 17:24:11	yes	24		Yes	5	Ok	Yes	220	R m	Expected_back_tomorrow	male
uuid:3cd45ed4-928f-46b8-b8b4-b8316c89d393	anonymousUser	2012-05-29 17:24:20		2012-05-29 17:24:20			1	2012-05-29 17:24:20	2012-05-29 17:24:20	yes	35		No	5	Ok	Yes	222	D f	present	female
uuid:e14b4d9e-c573-46bd-a8f0-339246583a2e	anonymousUser	2012-05-29 17:24:22		2012-05-29 17:24:22			1	2012-05-29 17:24:22	2012-05-29 17:24:22	yes	40		Yes	5	Ok	Yes	222	L o	Expected_back_tomorrow	male
uuid:17dc7b2d-4323-4a5b-bfdb-0d00d1006172	anonymousUser	2012-05-29 17:24:25		2012-05-29 17:24:25			1	2012-05-29 17:24:25	2012-05-29 17:24:25	no	12		Yes	5	Ok	No	222	J o	present	male
uuid:d5a5eaab-35c0-4b6e-9071-a1c106fcbb34	anonymousUser	2012-05-29 17:24:33		2012-05-29 17:24:33			1	2012-05-29 17:24:33	2012-05-29 17:24:33	yes	36		No	5	Ok	Yes	223	C e	present	female
uuid:9c0ad583-bc07-4a06-9108-fce55a626aa5	anonymousUser	2012-05-29 17:24:34		2012-05-29 17:24:34			1	2012-05-29 17:24:34	2012-05-29 17:24:34	unknown	48		Yes	5	Ok	Yes	223	R p	Expected_back_tomorrow	male
uuid:e060f999-bd06-497a-aa7c-ecb6242a574c	anonymousUser	2012-05-29 17:24:36		2012-05-29 17:24:36			1	2012-05-29 17:24:36	2012-05-29 17:24:36	yes	9		Yes	5	Ol	No	223	C k	Expected_back_tomorrow	female
uuid:2635f1fb-29ee-46c8-8241-0e59e5b90941	anonymousUser	2012-05-29 17:24:42		2012-05-29 17:24:42			1	2012-05-29 17:24:42	2012-05-29 17:24:42	yes	65		No	5	Ok	Yes	224	O p	present	male
uuid:195f9fa0-57d7-4611-9ea7-8b8c6cc37dc2	anonymousUser	2012-05-29 17:24:44		2012-05-29 17:24:44			1	2012-05-29 17:24:44	2012-05-29 17:24:44	yes	61		No	5	Ol	Yes	224	S o	present	female
uuid:1094f14b-4618-4cab-a1df-a5c114b1dad6	anonymousUser	2012-05-29 17:24:53		2012-05-29 17:24:53			1	2012-05-29 17:24:53	2012-05-29 17:24:53	yes	19		Yes	5	Ok	Yes	224	D o	Expected_back_tomorrow	male
uuid:54ac997f-2edf-4888-8d00-f48d6509c39a	anonymousUser	2012-05-29 17:25:02		2012-05-29 17:25:02			1	2012-05-29 17:25:02	2012-05-29 17:25:02	yes	18		Yes	5	Ok	No	224	V p	Expected_back_tomorrow	male
uuid:2dc39546-b92a-44c7-915f-b122c5a97056	anonymousUser	2012-05-30 10:09:53		2012-05-30 10:09:53			1	2012-05-30 10:09:53	2012-05-30 10:09:53	yes	32		No	4	Ok	Yes	170	W n	present	male
uuid:cb7fb02b-08b5-407b-912b-00becf577dc6	anonymousUser	2012-05-30 10:09:54		2012-05-30 10:09:54			1	2012-05-30 10:09:54	2012-05-30 10:09:54	yes	23		No	4	Ok	Yes	170	R b	present	female
uuid:e1abfa73-3cab-4688-a6ff-a7de63b96b4d	anonymousUser	2012-05-30 10:09:55		2012-05-30 10:09:55			1	2012-05-30 10:09:55	2012-05-30 10:09:55	yes	40		Yes	4	Ok	Yes	170	F n	Expected_back_tomorrow	male
uuid:7853fa80-1305-4998-b4ab-8c22b89489a6	anonymousUser	2012-05-30 10:09:57		2012-05-30 10:09:57			1	2012-05-30 10:09:57	2012-05-30 10:09:57	yes	35		Yes	4	Ok	Yes	170	E j	Expected_back_tomorrow	female
uuid:34f34f03-364e-4a4c-bff9-a209b0798a9d	anonymousUser	2012-05-30 10:10:01		2012-05-30 10:10:01			1	2012-05-30 10:10:01	2012-05-30 10:10:01	yes	40		No	4	Ok	Yes	171	S b	present	male
uuid:e38137b6-40c5-48f0-928c-038d60744291	anonymousUser	2012-05-30 10:10:02		2012-05-30 10:10:02			1	2012-05-30 10:10:02	2012-05-30 10:10:02	yes	30		Yes	4	Ok	Yes	171	L b	Expected_back_tomorrow	male
uuid:0ddbeb4d-8542-4c07-87b0-5ba377eb7977	anonymousUser	2012-05-30 10:10:03		2012-05-30 10:10:03			1	2012-05-30 10:10:03	2012-05-30 10:10:03	yes	25		Yes	4	Ok	Yes	171	L b	Expected_back_tomorrow	female
uuid:9797f4a0-7876-479b-989b-144a4e1aacc6	anonymousUser	2012-05-30 10:10:04		2012-05-30 10:10:04			1	2012-05-30 10:10:04	2012-05-30 10:10:04	yes	17		Yes	4	Ok	No	171	E b	Expected_back_tomorrow	male
uuid:390b6884-e139-4f0f-ad00-a87ce83dfd32	anonymousUser	2012-05-30 10:10:08		2012-05-30 10:10:08			1	2012-05-30 10:10:08	2012-05-30 10:10:08	yes	60		Yes	4	Ok	Yes	172	P p	Expected_back_tomorrow	male
uuid:5d67be99-5c82-4d70-9e87-f85fb91bf56c	anonymousUser	2012-05-30 10:10:09		2012-05-30 10:10:09			1	2012-05-30 10:10:09	2012-05-30 10:10:09	unknown	50		Yes	4	Ok	Yes	172	G a	Expected_back_tomorrow	female
uuid:6dd1b2b0-b73a-45d2-8ba9-eff0ca4afb76	anonymousUser	2012-05-30 10:10:10		2012-05-30 10:10:10			1	2012-05-30 10:10:10	2012-05-30 10:10:10	yes	17		Yes	4	Ok	No	172	O n	Expected_back_tomorrow	male
uuid:d79dacdf-cd77-43d7-9b13-d4c833f88e3e	anonymousUser	2012-05-30 10:10:11		2012-05-30 10:10:11			1	2012-05-30 10:10:11	2012-05-30 10:10:11	yes	18		Yes	4	Ok	No	172	D p	Expected_back_tomorrow	male
uuid:3fe3d511-c29b-40a4-808e-b2bdd8dbf25c	anonymousUser	2012-05-30 10:10:12		2012-05-30 10:10:12			1	2012-05-30 10:10:12	2012-05-30 10:10:12	yes	16		Yes	4	Ok	No	172	I p	Expected_back_tomorrow	male
uuid:e6744628-cf7e-478c-9306-1a4b51386bea	anonymousUser	2012-05-30 10:10:13		2012-05-30 10:10:13			1	2012-05-30 10:10:13	2012-05-30 10:10:13	yes	13		Yes	4	Ok	No	172	G p	Expected_back_tomorrow	female
uuid:50b94c80-5ece-4c98-9e86-bec13b39b341	anonymousUser	2012-05-30 10:10:15		2012-05-30 10:10:15			1	2012-05-30 10:10:15	2012-05-30 10:10:15	yes	9		Yes	4	Yo pa prezan	No	172	W p	Expected_back_tomorrow	female
uuid:a6e7ce4c-ef29-4909-afab-559a8c2fd530	anonymousUser	2012-05-30 10:10:17		2012-05-30 10:10:17			1	2012-05-30 10:10:17	2012-05-30 10:10:17	yes	48		No	4	Ok	Yes	173	N m	present	male
uuid:b43b4e74-dd52-428f-9a5c-642534a0d919	anonymousUser	2012-05-30 10:10:18		2012-05-30 10:10:18			1	2012-05-30 10:10:18	2012-05-30 10:10:18	no	46		No	4	Ok	Yes	173	A b	present	female
uuid:b35aba3a-9985-4953-a4a4-111868afb8ba	anonymousUser	2012-05-30 10:10:19		2012-05-30 10:10:19			1	2012-05-30 10:10:19	2012-05-30 10:10:19	no	23		Yes	4	Ok	Yes	173	M m	Expected_back_tomorrow	male
uuid:068e76cc-9b8c-4274-a6b4-70bed6d05eaa	anonymousUser	2012-05-30 10:10:20		2012-05-30 10:10:20			1	2012-05-30 10:10:20	2012-05-30 10:10:20	no	18		Yes	4	Ok	No	173	Y m	Expected_back_tomorrow	female
uuid:fad2b985-7613-4087-9b93-910805f5c792	anonymousUser	2012-05-30 10:10:21		2012-05-30 10:10:21			1	2012-05-30 10:10:21	2012-05-30 10:10:21	no	13		Yes	4	Ok	No	173	N m	Expected_back_tomorrow	female
uuid:4a0afd7a-8337-400b-ba5b-68d11de8e848	anonymousUser	2012-05-30 10:10:22		2012-05-30 10:10:22			1	2012-05-30 10:10:22	2012-05-30 10:10:22	no	2		Yes	4	Ok	No	173	S m	present	male
uuid:9df6ca51-5552-4533-9619-367cf4e6dd62	anonymousUser	2012-05-30 10:10:27		2012-05-30 10:10:27			1	2012-05-30 10:10:27	2012-05-30 10:10:27	yes	35		No	4	Ok	Yes	174	G e	present	female
uuid:da7402c8-22b8-4ed7-a6da-1a2ffab7c097	anonymousUser	2012-05-30 10:10:28		2012-05-30 10:10:28			1	2012-05-30 10:10:28	2012-05-30 10:10:28	yes	18		Yes	4	Ok	No	174	J p	Expected_back_tomorrow	male
uuid:a1af1295-d558-4501-960b-442b791cb7d8	anonymousUser	2012-05-30 10:10:29		2012-05-30 10:10:29			1	2012-05-30 10:10:29	2012-05-30 10:10:29	yes	17		Yes	4	Ok	No	174	D j	Expected_back_tomorrow	male
uuid:c2315d23-77e1-4693-8a3b-1f3d6dbd5e86	anonymousUser	2012-05-30 10:10:30		2012-05-30 10:10:30			1	2012-05-30 10:10:30	2012-05-30 10:10:30	yes	40		Yes	4	Ok	Yes	174	E l	Expected_back_tomorrow	male
uuid:4c66e327-4685-44d9-9760-ed9993d0652f	anonymousUser	2012-05-30 10:10:34		2012-05-30 10:10:34			1	2012-05-30 10:10:34	2012-05-30 10:10:34	no	20		No	4	Ol	Yes	175	E m	present	female
uuid:cc743ebc-5117-4ecd-9be6-7c063cd08065	anonymousUser	2012-05-30 10:10:35		2012-05-30 10:10:35			1	2012-05-30 10:10:35	2012-05-30 10:10:35	yes	75		No	4	Ok	Yes	175	L e	present	female
uuid:5b37d0c3-3a49-4033-89b4-06888cc7d780	anonymousUser	2012-05-30 10:10:36		2012-05-30 10:10:36			1	2012-05-30 10:10:36	2012-05-30 10:10:36	no	39		No	4	Ok	Yes	175	I e	present	female
uuid:342a27a4-5151-4768-a9fd-65aa7bb29631	anonymousUser	2012-05-30 10:10:41		2012-05-30 10:10:41			1	2012-05-30 10:10:41	2012-05-30 10:10:41	yes	27		No	4	Ok	Yes	176	C j	present	male
uuid:c65e24a0-683b-42e4-ae7a-932fbe4ef883	anonymousUser	2012-05-30 10:10:44		2012-05-30 10:10:44			1	2012-05-30 10:10:44	2012-05-30 10:10:44	yes	23		Yes	4	Ok	Yes	176	M b	Expected_back_tomorrow	female
uuid:7f29cca1-b271-4f22-ac56-6e4fc83027d5	anonymousUser	2012-05-30 11:34:14		2012-05-30 11:34:14			1	2012-05-30 11:34:14	2012-05-30 11:34:14	yes	50		No	4		Yes	188	D pl	present	female
uuid:6a3f6f8e-706f-4588-9a6b-44cf15e32a99	anonymousUser	2012-05-30 11:34:15		2012-05-30 11:34:15			1	2012-05-30 11:34:15	2012-05-30 11:34:15	yes	21		Yes	4		Yes	188	E p	Expected_back_tomorrow	female
uuid:a73fc086-7291-4885-a14e-64c375b808c4	anonymousUser	2012-05-30 11:34:17		2012-05-30 11:34:17			1	2012-05-30 11:34:17	2012-05-30 11:34:17	no	24		Yes	4	Ok	Yes	188	R p	Expected_back_tomorrow	male
uuid:ac5db1ba-69ec-4dcc-8c78-9bfdb37224ad	anonymousUser	2012-05-30 11:34:18		2012-05-30 11:34:18			1	2012-05-30 11:34:18	2012-05-30 11:34:18	unknown	23		Yes	4	Ok	Yes	188	P p	Expected_back_tomorrow	male
uuid:6e4f9acd-7af5-43bb-a7fc-954e12cb9b9b	anonymousUser	2012-05-30 11:34:19		2012-05-30 11:34:19			1	2012-05-30 11:34:19	2012-05-30 11:34:19	no	28		No	4	Ok	Yes	188	R d	present	female
uuid:6baa1a4c-6eb5-4cad-bcf5-115829c40a56	anonymousUser	2012-05-30 11:34:24		2012-05-30 11:34:24			1	2012-05-30 11:34:24	2012-05-30 11:34:24	no	34		No	4	Ok	Yes	189	V c	present	male
uuid:1a5654c1-a8b5-48ab-aab5-12fb72b4a2f4	anonymousUser	2012-05-30 11:34:26		2012-05-30 11:34:26			1	2012-05-30 11:34:26	2012-05-30 11:34:26	yes	26		Yes	4		Yes	189	C s	Expected_back_tomorrow	female
uuid:2c059111-f043-41a5-9264-816cf329633c	anonymousUser	2012-05-30 11:34:27		2012-05-30 11:34:27			1	2012-05-30 11:34:27	2012-05-30 11:34:27	yes	4		Yes	4	Ok	No	189	R v	Expected_back_tomorrow	male
uuid:41f4b8e7-eb6a-4d65-b8aa-5139ea2bbcf1	anonymousUser	2012-05-30 11:34:29		2012-05-30 11:34:29			1	2012-05-30 11:34:29	2012-05-30 11:34:29	yes	23		No	4	Ok	Yes	190	A p	present	female
uuid:7449b6d7-c32b-4913-b2bb-1875a580ebff	anonymousUser	2012-05-30 11:34:30		2012-05-30 11:34:30			1	2012-05-30 11:34:30	2012-05-30 11:34:30	yes	44		Yes	4	Ok	Yes	190	C c	Expected_back_tomorrow	female
uuid:9d543deb-7302-441c-9946-5dc8e59224ea	anonymousUser	2012-05-30 11:34:31		2012-05-30 11:34:31			1	2012-05-30 11:34:31	2012-05-30 11:34:31	yes	33		Yes	4	Ok	Yes	190	M c	Expected_back_tomorrow	male
uuid:4aec941a-1ff7-490a-abbd-4932b07649e9	anonymousUser	2012-05-30 11:34:32		2012-05-30 11:34:32			1	2012-05-30 11:34:32	2012-05-30 11:34:32	yes	30		No	4	Ok	Yes	190	N c	present	female
uuid:8730ed30-2234-483d-a16e-4dd7d7fe9c95	anonymousUser	2012-05-30 11:34:33		2012-05-30 11:34:33			1	2012-05-30 11:34:33	2012-05-30 11:34:33	yes	20		No	4	Ok	Yes	190	F c	present	female
uuid:102df260-c491-435a-acca-dc7ef17421e4	anonymousUser	2012-05-30 11:34:34		2012-05-30 11:34:34			1	2012-05-30 11:34:34	2012-05-30 11:34:34	yes	56		Yes	4	Ok	Yes	190	M c	present	female
uuid:1df8de66-9aa0-483a-9c0b-3ef176d02ce1	anonymousUser	2012-05-30 11:34:35		2012-05-30 11:34:35			1	2012-05-30 11:34:35	2012-05-30 11:34:35	yes	5		Yes	4	Ok	No	190	J c	present	male
uuid:289a3ae2-a91e-4a56-8c24-43f794a86c5d	anonymousUser	2012-05-30 11:34:42		2012-05-30 11:34:42			1	2012-05-30 11:34:42	2012-05-30 11:34:42	no	29		No	4	Ok	Yes	191	R p	present	male
uuid:fe4571a3-545b-472a-a3e2-3469b9e7584e	anonymousUser	2012-05-30 11:34:43		2012-05-30 11:34:43			1	2012-05-30 11:34:43	2012-05-30 11:34:43	unknown	27		Yes	4	Ok	Yes	191	M l	Expected_back_tomorrow	female
uuid:59e2c9da-f640-4866-b759-0f5c2c695975	anonymousUser	2012-05-30 11:34:44		2012-05-30 11:34:44			1	2012-05-30 11:34:44	2012-05-30 11:34:44	no	3		Yes	4	Ok	No	191	P e	present	female
uuid:2136fefa-6db0-4577-a881-fa81f28ae11f	anonymousUser	2012-05-30 11:34:48		2012-05-30 11:34:48			1	2012-05-30 11:34:48	2012-05-30 11:34:48	no	33		No	4		Yes	192	D e	present	female
uuid:e5ab8a93-09d1-449d-bb5c-8cc489b5853f	anonymousUser	2012-05-30 11:34:49		2012-05-30 11:34:49			1	2012-05-30 11:34:49	2012-05-30 11:34:49	no	31		No	4	Ok	Yes	192	J j	present	male
uuid:0159a599-87b0-4272-9046-9aaf1e5263dd	anonymousUser	2012-05-30 11:34:50		2012-05-30 11:34:50			1	2012-05-30 11:34:50	2012-05-30 11:34:50	yes	13		Yes	4	Ok	No	192	J w	Expected_back_tomorrow	female
uuid:ac776b09-5e4e-4331-8dda-da169f1b4542	anonymousUser	2012-05-30 11:34:51		2012-05-30 11:34:51			1	2012-05-30 11:34:51	2012-05-30 11:34:51	yes	10		Yes	4	Ok	No	192	B j	Expected_back_tomorrow	female
uuid:2dcc0f8d-9a4a-4876-9419-bc47158e1f4b	anonymousUser	2012-05-30 11:34:52		2012-05-30 11:34:52			1	2012-05-30 11:34:52	2012-05-30 11:34:52	yes	4		Yes	4	Ok	No	192	J j	Expected_back_tomorrow	male
uuid:169e5da1-b9a7-4ed3-a8ce-618238750f2f	anonymousUser	2012-05-30 11:34:57		2012-05-30 11:34:57			1	2012-05-30 11:34:57	2012-05-30 11:34:57	yes	38		No	4	Ok	Yes	193	G m	present	female
uuid:23dfead1-071a-4fbb-906c-dc3ffe73a60b	anonymousUser	2012-05-30 11:34:58		2012-05-30 11:34:58			1	2012-05-30 11:34:58	2012-05-30 11:34:58	yes	40		Yes	4	Ok	Yes	193	R d	Expected_back_tomorrow	male
uuid:de55169f-f3d1-4671-9b1c-6b605c328eef	anonymousUser	2012-05-30 11:34:59		2012-05-30 11:34:59			1	2012-05-30 11:34:59	2012-05-30 11:34:59	yes	7		Yes	4	Ok	No	193	S d	Expected_back_tomorrow	male
uuid:aa05045c-133b-48b5-98bc-f8a913a318b1	anonymousUser	2012-05-30 11:35:00		2012-05-30 11:35:00			1	2012-05-30 11:35:00	2012-05-30 11:35:00	no	1		Yes	4	Ok	No	193	K d	present	female
uuid:ea5608e4-6789-42ad-9530-c6f75bacd1f2	anonymousUser	2012-05-30 12:26:09		2012-05-30 12:26:09			1	2012-05-30 12:26:09	2012-05-30 12:26:09	yes	27		No	3	Hsgsy	Yes	140	Me	present	male
uuid:6fb74326-2fd3-4a5e-9c61-a2041ba877b2	anonymousUser	2012-05-30 12:26:11		2012-05-30 12:26:11			1	2012-05-30 12:26:11	2012-05-30 12:26:11	unknown	999		Yes	3	Hsfdy	Yes	140	Me	other	female
uuid:7c938c64-f470-4167-a2ca-12eb40bfebb1	anonymousUser	2012-05-30 12:26:11		2012-05-30 12:26:11			1	2012-05-30 12:26:11	2012-05-30 12:26:11	unknown	999		Yes	3	Hsfdy	Yes	140	Ml	other	male
uuid:5aa9d943-8fa9-4047-88f2-1f8931338673	anonymousUser	2012-05-30 12:26:12		2012-05-30 12:26:12			1	2012-05-30 12:26:12	2012-05-30 12:26:12	unknown	16		Yes	3	Hsfz	No	140	Rm	other	female
uuid:68f19949-9dec-4817-99cb-279af0ac9626	anonymousUser	2012-05-30 12:26:13		2012-05-30 12:26:13			1	2012-05-30 12:26:13	2012-05-30 12:26:13	unknown	999		Yes	3	Jsgst	Yes	140	Me	other	female
uuid:17e2a178-7b92-40fd-b2a3-f1e91f0b37bf	anonymousUser	2012-05-30 12:26:15		2012-05-30 12:26:15			1	2012-05-30 12:26:15	2012-05-30 12:26:15	yes	36		Yes	3	Vshd	Yes	142	Ie	other	female
uuid:5f7ca1a1-ad0f-4a02-968a-8edfb719fa37	anonymousUser	2012-05-30 12:26:16		2012-05-30 12:26:16			1	2012-05-30 12:26:16	2012-05-30 12:26:16	yes	46		No	3	Gdg	Yes	142	Jd	present	male
uuid:52d6a16a-4c8b-4da1-8e38-8286203fb6f5	anonymousUser	2012-05-30 12:26:18		2012-05-30 12:26:18			1	2012-05-30 12:26:18	2012-05-30 12:26:18	unknown	18		Yes	3	Gdgs	No	143	Mp	other	male
uuid:5d87e245-1302-4309-8ef5-8e0b686774cb	anonymousUser	2012-05-30 12:26:20		2012-05-30 12:26:20			1	2012-05-30 12:26:20	2012-05-30 12:26:20	yes	10		Yes	3	Gag	No	143	Bp	other	male
uuid:d53619d2-e307-47d6-89ae-6681e6427553	anonymousUser	2012-05-30 12:26:20		2012-05-30 12:26:20			1	2012-05-30 12:26:20	2012-05-30 12:26:20	yes	70		No	3	Gdgd	Yes	143	Cw	present	female
uuid:58cb5d1d-09c0-4d1a-9fa6-8557651a837e	anonymousUser	2012-05-30 12:26:23		2012-05-30 12:26:23			1	2012-05-30 12:26:23	2012-05-30 12:26:23	no	30		No	3	Bsfd	Yes	144	Cj	present	female
uuid:f3a90d88-5891-4f4d-bf01-728fc3ba9418	anonymousUser	2012-05-30 12:26:25		2012-05-30 12:26:25			1	2012-05-30 12:26:25	2012-05-30 12:26:25	yes	41		Yes	3	Hsvs	Yes	144	Cj	other	male
uuid:ab7eb388-456d-40a0-bfb5-21b1c9ac76a3	anonymousUser	2012-05-30 12:26:26		2012-05-30 12:26:26			1	2012-05-30 12:26:26	2012-05-30 12:26:26	yes	6		Yes	3	Hsga	No	144	Ka	present	female
uuid:492ef6e5-9fab-4c8f-b3f7-54d32cacd639	anonymousUser	2012-05-30 12:26:27		2012-05-30 12:26:27			1	2012-05-30 12:26:27	2012-05-30 12:26:27	unknown	4		Yes	3	Hdd	No	144	Jj	present	female
uuid:5f03e68f-8dcd-4f36-b40c-dc40c54ed6e4	anonymousUser	2012-05-30 12:26:28		2012-05-30 12:26:28			1	2012-05-30 12:26:28	2012-05-30 12:26:28	no	24		No	3	Hdhd	Yes	145	Mp	present	female
uuid:fc2ca8f8-b2d9-40b2-915e-36eb1893d028	anonymousUser	2012-05-30 12:26:29		2012-05-30 12:26:29			1	2012-05-30 12:26:29	2012-05-30 12:26:29	yes	999		Yes	3	Vdi	Yes	145	Mv	other	male
uuid:83cfd22a-9212-42f3-bc11-17329643b04b	anonymousUser	2012-05-30 12:26:29		2012-05-30 12:26:29			1	2012-05-30 12:26:29	2012-05-30 12:26:29	yes	28		Yes	3	Gsf	Yes	145	Ca	other	male
uuid:bd48b311-c8cb-4a85-a4cd-88a81f514b8b	anonymousUser	2012-05-30 12:26:30		2012-05-30 12:26:30			1	2012-05-30 12:26:30	2012-05-30 12:26:30	yes	28		Yes	3	Hec	Yes	145	Ca	other	male
uuid:2e1a8f91-b24b-4603-8747-26447495e5bd	anonymousUser	2012-05-30 12:26:30		2012-05-30 12:26:30			1	2012-05-30 12:26:30	2012-05-30 12:26:30	yes	3		Yes	3	Gegs	No	145	Ak	present	male
uuid:8e1a234d-1516-4c0b-a6f1-e136427ecee1	anonymousUser	2012-05-30 12:26:31		2012-05-30 12:26:31			1	2012-05-30 12:26:31	2012-05-30 12:26:31	no	1		Yes	3	Gsg	No	145	Am	present	male
uuid:8b0aae07-0811-4ba9-a894-8ca2edbc317b	anonymousUser	2012-05-30 12:26:32		2012-05-30 12:26:32			1	2012-05-30 12:26:32	2012-05-30 12:26:32	no	36		No	3	Vdyd	Yes	146	Sl	present	female
uuid:5a484be4-4de6-4878-98cc-3047445f0d73	anonymousUser	2012-05-30 12:26:33		2012-05-30 12:26:33			1	2012-05-30 12:26:33	2012-05-30 12:26:33	yes	40		Yes	3	Hdsg	Yes	146	Fv	other	male
uuid:272f9c6f-635f-444c-bdfd-bc4b0be4630a	anonymousUser	2012-05-30 12:26:33		2012-05-30 12:26:33			1	2012-05-30 12:26:33	2012-05-30 12:26:33	yes	8		Yes	3	Gsd	No	146	Av	present	female
uuid:2a6e9241-5816-4a88-9a5c-537166dff40d	anonymousUser	2012-05-30 12:26:34		2012-05-30 12:26:34			1	2012-05-30 12:26:34	2012-05-30 12:26:34	yes	6		Yes	3	Hsf	No	146	Dv	present	male
uuid:012c4817-d28f-4b4b-af78-ffa1d83c5437	anonymousUser	2012-05-30 12:26:35		2012-05-30 12:26:35			1	2012-05-30 12:26:35	2012-05-30 12:26:35	yes	2		Yes	3	Dr	No	146	Lv	other	female
uuid:0d563619-338c-499b-ab75-a31245745441	anonymousUser	2012-05-30 12:26:36		2012-05-30 12:26:36			1	2012-05-30 12:26:36	2012-05-30 12:26:36	yes	60		No	3	Hwfs	Yes	147	Jl	present	female
uuid:3cbf1d91-6181-40f8-a7fb-6c94cca61962	anonymousUser	2012-05-30 12:26:37		2012-05-30 12:26:37			1	2012-05-30 12:26:37	2012-05-30 12:26:37	yes	35		Yes	3	Gsh	Yes	147	Pl	other	male
uuid:ea45f0b3-e1ab-4eb0-bd7c-7151f5e970fe	anonymousUser	2012-05-30 12:26:37		2012-05-30 12:26:37			1	2012-05-30 12:26:37	2012-05-30 12:26:37	yes	8		Yes	3	Ydga	No	147	Kl	other	female
uuid:18fb636e-920d-4f25-bb82-151f49e7ce5f	anonymousUser	2012-05-30 12:26:38		2012-05-30 12:26:38			1	2012-05-30 12:26:38	2012-05-30 12:26:38	yes	20		Yes	3	Gagd	Yes	147	Pr	other	male
uuid:c318fa2e-55dd-4705-93ae-090071efd24c	anonymousUser	2012-05-30 12:26:40		2012-05-30 12:26:40			1	2012-05-30 12:26:40	2012-05-30 12:26:40	yes	48		No	3	Bdyf	Yes	148	La	present	female
uuid:3a594add-5de2-4939-8a2e-9704e2924fd2	anonymousUser	2012-05-30 12:26:41		2012-05-30 12:26:41			1	2012-05-30 12:26:41	2012-05-30 12:26:41	yes	999		Yes	3	Fri	Yes	148	Ja	other	male
uuid:b9a214b9-1b0d-4810-968b-59a73e924faf	anonymousUser	2012-05-30 12:26:41		2012-05-30 12:26:41			1	2012-05-30 12:26:41	2012-05-30 12:26:41	yes	999		Yes	3	Jfgh	Yes	148	Ac	other	male
uuid:c551a844-c738-4bb2-8efb-f6566bb40105	anonymousUser	2012-05-30 12:26:42		2012-05-30 12:26:42			1	2012-05-30 12:26:42	2012-05-30 12:26:42	yes	999		Yes	3	Hdfg	Yes	148	Wc	present	female
uuid:5dbd5bdb-5bbf-4dc1-bba2-4202478e2826	anonymousUser	2012-05-30 12:26:44		2012-05-30 12:26:44			1	2012-05-30 12:26:44	2012-05-30 12:26:44	yes	50		No	3	Hegf	Yes	150	Ie	present	male
uuid:a2f2776a-4a8b-4d65-95c9-244a664f2c03	anonymousUser	2012-05-30 12:26:45		2012-05-30 12:26:45			1	2012-05-30 12:26:45	2012-05-30 12:26:45	yes	46		Yes	3	Vsd	Yes	150	Sj	other	female
uuid:91a26e34-81c3-469f-ae3d-7216d3fcaa83	anonymousUser	2012-05-30 12:26:45		2012-05-30 12:26:45			1	2012-05-30 12:26:45	2012-05-30 12:26:45	yes	20		Yes	3	Gsg	Yes	150	Ire	other	female
uuid:897ec8ab-6260-4bf4-af9a-c1b582eafc56	anonymousUser	2012-05-30 12:26:46		2012-05-30 12:26:46			1	2012-05-30 12:26:46	2012-05-30 12:26:46	yes	13		Yes	3	Fdg	No	150	Ije	other	male
uuid:6d27112a-89d2-4511-b740-cb9b5197ce73	anonymousUser	2012-05-30 12:26:46		2012-05-30 12:26:46			1	2012-05-30 12:26:46	2012-05-30 12:26:46	yes	10		Yes	3	Vdv	No	150	Ij	other	male
uuid:8e8e850b-0bd8-4df1-a8fe-2291176d02cd	anonymousUser	2012-05-30 12:37:31		2012-05-30 12:37:31			1	2012-05-30 12:37:31	2012-05-30 12:37:31	no	34		Yes	5		Yes	225	Sl	other	male
uuid:aaf6b3ae-8ba0-4df8-8502-375b47b95cff	anonymousUser	2012-05-30 12:37:32		2012-05-30 12:37:32			1	2012-05-30 12:37:32	2012-05-30 12:37:32	no	27		No	5		Yes	225	Nl	present	female
uuid:47714b71-b622-4d0b-bfe6-4fc2e418a957	anonymousUser	2012-05-30 12:37:32		2012-05-30 12:37:32			1	2012-05-30 12:37:32	2012-05-30 12:37:32	no	12		Yes	5		No	225	Kl	other	male
uuid:a44a2dcf-b976-4344-abe3-f4bf61feaaf4	anonymousUser	2012-05-30 12:37:33		2012-05-30 12:37:33			1	2012-05-30 12:37:33	2012-05-30 12:37:33	yes	9		Yes	5		No	225	Ml	other	female
uuid:b820cb60-8dae-4687-8050-5d5a11f7200f	anonymousUser	2012-05-30 12:37:35		2012-05-30 12:37:35			1	2012-05-30 12:37:35	2012-05-30 12:37:35	yes	25		Yes	5		Yes	226	Sj	Out_not_back	male
uuid:a600794b-58c9-452a-9eff-d2f71cc278a5	anonymousUser	2012-05-30 12:37:36		2012-05-30 12:37:36			1	2012-05-30 12:37:36	2012-05-30 12:37:36	no	33		No	5		Yes	226	Gj	present	male
uuid:3b094bef-ae8c-4e7d-a16a-9d386fd04da9	anonymousUser	2012-05-30 12:37:41		2012-05-30 12:37:41			1	2012-05-30 12:37:41	2012-05-30 12:37:41	yes	30		No	5		Yes	228	Lc	present	female
uuid:2927e000-c2a3-4de7-898c-5d5ba7866e05	anonymousUser	2012-05-30 12:37:42		2012-05-30 12:37:42			1	2012-05-30 12:37:42	2012-05-30 12:37:42	no	32		No	5		Yes	228	Dl	present	male
uuid:014709b9-4067-4e6d-8974-36e70fb8b43f	anonymousUser	2012-05-30 12:37:45		2012-05-30 12:37:45			1	2012-05-30 12:37:45	2012-05-30 12:37:45	yes	4		Yes	5		No	228	Dl	other	male
uuid:859f8b31-1d33-4598-92b1-fda48d37538e	anonymousUser	2012-05-30 12:37:46		2012-05-30 12:37:46			1	2012-05-30 12:37:46	2012-05-30 12:37:46	yes	12		Yes	5		No	228	Ed	other	female
uuid:61b73abb-beeb-496e-8f57-08e1702218a0	anonymousUser	2012-05-30 12:37:51		2012-05-30 12:37:51			1	2012-05-30 12:37:51	2012-05-30 12:37:51	unknown	35		Yes	5		Yes	229	Ma	other	female
uuid:7c0e7923-064e-4a3f-b766-62dac58cd98a	anonymousUser	2012-05-30 12:37:52		2012-05-30 12:37:52			1	2012-05-30 12:37:52	2012-05-30 12:37:52	unknown	19		Yes	5		Yes	229	Da	Out_not_back	male
uuid:5520569e-40d5-466b-9a5c-5c97851ea42f	anonymousUser	2012-05-30 12:37:53		2012-05-30 12:37:53			1	2012-05-30 12:37:53	2012-05-30 12:37:53	unknown	12		Yes	5		No	229	Pp	other	male
uuid:5310fe62-ce28-45d6-8b9d-e24c68911738	anonymousUser	2012-05-30 12:37:53		2012-05-30 12:37:53			1	2012-05-30 12:37:53	2012-05-30 12:37:53	yes	25		Yes	5		Yes	229	Fp	present	female
uuid:85521164-d0ac-4e01-9d79-99e33d9e23ef	anonymousUser	2012-05-30 12:37:55		2012-05-30 12:37:55			1	2012-05-30 12:37:55	2012-05-30 12:37:55	no	49		No	5		Yes	230	Aa	present	male
uuid:c10cbee2-cedb-491e-8093-0c036c1f5813	anonymousUser	2012-05-30 12:37:56		2012-05-30 12:37:56			1	2012-05-30 12:37:56	2012-05-30 12:37:56	yes	16		Yes	5		No	230	Sd	Out_not_back	female
uuid:a046ec47-f019-496f-9645-1786ad6e235c	anonymousUser	2012-05-30 12:37:57		2012-05-30 12:37:57			1	2012-05-30 12:37:57	2012-05-30 12:37:57	no	40		Yes	5		Yes	230	Dd	other	male
uuid:40cc2b2e-436d-46c7-a5bb-f399ece79070	anonymousUser	2012-05-30 12:37:57		2012-05-30 12:37:57			1	2012-05-30 12:37:57	2012-05-30 12:37:57	no	80		Yes	5		Yes	230	Cd	other	female
uuid:64a78e59-61f9-4b2e-8812-eb9ff47f12f5	anonymousUser	2012-05-30 12:38:00		2012-05-30 12:38:00			1	2012-05-30 12:38:00	2012-05-30 12:38:00	no	45		No	5		Yes	231	Ic	present	female
uuid:6362838b-9757-4946-b3c2-8f1981a9e0c7	anonymousUser	2012-05-30 12:38:01		2012-05-30 12:38:01			1	2012-05-30 12:38:01	2012-05-30 12:38:01	yes	19		Yes	5		Yes	231	Cc	other	female
uuid:1f258b79-bcf4-4352-aed2-306136d1d947	anonymousUser	2012-05-30 12:38:01		2012-05-30 12:38:01			1	2012-05-30 12:38:01	2012-05-30 12:38:01	yes	10		Yes	5		No	231	Cd	Out_not_back	male
uuid:9a26ed6d-263d-4ce8-9faa-8210beedb57a	anonymousUser	2012-05-30 12:38:02		2012-05-30 12:38:02			1	2012-05-30 12:38:02	2012-05-30 12:38:02	yes	6		Yes	5		No	231	Fc	other	male
uuid:24815cb4-3617-48e2-9107-2380f0150a62	anonymousUser	2012-05-30 12:38:05		2012-05-30 12:38:05			1	2012-05-30 12:38:05	2012-05-30 12:38:05	yes	45		Yes	5		Yes	232	Lv	Out_not_back	male
uuid:5982866a-aee9-4f46-accf-73472a056da6	anonymousUser	2012-05-30 12:38:05		2012-05-30 12:38:05			1	2012-05-30 12:38:05	2012-05-30 12:38:05	yes	44		Yes	5		Yes	232	Ng	other	male
uuid:b9bb383b-d7ca-43d1-b205-c0f11ce1a44a	anonymousUser	2012-05-30 12:38:06		2012-05-30 12:38:06			1	2012-05-30 12:38:06	2012-05-30 12:38:06	yes	20		Yes	5		Yes	232	Vv	other	female
uuid:d2db5b51-8594-41be-8695-95c57b73d5e5	anonymousUser	2012-05-30 12:38:06		2012-05-30 12:38:06			1	2012-05-30 12:38:06	2012-05-30 12:38:06	unknown	17		Yes	5		No	232	Vv	other	female
uuid:64a1a6fa-5744-4cd9-a96f-219fc430e718	anonymousUser	2012-05-30 12:38:08		2012-05-30 12:38:08			1	2012-05-30 12:38:08	2012-05-30 12:38:08	yes	15		Yes	5		No	232	Jv	other	male
uuid:02b9b4d5-bfc1-4ee2-a788-e8fe9c615386	anonymousUser	2012-05-30 12:38:11		2012-05-30 12:38:11			1	2012-05-30 12:38:11	2012-05-30 12:38:11	yes	12		Yes	5		No	232	Jv	other	male
uuid:13fc6e59-6210-4f53-9937-e6df4dc05523	anonymousUser	2012-05-30 12:38:11		2012-05-30 12:38:11			1	2012-05-30 12:38:11	2012-05-30 12:38:11	yes	10		Yes	5		No	232	Gv	other	male
uuid:30a12b28-4c1b-47f3-88d0-7bc991de4fed	anonymousUser	2012-05-30 12:38:13		2012-05-30 12:38:13			1	2012-05-30 12:38:13	2012-05-30 12:38:13	yes	9		Yes	5		No	232	Gd	other	male
uuid:96782486-3ab0-436e-a0c3-e19fc3110459	anonymousUser	2012-05-30 12:38:14		2012-05-30 12:38:14			1	2012-05-30 12:38:14	2012-05-30 12:38:14	unknown	5		Yes	5		No	232	Lv	other	male
uuid:af6a2b7b-acf1-4711-aead-2898987e982b	anonymousUser	2012-05-30 12:38:17		2012-05-30 12:38:17			1	2012-05-30 12:38:17	2012-05-30 12:38:17	yes	25		No	5		Yes	233	Db	present	female
uuid:c63490ff-3ff6-420e-a402-f42fc0cefa46	anonymousUser	2012-05-30 12:38:18		2012-05-30 12:38:18			1	2012-05-30 12:38:18	2012-05-30 12:38:18	yes	30		Yes	5		Yes	233	Pc	Out_not_back	male
uuid:10c6ea35-6b01-459c-abd3-2d629e56968c	anonymousUser	2012-05-30 12:38:19		2012-05-30 12:38:19			1	2012-05-30 12:38:19	2012-05-30 12:38:19	yes	9		Yes	5		No	233	Pw	other	male
uuid:8bd85c27-ee14-4379-9665-173f27dacc01	anonymousUser	2012-05-30 12:38:19		2012-05-30 12:38:19			1	2012-05-30 12:38:19	2012-05-30 12:38:19	no	3		Yes	5		No	233	Pa	other	male
uuid:ab2a7b55-1bce-421b-8de4-42e7598f417d	anonymousUser	2012-05-30 12:38:20		2012-05-30 12:38:20			1	2012-05-30 12:38:20	2012-05-30 12:38:20	yes	17		Yes	5		No	233	Av	other	female
uuid:f6cbac95-9b83-4af6-945d-44e3d89d55f4	anonymousUser	2012-05-30 12:38:21		2012-05-30 12:38:21			1	2012-05-30 12:38:21	2012-05-30 12:38:21	yes	22		Yes	5		Yes	233	Pc	other	male
uuid:94830bf8-3d33-46b7-9195-06f1be045b59	anonymousUser	2012-05-30 12:38:25		2012-05-30 12:38:25			1	2012-05-30 12:38:25	2012-05-30 12:38:25	no	82		No	5		Yes	234	Me	present	female
uuid:3050919f-3ce0-4630-8d04-a18cefe211eb	anonymousUser	2012-05-30 12:38:28		2012-05-30 12:38:28			1	2012-05-30 12:38:28	2012-05-30 12:38:28	yes	19		No	5		Yes	235	Df	present	female
uuid:64d840f9-4128-42a8-945d-455abb6fd466	anonymousUser	2012-05-30 12:38:28		2012-05-30 12:38:28			1	2012-05-30 12:38:28	2012-05-30 12:38:28	yes	40		No	5		Yes	235	Mj	present	female
uuid:058c09e3-60d7-44e6-b98b-4629b45c4169	anonymousUser	2012-05-30 12:38:29		2012-05-30 12:38:29			1	2012-05-30 12:38:29	2012-05-30 12:38:29	yes	17		Yes	5		No	235	Gf	present	female
uuid:392f443b-2fc5-4ccf-9f69-d56ea3e6838f	anonymousUser	2012-05-30 12:54:26		2012-05-30 12:54:26			1	2012-05-30 12:54:26	2012-05-30 12:54:26	no	28		No	2	sfhj	Yes	85	jm	present	male
uuid:a9f389fa-c568-4122-a3ab-74e1ca96fb04	anonymousUser	2012-05-30 12:54:29		2012-05-30 12:54:29			1	2012-05-30 12:54:29	2012-05-30 12:54:29	no	37		No	2	dbjk	Yes	86	it	present	female
uuid:b3d48c9e-3934-4a8b-9940-acdfc3ac676d	anonymousUser	2012-05-30 12:54:29		2012-05-30 12:54:29			1	2012-05-30 12:54:29	2012-05-30 12:54:29	no	22		Yes	2	fgjj	Yes	86	rt	other	male
uuid:d55e2ca5-0ded-4dd1-bf7b-06710044f69f	anonymousUser	2012-05-30 12:54:30		2012-05-30 12:54:30			1	2012-05-30 12:54:30	2012-05-30 12:54:30	no	13		Yes	2	dvbnn	No	86	dt	other	female
uuid:541dcc17-52b1-4982-8719-65364bf345ab	anonymousUser	2012-05-30 12:54:31		2012-05-30 12:54:31			1	2012-05-30 12:54:31	2012-05-30 12:54:31	no	7		Yes	2	sgjk	No	86	lm	present	male
uuid:2f9b1132-060b-411e-a754-6ad0516c9f3a	anonymousUser	2012-05-30 12:54:34		2012-05-30 12:54:34			1	2012-05-30 12:54:34	2012-05-30 12:54:34	yes	70		Yes	2		Yes	88	ed	other	female
uuid:d6a4a3ae-15fa-4aa5-9a93-ae6e95757149	anonymousUser	2012-05-30 12:54:35		2012-05-30 12:54:35			1	2012-05-30 12:54:35	2012-05-30 12:54:35	no	19		No	2		Yes	88	pm	present	male
uuid:a85895a9-ca7f-4a3c-81bb-183d1c814f7c	anonymousUser	2012-05-30 12:54:37		2012-05-30 12:54:37			1	2012-05-30 12:54:37	2012-05-30 12:54:37	no	32		No	2	zvbm	Yes	89	tp	present	female
uuid:d26dba31-d270-4514-af22-3431b3d01ec8	anonymousUser	2012-05-30 12:54:38		2012-05-30 12:54:38			1	2012-05-30 12:54:38	2012-05-30 12:54:38	unknown	34		Yes	2	vbk	Yes	89	sa	other	male
uuid:6077fac5-0952-49b8-9e3e-d5402e08f304	anonymousUser	2012-05-30 12:54:42		2012-05-30 12:54:42			1	2012-05-30 12:54:42	2012-05-30 12:54:42	yes	1		Yes	2	dgjj	No	89	fa	present	female
uuid:04e911a7-adbf-4618-8ba9-4574499a907e	anonymousUser	2012-05-30 12:54:47		2012-05-30 12:54:47			1	2012-05-30 12:54:47	2012-05-30 12:54:47	yes	60		Yes	2	xchk	Yes	90	ml	other	female
uuid:b1214045-cfb1-4320-9372-a5c1653d2728	anonymousUser	2012-05-30 12:54:48		2012-05-30 12:54:48			1	2012-05-30 12:54:48	2012-05-30 12:54:48	yes	60		No	2	zcbm	Yes	90	jl	present	male
uuid:40ff70a4-6702-411c-bcdc-81c615616f99	anonymousUser	2012-05-30 12:54:50		2012-05-30 12:54:50			1	2012-05-30 12:54:50	2012-05-30 12:54:50	no	30		No	2	dgjk	Yes	91	ja	present	female
uuid:50f4212e-8633-4847-b1dc-cc6fd2268fd7	anonymousUser	2012-05-30 12:54:51		2012-05-30 12:54:51			1	2012-05-30 12:54:51	2012-05-30 12:54:51	yes	32		Yes	2	bjll	Yes	91	ab	other	male
uuid:6a4e79cf-4daf-4bd6-9e17-5ef55b2883a4	anonymousUser	2012-05-30 12:54:52		2012-05-30 12:54:52			1	2012-05-30 12:54:52	2012-05-30 12:54:52	yes	3		Yes	2	xgjkld	No	91	os	present	male
uuid:cbe1dc9a-7b40-40c0-9631-d62d1948fb92	anonymousUser	2012-05-30 12:54:52		2012-05-30 12:54:52			1	2012-05-30 12:54:52	2012-05-30 12:54:52	no	1		Yes	2	cbjk	No	91	fa	present	female
uuid:b539fc79-c0c6-4859-b77a-33dfe41ebd1a	anonymousUser	2012-05-30 12:54:53		2012-05-30 12:54:53			1	2012-05-30 12:54:53	2012-05-30 12:54:53	yes	7		Yes	2	chkl	No	91	ls	present	female
uuid:8b40cfdd-b4bc-4f2c-a38b-678878a7ecba	anonymousUser	2012-05-30 12:54:55		2012-05-30 12:54:55			1	2012-05-30 12:54:55	2012-05-30 12:54:55	yes	45		Yes	2	xvbj	Yes	92	jn	Out_not_back	female
uuid:33cc14ce-2243-46fc-98ed-b0ae41edaec1	anonymousUser	2012-05-30 12:54:56		2012-05-30 12:54:56			1	2012-05-30 12:54:56	2012-05-30 12:54:56	yes	18		No	2	dhkk	Yes	92	sn	present	male
uuid:1985d7fd-c302-48c5-84ab-8c2b87542939	anonymousUser	2012-05-30 12:54:57		2012-05-30 12:54:57			1	2012-05-30 12:54:57	2012-05-30 12:54:57	yes	23		Yes	2	xcbjk	Yes	92	gj	other	female
uuid:458a7fb7-5ea9-4abf-bc00-eee968bd84d3	anonymousUser	2012-05-30 12:54:58		2012-05-30 12:54:58			1	2012-05-30 12:54:58	2012-05-30 12:54:58	yes	22		Yes	2	xfhj	Yes	92	gb	other	female
uuid:fcc32a5a-bf66-4fa3-8bab-415695a42330	anonymousUser	2012-05-30 12:54:58		2012-05-30 12:54:58			1	2012-05-30 12:54:58	2012-05-30 12:54:58	yes	15		Yes	2	xchj	No	92	ej	other	female
uuid:a55d23dc-15fb-4187-b72a-2631d4815f05	anonymousUser	2012-05-30 12:54:59		2012-05-30 12:54:59			1	2012-05-30 12:54:59	2012-05-30 12:54:59	yes	9		Yes	2	xthi	No	92	ss	other	female
uuid:922a26f6-c6fe-4b3a-8165-d0ad59d6670d	anonymousUser	2012-05-30 12:54:59		2012-05-30 12:54:59			1	2012-05-30 12:54:59	2012-05-30 12:54:59	yes	6		Yes	2	dgjjk	No	92	js	other	male
uuid:688d24bb-42d4-4d0c-8453-b7d515711ab4	anonymousUser	2012-05-30 12:55:00		2012-05-30 12:55:00			1	2012-05-30 12:55:00	2012-05-30 12:55:00	unknown	5		Yes	2	gjk	No	92	kn	present	male
uuid:2ffcfa68-922b-4188-b000-2a1fd750a9c3	anonymousUser	2012-05-30 12:55:03		2012-05-30 12:55:03			1	2012-05-30 12:55:03	2012-05-30 12:55:03	no	21		No	2	cbkko	Yes	94	gc	present	female
uuid:eb7ac322-4b58-4ff0-a1f4-a3e2a603885a	anonymousUser	2012-05-30 12:55:08		2012-05-30 12:55:08			1	2012-05-30 12:55:08	2012-05-30 12:55:08	yes	27		Yes	2	chk	Yes	94	pa	other	male
uuid:af974f68-966f-4cb5-890c-844816e4fb21	anonymousUser	2012-05-30 12:55:10		2012-05-30 12:55:10			1	2012-05-30 12:55:10	2012-05-30 12:55:10	no	1		Yes	2	fhkl	No	94	jk	present	female
uuid:3c693d11-7430-4edd-ab11-ab542c5a2dda	anonymousUser	2012-05-30 12:55:13		2012-05-30 12:55:13			1	2012-05-30 12:55:13	2012-05-30 12:55:13	no	30		No	2	xbkl	Yes	95	jv	present	female
uuid:45f56656-76ca-475b-b19a-c834ab1cd252	anonymousUser	2012-05-30 12:55:13		2012-05-30 12:55:13			1	2012-05-30 12:55:13	2012-05-30 12:55:13	yes	35		Yes	2	fgm	Yes	95	tr	other	male
uuid:6044b626-a766-4816-a44c-34bb109613a0	anonymousUser	2012-05-30 12:55:14		2012-05-30 12:55:14			1	2012-05-30 12:55:14	2012-05-30 12:55:14	yes	9		Yes	2	fnkl	No	95	td	present	female
uuid:20f00b6e-38f7-4525-882b-807c49a95f8c	anonymousUser	2012-05-30 12:55:15		2012-05-30 12:55:15			1	2012-05-30 12:55:15	2012-05-30 12:55:15	yes	3		Yes	2	xvnn	No	95	tl	other	male
uuid:1f16e0dd-4165-4c95-8ad1-df29f491639c	anonymousUser	2012-05-30 12:55:15		2012-05-30 12:55:15			1	2012-05-30 12:55:15	2012-05-30 12:55:15	yes	11		Yes	2	cbml	No	95	fj	other	female
uuid:3f2347f9-1a6e-497e-b92f-def711989afd	anonymousUser	2012-05-30 13:41:23		2012-05-30 13:41:23			1	2012-05-30 13:41:23	2012-05-30 13:41:23	yes	47		No	4		Yes	195	P m	present	female
uuid:12e3b526-5ce9-4542-8842-541828562489	anonymousUser	2012-05-30 13:41:24		2012-05-30 13:41:24			1	2012-05-30 13:41:24	2012-05-30 13:41:24	yes	15		Yes	4	Ok	No	195	L r	Expected_back_tomorrow	male
uuid:eaef3591-ee13-4d45-89ed-dc7b85dfac4c	anonymousUser	2012-05-30 13:41:25		2012-05-30 13:41:25			1	2012-05-30 13:41:25	2012-05-30 13:41:25	yes	18		Yes	4	Ok	No	195	L l	Expected_back_tomorrow	male
uuid:0cd32b5d-11a7-4006-a79e-122b72c214b4	anonymousUser	2012-05-30 13:41:26		2012-05-30 13:41:26			1	2012-05-30 13:41:26	2012-05-30 13:41:26	yes	74		Yes	4	Ok	Yes	195	D p	Expected_back_tomorrow	male
uuid:3e0ea043-5d08-4820-9b6a-5ed89090c270	anonymousUser	2012-05-30 13:41:27		2012-05-30 13:41:27			1	2012-05-30 13:41:27	2012-05-30 13:41:27	yes	14		No	4	Ok	No	195	J n	present	female
uuid:76baa536-9da5-41b0-a8f0-7f83407fe035	anonymousUser	2012-05-30 13:41:31		2012-05-30 13:41:31			1	2012-05-30 13:41:31	2012-05-30 13:41:31	yes	24		No	4	Ok	Yes	196	D l	present	female
uuid:fcec92af-ed9a-4d32-a111-ba8c3f508a87	anonymousUser	2012-05-30 13:41:32		2012-05-30 13:41:32			1	2012-05-30 13:41:32	2012-05-30 13:41:32	yes	22		No	4	Ok	Yes	196	D n	present	female
uuid:75e1505c-1491-45c1-b3ce-35fa82752810	anonymousUser	2012-05-30 13:41:33		2012-05-30 13:41:33			1	2012-05-30 13:41:33	2012-05-30 13:41:33	yes	16		No	4	Ok	No	196	D c	present	female
uuid:cd4ef2ec-ad6d-4b9d-9a22-401c13427072	anonymousUser	2012-05-30 13:41:34		2012-05-30 13:41:34			1	2012-05-30 13:41:34	2012-05-30 13:41:34	no	2		Yes	4	Ok	No	196	F t	present	female
uuid:12561107-dbfa-41df-bc8b-3813a0bef484	anonymousUser	2012-05-30 13:41:38		2012-05-30 13:41:38			1	2012-05-30 13:41:38	2012-05-30 13:41:38	yes	35		No	4		Yes	197	D m	present	female
uuid:5ea08b48-da33-4b5f-9445-0373842d035b	anonymousUser	2012-05-30 13:41:39		2012-05-30 13:41:39			1	2012-05-30 13:41:39	2012-05-30 13:41:39	yes	12		Yes	4	Ok	No	197	D r	Expected_back_tomorrow	male
uuid:1d0fdf76-3940-4762-86e8-69d93f8f4316	anonymousUser	2012-05-30 13:41:43		2012-05-30 13:41:43			1	2012-05-30 13:41:43	2012-05-30 13:41:43	yes	27		No	4	Ok	Yes	198	J i	present	female
uuid:a5177a2d-23f9-4e00-8db1-4c2cd1745a1d	anonymousUser	2012-05-30 13:41:45		2012-05-30 13:41:45			1	2012-05-30 13:41:45	2012-05-30 13:41:45	yes	10		Yes	4	Ok	No	198	T t	present	female
uuid:f74d5005-1b7d-41ef-8107-7e77f7dbe220	anonymousUser	2012-05-30 13:41:46		2012-05-30 13:41:46			1	2012-05-30 13:41:46	2012-05-30 13:41:46	yes	42		Yes	4	Ok	Yes	198	L s	Expected_back_tomorrow	male
uuid:52af057f-b186-48e5-ae5b-4f329c67e930	anonymousUser	2012-05-30 13:41:48		2012-05-30 13:41:48			1	2012-05-30 13:41:48	2012-05-30 13:41:48	unknown	58		Yes	4	Ok	Yes	199	E a	Expected_back_tomorrow	female
uuid:85d96a77-b6c2-48e2-a76c-782271c1c1f4	anonymousUser	2012-05-30 13:41:50		2012-05-30 13:41:50			1	2012-05-30 13:41:50	2012-05-30 13:41:50	no	57		No	4	Ok	Yes	199	P c	present	male
uuid:1a104a62-709d-477b-8d81-fa68ac62d6d9	anonymousUser	2012-05-30 13:41:53		2012-05-30 13:41:53			1	2012-05-30 13:41:53	2012-05-30 13:41:53	no	12		No	4	Ok	No	199	B d	present	female
uuid:ff4f5c68-009d-4065-b935-4f251fbe29ae	anonymousUser	2012-05-30 13:41:56		2012-05-30 13:41:56			1	2012-05-30 13:41:56	2012-05-30 13:41:56	yes	58		No	4	Se mari l kite bay enfomsyon pou li ,,li vini pandan nap fe anket la	Yes	199	E a	present	female
uuid:31cb08bb-ee73-475b-950c-ffdfebf8d7f0	anonymousUser	2012-05-30 13:41:59		2012-05-30 13:41:59			1	2012-05-30 13:41:59	2012-05-30 13:41:59	yes	34		No	4	Ok	Yes	200	D s	present	female
uuid:b687755b-e3d6-4871-b064-d95a5fc428ce	anonymousUser	2012-05-30 13:42:00		2012-05-30 13:42:00			1	2012-05-30 13:42:00	2012-05-30 13:42:00	yes	44		Yes	4	Ok	Yes	200	F p	Expected_back_tomorrow	male
uuid:f7b90a3a-9639-4e7e-a5c2-b410de469a24	anonymousUser	2012-05-30 13:42:01		2012-05-30 13:42:01			1	2012-05-30 13:42:01	2012-05-30 13:42:01	yes	12		No	4		No	200	K p	present	female
uuid:8338f5dc-0b18-44de-9d1a-9dbab22076ec	anonymousUser	2012-05-30 13:42:02		2012-05-30 13:42:02			1	2012-05-30 13:42:02	2012-05-30 13:42:02	yes	3		Yes	4	Ok	No	200	R p	present	female
uuid:45d9f865-f9f0-435c-afe5-0a1dd22b0d0e	anonymousUser	2012-05-30 13:42:03		2012-05-30 13:42:03			1	2012-05-30 13:42:03	2012-05-30 13:42:03	yes	9		Yes	4	Ok	No	200	F p	present	female
uuid:989c72df-c000-4c4b-bffe-ab01f9656412	anonymousUser	2012-05-30 13:42:06		2012-05-30 13:42:06			1	2012-05-30 13:42:06	2012-05-30 13:42:06	yes	35		No	4	Ok	Yes	201	J t	present	male
uuid:43737b50-10b1-4e30-87c0-47ce335331ed	anonymousUser	2012-05-30 13:42:07		2012-05-30 13:42:07			1	2012-05-30 13:42:07	2012-05-30 13:42:07	yes	54		No	4		Yes	201	T l	present	female
uuid:97b3f33a-0d98-4df6-8564-116481c6fc06	anonymousUser	2012-05-30 13:42:08		2012-05-30 13:42:08			1	2012-05-30 13:42:08	2012-05-30 13:42:08	yes	30		No	4		Yes	201	B d	present	male
uuid:7ee80595-6c73-43d1-bdca-1cc0f14e6beb	anonymousUser	2012-05-30 13:42:09		2012-05-30 13:42:09			1	2012-05-30 13:42:09	2012-05-30 13:42:09	yes	8		Yes	4		No	201	V t	present	female
uuid:efdd970a-62e1-416e-8a37-7ecfa0fa20da	anonymousUser	2012-05-30 13:42:15		2012-05-30 13:42:15			1	2012-05-30 13:42:15	2012-05-30 13:42:15	yes	76		No	4		Yes	202	A p	present	male
uuid:1c6d2bd9-b28b-4e4e-a280-08011cb2acd7	anonymousUser	2012-05-30 13:42:16		2012-05-30 13:42:16			1	2012-05-30 13:42:16	2012-05-30 13:42:16	yes	76		No	4		Yes	202	E p	present	female
uuid:d73ca038-189f-4f98-830f-c48fc79e4bed	anonymousUser	2012-05-30 13:42:17		2012-05-30 13:42:17			1	2012-05-30 13:42:17	2012-05-30 13:42:17	yes	47		No	4		Yes	202	A p	present	male
uuid:4e22629f-a710-4900-bfec-20cc9f5c42e1	anonymousUser	2012-05-30 13:42:18		2012-05-30 13:42:18			1	2012-05-30 13:42:18	2012-05-30 13:42:18	no	38		No	4		Yes	202	P r	present	male
uuid:54100563-eda4-46be-89d7-a40e213a3d4d	anonymousUser	2012-05-30 13:42:25		2012-05-30 13:42:25			1	2012-05-30 13:42:25	2012-05-30 13:42:25	yes	62		No	4		Yes	203	M a	present	female
uuid:a77560be-ab9d-45ee-b63c-1546a6735638	anonymousUser	2012-05-30 13:42:26		2012-05-30 13:42:26			1	2012-05-30 13:42:26	2012-05-30 13:42:26	yes	8		No	4		No	203	J f	present	male
uuid:8b88e908-02e3-4019-9ef5-98e32fcc86f0	anonymousUser	2012-05-30 13:46:58		2012-05-30 13:46:58			1	2012-05-30 13:46:58	2012-05-30 13:46:58	yes	29		No	1	Y	Yes	14	El	present	male
uuid:aadcd1a8-6c16-471d-8ceb-5fc6bd27c76d	anonymousUser	2012-05-30 13:46:59		2012-05-30 13:46:59			1	2012-05-30 13:46:59	2012-05-30 13:46:59	yes	34		No	1	T	Yes	14	Mn	present	female
uuid:4ab7075d-6f65-4a88-9b0e-f30a7f3e0c63	anonymousUser	2012-05-30 13:47:00		2012-05-30 13:47:00			1	2012-05-30 13:47:00	2012-05-30 13:47:00	yes	27		Yes	1	R	Yes	14	An	Expected_back_tomorrow	female
uuid:3f9488b3-2701-4a95-baae-e57428322567	anonymousUser	2012-05-30 13:47:00		2012-05-30 13:47:00			1	2012-05-30 13:47:00	2012-05-30 13:47:00	yes	50		Yes	1	T	Yes	14	Fl	Expected_back_tomorrow	female
uuid:46716841-ec2e-4b06-835f-e1b5e92b4919	anonymousUser	2012-05-30 13:47:01		2012-05-30 13:47:01			1	2012-05-30 13:47:01	2012-05-30 13:47:01	yes	52		Yes	1	Y	Yes	14	Jm	Expected_back_tomorrow	male
uuid:90d9a7cc-8799-4bbe-8d44-48bd5f772978	anonymousUser	2012-05-30 13:47:02		2012-05-30 13:47:02			1	2012-05-30 13:47:02	2012-05-30 13:47:02	unknown	999		Yes	1	Y	Yes	14	Bt	Expected_back_tomorrow	male
uuid:4ac8ce4f-5be5-4619-830c-f0c47133dc60	anonymousUser	2012-05-30 13:47:02		2012-05-30 13:47:02			1	2012-05-30 13:47:02	2012-05-30 13:47:02	no	4		Yes	1	T	No	14	Jb	present	female
uuid:0d3413dc-633b-46f6-b713-7e227fb09438	anonymousUser	2012-05-30 13:47:03		2012-05-30 13:47:03			1	2012-05-30 13:47:03	2012-05-30 13:47:03	yes	8		Yes	1	T	No	14	Cn	present	female
uuid:fd88053f-5013-4f1f-8da6-ff856b3063db	anonymousUser	2012-05-30 13:47:07		2012-05-30 13:47:07			1	2012-05-30 13:47:07	2012-05-30 13:47:07	no	999		No	1		Yes	15	Lt	other	male
uuid:c0e84e2e-6e7a-4570-8624-b5fafc99a063	anonymousUser	2012-05-30 13:47:07		2012-05-30 13:47:07			1	2012-05-30 13:47:07	2012-05-30 13:47:07	no	15		Yes	1	1 e handicapée	No	15	Dt	present	female
uuid:6b6624d6-a956-4be8-920f-b205acd34a09	anonymousUser	2012-05-30 13:47:08		2012-05-30 13:47:08			1	2012-05-30 13:47:08	2012-05-30 13:47:08	yes	13		Yes	1	Lekol li	No	15	Dt	present	male
uuid:36108789-f39c-446c-b5fd-c5544fa0d549	anonymousUser	2012-05-30 13:47:09		2012-05-30 13:47:09			1	2012-05-30 13:47:09	2012-05-30 13:47:09	unknown	14		Yes	1		No	15	Kt	Expected_back_tomorrow	male
uuid:d1dc6e70-c11d-4e57-b65d-50eb0b4d818a	anonymousUser	2012-05-30 13:47:09		2012-05-30 13:47:09			1	2012-05-30 13:47:09	2012-05-30 13:47:09	unknown	12		Yes	1		No	15	Mt	Expected_back_tomorrow	female
uuid:20aba002-aa7c-4d1d-a48e-18b2357e75c5	anonymousUser	2012-05-30 13:47:10		2012-05-30 13:47:10			1	2012-05-30 13:47:10	2012-05-30 13:47:10	yes	10		Yes	1		No	15	Gs	Expected_back_tomorrow	male
uuid:8c5fc119-a113-417a-a7be-dd7c3255d0ef	anonymousUser	2012-05-30 13:47:12		2012-05-30 13:47:12			1	2012-05-30 13:47:12	2012-05-30 13:47:12	no	70		No	1	Li granmoun anpil, li pap ka fè kouvèti	Yes	16	Ot	other	male
uuid:dd1585d1-06c5-4979-8eeb-6246821e5b40	anonymousUser	2012-05-30 13:47:13		2012-05-30 13:47:13			1	2012-05-30 13:47:13	2012-05-30 13:47:13	yes	22		No	1		Yes	16	Dt	other	female
uuid:b9451583-a842-4e02-a2b2-770d8e640a7a	anonymousUser	2012-05-30 13:47:15		2012-05-30 13:47:15			1	2012-05-30 13:47:15	2012-05-30 13:47:15	yes	22		Yes	1	Jumeaux	Yes	16	Dt	Expected_back_tomorrow	male
uuid:6706bdca-5bc0-473d-b013-0dfbba78255d	anonymousUser	2012-05-30 13:47:16		2012-05-30 13:47:16			1	2012-05-30 13:47:16	2012-05-30 13:47:16	yes	62		Yes	1		Yes	16	Tv	Expected_back_tomorrow	female
uuid:bc68333d-3b7f-45fc-bc3a-b58af023f663	anonymousUser	2012-05-30 13:47:17		2012-05-30 13:47:17			1	2012-05-30 13:47:17	2012-05-30 13:47:17	yes	5		Yes	1		No	16	Jt	Expected_back_tomorrow	male
uuid:4596d9c6-52b1-4806-94ca-65818e46bc39	anonymousUser	2012-05-30 13:47:18		2012-05-30 13:47:18			1	2012-05-30 13:47:18	2012-05-30 13:47:18	yes	25		Yes	1		Yes	16	Td	Expected_back_tomorrow	male
uuid:06ec918d-0a5f-44f6-ad18-38e3118e12db	anonymousUser	2012-05-30 13:47:18		2012-05-30 13:47:18			1	2012-05-30 13:47:18	2012-05-30 13:47:18	yes	18		Yes	1		Yes	16	Tk	Expected_back_tomorrow	female
uuid:da5691cd-b85a-49a5-bcf0-20513bc072e9	anonymousUser	2012-05-30 13:47:19		2012-05-30 13:47:19			1	2012-05-30 13:47:19	2012-05-30 13:47:19	yes	16		Yes	1		No	16	Tl	Expected_back_tomorrow	male
uuid:9a317a7f-d557-483f-99bc-af590aa9ea10	anonymousUser	2012-05-30 13:47:25		2012-05-30 13:47:25			1	2012-05-30 13:47:25	2012-05-30 13:47:25	no	20		No	1	Y	Yes	18	Cm	present	female
uuid:26b79f8e-b399-42da-b6b3-7171d68df716	anonymousUser	2012-05-30 13:47:31		2012-05-30 13:47:31			1	2012-05-30 13:47:31	2012-05-30 13:47:31	yes	62		Yes	1	Y	Yes	18	As	Expected_back_tomorrow	female
uuid:93370a58-2473-4cb4-a2fc-bfdcaa4001b3	anonymousUser	2012-05-30 13:47:32		2012-05-30 13:47:32			1	2012-05-30 13:47:32	2012-05-30 13:47:32	yes	16		Yes	1	Y	No	18	Eb	Expected_back_tomorrow	male
uuid:f5a201d0-dd1a-4a1f-b2cb-a6032f2ea4f4	anonymousUser	2012-05-30 13:47:34		2012-05-30 13:47:34			1	2012-05-30 13:47:34	2012-05-30 13:47:34	no	4		Yes	1	T	No	18	Mi	present	female
uuid:ef21ad02-2e6b-4be3-b1f9-4bfc47600319	anonymousUser	2012-05-30 13:47:34		2012-05-30 13:47:34			1	2012-05-30 13:47:34	2012-05-30 13:47:34	no	6		Yes	1	Y	No	18	Sb	Expected_back_tomorrow	female
uuid:7709f770-615b-41cf-bb2c-ccc9e0345972	anonymousUser	2012-05-30 13:47:35		2012-05-30 13:47:35			1	2012-05-30 13:47:35	2012-05-30 13:47:35	yes	16		Yes	1	Y	No	18	Fb	Expected_back_tomorrow	female
uuid:3dadc578-cb76-4427-a07d-8418718c63f8	anonymousUser	2012-05-30 13:47:36		2012-05-30 13:47:36			1	2012-05-30 13:47:36	2012-05-30 13:47:36	yes	18		Yes	1		Yes	18	Sn	Expected_back_tomorrow	female
uuid:f338c5df-615e-4afe-b8c1-d6c6f0f44bf3	anonymousUser	2012-05-30 13:47:37		2012-05-30 13:47:37			1	2012-05-30 13:47:37	2012-05-30 13:47:37	yes	999		Yes	1	U	Yes	18	Gb	Expected_back_tomorrow	male
uuid:c6c9c362-b1b7-4017-8456-f53555ea472d	anonymousUser	2012-05-30 13:47:38		2012-05-30 13:47:38			1	2012-05-30 13:47:38	2012-05-30 13:47:38	yes	999		Yes	1	Y	Yes	18	An	Expected_back_tomorrow	female
uuid:9a1c357f-6536-4ff9-98dc-10cf2d83557c	anonymousUser	2012-05-30 13:47:38		2012-05-30 13:47:38			1	2012-05-30 13:47:38	2012-05-30 13:47:38	yes	25		No	1		Yes	18	So	present	female
uuid:baed0010-d306-43b8-8714-33f4f8fc0959	anonymousUser	2012-05-30 13:47:40		2012-05-30 13:47:40			1	2012-05-30 13:47:40	2012-05-30 13:47:40	yes	27		No	1		Yes	19	Jv	present	female
uuid:87a4c52e-1f4c-4f95-9d00-37c96da114d1	anonymousUser	2012-05-30 13:47:41		2012-05-30 13:47:41			1	2012-05-30 13:47:41	2012-05-30 13:47:41	unknown	28		Yes	1		Yes	19	Dm	Expected_back_tomorrow	male
uuid:36dcb1dc-d363-4eec-a613-f4764d85c36e	anonymousUser	2012-05-30 13:47:42		2012-05-30 13:47:42			1	2012-05-30 13:47:42	2012-05-30 13:47:42	yes	5		Yes	1	Y	No	19	Wm	present	male
uuid:56d4c11d-c528-4f34-a2eb-bc624c40333d	anonymousUser	2012-05-30 13:47:42		2012-05-30 13:47:42			1	2012-05-30 13:47:42	2012-05-30 13:47:42	no	2		Yes	1	U	No	19	Jm	present	female
uuid:6ca78851-0eb9-46cd-a84a-b8e02134653e	anonymousUser	2012-05-30 13:47:46		2012-05-30 13:47:46			1	2012-05-30 13:47:46	2012-05-30 13:47:46	no	70		No	1	Y	Yes	20	Jc	present	female
uuid:608b1b1e-5996-4ab4-848e-c15a77c2b06c	anonymousUser	2012-05-30 13:47:46		2012-05-30 13:47:46			1	2012-05-30 13:47:46	2012-05-30 13:47:46	yes	48		Yes	1	T	Yes	20	Nc	Expected_back_tomorrow	male
uuid:91e8108f-3a0b-4d23-9cdc-d9a6d5b89949	anonymousUser	2012-05-30 13:47:49		2012-05-30 13:47:49			1	2012-05-30 13:47:49	2012-05-30 13:47:49	yes	24		No	1	H	Yes	21	Tj	present	male
uuid:d6091418-6b95-4ae1-852d-10faff73b46f	anonymousUser	2012-05-30 13:47:49		2012-05-30 13:47:49			1	2012-05-30 13:47:49	2012-05-30 13:47:49	yes	21		Yes	1		Yes	21	An	Expected_back_tomorrow	female
uuid:c41e8be4-b6c3-43ca-b091-8a5ba2e8b4ee	anonymousUser	2012-05-30 13:47:57		2012-05-30 13:47:57			1	2012-05-30 13:47:57	2012-05-30 13:47:57	yes	52		No	1		Yes	22	Fa	other	female
uuid:4ff0f761-e677-4deb-965e-1eeb6c0a1235	anonymousUser	2012-05-30 13:47:57		2012-05-30 13:47:57			1	2012-05-30 13:47:57	2012-05-30 13:47:57	no	2		Yes	1		No	22	Ce	present	female
uuid:b584ef06-c820-4a42-b1b5-44d11707772e	anonymousUser	2012-05-30 13:47:58		2012-05-30 13:47:58			1	2012-05-30 13:47:58	2012-05-30 13:47:58	yes	5		Yes	1		No	22	Yn	present	male
uuid:6e2fcb79-e49d-4afa-a2d7-9d114097ebad	anonymousUser	2012-05-30 13:47:59		2012-05-30 13:47:59			1	2012-05-30 13:47:59	2012-05-30 13:47:59	yes	9		Yes	1		No	22	Aa	present	male
uuid:6184949b-1b7d-49f6-b36e-1f38bdde71b0	anonymousUser	2012-05-30 13:47:59		2012-05-30 13:47:59			1	2012-05-30 13:47:59	2012-05-30 13:47:59	yes	6		Yes	1		No	22	Jp	present	female
uuid:774c53cb-5457-4a60-bc21-f757f6e7c665	anonymousUser	2012-05-30 13:48:00		2012-05-30 13:48:00			1	2012-05-30 13:48:00	2012-05-30 13:48:00	yes	60		Yes	1		Yes	22	Oa	Expected_back_tomorrow	male
uuid:7cba9383-904b-43b5-85bf-aa00e4d13a47	anonymousUser	2012-05-30 13:48:01		2012-05-30 13:48:01			1	2012-05-30 13:48:01	2012-05-30 13:48:01	yes	35		Yes	1		Yes	22	Aa	Expected_back_tomorrow	male
uuid:9e5c0329-8179-46fb-81a8-193ec1d3b8e6	anonymousUser	2012-05-30 13:48:01		2012-05-30 13:48:01			1	2012-05-30 13:48:01	2012-05-30 13:48:01	yes	16		Yes	1		No	22	Fa	Expected_back_tomorrow	female
uuid:03dc77aa-def3-4c63-9647-91a5c33131ac	anonymousUser	2012-05-30 13:48:02		2012-05-30 13:48:02			1	2012-05-30 13:48:02	2012-05-30 13:48:02	yes	28		Yes	1		Yes	22	Ie	Expected_back_tomorrow	female
uuid:6ab13ec7-8e80-4eae-aeab-638ee6fbee21	anonymousUser	2012-05-30 13:48:03		2012-05-30 13:48:03			1	2012-05-30 13:48:03	2012-05-30 13:48:03	yes	21		Yes	1		Yes	22	Jw	Expected_back_tomorrow	male
uuid:4c59b15e-bb95-4d71-976d-611f307adfbf	anonymousUser	2012-05-30 13:48:07		2012-05-30 13:48:07			1	2012-05-30 13:48:07	2012-05-30 13:48:07	no	1		Yes	1		No	23	Fda	present	female
uuid:ac47356b-f7f3-47af-97db-a6dff31621dc	anonymousUser	2012-05-30 13:48:08		2012-05-30 13:48:08			1	2012-05-30 13:48:08	2012-05-30 13:48:08	yes	3		Yes	1		No	23	Do	present	female
uuid:4aa01f40-dc14-4dd0-abdd-f52a1c19deff	anonymousUser	2012-05-30 13:48:08		2012-05-30 13:48:08			1	2012-05-30 13:48:08	2012-05-30 13:48:08	no	28		Yes	1		Yes	23	Re	Expected_back_tomorrow	female
uuid:02a52857-1614-41a5-b9ac-a2481c63863d	anonymousUser	2012-05-30 13:48:09		2012-05-30 13:48:09			1	2012-05-30 13:48:09	2012-05-30 13:48:09	yes	39		No	1		Yes	23	Fa	other	male
uuid:cad34892-edd4-4e6c-9985-11e4d89e2fa8	anonymousUser	2012-05-30 13:48:13		2012-05-30 13:48:13			1	2012-05-30 13:48:13	2012-05-30 13:48:13	yes	999		Yes	1		Yes	25	Tr	Expected_back_tomorrow	male
uuid:1e311bfe-d8cb-42b6-8719-7e75afc4520e	anonymousUser	2012-05-30 13:48:14		2012-05-30 13:48:14			1	2012-05-30 13:48:14	2012-05-30 13:48:14	yes	999		No	1		Yes	25	Vr	other	female
uuid:a82c7fcc-7897-4b9a-845d-ef4f85f3d826	anonymousUser	2012-05-30 13:48:18		2012-05-30 13:48:18			1	2012-05-30 13:48:18	2012-05-30 13:48:18	yes	38		No	1	U	Yes	26	Bm	present	male
uuid:e9d78926-3953-48f4-bf4c-d917ca43e064	anonymousUser	2012-05-30 13:48:18		2012-05-30 13:48:18			1	2012-05-30 13:48:18	2012-05-30 13:48:18	yes	34		Yes	1	Y	Yes	26	Dl	Expected_back_tomorrow	female
uuid:0daf6767-b914-4b43-8894-0fa0c9b25605	anonymousUser	2012-05-30 13:48:19		2012-05-30 13:48:19			1	2012-05-30 13:48:19	2012-05-30 13:48:19	yes	10		Yes	1	Y	No	26	Bm	Expected_back_tomorrow	male
uuid:f79e85f7-5bd9-4f2b-b1f3-f351694460bc	anonymousUser	2012-05-30 13:48:21		2012-05-30 13:48:21			1	2012-05-30 13:48:21	2012-05-30 13:48:21	yes	29		No	1	T	Yes	27	Mmb	present	female
uuid:69c6cb04-2ffe-4518-bbd6-2c0c163af446	anonymousUser	2012-05-30 13:48:23		2012-05-30 13:48:23			1	2012-05-30 13:48:23	2012-05-30 13:48:23	yes	5		Yes	1	Y	No	27	Je	present	male
uuid:5dc565b6-4376-4e64-a9e4-15b1d895a86e	anonymousUser	2012-05-30 13:48:24		2012-05-30 13:48:24			1	2012-05-30 13:48:24	2012-05-30 13:48:24	no	2		Yes	1		No	27	Fr	present	male
uuid:5104cdbb-cfbd-40bf-a750-38f0b20f95ff	anonymousUser	2012-05-30 13:48:25		2012-05-30 13:48:25			1	2012-05-30 13:48:25	2012-05-30 13:48:25	no	1		Yes	1		No	27	Fr	present	female
uuid:0628a471-2cf5-41aa-8b74-2d2505ee9a7e	anonymousUser	2012-05-30 13:48:26		2012-05-30 13:48:26			1	2012-05-30 13:48:26	2012-05-30 13:48:26	yes	25		No	1	T	Yes	28	Sa	present	male
uuid:d8981d2d-2288-4965-a97e-8959460e24e4	anonymousUser	2012-05-30 13:48:28		2012-05-30 13:48:28			1	2012-05-30 13:48:28	2012-05-30 13:48:28	no	27		No	1	Y	Yes	29	Ae	present	female
uuid:705de921-ffa5-47d3-be27-020441c7906d	anonymousUser	2012-05-30 13:48:29		2012-05-30 13:48:29			1	2012-05-30 13:48:29	2012-05-30 13:48:29	yes	33		Yes	1	Y	Yes	29	Ss	Expected_back_tomorrow	male
uuid:4a35accb-abb3-4556-b579-24248a7428f7	anonymousUser	2012-05-30 13:48:30		2012-05-30 13:48:30			1	2012-05-30 13:48:30	2012-05-30 13:48:30	no	2		Yes	1	Y	No	29	Ss	present	male
uuid:baec4ed9-eda9-4b61-b43c-2f43c3dd625d	anonymousUser	2012-05-30 13:48:32		2012-05-30 13:48:32			1	2012-05-30 13:48:32	2012-05-30 13:48:32	yes	27		No	1	U	Yes	30	Dt	present	female
uuid:7beeeb1f-8ce7-4d3b-b81a-a24418e7d2d6	anonymousUser	2012-05-30 13:48:34		2012-05-30 13:48:34			1	2012-05-30 13:48:34	2012-05-30 13:48:34	yes	28		Yes	1	Y	Yes	30	Db	present	male
uuid:f06df10f-ff1f-481f-97ae-86d3f2107b84	anonymousUser	2012-05-30 13:48:34		2012-05-30 13:48:34			1	2012-05-30 13:48:34	2012-05-30 13:48:34	yes	31		Yes	1	Y	Yes	30	Dv	Expected_back_tomorrow	male
uuid:f7dbf039-db6b-4d44-a43e-5ac3cd3f760f	anonymousUser	2012-05-30 13:48:35		2012-05-30 13:48:35			1	2012-05-30 13:48:35	2012-05-30 13:48:35	yes	6		Yes	1	T	No	30	Db	present	male
uuid:e15717f9-be2a-4305-b111-8db6a8484275	anonymousUser	2012-05-30 13:48:36		2012-05-30 13:48:36			1	2012-05-30 13:48:36	2012-05-30 13:48:36	no	3		Yes	1	Y	No	30	Db	present	female
uuid:90e72cc3-dd62-419f-8a7f-094d192c558a	anonymousUser	2012-05-30 13:48:37		2012-05-30 13:48:37			1	2012-05-30 13:48:37	2012-05-30 13:48:37	yes	25		No	1	Y	Yes	31	Gf	present	male
uuid:59d5a835-57cb-42be-8af6-b8d8a7a428d5	anonymousUser	2012-05-30 13:48:38		2012-05-30 13:48:38			1	2012-05-30 13:48:38	2012-05-30 13:48:38	yes	25		Yes	1		Yes	31	Fp	Expected_back_tomorrow	male
uuid:63d4ab65-46ef-46d6-b0ff-b8f33d79ecd6	anonymousUser	2012-05-30 13:48:41		2012-05-30 13:48:41			1	2012-05-30 13:48:41	2012-05-30 13:48:41	yes	47		Yes	1	R	Yes	31	Rf	Expected_back_tomorrow	female
uuid:9a5e696a-2f8b-4c4c-be08-f0599c0a95c1	anonymousUser	2012-05-30 13:48:41		2012-05-30 13:48:41			1	2012-05-30 13:48:41	2012-05-30 13:48:41	yes	19		Yes	1		Yes	31	Gd	Expected_back_tomorrow	female
uuid:5ca1ff7e-2bb9-44dc-9fc4-58eff56a37e0	anonymousUser	2012-05-30 13:48:42		2012-05-30 13:48:42			1	2012-05-30 13:48:42	2012-05-30 13:48:42	yes	80		No	1	T	Yes	31	Mr	Expected_back_tomorrow	male
uuid:03e51de5-f198-4acc-8e1d-8d148a7d882d	anonymousUser	2012-05-30 13:48:43		2012-05-30 13:48:43			1	2012-05-30 13:48:43	2012-05-30 13:48:43	yes	19		Yes	1	T	Yes	31	Nf	Expected_back_tomorrow	female
uuid:56e261f9-fd14-498b-ac1d-05f1c29a28cc	anonymousUser	2012-05-30 13:48:44		2012-05-30 13:48:44			1	2012-05-30 13:48:44	2012-05-30 13:48:44	yes	20		No	1	T	Yes	32	Jc	present	male
uuid:cc28fe85-d0b8-4c3c-9cbb-ca3aa9f63265	anonymousUser	2012-05-30 13:48:45		2012-05-30 13:48:45			1	2012-05-30 13:48:45	2012-05-30 13:48:45	yes	25		Yes	1	Y	Yes	32	Rg	Expected_back_tomorrow	female
uuid:1c04e1db-888a-45cb-b6af-b141c11a3671	anonymousUser	2012-05-30 13:48:46		2012-05-30 13:48:46			1	2012-05-30 13:48:46	2012-05-30 13:48:46	yes	22		Yes	1	Y	Yes	32	Jg	Expected_back_tomorrow	female
uuid:4f75044c-87d4-4ce7-b6cb-56ec1c640748	anonymousUser	2012-05-30 13:48:47		2012-05-30 13:48:47			1	2012-05-30 13:48:47	2012-05-30 13:48:47	yes	24		Yes	1		Yes	32	Wg	Expected_back_tomorrow	male
uuid:92addaa3-a75e-417d-824c-8fd79ee37306	anonymousUser	2012-05-30 13:48:48		2012-05-30 13:48:48			1	2012-05-30 13:48:48	2012-05-30 13:48:48	yes	12		Yes	1	Y	No	32	Ag	Expected_back_tomorrow	male
uuid:d689d911-8b06-4d91-8692-b01cfc43c2e0	anonymousUser	2012-05-30 13:48:48		2012-05-30 13:48:48			1	2012-05-30 13:48:48	2012-05-30 13:48:48	yes	55		Yes	1	Y	Yes	32	Jd	Expected_back_tomorrow	male
uuid:1e2769be-94ed-485a-b985-f81c7b43c5c4	anonymousUser	2012-05-30 13:48:50		2012-05-30 13:48:50			1	2012-05-30 13:48:50	2012-05-30 13:48:50	yes	50		No	1	T	Yes	33	Bj	present	male
uuid:ca9b6b08-bf01-458f-89f2-b6e64e75dc69	anonymousUser	2012-05-30 13:48:52		2012-05-30 13:48:52			1	2012-05-30 13:48:52	2012-05-30 13:48:52	yes	45		Yes	1	T	Yes	33	Tg	Expected_back_tomorrow	female
uuid:89e860bb-e244-48e4-bb2c-bc6257761e52	anonymousUser	2012-05-30 13:48:52		2012-05-30 13:48:52			1	2012-05-30 13:48:52	2012-05-30 13:48:52	yes	24		No	1	Y	Yes	33	Jj	present	male
uuid:9f568a01-bc31-439b-87b1-2827b7f522f6	anonymousUser	2012-05-30 13:48:53		2012-05-30 13:48:53			1	2012-05-30 13:48:53	2012-05-30 13:48:53	yes	26		Yes	1		Yes	33	Bj	Expected_back_tomorrow	male
uuid:02601fee-46b6-4663-9ff2-ec2924d4e60c	anonymousUser	2012-05-30 13:48:54		2012-05-30 13:48:54			1	2012-05-30 13:48:54	2012-05-30 13:48:54	yes	23		Yes	1	Y	Yes	33	Gj	Expected_back_tomorrow	female
uuid:7e2c8c58-5c60-4ed4-9720-5dd44d9fdc01	anonymousUser	2012-05-30 13:48:55		2012-05-30 13:48:55			1	2012-05-30 13:48:55	2012-05-30 13:48:55	yes	47		No	1	T	Yes	34	Dj	present	male
uuid:bfe98696-d0f3-42f9-9880-81704fcf515e	anonymousUser	2012-05-30 13:48:57		2012-05-30 13:48:57			1	2012-05-30 13:48:57	2012-05-30 13:48:57	yes	19		Yes	1	Y	Yes	34	Dd	Expected_back_tomorrow	male
uuid:294159a8-b2b3-42b2-98c9-1cc688f70fd4	anonymousUser	2012-05-30 13:48:57		2012-05-30 13:48:57			1	2012-05-30 13:48:57	2012-05-30 13:48:57	yes	14		Yes	1	T	No	34	Jmd	Expected_back_tomorrow	male
uuid:6628b99b-b9d0-4ec5-b89c-3b8df8f9ba17	anonymousUser	2012-05-30 13:48:58		2012-05-30 13:48:58			1	2012-05-30 13:48:58	2012-05-30 13:48:58	yes	11		Yes	1	Y	No	34	Wdg	Expected_back_tomorrow	female
uuid:5ba93fd1-4bf7-405f-8a63-aaff22b0774d	anonymousUser	2012-05-30 13:48:58		2012-05-30 13:48:58			1	2012-05-30 13:48:58	2012-05-30 13:48:58	yes	47		No	1	Y	Yes	34	Ja	present	female
uuid:aa26094d-9932-4b2a-b304-29e238a69bcc	anonymousUser	2012-05-30 13:49:00		2012-05-30 13:49:00			1	2012-05-30 13:49:00	2012-05-30 13:49:00	yes	47		No	1	Y	Yes	35	Ml	present	female
uuid:7410270e-e8b1-4402-99b5-b0546416e8d9	anonymousUser	2012-05-30 13:49:02		2012-05-30 13:49:02			1	2012-05-30 13:49:02	2012-05-30 13:49:02	yes	42		Yes	1	R	Yes	35	Vg	Expected_back_tomorrow	male
uuid:dde0406c-3675-450c-b389-9ed84d5c9761	anonymousUser	2012-05-30 13:49:02		2012-05-30 13:49:02			1	2012-05-30 13:49:02	2012-05-30 13:49:02	yes	20		Yes	1	Y	Yes	35	Va	Expected_back_tomorrow	male
uuid:a4252601-a75d-457a-bf7a-2a4cd4b5d618	anonymousUser	2012-05-30 13:49:03		2012-05-30 13:49:03			1	2012-05-30 13:49:03	2012-05-30 13:49:03	yes	21		Yes	1	U	Yes	35	Vc	Expected_back_tomorrow	female
uuid:af10b1c8-470f-4d9a-996e-70e7f770b27e	anonymousUser	2012-05-30 13:49:03		2012-05-30 13:49:03			1	2012-05-30 13:49:03	2012-05-30 13:49:03	yes	16		Yes	1	Y	No	35	Vm	Expected_back_tomorrow	female
uuid:e071945f-45ea-4dc9-aaa4-0285a9ffa813	anonymousUser	2012-05-30 13:49:04		2012-05-30 13:49:04			1	2012-05-30 13:49:04	2012-05-30 13:49:04	yes	17		Yes	1	T	No	35	Vb	Expected_back_tomorrow	female
uuid:80b3fa9e-0398-45a5-a2db-f9583d7cdba0	anonymousUser	2012-05-30 13:49:05		2012-05-30 13:49:05			1	2012-05-30 13:49:05	2012-05-30 13:49:05	yes	13		Yes	1	Y	No	35	Vm	Expected_back_tomorrow	male
uuid:a8edc64a-741e-4c6a-bc09-cd21c65abf0e	anonymousUser	2012-05-30 13:49:05		2012-05-30 13:49:05			1	2012-05-30 13:49:05	2012-05-30 13:49:05	yes	15		Yes	1	Y	No	35	Bc	Expected_back_tomorrow	female
uuid:9c55bf90-3fc4-4141-908c-ff625f98b07b	anonymousUser	2012-05-30 13:49:07		2012-05-30 13:49:07			1	2012-05-30 13:49:07	2012-05-30 13:49:07	yes	45		Yes	1	Y	Yes	36	Mw	Expected_back_tomorrow	female
uuid:c9b1a5db-0edd-4113-9456-3bd6353b5d12	anonymousUser	2012-05-30 13:49:07		2012-05-30 13:49:07			1	2012-05-30 13:49:07	2012-05-30 13:49:07	yes	50		Yes	1		Yes	36	Mrw	Expected_back_tomorrow	male
uuid:3153c2ab-c4b1-42a8-92a2-d602cea39ac6	anonymousUser	2012-05-30 13:49:08		2012-05-30 13:49:08			1	2012-05-30 13:49:08	2012-05-30 13:49:08	yes	24		No	1		Yes	36	Wp	present	female
uuid:c11d3aa5-3a33-4603-a9e5-300ee486a924	anonymousUser	2012-05-30 13:49:08		2012-05-30 13:49:08			1	2012-05-30 13:49:08	2012-05-30 13:49:08	yes	20		Yes	1	Y	Yes	36	Jp	Expected_back_tomorrow	male
uuid:372a439e-c583-40ce-8ce2-db7caafc9582	anonymousUser	2012-05-30 13:49:09		2012-05-30 13:49:09			1	2012-05-30 13:49:09	2012-05-30 13:49:09	yes	17		Yes	1	T	No	36	Wp	Expected_back_tomorrow	male
uuid:c5480fc0-c2f2-449e-9806-548035479a41	anonymousUser	2012-05-30 13:49:10		2012-05-30 13:49:10			1	2012-05-30 13:49:10	2012-05-30 13:49:10	yes	15		Yes	1		No	36	Jp	Expected_back_tomorrow	male
uuid:a40e2edc-9c80-497b-a664-5c51aa7585ab	anonymousUser	2012-05-30 13:49:10		2012-05-30 13:49:10			1	2012-05-30 13:49:10	2012-05-30 13:49:10	yes	11		Yes	1	U	No	36	Mp	Expected_back_tomorrow	female
uuid:7f4ee39c-faf2-45c4-b353-c4787157a6f3	anonymousUser	2012-05-30 13:49:11		2012-05-30 13:49:11			1	2012-05-30 13:49:11	2012-05-30 13:49:11	yes	9		Yes	1	Y	No	36	Be	Expected_back_tomorrow	female
uuid:29ae0f88-4695-4422-80be-d8b779baebac	anonymousUser	2012-05-30 13:49:12		2012-05-30 13:49:12			1	2012-05-30 13:49:12	2012-05-30 13:49:12	yes	8		Yes	1	T	No	36	Dp	Expected_back_tomorrow	male
uuid:91ec7025-5de2-4b0f-97b8-e377cb67ba72	anonymousUser	2012-05-30 13:49:12		2012-05-30 13:49:12			1	2012-05-30 13:49:12	2012-05-30 13:49:12	yes	6		Yes	1		No	36	Kp	other	female
uuid:4c838e4d-a7af-4717-a796-741f25d8c349	anonymousUser	2012-05-30 13:49:14		2012-05-30 13:49:14			1	2012-05-30 13:49:14	2012-05-30 13:49:14	yes	36		No	1	Y	Yes	37	Ss	present	female
uuid:54c3603b-54a4-4aa7-803f-bfb081ce1b52	anonymousUser	2012-05-30 13:49:17		2012-05-30 13:49:17			1	2012-05-30 13:49:17	2012-05-30 13:49:17	yes	999		Yes	1	Y	Yes	37	Fs	Expected_back_tomorrow	female
uuid:8f5f9d89-e788-453f-9db4-ce7c63274137	anonymousUser	2012-05-30 13:49:18		2012-05-30 13:49:18			1	2012-05-30 13:49:18	2012-05-30 13:49:18	yes	58		No	1		Yes	38	Ob	present	female
uuid:f80c348b-2766-4bcc-90dd-c2feb950dd6d	anonymousUser	2012-05-30 13:49:19		2012-05-30 13:49:19			1	2012-05-30 13:49:19	2012-05-30 13:49:19	yes	60		Yes	1	Y	Yes	38	Ip	present	male
uuid:10b0ca69-1349-494e-b876-9af5a18e3d0a	anonymousUser	2012-05-30 13:49:20		2012-05-30 13:49:20			1	2012-05-30 13:49:20	2012-05-30 13:49:20	yes	25		Yes	1		Yes	38	Mp	Expected_back_tomorrow	female
uuid:ec5d7906-2b0b-4b8f-95e6-4ec8a819c1fe	anonymousUser	2012-05-30 13:49:20		2012-05-30 13:49:20			1	2012-05-30 13:49:20	2012-05-30 13:49:20	yes	13		Yes	1		No	38	Bj	Expected_back_tomorrow	male
uuid:62337e6d-b2bb-4cd2-b737-7c82d6f527b5	anonymousUser	2012-05-30 13:49:21		2012-05-30 13:49:21			1	2012-05-30 13:49:21	2012-05-30 13:49:21	yes	20		Yes	1	Y	Yes	38	Mp	Expected_back_tomorrow	female
uuid:62904795-32ba-49ba-b4d0-30d0aa45bf82	anonymousUser	2012-05-30 13:49:22		2012-05-30 13:49:22			1	2012-05-30 13:49:22	2012-05-30 13:49:22	yes	72		No	1	T	Yes	39	Dc	present	male
uuid:632b1fe7-071a-4fc1-a3fc-058fee2e13cd	anonymousUser	2012-05-30 13:49:23		2012-05-30 13:49:23			1	2012-05-30 13:49:23	2012-05-30 13:49:23	yes	70		Yes	1		Yes	39	Om	Expected_back_tomorrow	female
uuid:9d5b6b6d-63cd-4f95-b96a-1d7d05ce8a96	anonymousUser	2012-05-30 13:49:24		2012-05-30 13:49:24			1	2012-05-30 13:49:24	2012-05-30 13:49:24	yes	20		Yes	1	T	Yes	39	Lb	Expected_back_tomorrow	female
uuid:59c54f87-db27-42b0-a8e1-dbc23788d48f	anonymousUser	2012-05-30 13:49:25		2012-05-30 13:49:25			1	2012-05-30 13:49:25	2012-05-30 13:49:25	yes	22		Yes	1		Yes	39	La	Expected_back_tomorrow	male
uuid:010c764d-2bc9-4ffc-8662-2da9d4346d82	anonymousUser	2012-05-30 13:49:26		2012-05-30 13:49:26			1	2012-05-30 13:49:26	2012-05-30 13:49:26	yes	12		Yes	1		No	39	Dj	Expected_back_tomorrow	male
uuid:84afb112-8c82-4eca-85b7-d81bc5a6c8ae	anonymousUser	2012-05-30 13:49:26		2012-05-30 13:49:26			1	2012-05-30 13:49:26	2012-05-30 13:49:26	yes	12		Yes	1	T	No	39	Ej	Expected_back_tomorrow	female
uuid:838d668f-feb2-423a-b63d-7cdddad2bc45	anonymousUser	2012-05-30 13:49:27		2012-05-30 13:49:27			1	2012-05-30 13:49:27	2012-05-30 13:49:27	yes	10		Yes	1		No	39	Ws	Expected_back_tomorrow	female
uuid:f92e63b2-0f7d-4b42-9d2b-29b7f5afe07c	anonymousUser	2012-05-30 13:49:28		2012-05-30 13:49:28			1	2012-05-30 13:49:28	2012-05-30 13:49:28	yes	15		Yes	1		No	39	Sc	Expected_back_tomorrow	female
uuid:f1b95aae-4f3a-45dc-a602-8f70efe8b99b	anonymousUser	2012-05-30 13:49:29		2012-05-30 13:49:29			1	2012-05-30 13:49:29	2012-05-30 13:49:29	yes	25		Yes	1		Yes	39	Ej	Expected_back_tomorrow	female
uuid:36949ffd-a26c-4e03-83be-f9848ba4a6eb	anonymousUser	2012-05-30 13:49:30		2012-05-30 13:49:30			1	2012-05-30 13:49:30	2012-05-30 13:49:30	yes	15		Yes	1		No	39	Kc	Expected_back_tomorrow	female
uuid:00c01805-4b28-4278-869c-cc35c23d8108	anonymousUser	2012-05-30 13:49:32		2012-05-30 13:49:32			1	2012-05-30 13:49:32	2012-05-30 13:49:32	yes	25		No	1		Yes	1	Sa	other	male
uuid:47dfd474-b65c-4407-8536-9ebc5887c8e1	anonymousUser	2012-05-30 13:49:34		2012-05-30 13:49:34			1	2012-05-30 13:49:34	2012-05-30 13:49:34	yes	56		Yes	1		Yes	41	Sj	other	male
uuid:c13de863-3b70-4446-9814-c0b917520a86	anonymousUser	2012-05-30 13:49:35		2012-05-30 13:49:35			1	2012-05-30 13:49:35	2012-05-30 13:49:35	yes	52		Yes	1		Yes	41	Jc	Expected_back_tomorrow	female
uuid:ea19e779-f6b2-4509-bece-bc464100e717	anonymousUser	2012-05-30 13:49:38		2012-05-30 13:49:38			1	2012-05-30 13:49:38	2012-05-30 13:49:38	yes	18		No	1		Yes	42	Mp	other	female
uuid:21a9ca95-2b95-4180-8f2d-ed33aa5a55df	anonymousUser	2012-05-30 13:49:45		2012-05-30 13:49:45			1	2012-05-30 13:49:45	2012-05-30 13:49:45	yes	26		Yes	1		Yes	42	Rp	Expected_back_tomorrow	female
uuid:ae0d8a50-56dd-47d0-8129-741eccf15af1	anonymousUser	2012-05-30 13:49:45		2012-05-30 13:49:45			1	2012-05-30 13:49:45	2012-05-30 13:49:45	yes	19		Yes	1		Yes	42	Ap	Expected_back_tomorrow	female
uuid:3c57f92d-9669-47eb-9f52-7f522d17c11b	anonymousUser	2012-05-30 13:49:46		2012-05-30 13:49:46			1	2012-05-30 13:49:46	2012-05-30 13:49:46	yes	14		Yes	1		No	42	Mp	present	female
uuid:4e2a1255-b2c4-46b4-b2ce-320c82348922	anonymousUser	2012-05-30 13:49:46		2012-05-30 13:49:46			1	2012-05-30 13:49:46	2012-05-30 13:49:46	yes	17		Yes	1		No	42	Vp	present	male
uuid:bd2243d9-4ecd-4360-bf36-3f09d0976ad6	anonymousUser	2012-05-30 13:49:47		2012-05-30 13:49:47			1	2012-05-30 13:49:47	2012-05-30 13:49:47	yes	62		Yes	1		Yes	42	Dp	Expected_back_tomorrow	male
uuid:d1a0d7bc-887d-4013-9f9e-fc6914ddd378	anonymousUser	2012-05-30 13:49:48		2012-05-30 13:49:48			1	2012-05-30 13:49:48	2012-05-30 13:49:48	yes	14		Yes	1		No	42	Sj	present	male
uuid:b2b6defd-06ad-48e5-aec1-ac135cb1de01	anonymousUser	2012-05-30 13:49:49		2012-05-30 13:49:49			1	2012-05-30 13:49:49	2012-05-30 13:49:49	yes	14		Yes	1		No	42	Wp	present	male
uuid:77f47966-b7a2-42a8-a15f-7405e7557691	anonymousUser	2012-05-30 13:49:49		2012-05-30 13:49:49			1	2012-05-30 13:49:49	2012-05-30 13:49:49	yes	53		Yes	1		Yes	42	Sa	Expected_back_tomorrow	female
uuid:59265753-bf2d-4395-8cb0-ee9bc4993576	anonymousUser	2012-05-30 13:49:50		2012-05-30 13:49:50			1	2012-05-30 13:49:50	2012-05-30 13:49:50	yes	27		No	1		Yes	43	Cj	other	male
uuid:94f9fd83-f8d2-471e-8bb7-be27b92c5dc2	anonymousUser	2012-05-30 13:49:52		2012-05-30 13:49:52			1	2012-05-30 13:49:52	2012-05-30 13:49:52	yes	64		Yes	1		Yes	43	Rc	Expected_back_tomorrow	male
uuid:4c2d7f19-67c7-4cef-8fd5-94e769ad8adf	anonymousUser	2012-05-30 13:49:52		2012-05-30 13:49:52			1	2012-05-30 13:49:52	2012-05-30 13:49:52	yes	63		Yes	1	Li te fè kris tansyon li paka pale	Yes	43	Sp	present	female
uuid:580c0aa2-4eb1-4905-90a9-8dd153bdc585	anonymousUser	2012-05-30 13:49:53		2012-05-30 13:49:53			1	2012-05-30 13:49:53	2012-05-30 13:49:53	yes	18		Yes	1		Yes	43	Cg	other	female
uuid:9579c65f-2290-48a4-8960-f5de1cfcdfca	anonymousUser	2012-05-30 13:49:54		2012-05-30 13:49:54			1	2012-05-30 13:49:54	2012-05-30 13:49:54	yes	22		Yes	1		Yes	43	Lj	Expected_back_tomorrow	female
uuid:5b46f219-bb85-4474-b520-0f06ae6d60e5	anonymousUser	2012-05-30 13:49:54		2012-05-30 13:49:54			1	2012-05-30 13:49:54	2012-05-30 13:49:54	yes	6		Yes	1		No	43	Dc	Expected_back_tomorrow	female
uuid:451f6e29-2e29-4e28-ae1b-9ad86acd51a7	anonymousUser	2012-05-30 13:49:56		2012-05-30 13:49:56			1	2012-05-30 13:49:56	2012-05-30 13:49:56	yes	999		No	1		Yes	44	Ra	other	female
uuid:7c1a7d9f-584a-4c24-9550-0decd4a9b271	anonymousUser	2012-05-30 13:49:57		2012-05-30 13:49:57			1	2012-05-30 13:49:57	2012-05-30 13:49:57	no	25		No	1		Yes	44	Ca	other	female
uuid:446d67aa-6c23-4e54-9ae7-3e961cbb8389	anonymousUser	2012-05-30 13:49:58		2012-05-30 13:49:58			1	2012-05-30 13:49:58	2012-05-30 13:49:58	yes	22		Yes	1		Yes	44	Ra	No_longer_member	female
uuid:5a1e9e66-c5d5-492b-8d11-5be943ff15c7	anonymousUser	2012-05-30 13:49:59		2012-05-30 13:49:59			1	2012-05-30 13:49:59	2012-05-30 13:49:59	yes	52		Yes	1		Yes	44	Ra	Expected_back_tomorrow	male
uuid:ab08b3c1-3abd-4f21-ae0d-281f559004fc	anonymousUser	2012-05-30 13:49:59		2012-05-30 13:49:59			1	2012-05-30 13:49:59	2012-05-30 13:49:59	yes	30		Yes	1		Yes	44	Do	Expected_back_tomorrow	male
uuid:8cf48272-94d3-4464-9590-337ce0f99c17	anonymousUser	2012-05-30 13:50:00		2012-05-30 13:50:00			1	2012-05-30 13:50:00	2012-05-30 13:50:00	yes	3		Yes	1		No	44	Do	Expected_back_tomorrow	male
uuid:a7d78df3-81cd-4e6b-9230-9130d45a1300	anonymousUser	2012-05-30 13:50:01		2012-05-30 13:50:01			1	2012-05-30 13:50:01	2012-05-30 13:50:01	yes	3		Yes	1		No	44	Jwp	Expected_back_tomorrow	male
uuid:90549c36-30d9-4b41-acb8-293315a832c8	anonymousUser	2012-05-30 13:50:03		2012-05-30 13:50:03			1	2012-05-30 13:50:03	2012-05-30 13:50:03	no	2		Yes	1		No	44	Eo	present	male
uuid:c1e2790e-d38e-421d-8ea1-7bc75e49a3e7	anonymousUser	2012-05-30 13:50:05		2012-05-30 13:50:05			1	2012-05-30 13:50:05	2012-05-30 13:50:05	yes	65		No	1		Yes	45	Ss	other	female
uuid:034e4f69-f198-40ae-afb8-98cf7ca221df	anonymousUser	2012-05-30 13:50:05		2012-05-30 13:50:05			1	2012-05-30 13:50:05	2012-05-30 13:50:05	yes	70		No	1		Yes	45	Sab	other	male
uuid:4a74540f-455f-4023-85e3-6e4bac10b2e0	anonymousUser	2012-05-30 13:50:08		2012-05-30 13:50:08			1	2012-05-30 13:50:08	2012-05-30 13:50:08	yes	12		Yes	1		No	46	Sa	Expected_back_tomorrow	female
uuid:2e30d9fc-923d-4cd8-b6fc-c5a0e5e8ab60	anonymousUser	2012-05-30 13:50:09		2012-05-30 13:50:09			1	2012-05-30 13:50:09	2012-05-30 13:50:09	yes	18		Yes	1		Yes	46	Ca	Expected_back_tomorrow	female
uuid:fc875f36-8399-4c20-9f48-2785d1946129	anonymousUser	2012-05-30 13:50:10		2012-05-30 13:50:10			1	2012-05-30 13:50:10	2012-05-30 13:50:10	yes	19		Yes	1		Yes	46	Ja	Expected_back_tomorrow	female
uuid:d0a31fcb-fa5e-468b-a448-b1098efbd89e	anonymousUser	2012-05-30 13:50:10		2012-05-30 13:50:10			1	2012-05-30 13:50:10	2012-05-30 13:50:10	yes	20		Yes	1		Yes	46	Da	Expected_back_tomorrow	female
uuid:6290bac7-e4f9-47eb-9467-e95dcd984174	anonymousUser	2012-05-30 13:50:11		2012-05-30 13:50:11			1	2012-05-30 13:50:11	2012-05-30 13:50:11	yes	25		Yes	1		Yes	46	Ja	Expected_back_tomorrow	male
uuid:64633bb0-b537-40ed-8a33-6c4d5733dde4	anonymousUser	2012-05-30 13:50:11		2012-05-30 13:50:11			1	2012-05-30 13:50:11	2012-05-30 13:50:11	yes	30		Yes	1		Yes	46	La	Expected_back_tomorrow	male
uuid:011c4165-c502-4954-98e3-a10fb2f7f703	anonymousUser	2012-05-30 13:50:12		2012-05-30 13:50:12			1	2012-05-30 13:50:12	2012-05-30 13:50:12	yes	35		Yes	1		Yes	46	Ep	Expected_back_tomorrow	male
uuid:bf5e302e-9861-417c-aac7-f42eaf60831f	anonymousUser	2012-05-30 13:50:12		2012-05-30 13:50:12			1	2012-05-30 13:50:12	2012-05-30 13:50:12	yes	40		No	1		Yes	46	Ia	other	female
uuid:3180de5a-881e-4828-9e70-49e01877018e	anonymousUser	2012-05-30 13:55:50		2012-05-30 13:55:50			1	2012-05-30 13:55:50	2012-05-30 13:55:50	no	35		Yes	5		Yes	236	Om	other	male
uuid:7b65cda4-df8e-4df5-b128-2a322fc93820	anonymousUser	2012-05-30 13:55:50		2012-05-30 13:55:50			1	2012-05-30 13:55:50	2012-05-30 13:55:50	no	32		No	5		Yes	236	Oa	present	female
uuid:32eb3e7f-b1fc-4a30-9ee7-4156f3e08375	anonymousUser	2012-05-30 13:55:51		2012-05-30 13:55:51			1	2012-05-30 13:55:51	2012-05-30 13:55:51	yes	7		Yes	5		No	236	Ea	other	female
uuid:4365b532-cc72-481d-afb3-09720f79f85e	anonymousUser	2012-05-30 13:55:52		2012-05-30 13:55:52			1	2012-05-30 13:55:52	2012-05-30 13:55:52	yes	6		Yes	5		No	236	Fm	other	male
uuid:d43f8106-f817-472e-8562-7129337b77aa	anonymousUser	2012-05-30 13:55:56		2012-05-30 13:55:56			1	2012-05-30 13:55:56	2012-05-30 13:55:56	yes	25		No	5		Yes	237	Jm	present	female
uuid:a445aa66-672d-42e5-a4bb-2f658692e3c8	anonymousUser	2012-05-30 13:55:57		2012-05-30 13:55:57			1	2012-05-30 13:55:57	2012-05-30 13:55:57	yes	5		Yes	5		No	237	Jf	other	male
uuid:fd7e0299-6e70-4943-b6b2-3cb7ca59ca9b	anonymousUser	2012-05-30 13:55:57		2012-05-30 13:55:57			1	2012-05-30 13:55:57	2012-05-30 13:55:57	yes	9		Yes	5		No	237	Cf	other	female
uuid:e6cd7048-831e-4170-8f54-ef34567c8d1c	anonymousUser	2012-05-30 13:55:58		2012-05-30 13:55:58			1	2012-05-30 13:55:58	2012-05-30 13:55:58	yes	7		Yes	5		No	237	Em	other	male
uuid:de7f2b8d-41c1-433d-a06b-c8ecf5c782f3	anonymousUser	2012-05-30 13:55:59		2012-05-30 13:55:59			1	2012-05-30 13:55:58	2012-05-30 13:55:58	yes	61		No	5		Yes	237	Pf	present	female
uuid:220d8261-430d-48cd-8dd5-ab32d008b92c	anonymousUser	2012-05-30 13:56:03		2012-05-30 13:56:03			1	2012-05-30 13:56:03	2012-05-30 13:56:03	no	28		No	5		Yes	239	Pj	present	female
uuid:bf4b9f84-9a7a-4a11-a6f6-8219bdcae9e9	anonymousUser	2012-05-30 13:56:04		2012-05-30 13:56:04			1	2012-05-30 13:56:04	2012-05-30 13:56:04	yes	39		Yes	5		Yes	239	Cm	Out_not_back	male
uuid:bc4d2e74-74f1-4c82-aa1e-4713af124d37	anonymousUser	2012-05-30 13:56:04		2012-05-30 13:56:04			1	2012-05-30 13:56:04	2012-05-30 13:56:04	yes	9		Yes	5		No	239	Kj	other	male
uuid:b06d0b90-3eaa-4113-8fa6-172ba8ba7bcf	anonymousUser	2012-05-30 13:56:05		2012-05-30 13:56:05			1	2012-05-30 13:56:05	2012-05-30 13:56:05	yes	4		Yes	5		No	239	Mb	other	female
uuid:87eff5fb-3b8c-48ee-bca1-048dbe017bd3	anonymousUser	2012-05-30 14:12:32		2012-05-30 14:12:32			1	2012-05-30 14:12:32	2012-05-30 14:12:32	yes	40		No	3	hsf	Yes	500	jd	present	male
uuid:85ffd438-ee6b-4fe1-902d-fa05bb444f39	anonymousUser	2012-05-30 14:12:33		2012-05-30 14:12:33			1	2012-05-30 14:12:33	2012-05-30 14:12:33	yes	40		Yes	3	gsff	Yes	500	cm	other	female
uuid:4bd090f2-9a50-4a04-bce6-c52bfefa1a96	anonymousUser	2012-05-30 14:12:33		2012-05-30 14:12:33			1	2012-05-30 14:12:33	2012-05-30 14:12:33	yes	19		Yes	3	gsc	Yes	500	jf	other	male
uuid:4b66cc3c-a9fc-43ef-a22b-902904894682	anonymousUser	2012-05-30 14:12:34		2012-05-30 14:12:34			1	2012-05-30 14:12:34	2012-05-30 14:12:34	yes	14		Yes	3	vsg	No	500	jm	present	female
uuid:ebc4bad0-4fa5-47fb-bfb5-f0bdd2471ecf	anonymousUser	2012-05-30 14:12:34		2012-05-30 14:12:34			1	2012-05-30 14:12:34	2012-05-30 14:12:34	yes	25		Yes	3	bsf	Yes	500	ef	other	male
uuid:5ef5a447-3fac-4482-9d6b-d733668f78c7	anonymousUser	2012-05-30 14:12:35		2012-05-30 14:12:35			1	2012-05-30 14:12:35	2012-05-30 14:12:35	yes	7		Yes	3	vsdr	No	500	jl	present	male
uuid:ec058d47-bd92-4c9d-9644-dd9b12474d59	anonymousUser	2012-05-30 14:12:42		2012-05-30 14:12:42			1	2012-05-30 14:12:42	2012-05-30 14:12:42	no	36		No	3	gscg	Yes	501	ps	present	female
uuid:f6f1cc9e-c244-4eb5-9516-defc7337e9d6	anonymousUser	2012-05-30 14:12:42		2012-05-30 14:12:42			1	2012-05-30 14:12:42	2012-05-30 14:12:42	yes	45		Yes	3	gsg	Yes	501	ba	other	male
uuid:5f0963c6-5123-437b-b0f3-b745b0fcc3a2	anonymousUser	2012-05-30 14:12:43		2012-05-30 14:12:43			1	2012-05-30 14:12:43	2012-05-30 14:12:43	yes	19		Yes	3	vdg	Yes	501	lc	other	female
uuid:374a6821-2b4d-497c-997e-a60999762d1f	anonymousUser	2012-05-30 14:12:43		2012-05-30 14:12:43			1	2012-05-30 14:12:43	2012-05-30 14:12:43	yes	5		Yes	3	hefg	No	501	sa	other	female
uuid:735c99f0-ffe3-4128-9c8e-8ee604865a62	anonymousUser	2012-05-30 14:12:45		2012-05-30 14:12:45			1	2012-05-30 14:12:45	2012-05-30 14:12:45	no	54		No	3	li pat jwenn li	Yes	502	wg	other	male
uuid:b93d0ed2-2de3-4cd0-abe2-895cdbb77023	anonymousUser	2012-05-30 14:12:47		2012-05-30 14:12:47			1	2012-05-30 14:12:47	2012-05-30 14:12:47	no	36		Yes	3	tedg	Yes	502	es	other	female
uuid:375aed14-d304-4dd6-8cef-32014b46f522	anonymousUser	2012-05-30 14:13:03		2012-05-30 14:13:03			1	2012-05-30 14:13:03	2012-05-30 14:13:03	yes	21		No	3	gssy	Yes	505	cm	present	female
uuid:c99809ef-4add-4b9a-9e5e-32165133db92	anonymousUser	2012-05-30 14:13:08		2012-05-30 14:13:08			1	2012-05-30 14:13:08	2012-05-30 14:13:08	yes	999		Yes	3	gsgd	Yes	505	ao	other	female
uuid:d95a7293-6453-4e70-b94f-a80ca9cd09c3	anonymousUser	2012-05-30 14:13:11		2012-05-30 14:13:11			1	2012-05-30 14:13:11	2012-05-30 14:13:11	yes	999		Yes	3	hsd	Yes	505	ejf	other	female
uuid:aabd1b41-2e69-4401-9c72-36fe04f5924e	anonymousUser	2012-05-30 14:13:14		2012-05-30 14:13:14			1	2012-05-30 14:13:14	2012-05-30 14:13:14	yes	999		Yes	3	gds	Yes	505	jf	other	male
uuid:5bc33687-0e81-463a-a25c-8b4c20571a04	anonymousUser	2012-05-30 14:13:17		2012-05-30 14:13:17			1	2012-05-30 14:13:17	2012-05-30 14:13:17	yes	13		Yes	3	gth	No	505	mjf	present	male
uuid:5e48b523-75b2-4545-b18e-35f7064784a7	anonymousUser	2012-05-30 14:13:20		2012-05-30 14:13:20			1	2012-05-30 14:13:20	2012-05-30 14:13:20	yes	12		Yes	3	gwhd	No	505	wjf	other	male
uuid:c6816130-22c0-4e53-9f7e-76401bf55833	anonymousUser	2012-05-30 14:13:29		2012-05-30 14:13:29			1	2012-05-30 14:13:29	2012-05-30 14:13:29	yes	14		Yes	3	gegd	No	506	rcb	other	male
uuid:0269f337-5049-44bb-8568-e8fb9efabbe0	anonymousUser	2012-05-30 14:13:32		2012-05-30 14:13:32			1	2012-05-30 14:13:32	2012-05-30 14:13:32	yes	12		Yes	3	gsud	No	506	nb	other	female
uuid:02837934-daed-4427-8000-b7ec92b4a7a6	anonymousUser	2012-05-30 14:13:35		2012-05-30 14:13:35			1	2012-05-30 14:13:35	2012-05-30 14:13:35	yes	34		Yes	3	vsd	Yes	506	ps	other	female
uuid:b995bd45-dcde-4642-a65c-02ba40565896	anonymousUser	2012-05-30 14:13:38		2012-05-30 14:13:38			1	2012-05-30 14:13:38	2012-05-30 14:13:38	yes	33		No	3	vrf	Yes	506	br	present	male
uuid:3aaf50a7-5c06-4ed0-9a57-dc8f0286795c	anonymousUser	2012-05-30 14:13:47		2012-05-30 14:13:47			1	2012-05-30 14:13:47	2012-05-30 14:13:47	unknown	999		Yes	3	udch	Yes	507	wp	other	male
uuid:92b36e39-ec38-4836-a66d-f8007ee74256	anonymousUser	2012-05-30 14:13:49		2012-05-30 14:13:49			1	2012-05-30 14:13:49	2012-05-30 14:13:49	yes	62		No	3	jshd	Yes	507	pe	present	male
uuid:9e4f8b24-d1db-4242-ae49-4686b416d755	anonymousUser	2012-05-30 14:13:50		2012-05-30 14:13:50			1	2012-05-30 14:13:50	2012-05-30 14:13:50	yes	68		Yes	3	hsgd	Yes	507	ee	present	female
uuid:559270d5-38d5-4c76-a8f7-44c541af93eb	anonymousUser	2012-05-30 14:13:51		2012-05-30 14:13:51			1	2012-05-30 14:13:51	2012-05-30 14:13:51	yes	45		Yes	3	fdd	Yes	507	fa	other	female
uuid:419dcc33-ed12-4446-a89c-81108bb4210d	anonymousUser	2012-05-30 14:13:53		2012-05-30 14:13:53			1	2012-05-30 14:13:53	2012-05-30 14:13:53	yes	63		Yes	3	gdc	Yes	508	lp	other	male
uuid:a2afdb94-9685-4e5c-9795-735b2e8f2d56	anonymousUser	2012-05-30 14:13:54		2012-05-30 14:13:54			1	2012-05-30 14:13:54	2012-05-30 14:13:54	yes	12		Yes	3	bsys	No	508	yl	present	female
uuid:9ba8d2c1-6c30-450a-98bd-92c60456ff3b	anonymousUser	2012-05-30 14:13:54		2012-05-30 14:13:54			1	2012-05-30 14:13:54	2012-05-30 14:13:54	yes	15		Yes	3	hsg	No	508	jj	present	male
uuid:b22b91c1-df94-4664-91a4-2dd9950c3060	anonymousUser	2012-05-30 14:13:55		2012-05-30 14:13:55			1	2012-05-30 14:13:55	2012-05-30 14:13:55	yes	65		No	3	hsc	Yes	508	ejb	present	female
uuid:8ae6ca2e-d99c-477d-b2c5-03e7e93f1fb9	anonymousUser	2012-05-30 14:52:24		2012-05-30 14:52:24			1	2012-05-30 14:52:24	2012-05-30 14:52:24	yes	30		No	5		Yes	340	Dc	present	female
uuid:94315742-2d48-4710-9480-5a9c208d0aa0	anonymousUser	2012-05-30 14:52:24		2012-05-30 14:52:24			1	2012-05-30 14:52:24	2012-05-30 14:52:24	yes	19		No	5		Yes	240	Df	present	male
uuid:ec99ab08-8c46-429f-b0db-0249a74c3573	anonymousUser	2012-05-30 14:52:26		2012-05-30 14:52:26			1	2012-05-30 14:52:26	2012-05-30 14:52:26	no	50		Yes	5		Yes	240	Sd	other	male
uuid:baf367c8-510e-4002-900d-46eba4f9ab45	anonymousUser	2012-05-30 14:52:26		2012-05-30 14:52:26			1	2012-05-30 14:52:26	2012-05-30 14:52:26	yes	20		Yes	5		Yes	240	Jd	other	male
uuid:10723f04-4538-46d1-b9d2-189b11a65602	anonymousUser	2012-05-30 14:52:29		2012-05-30 14:52:29			1	2012-05-30 14:52:29	2012-05-30 14:52:29	yes	30		No	5		Yes	241	Fd	present	male
uuid:f58706b9-d17a-45bb-9276-a255eccaa32d	anonymousUser	2012-05-30 14:52:30		2012-05-30 14:52:30			1	2012-05-30 14:52:30	2012-05-30 14:52:30	yes	26		No	5		Yes	241	Hd	present	male
uuid:af7c52fe-6733-41ec-9f00-8adff4e1563c	anonymousUser	2012-05-30 14:52:31		2012-05-30 14:52:31			1	2012-05-30 14:52:31	2012-05-30 14:52:31	yes	30		No	5		Yes	241	Md	present	female
uuid:bf1fee9a-a045-4ec1-9a04-cc49eab7a070	anonymousUser	2012-05-30 14:52:31		2012-05-30 14:52:31			1	2012-05-30 14:52:31	2012-05-30 14:52:31	yes	8		Yes	5		No	241	Md	other	female
uuid:678dbc29-6a28-4652-bb63-106adc9705ce	anonymousUser	2012-05-30 14:52:35		2012-05-30 14:52:35			1	2012-05-30 14:52:35	2012-05-30 14:52:35	yes	50		No	5		Yes	242	Rm	present	female
uuid:fb574c59-4a6c-45b2-bc91-2db8f725768a	anonymousUser	2012-05-30 14:52:36		2012-05-30 14:52:36			1	2012-05-30 14:52:36	2012-05-30 14:52:36	yes	35		No	5		Yes	242	Ld	present	female
uuid:72eadfd2-7f86-48b3-b332-e76c6b51ce73	anonymousUser	2012-05-30 14:52:36		2012-05-30 14:52:36			1	2012-05-30 14:52:36	2012-05-30 14:52:36	yes	19		Yes	5		Yes	242	Wa	other	male
uuid:68f2328a-be43-4186-b8bd-9d6be39a8e5c	anonymousUser	2012-05-30 14:52:39		2012-05-30 14:52:39			1	2012-05-30 14:52:39	2012-05-30 14:52:39	no	54		Yes	5		Yes	243	Pm	other	male
uuid:6eb21a9e-7354-4da2-9d24-36d2eafea474	anonymousUser	2012-05-30 14:52:40		2012-05-30 14:52:40			1	2012-05-30 14:52:40	2012-05-30 14:52:40	no	56		Yes	5		Yes	243	Rk	other	female
uuid:08cc355e-c4c3-495a-a37a-b8b08561c0e5	anonymousUser	2012-05-30 14:52:41		2012-05-30 14:52:41			1	2012-05-30 14:52:41	2012-05-30 14:52:41	yes	21		No	5		Yes	243	Am	present	female
uuid:a795f962-10fa-4eaa-a482-9043e04769c6	anonymousUser	2012-05-30 14:52:41		2012-05-30 14:52:41			1	2012-05-30 14:52:41	2012-05-30 14:52:41	no	22		No	5		Yes	243	Aw	present	male
uuid:3ddedfab-34a7-4eaf-a2a7-940ca4238e5f	anonymousUser	2012-05-30 14:52:42		2012-05-30 14:52:42			1	2012-05-30 14:52:42	2012-05-30 14:52:42	yes	18		Yes	5		Yes	243	Ri	other	male
uuid:698462f4-56d6-4fc1-bac0-6bcbf9c367a3	anonymousUser	2012-05-30 14:52:43		2012-05-30 14:52:43			1	2012-05-30 14:52:43	2012-05-30 14:52:43	yes	15		Yes	5		No	243	Sp	other	female
uuid:958e5ab8-fbfc-4228-b28a-c56198d9e0e0	anonymousUser	2012-05-30 14:52:43		2012-05-30 14:52:43			1	2012-05-30 14:52:43	2012-05-30 14:52:43	yes	44		Yes	5		Yes	243	Lj	other	male
uuid:f102cee5-1252-4646-a553-ab1367bbaa95	anonymousUser	2012-05-30 15:04:15		2012-05-30 15:04:15			1	2012-05-30 15:04:15	2012-05-30 15:04:15	yes	45		No	2	dvjj	Yes	96	mc	present	female
uuid:aefe6a69-a386-4ac7-962e-60080ed8f43d	anonymousUser	2012-05-30 15:04:16		2012-05-30 15:04:16			1	2012-05-30 15:04:16	2012-05-30 15:04:16	yes	3		Yes	2	fbjk	No	96	mf	present	female
uuid:be60aaef-f0a9-42c8-b365-847784f99463	anonymousUser	2012-05-30 15:04:17		2012-05-30 15:04:17			1	2012-05-30 15:04:17	2012-05-30 15:04:17	yes	60		Yes	2	xvjk	Yes	96	lf	other	male
uuid:a69c10ee-524b-40a3-8984-7ab2786016f1	anonymousUser	2012-05-30 15:04:21		2012-05-30 15:04:21			1	2012-05-30 15:04:21	2012-05-30 15:04:21	no	70		No	2	dhjk	Yes	97	sm	present	female
uuid:67781268-68e5-4ddf-9f01-2215412e9dad	anonymousUser	2012-05-30 15:04:22		2012-05-30 15:04:22			1	2012-05-30 15:04:22	2012-05-30 15:04:22	yes	11		Yes	2	xvnl	No	97	wz	other	male
uuid:f76e2e1d-85ff-4cf1-b6d8-1a3714a91ab9	anonymousUser	2012-05-30 15:04:26		2012-05-30 15:04:26			1	2012-05-30 15:04:26	2012-05-30 15:04:26	yes	65		No	2		Yes	98	ds	present	male
uuid:762e0345-a0ef-40a2-9033-3da4257f9ced	anonymousUser	2012-05-30 15:04:28		2012-05-30 15:04:28			1	2012-05-30 15:04:28	2012-05-30 15:04:28	yes	45		No	2	vjk	Yes	99	ms	present	female
uuid:dee6d2be-78b5-4df4-8e38-7cba2a8c8859	anonymousUser	2012-05-30 15:04:28		2012-05-30 15:04:28			1	2012-05-30 15:04:28	2012-05-30 15:04:28	yes	66		Yes	2		Yes	99	dm	Out_not_back	female
uuid:9b4c125b-a32a-4f3f-a186-c55a38fceb91	anonymousUser	2012-05-30 15:04:29		2012-05-30 15:04:29			1	2012-05-30 15:04:29	2012-05-30 15:04:29	yes	54		Yes	2	dhl	Yes	99	vp	other	male
uuid:be15edef-7efb-4c36-a1f3-6a83011434dc	anonymousUser	2012-05-30 15:04:30		2012-05-30 15:04:30			1	2012-05-30 15:04:30	2012-05-30 15:04:30	yes	16		No	2	chkl	No	99	dp	present	male
uuid:46cd61ab-0676-4b14-b2b4-52603cb93cc7	anonymousUser	2012-05-30 15:04:30		2012-05-30 15:04:30			1	2012-05-30 15:04:30	2012-05-30 15:04:30	yes	12		No	2		No	99	dp	present	male
uuid:c3beb1cd-5de2-4bf2-a9e7-f66c40d6efbd	anonymousUser	2012-05-30 15:04:32		2012-05-30 15:04:32			1	2012-05-30 15:04:32	2012-05-30 15:04:32	yes	32		No	2	sfjk	Yes	100	aj	present	female
uuid:61571865-3a57-4bcb-8679-fb3499d9c7d5	anonymousUser	2012-05-30 15:04:33		2012-05-30 15:04:33			1	2012-05-30 15:04:33	2012-05-30 15:04:33	yes	23		Yes	2		Yes	100	fs	other	female
uuid:acbb1240-1f9f-4062-8f88-786f4738d034	anonymousUser	2012-05-30 15:04:33		2012-05-30 15:04:33			1	2012-05-30 15:04:33	2012-05-30 15:04:33	yes	20		Yes	2	xbk	Yes	100	ks	other	female
uuid:6809ba7d-560f-4af5-99a7-9605575fe74e	anonymousUser	2012-05-30 15:04:39		2012-05-30 15:04:39			1	2012-05-30 15:04:39	2012-05-30 15:04:39	no	37		No	2	zhk	Yes	301	sn	present	female
uuid:33873881-9cc9-4fc6-8aae-0a03eba44aae	anonymousUser	2012-05-30 15:04:40		2012-05-30 15:04:40			1	2012-05-30 15:04:40	2012-05-30 15:04:40	yes	15		No	2	cgk	No	301	an	present	female
uuid:39ad0d14-2a0f-4657-89ef-eaeb78a01846	anonymousUser	2012-05-30 15:04:40		2012-05-30 15:04:40			1	2012-05-30 15:04:40	2012-05-30 15:04:40	yes	12		Yes	2	xgk	No	301	jc	present	female
uuid:11ad4279-2f42-4d45-96d0-d9242d32e50f	anonymousUser	2012-05-30 15:04:41		2012-05-30 15:04:41			1	2012-05-30 15:04:41	2012-05-30 15:04:41	yes	18		Yes	2	xhk	Yes	301	dc	other	male
uuid:4ae58aeb-c9f7-4083-abf4-7704233ee6b2	anonymousUser	2012-05-30 15:04:42		2012-05-30 15:04:42			1	2012-05-30 15:04:42	2012-05-30 15:04:42	yes	4		Yes	2	xj	No	301	fc	present	female
uuid:a8222a1d-8c6d-4527-b435-a1ba2dd4c581	anonymousUser	2012-05-30 15:04:42		2012-05-30 15:04:42			1	2012-05-30 15:04:42	2012-05-30 15:04:42	yes	43		Yes	2	xgjkbk	Yes	301	bc	other	male
uuid:566fe6c7-b6e1-4e5c-800c-9de3d0db1a9b	anonymousUser	2012-05-30 15:04:45		2012-05-30 15:04:45			1	2012-05-30 15:04:45	2012-05-30 15:04:45	yes	40		No	2		Yes	302	le	present	female
uuid:d0ddee19-c048-4057-928b-2f5275bd0bf7	anonymousUser	2012-05-30 15:04:46		2012-05-30 15:04:46			1	2012-05-30 15:04:46	2012-05-30 15:04:46	yes	47		Yes	2		Yes	302	lj	other	male
uuid:db56e5a0-0fdb-4b0e-9fff-86acebd1e914	anonymousUser	2012-05-30 15:04:47		2012-05-30 15:04:47			1	2012-05-30 15:04:47	2012-05-30 15:04:47	yes	25		Yes	2	vjl	Yes	302	cs	Out_not_back	female
uuid:1f1219c4-a689-43e9-8590-836bc32e31ea	anonymousUser	2012-05-30 15:04:47		2012-05-30 15:04:47			1	2012-05-30 15:04:47	2012-05-30 15:04:47	yes	20		Yes	2	xhl	Yes	302	me	other	female
uuid:757b0297-28fe-4d2d-a0b4-efbdb880214d	anonymousUser	2012-05-30 15:04:48		2012-05-30 15:04:48			1	2012-05-30 15:04:48	2012-05-30 15:04:48	yes	18		Yes	2	vjl	Yes	302	we	other	male
uuid:b7ef2923-de6b-4577-b27f-387bbf3fad6d	anonymousUser	2012-05-30 15:04:52		2012-05-30 15:04:52			1	2012-05-30 15:04:52	2012-05-30 15:04:52	yes	93		No	2	fhkl	Yes	304	me	present	female
uuid:9bb00bee-6cbd-4c7f-9297-b96009391d30	anonymousUser	2012-05-30 16:25:20		2012-05-30 16:25:20			1	2012-05-30 16:25:20	2012-05-30 16:25:20	yes	65		No	1	T	Yes	47	Rc	present	female
uuid:5325e7a2-2784-4d24-9532-1e176a368ce4	anonymousUser	2012-05-30 16:25:23		2012-05-30 16:25:23			1	2012-05-30 16:25:23	2012-05-30 16:25:23	yes	9		Yes	1	Y	No	47	Yc	Expected_back_tomorrow	female
uuid:6ab74e6e-92c4-420c-8fd1-f957f84f6d3c	anonymousUser	2012-05-30 16:25:24		2012-05-30 16:25:24			1	2012-05-30 16:25:24	2012-05-30 16:25:24	yes	7		Yes	1	U	No	47	Bc	Expected_back_tomorrow	female
uuid:8db1e429-a65a-4134-93ae-a15544a720a6	anonymousUser	2012-05-30 16:25:28		2012-05-30 16:25:28			1	2012-05-30 16:25:28	2012-05-30 16:25:28	yes	28		No	1		Yes	49	Rm	present	female
uuid:fbe5588a-1a02-4c47-bd52-b61b7cef1fd6	anonymousUser	2012-05-30 16:25:30		2012-05-30 16:25:30			1	2012-05-30 16:25:30	2012-05-30 16:25:30	no	33		Yes	1	Malade mentale	Yes	49	Rm	present	female
uuid:4b9d8db9-7607-430e-9855-d59ab6feea57	anonymousUser	2012-05-30 16:25:31		2012-05-30 16:25:31			1	2012-05-30 16:25:31	2012-05-30 16:25:31	yes	36		Yes	1		Yes	49	Dm	Expected_back_tomorrow	male
uuid:528abb25-4c35-4d59-af5c-a1e1b7737ccb	anonymousUser	2012-05-30 16:25:32		2012-05-30 16:25:32			1	2012-05-30 16:25:32	2012-05-30 16:25:32	yes	3		Yes	1		No	49	Ji	present	female
uuid:e29d983c-bb01-4617-acc7-9b6bc356330b	anonymousUser	2012-05-30 16:25:33		2012-05-30 16:25:33			1	2012-05-30 16:25:33	2012-05-30 16:25:33	yes	5		Yes	1	T	No	49	Am	present	female
uuid:4c7fd3e7-65b7-40d7-bfb7-2625467f28ae	anonymousUser	2012-05-30 16:25:34		2012-05-30 16:25:34			1	2012-05-30 16:25:34	2012-05-30 16:25:34	yes	3		Yes	1		No	49	Fa	present	female
uuid:bbd320b7-afb4-43e9-8e74-f98ee8fdb487	anonymousUser	2012-05-30 16:25:37		2012-05-30 16:25:37			1	2012-05-30 16:25:37	2012-05-30 16:25:37	yes	46		No	1		Yes	50	Mal	present	female
uuid:88e929ec-2677-42f8-ad59-f6465bb19eed	anonymousUser	2012-05-30 16:25:39		2012-05-30 16:25:39			1	2012-05-30 16:25:39	2012-05-30 16:25:39	yes	18		No	1	Y	Yes	50	Km	present	male
uuid:99d89200-1751-4df2-ba51-a11fd080e56b	anonymousUser	2012-05-30 16:25:41		2012-05-30 16:25:41			1	2012-05-30 16:25:41	2012-05-30 16:25:41	yes	21		No	1	T	Yes	50	Mm	present	male
uuid:c598a5d1-8098-4531-b2a8-5922b7250b1c	anonymousUser	2012-05-30 16:25:43		2012-05-30 16:25:43			1	2012-05-30 16:25:43	2012-05-30 16:25:43	yes	20		No	1		Yes	50	Rjm	present	female
uuid:5de510b0-be27-4ad1-a49c-f21bfacbf9f0	anonymousUser	2012-05-30 16:25:46		2012-05-30 16:25:46			1	2012-05-30 16:25:46	2012-05-30 16:25:46	yes	33		Yes	1		Yes	50	Md	other	female
uuid:58267102-2af7-4f7c-aa13-6656a2a2a7f8	anonymousUser	2012-05-30 16:25:48		2012-05-30 16:25:48			1	2012-05-30 16:25:48	2012-05-30 16:25:48	yes	20		No	1		Yes	50	Wg	present	female
uuid:5341cc24-120d-48d1-a2de-57798d2a43c9	anonymousUser	2012-05-30 16:25:53		2012-05-30 16:25:53			1	2012-05-30 16:25:53	2012-05-30 16:25:53	yes	22		Yes	1		Yes	50	Sd	Expected_back_tomorrow	female
uuid:9529a3cb-290b-4fbc-a706-db60fe979d63	anonymousUser	2012-05-30 16:25:55		2012-05-30 16:25:55			1	2012-05-30 16:25:55	2012-05-30 16:25:55	no	32		No	1		Yes	251	Ja	present	female
uuid:58031cdb-8e99-4683-b63d-05fa64cedaff	anonymousUser	2012-05-30 16:25:56		2012-05-30 16:25:56			1	2012-05-30 16:25:56	2012-05-30 16:25:56	unknown	33		Yes	1	Y	Yes	251	Je	Expected_back_tomorrow	male
uuid:e2380c39-917f-4b8d-a7fe-515f2caaee68	anonymousUser	2012-05-30 16:25:57		2012-05-30 16:25:57			1	2012-05-30 16:25:57	2012-05-30 16:25:57	unknown	53		Yes	1		Yes	251	Bp	Expected_back_tomorrow	female
uuid:3cbaa375-5493-431b-9a41-e49153008808	anonymousUser	2012-05-30 16:25:58		2012-05-30 16:25:58			1	2012-05-30 16:25:58	2012-05-30 16:25:58	unknown	30		Yes	1		Yes	251	Jl	Expected_back_tomorrow	male
uuid:00f44e3b-25f9-47c0-b165-e31295e859c5	anonymousUser	2012-05-30 16:25:58		2012-05-30 16:25:58			1	2012-05-30 16:25:58	2012-05-30 16:25:58	unknown	25		Yes	1		Yes	251	Ji	Expected_back_tomorrow	female
uuid:3a67f776-ae6e-4cd3-a31c-c238c91d58ec	anonymousUser	2012-05-30 16:25:59		2012-05-30 16:25:59			1	2012-05-30 16:25:59	2012-05-30 16:25:59	yes	17		Yes	1		No	251	Pr	Expected_back_tomorrow	male
uuid:c5cd18fa-94fc-40dd-9e1e-502cdb351a0d	anonymousUser	2012-05-30 16:25:59		2012-05-30 16:25:59			1	2012-05-30 16:25:59	2012-05-30 16:25:59	yes	16		No	1		No	351	Pj	present	male
uuid:f2f20b0f-5bd4-4c8f-93a5-d079414466e1	anonymousUser	2012-05-30 16:26:00		2012-05-30 16:26:00			1	2012-05-30 16:26:00	2012-05-30 16:26:00	yes	3		Yes	1	Y	No	251	Yj	present	female
uuid:30b57df2-5fd5-4aba-ae05-b18854a43097	anonymousUser	2012-06-01 12:14:15		2012-06-01 12:14:15			1	2012-06-01 12:14:15	2012-06-01 12:14:15	yes	24		No	4		Yes	204	A d	present	female
uuid:127235c6-c93a-47b8-a33b-5badf903777d	anonymousUser	2012-06-01 12:14:15		2012-06-01 12:14:15			1	2012-06-01 12:14:15	2012-06-01 12:14:15	yes	3		Yes	4		No	204	A a	present	male
uuid:57f4c1a0-b958-462f-98e3-eed393ca955e	anonymousUser	2012-06-01 12:14:18		2012-06-01 12:14:18			1	2012-06-01 12:14:18	2012-06-01 12:14:18	yes	65		No	4	Ok	Yes	205	A j	present	male
uuid:ab373f87-0a6d-4712-8167-99bd9dd88279	anonymousUser	2012-06-01 12:14:19		2012-06-01 12:14:19			1	2012-06-01 12:14:19	2012-06-01 12:14:19	yes	70		Yes	4	Li pala	Yes	205	E f	Expected_back_tomorrow	female
uuid:9b564d24-f696-4907-8195-95c65772cfc6	anonymousUser	2012-06-01 12:14:21		2012-06-01 12:14:21			1	2012-06-01 12:14:21	2012-06-01 12:14:21	yes	60		No	4		Yes	206	R p	present	female
uuid:8e8b55ef-6813-426a-a3b1-6cda09484bdc	anonymousUser	2012-06-01 12:14:21		2012-06-01 12:14:21			1	2012-06-01 12:14:21	2012-06-01 12:14:21	yes	18		No	4		No	206	J j	present	female
uuid:106182e3-9793-4c62-9c5f-aa16dcaf1233	anonymousUser	2012-06-01 12:14:22		2012-06-01 12:14:22			1	2012-06-01 12:14:22	2012-06-01 12:14:22	yes	13		No	4	Ok	No	206	F t	present	female
uuid:7f7d5f36-2fec-41b8-b88f-0fd3b13cc41f	anonymousUser	2012-06-01 12:14:22		2012-06-01 12:14:22			1	2012-06-01 12:14:22	2012-06-01 12:14:22	yes	63		Yes	4		Yes	206	J t	Expected_back_tomorrow	male
uuid:a1b0e249-da7c-4442-93c4-467d2799a936	anonymousUser	2012-06-01 12:14:23		2012-06-01 12:14:23			1	2012-06-01 12:14:23	2012-06-01 12:14:23	unknown	45		Yes	4		Yes	206	W p	Expected_back_tomorrow	male
uuid:cd29be09-bb83-460d-bc7e-a7db11709e69	anonymousUser	2012-06-01 12:14:26		2012-06-01 12:14:26			1	2012-06-01 12:14:26	2012-06-01 12:14:26	yes	65		No	4		Yes	207	F a	present	female
uuid:ffc95d45-e486-4f65-9d04-6cc4bbd6dbf0	anonymousUser	2012-06-01 12:14:26		2012-06-01 12:14:26			1	2012-06-01 12:14:26	2012-06-01 12:14:26	yes	25		Yes	4	Ok	Yes	207	F n	Expected_back_tomorrow	male
uuid:bffd1d7b-e996-464d-8057-e16a0d8eccbd	anonymousUser	2012-06-01 12:14:27		2012-06-01 12:14:27			1	2012-06-01 12:14:27	2012-06-01 12:14:27	no	23		No	4		Yes	207	J n	present	male
uuid:7c7979d0-0395-439e-a35a-feba562c8caf	anonymousUser	2012-06-01 12:14:27		2012-06-01 12:14:27			1	2012-06-01 12:14:27	2012-06-01 12:14:27	yes	20		Yes	4		Yes	207	C n	Expected_back_tomorrow	female
uuid:32622826-bfd9-46d0-a732-209b38a5d30e	anonymousUser	2012-06-01 12:14:30		2012-06-01 12:14:30			1	2012-06-01 12:14:30	2012-06-01 12:14:30	yes	40		No	4		Yes	208	Vr	present	male
uuid:88b46caf-d96a-4286-b36e-7c507d849fff	anonymousUser	2012-06-01 12:14:30		2012-06-01 12:14:30			1	2012-06-01 12:14:30	2012-06-01 12:14:30	yes	37		Yes	4		Yes	208	If	Expected_back_tomorrow	female
uuid:7d3544f3-c91b-4e64-aa9c-639cb710a4df	anonymousUser	2012-06-01 12:14:31		2012-06-01 12:14:31			1	2012-06-01 12:14:31	2012-06-01 12:14:31	yes	70		Yes	4	Ry	Yes	208	Rf	Expected_back_tomorrow	female
uuid:12812229-8ba2-447a-bfdc-3f6f233249f5	anonymousUser	2012-06-01 12:14:31		2012-06-01 12:14:31			1	2012-06-01 12:14:31	2012-06-01 12:14:31	yes	8		Yes	4	T	No	208	Dv	present	female
uuid:fa30a6ba-aaba-4ccf-a51c-c7af5c9e0232	anonymousUser	2012-06-01 12:14:32		2012-06-01 12:14:32			1	2012-06-01 12:14:32	2012-06-01 12:14:32	yes	39		Yes	4		Yes	208	Wf	Expected_back_tomorrow	male
uuid:5183cf45-556c-4bee-a633-a52a44bbcafb	anonymousUser	2012-06-01 12:14:32		2012-06-01 12:14:32			1	2012-06-01 12:14:32	2012-06-01 12:14:32	yes	6		Yes	4		No	208	Rv	Expected_back_tomorrow	male
uuid:2b3fbeb8-f20c-4a25-8b94-8484ec30d917	anonymousUser	2012-06-01 12:14:55		2012-06-01 12:14:55			1	2012-06-01 12:14:55	2012-06-01 12:14:55	yes	40		Yes	4		Yes	205	O g	Expected_back_tomorrow	male
uuid:78a9ac48-23b0-4dc8-9a6f-e35af0f77d45	anonymousUser	2012-06-01 12:33:39		2012-06-01 12:33:39			1	2012-06-01 12:33:39	2012-06-01 12:33:39	yes	33		No	2	zgjk	Yes	305	md	present	female
uuid:c834fde7-ccfa-40d2-ab99-ce14a32d2172	anonymousUser	2012-06-01 12:33:40		2012-06-01 12:33:40			1	2012-06-01 12:33:40	2012-06-01 12:33:40	yes	36		Yes	2	sgj	Yes	305	rd	other	male
uuid:dee57796-5f4d-4ec6-8076-b4688e05504e	anonymousUser	2012-06-01 12:33:41		2012-06-01 12:33:41			1	2012-06-01 12:33:41	2012-06-01 12:33:41	no	2		Yes	2	zcj	No	305	rd	present	male
uuid:3bc9831f-5fe7-4c23-a5b4-918df3ffe82f	anonymousUser	2012-06-01 12:33:41		2012-06-01 12:33:41			1	2012-06-01 12:33:41	2012-06-01 12:33:41	no	1		Yes	2	Cnm	No	305	rd	present	male
uuid:12b029ba-0a55-4a45-8462-c5200963bcff	anonymousUser	2012-06-01 12:33:50		2012-06-01 12:33:50			1	2012-06-01 12:33:50	2012-06-01 12:33:50	no	65		No	2		Yes	306	pm	present	male
uuid:5ca0d9c8-739e-40bd-a4b8-1ca5c99065b7	anonymousUser	2012-06-01 12:33:51		2012-06-01 12:33:51			1	2012-06-01 12:33:51	2012-06-01 12:33:51	no	2		Yes	2		No	306	fm	present	female
uuid:d59507c6-e2d7-4d32-81b4-8795fc55f969	anonymousUser	2012-06-01 12:33:51		2012-06-01 12:33:51			1	2012-06-01 12:33:51	2012-06-01 12:33:51	yes	30		Yes	2		Yes	306	mm	other	female
uuid:b7b9e6f8-22f6-450f-a973-bfa7178214af	anonymousUser	2012-06-01 12:33:53		2012-06-01 12:33:53			1	2012-06-01 12:33:53	2012-06-01 12:33:53	no	24		No	2	adhj	Yes	307	je	present	male
uuid:14362e7e-3c1a-4ec5-8bd5-fa54824b691c	anonymousUser	2012-06-01 12:33:54		2012-06-01 12:33:54			1	2012-06-01 12:33:54	2012-06-01 12:33:54	yes	57		Yes	2		Yes	307	jn	Out_not_back	male
uuid:f4ea97e0-cf2a-49b6-a573-d8b720e9fcdc	anonymousUser	2012-06-01 12:33:55		2012-06-01 12:33:55			1	2012-06-01 12:33:55	2012-06-01 12:33:55	yes	41		Yes	2		Yes	307	mm	other	female
uuid:ffa7772b-e380-4949-9cbf-ec84e158e44f	anonymousUser	2012-06-01 12:33:55		2012-06-01 12:33:55			1	2012-06-01 12:33:55	2012-06-01 12:33:55	yes	22		No	2		Yes	307	jn	present	female
uuid:966d4d23-c635-4d7b-8f62-b5977b78c9b2	anonymousUser	2012-06-01 12:33:56		2012-06-01 12:33:56			1	2012-06-01 12:33:56	2012-06-01 12:33:56	no	19		No	2		Yes	307	ja	present	female
uuid:ec9360ce-e3a2-485a-9aa7-b5b0c40436f9	anonymousUser	2012-06-01 12:33:57		2012-06-01 12:33:57			1	2012-06-01 12:33:57	2012-06-01 12:33:57	yes	16		No	2	fhj	No	307	jm	present	female
uuid:4cad34d0-b764-46c2-a8c3-c46a1f5f59bb	anonymousUser	2012-06-01 12:33:57		2012-06-01 12:33:57			1	2012-06-01 12:33:57	2012-06-01 12:33:57	no	68		No	2		Yes	307	md	present	female
uuid:8eab0f6f-9093-4b5c-abe9-0499fae54db0	anonymousUser	2012-06-01 12:33:58		2012-06-01 12:33:58			1	2012-06-01 12:33:58	2012-06-01 12:33:58	yes	13		Yes	2		No	307	jv	other	female
uuid:45d3a02a-f18b-4abe-9308-c8cd8c2b8ab1	anonymousUser	2012-06-01 12:34:06		2012-06-01 12:34:06			1	2012-06-01 12:34:06	2012-06-01 12:34:06	yes	65		Yes	2		Yes	308	pc	other	male
uuid:6b3ffcf9-03ab-4833-b986-cf28d48b5a7a	anonymousUser	2012-06-01 12:34:07		2012-06-01 12:34:07			1	2012-06-01 12:34:07	2012-06-01 12:34:07	no	75		No	2		Yes	308	mr	present	female
uuid:7bdd2ea0-ff21-4abf-a9cc-81d1e041f62c	anonymousUser	2012-06-01 12:34:09		2012-06-01 12:34:09			1	2012-06-01 12:34:09	2012-06-01 12:34:09	yes	36		No	2		Yes	309	cs	present	female
uuid:827a2fca-9ebd-4f8b-bf7f-feadb49a8284	anonymousUser	2012-06-01 12:34:10		2012-06-01 12:34:10			1	2012-06-01 12:34:10	2012-06-01 12:34:10	yes	47		Yes	2		Yes	309	fp	Out_not_back	male
uuid:a8b2c0e4-cf31-42c5-bcaf-32fe03c74365	anonymousUser	2012-06-01 12:34:10		2012-06-01 12:34:10			1	2012-06-01 12:34:10	2012-06-01 12:34:10	yes	17		Yes	2		No	309	rn	other	female
uuid:2bd409fc-35d9-4fdb-a2c2-3a5e83ed1b61	anonymousUser	2012-06-01 12:34:11		2012-06-01 12:34:11			1	2012-06-01 12:34:11	2012-06-01 12:34:11	yes	15		Yes	2		No	309	ss	other	female
uuid:badb438d-9f01-4530-b4bf-cdf9c57a2ab4	anonymousUser	2012-06-01 12:34:12		2012-06-01 12:34:12			1	2012-06-01 12:34:12	2012-06-01 12:34:12	yes	13		Yes	2		No	309	ss	other	male
uuid:b59271ae-3c1e-4ede-92e6-53fbd6cdc73c	anonymousUser	2012-06-01 12:55:19		2012-06-01 12:55:19			1	2012-06-01 12:55:19	2012-06-01 12:55:19	yes	29		Yes	3	Jdgg	Yes	100	Js	other	male
uuid:61fa901e-70e4-4f63-945a-29338f9f46d2	anonymousUser	2012-06-01 12:55:20		2012-06-01 12:55:20			1	2012-06-01 12:55:20	2012-06-01 12:55:20	yes	24		No	3	Hegd	Yes	100	Cd	present	female
uuid:d3545c88-ebe6-49d8-bad8-2a22b50fb3ae	anonymousUser	2012-06-01 12:55:20		2012-06-01 12:55:20			1	2012-06-01 12:55:20	2012-06-01 12:55:20	yes	18		Yes	3	Iwgdg	No	100	Mp	other	female
uuid:e6b4a3cb-93b3-49a8-a1f6-8380f98d61ad	anonymousUser	2012-06-01 12:55:21		2012-06-01 12:55:21			1	2012-06-01 12:55:21	2012-06-01 12:55:21	yes	4		Yes	3	Hf	No	100	Bs	other	male
uuid:7c44879d-ee54-44fa-b395-3f2076bdd080	anonymousUser	2012-06-01 12:55:32		2012-06-01 12:55:32			1	2012-06-01 12:55:32	2012-06-01 12:55:32	yes	49		No	3	Bdus	Yes	101	La	present	male
uuid:cb958ace-8ae8-4ed2-8439-0350417d90b4	anonymousUser	2012-06-01 12:55:33		2012-06-01 12:55:33			1	2012-06-01 12:55:33	2012-06-01 12:55:33	yes	45		No	3	Hddg	Yes	101	Sd	present	female
uuid:f1e9f4c5-bacb-49c4-adda-3172be99571f	anonymousUser	2012-06-01 12:55:33		2012-06-01 12:55:33			1	2012-06-01 12:55:33	2012-06-01 12:55:33	yes	8		Yes	3	Hdud	No	101	Ld	present	female
uuid:bf485b6f-730d-484c-a9dd-69118a4dfebe	anonymousUser	2012-06-01 12:55:34		2012-06-01 12:55:34			1	2012-06-01 12:55:34	2012-06-01 12:55:34	yes	6		Yes	3	Hfffi	No	101	Rd	present	male
uuid:9e366f28-3b42-46b4-ae8d-2b54d747dcfe	anonymousUser	2012-06-01 12:55:36		2012-06-01 12:55:36			1	2012-06-01 12:55:36	2012-06-01 12:55:36	yes	999		Yes	3	Hshd	Yes	102	Ld	other	male
uuid:073013cc-0c7c-4a5a-b220-862914c7fc86	anonymousUser	2012-06-01 12:55:37		2012-06-01 12:55:37			1	2012-06-01 12:55:37	2012-06-01 12:55:37	yes	57		No	3	Gags	Yes	102	Ld	present	male
uuid:ace9ed92-4e43-4e71-b167-a5f57a560af3	anonymousUser	2012-06-01 12:55:38		2012-06-01 12:55:38			1	2012-06-01 12:55:38	2012-06-01 12:55:38	yes	999		Yes	3	Hsgc	No	102	Ld	other	female
uuid:dd6fc197-8be0-4fb2-8e8a-b2919604bd34	anonymousUser	2012-06-01 12:55:39		2012-06-01 12:55:39			1	2012-06-01 12:55:39	2012-06-01 12:55:39	yes	999		Yes	3	Gegd	No	102	Md	other	female
uuid:e6e42232-cff4-4139-b374-036d34e0b4d3	anonymousUser	2012-06-01 12:55:39		2012-06-01 12:55:39			1	2012-06-01 12:55:39	2012-06-01 12:55:39	yes	999		Yes	3	Hrf	No	102	Ld	other	male
uuid:e42b43bd-d371-4aa5-b029-6a149e2b2ffc	anonymousUser	2012-06-01 12:55:40		2012-06-01 12:55:40			1	2012-06-01 12:55:40	2012-06-01 12:55:40	yes	999		Yes	3	Jdgd	No	102	Wl	other	female
uuid:fcd8725e-3fa4-454d-8569-0b9116f67e4d	anonymousUser	2012-06-01 12:55:42		2012-06-01 12:55:42			1	2012-06-01 12:55:42	2012-06-01 12:55:42	yes	4		Yes	3	Jrd	No	102	Md	present	male
uuid:fb9bd2b7-b6d0-439d-b414-d2cee8a82e03	anonymousUser	2012-06-01 12:55:44		2012-06-01 12:55:44			1	2012-06-01 12:55:44	2012-06-01 12:55:44	yes	33		No	3	Gdg	Yes	103	Mc	present	female
uuid:4d7da9ef-4159-4758-a3a2-9078cde0ea5c	anonymousUser	2012-06-01 12:55:46		2012-06-01 12:55:46			1	2012-06-01 12:55:46	2012-06-01 12:55:46	yes	33		Yes	3	Gdhx	Yes	103	Wd	other	male
uuid:f8308ff9-240a-4c43-b45f-742e9224afe6	anonymousUser	2012-06-01 12:55:47		2012-06-01 12:55:47			1	2012-06-01 12:55:47	2012-06-01 12:55:47	yes	66		No	3	Bdyd	Yes	103	Mj	present	female
uuid:97b717c1-3271-49b0-939a-b1b0949c7687	anonymousUser	2012-06-01 12:55:49		2012-06-01 12:55:49			1	2012-06-01 12:55:49	2012-06-01 12:55:49	yes	87		Yes	3	Li pa ka pale	Yes	103	Pd	present	male
uuid:e6c2bf95-5bce-436a-b1d9-9a2e7905929b	anonymousUser	2012-06-01 12:55:50		2012-06-01 12:55:50			1	2012-06-01 12:55:50	2012-06-01 12:55:50	yes	4		Yes	3	Tgh	No	103	Dd	other	female
uuid:5b44d4b9-635e-496e-a3fd-021a1a847192	anonymousUser	2012-06-01 12:55:51		2012-06-01 12:55:51			1	2012-06-01 12:55:51	2012-06-01 12:55:51	yes	13		Yes	3	Hejd	No	103	Vo	other	female
uuid:3e87e23c-cc1b-40a2-b6a2-28450913e690	anonymousUser	2012-06-01 12:55:55		2012-06-01 12:55:55			1	2012-06-01 12:55:55	2012-06-01 12:55:55	no	96		Yes	3	Bsud	Yes	104	Me	other	male
uuid:b32874f0-a8b8-49f5-8094-bc8dfabd7e01	anonymousUser	2012-06-01 12:55:56		2012-06-01 12:55:56			1	2012-06-01 12:55:56	2012-06-01 12:55:56	yes	38		Yes	3	Jdgf	Yes	104	Ae	other	female
uuid:e3c79a46-2acf-44f6-ab68-773ba3dfe82f	anonymousUser	2012-06-01 12:55:57		2012-06-01 12:55:57			1	2012-06-01 12:55:57	2012-06-01 12:55:57	yes	58		No	3	Hdhd	Yes	104	Cm	present	male
uuid:47607f46-15b3-4f2a-ae8e-e9f8ebf0d6b9	anonymousUser	2012-06-01 12:55:58		2012-06-01 12:55:58			1	2012-06-01 12:55:58	2012-06-01 12:55:58	yes	58		No	3	Jef	Yes	104	Cm	present	male
uuid:8150acd1-f8a9-405c-9165-667ac0518a68	anonymousUser	2012-06-01 12:56:00		2012-06-01 12:56:00			1	2012-06-01 12:56:00	2012-06-01 12:56:00	yes	45		No	3	Hdgs	Yes	105	Ac	present	female
uuid:0876c703-c5dd-4299-bb32-b1915463a843	anonymousUser	2012-06-01 12:56:00		2012-06-01 12:56:00			1	2012-06-01 12:56:00	2012-06-01 12:56:00	yes	45		Yes	3	Hdgsy	Yes	105	Ds	other	male
uuid:dcc636d0-859c-4716-bc36-5ca6753413f4	anonymousUser	2012-06-01 12:56:01		2012-06-01 12:56:01			1	2012-06-01 12:56:01	2012-06-01 12:56:01	yes	20		Yes	3	Hdjd	Yes	105	Rd	other	male
uuid:8445edbd-7722-46b4-88d4-fc6a40fabe13	anonymousUser	2012-06-01 12:56:01		2012-06-01 12:56:01			1	2012-06-01 12:56:01	2012-06-01 12:56:01	yes	18		Yes	3	Dj	No	105	Dj	other	male
uuid:8cffc1f9-7340-429d-9a4e-4e76255d33fc	anonymousUser	2012-06-01 12:56:02		2012-06-01 12:56:02			1	2012-06-01 12:56:02	2012-06-01 12:56:02	yes	16		Yes	3	Ffd	No	105	Dj	other	male
uuid:87538af7-f608-4cae-b09c-95a695ce7ee2	anonymousUser	2012-06-01 12:56:04		2012-06-01 12:56:04			1	2012-06-01 12:56:04	2012-06-01 12:56:04	yes	40		No	3	Hdhf	Yes	107	Is	present	female
uuid:bd8ed671-ae43-4074-b338-466b1e79f78c	anonymousUser	2012-06-01 12:56:05		2012-06-01 12:56:05			1	2012-06-01 12:56:05	2012-06-01 12:56:05	yes	11		Yes	3	Hdhx	No	107	Jv	other	male
uuid:8a2caf68-57a8-4b78-be78-f5a1b20aab2b	anonymousUser	2012-06-01 12:56:05		2012-06-01 12:56:05			1	2012-06-01 12:56:05	2012-06-01 12:56:05	yes	9		Yes	3	Hdfd	No	107	Jv	present	male
uuid:deb326a4-de19-4b65-8581-f5ffd4a286a6	anonymousUser	2012-06-01 12:56:06		2012-06-01 12:56:06			1	2012-06-01 12:56:06	2012-06-01 12:56:06	yes	999		Yes	3	Bdf	Yes	109	Np	other	male
uuid:e4306de1-c6f7-424c-a28e-104295aea108	anonymousUser	2012-06-01 12:56:07		2012-06-01 12:56:07			1	2012-06-01 12:56:07	2012-06-01 12:56:07	yes	999		Yes	3	Hrgf	Yes	107	Nn	other	male
uuid:8364a6f5-a6fe-4fe6-9eef-d0a5c2915b32	anonymousUser	2012-06-01 12:56:09		2012-06-01 12:56:09			1	2012-06-01 12:56:09	2012-06-01 12:56:09	yes	26		Yes	3	Bdud	Yes	108	Jv	other	male
uuid:506245d2-008a-4f91-a9b0-e9492b5216b0	anonymousUser	2012-06-01 12:56:09		2012-06-01 12:56:09			1	2012-06-01 12:56:09	2012-06-01 12:56:09	no	23		No	3	Li te ansent	Yes	108	Nf	present	female
uuid:5d6925cc-074b-45c9-8c5d-96d9f6aa4a63	anonymousUser	2012-06-01 12:56:10		2012-06-01 12:56:10			1	2012-06-01 12:56:10	2012-06-01 12:56:10	yes	24		No	3	Bfg	Yes	108	Sd	present	female
uuid:c8f8a62d-5315-4662-a13d-69fdc8f228d4	anonymousUser	2012-06-01 12:56:10		2012-06-01 12:56:10			1	2012-06-01 12:56:10	2012-06-01 12:56:10	yes	60		Yes	3	Dghg	Yes	108	Wv	other	male
uuid:a6336f24-fce7-47cb-803e-356eee675d0f	anonymousUser	2012-06-01 12:56:11		2012-06-01 12:56:11			1	2012-06-01 12:56:11	2012-06-01 12:56:11	no	2		Yes	3	Gsf	No	108	Jc	present	male
uuid:e821cbaf-072b-4164-91c9-f9d8691d8c6f	anonymousUser	2012-06-01 13:11:01		2012-06-01 13:11:01			1	2012-06-01 13:11:01	2012-06-01 13:11:01	yes	62		No	5		Yes	243	Ra	present	female
uuid:e9e46588-45af-4741-93c2-f3283c6ad087	anonymousUser	2012-06-01 13:11:04		2012-06-01 13:11:04			1	2012-06-01 13:11:04	2012-06-01 13:11:04	yes	75		No	5		Yes	243	Ca	present	male
uuid:78893520-8b0a-4a8b-a434-d94a4dd5c15f	anonymousUser	2012-06-01 13:11:05		2012-06-01 13:11:05			1	2012-06-01 13:11:05	2012-06-01 13:11:05	yes	30		Yes	5		Yes	243	Da	other	male
uuid:5fd81660-a981-4cc8-a7bb-e1800c6d7c8a	anonymousUser	2012-06-01 13:11:05		2012-06-01 13:11:05			1	2012-06-01 13:11:05	2012-06-01 13:11:05	yes	98		Yes	5		Yes	243	Ai	other	female
uuid:344e8615-6ec7-402c-b3f3-257e93a8b1e2	anonymousUser	2012-06-01 13:11:06		2012-06-01 13:11:06			1	2012-06-01 13:11:06	2012-06-01 13:11:06	yes	18		Yes	5		Yes	243	Mc	other	female
uuid:4ed59340-7778-4cf3-b3ba-d39b5ae305f8	anonymousUser	2012-06-01 13:11:10		2012-06-01 13:11:10			1	2012-06-01 13:11:10	2012-06-01 13:11:10	yes	60		Yes	5		Yes	244	Dd	other	female
uuid:c87a9a0f-04bb-4087-9214-7ece90d4042c	anonymousUser	2012-06-01 13:11:10		2012-06-01 13:11:10			1	2012-06-01 13:11:10	2012-06-01 13:11:10	yes	80		Yes	5		Yes	244	Dd	other	male
uuid:49f3c7d3-2a4e-4ecd-bd15-8c98b6e20723	anonymousUser	2012-06-01 13:11:12		2012-06-01 13:11:12			1	2012-06-01 13:11:12	2012-06-01 13:11:12	yes	38		Yes	5		Yes	244	Ad	present	female
uuid:2c9a3591-a942-4de4-9a67-e4bd967d9be1	anonymousUser	2012-06-01 13:11:12		2012-06-01 13:11:12			1	2012-06-01 13:11:12	2012-06-01 13:11:12	yes	60		Yes	5		Yes	244	Td	other	female
uuid:10780d61-f5ce-424e-b03a-628e06c6538c	anonymousUser	2012-06-01 13:11:15		2012-06-01 13:11:15			1	2012-06-01 13:11:15	2012-06-01 13:11:15	yes	45		No	5		Yes	245	Lp	present	female
uuid:e76ddb8b-abc4-4c8f-a35d-35959efdcd85	anonymousUser	2012-06-01 13:11:16		2012-06-01 13:11:16			1	2012-06-01 13:11:16	2012-06-01 13:11:16	yes	52		Yes	5		Yes	245	Wp	other	male
uuid:ce9c9d98-801d-4407-8584-36833af5af21	anonymousUser	2012-06-01 13:11:17		2012-06-01 13:11:17			1	2012-06-01 13:11:17	2012-06-01 13:11:17	yes	17		Yes	5		No	245	Mp	other	female
uuid:f26cfc96-a869-4116-b990-04e06a885367	anonymousUser	2012-06-01 13:11:20		2012-06-01 13:11:20			1	2012-06-01 13:11:20	2012-06-01 13:11:20	yes	19		No	5		Yes	247	Dl	present	female
uuid:a2f7949e-76e1-4e44-ba4a-123f2e375a8d	anonymousUser	2012-06-01 13:11:21		2012-06-01 13:11:21			1	2012-06-01 13:11:21	2012-06-01 13:11:21	yes	20		Yes	4		Yes	247	Dm	other	female
uuid:22b441a9-dfd8-4ca2-9414-c1c6ca6d8bd1	anonymousUser	2012-06-01 13:11:22		2012-06-01 13:11:22			1	2012-06-01 13:11:22	2012-06-01 13:11:22	yes	19		Yes	5		Yes	247	Ca	other	female
uuid:bbbaf998-1711-4f04-9206-0a7deaebe6c7	anonymousUser	2012-06-01 13:11:23		2012-06-01 13:11:23			1	2012-06-01 13:11:23	2012-06-01 13:11:23	yes	16		Yes	5		No	247	Dt	other	female
uuid:c001a866-49d8-40ea-beaa-0a9cc5968acf	anonymousUser	2012-06-01 13:11:23		2012-06-01 13:11:23			1	2012-06-01 13:11:23	2012-06-01 13:11:23	yes	38		No	5		Yes	248	Va	present	female
uuid:5d2a115f-de99-4215-9e2c-94f2dbb671cf	anonymousUser	2012-06-01 13:11:24		2012-06-01 13:11:24			1	2012-06-01 13:11:24	2012-06-01 13:11:24	yes	80		Yes	5		Yes	247	Id	other	female
uuid:af768830-1843-446f-87e6-582e6b863300	anonymousUser	2012-06-01 13:11:24		2012-06-01 13:11:24			1	2012-06-01 13:11:24	2012-06-01 13:11:24	yes	88		Yes	5		Yes	247	Ca	other	male
uuid:1fbec1ab-f3c0-49ac-a0e6-965e3323837b	anonymousUser	2012-06-01 13:11:25		2012-06-01 13:11:25			1	2012-06-01 13:11:25	2012-06-01 13:11:25	yes	13		Yes	5		No	247	Be	other	male
uuid:a0a54781-a020-4dcd-b927-8b8b3cacbea3	anonymousUser	2012-06-01 13:11:30		2012-06-01 13:11:30			1	2012-06-01 13:11:30	2012-06-01 13:11:30	yes	24		Yes	5		Yes	248	Cm	other	female
uuid:a45c604e-a55c-4352-a17b-4778487dcbcf	anonymousUser	2012-06-01 13:11:31		2012-06-01 13:11:31			1	2012-06-01 13:11:31	2012-06-01 13:11:31	yes	23		No	5		Yes	248	Km	present	female
uuid:11dd2627-24c2-4a6b-80ef-46d3d852db00	anonymousUser	2012-06-01 13:11:35		2012-06-01 13:11:35			1	2012-06-01 13:11:35	2012-06-01 13:11:35	yes	18		Yes	5		Yes	248	Sm	other	male
uuid:f3a67c7d-5dff-4c74-9b31-67c1f8d0ec05	anonymousUser	2012-06-01 13:11:36		2012-06-01 13:11:36			1	2012-06-01 13:11:36	2012-06-01 13:11:36	yes	18		Yes	5		Yes	248	Sm	other	female
uuid:9dd807c7-98ef-4878-92b5-515adccf4a06	anonymousUser	2012-06-01 13:11:37		2012-06-01 13:11:37			1	2012-06-01 13:11:37	2012-06-01 13:11:37	yes	18		Yes	5		Yes	248	Dm	other	female
uuid:140d27aa-e897-43b3-97f2-f4aeb564f083	anonymousUser	2012-06-01 13:11:37		2012-06-01 13:11:37			1	2012-06-01 13:11:37	2012-06-01 13:11:37	yes	13		Yes	5		No	248	Rm	other	male
uuid:b52684f0-6f86-4e18-8a85-a585565316ef	anonymousUser	2012-06-01 13:11:38		2012-06-01 13:11:38			1	2012-06-01 13:11:38	2012-06-01 13:11:38	yes	45		No	5		Yes	248	Rm	present	female
uuid:10e1fee3-7172-43e5-b801-2f2c3166fc6f	anonymousUser	2012-06-01 13:11:38		2012-06-01 13:11:38			1	2012-06-01 13:11:38	2012-06-01 13:11:38	yes	48		Yes	5		Yes	248	Mm	other	male
uuid:03804202-c544-4fdb-a7ce-82b1b18b225d	anonymousUser	2012-06-01 13:11:39		2012-06-01 13:11:39			1	2012-06-01 13:11:39	2012-06-01 13:11:39	yes	18		Yes	5		Yes	248	Bk	other	male
uuid:37ea6b0c-01c5-4367-ab1c-1feba6369d09	anonymousUser	2012-06-01 13:11:41		2012-06-01 13:11:41			1	2012-06-01 13:11:41	2012-06-01 13:11:41	yes	70		No	5		Yes	249	Ej	present	male
uuid:401079a5-7e57-4dc8-9b51-799001e9edfa	anonymousUser	2012-06-01 13:11:42		2012-06-01 13:11:42			1	2012-06-01 13:11:42	2012-06-01 13:11:42	yes	52		No	5		Yes	249	Vi	present	female
uuid:e64de11e-e488-4f6c-bc29-710d4d289595	anonymousUser	2012-06-01 13:11:43		2012-06-01 13:11:43			1	2012-06-01 13:11:43	2012-06-01 13:11:43	yes	8		Yes	5		No	249	Aj	other	male
uuid:a27c3ab4-7cb9-44eb-a37e-2ed737773090	anonymousUser	2012-06-01 13:11:45		2012-06-01 13:11:45			1	2012-06-01 13:11:45	2012-06-01 13:11:45	yes	36		No	5		Yes	250	Cj	present	female
uuid:fa58aa80-65a2-40bf-86e8-1c2bba7900bf	anonymousUser	2012-06-01 13:11:45		2012-06-01 13:11:45			1	2012-06-01 13:11:45	2012-06-01 13:11:45	yes	44		No	5		Yes	250	Fb	present	female
uuid:a6c1b7be-d6ee-4d99-ab75-750b1f8853bf	anonymousUser	2012-06-01 13:11:46		2012-06-01 13:11:46			1	2012-06-01 13:11:46	2012-06-01 13:11:46	yes	22		No	5		Yes	250	Fv	present	female
uuid:23b25072-0477-4430-bbab-b57d9b2647e5	anonymousUser	2012-06-01 13:11:46		2012-06-01 13:11:46			1	2012-06-01 13:11:46	2012-06-01 13:11:46	yes	18		No	5		Yes	250	Pf	present	female
uuid:6c200515-1d9c-40c1-993a-6141b92abe5b	anonymousUser	2012-06-01 13:11:51		2012-06-01 13:11:51			1	2012-06-01 13:11:51	2012-06-01 13:11:51	yes	55		No	5		Yes	251	Ra	present	female
uuid:e9505f1e-1d63-47f6-81d9-381b58d170d5	anonymousUser	2012-06-01 13:11:58		2012-06-01 13:11:58			1	2012-06-01 13:11:58	2012-06-01 13:11:58	yes	4		Yes	5		Yes	251	Ab	other	male
uuid:f0873e5a-4a86-41ce-9bfa-d1aee157afe6	anonymousUser	2012-06-01 13:12:02		2012-06-01 13:12:02			1	2012-06-01 13:12:02	2012-06-01 13:12:02	yes	16		Yes	5		No	251	Eb	other	female
uuid:1f49f774-5ebd-4ee8-9e1d-f3a647d762a9	anonymousUser	2012-06-01 13:12:02		2012-06-01 13:12:02			1	2012-06-01 13:12:02	2012-06-01 13:12:02	yes	55		Yes	5		Yes	251	Db	other	male
uuid:cf8a81ef-be7a-42ab-bbca-4fbbc8d63aca	anonymousUser	2012-06-01 13:12:03		2012-06-01 13:12:03			1	2012-06-01 13:12:03	2012-06-01 13:12:03	yes	13		Yes	5		No	251	Db	other	male
uuid:20af8376-0b76-429f-9364-482834ffa370	anonymousUser	2012-06-01 13:12:04		2012-06-01 13:12:04			1	2012-06-01 13:12:04	2012-06-01 13:12:04	yes	70		Yes	5		Yes	251	Eb	other	female
uuid:9ea311e6-5e3d-41e7-8296-57e5d79c614b	anonymousUser	2012-06-01 15:15:45		2012-06-01 15:15:45			1	2012-06-01 15:15:45	2012-06-01 15:15:45	yes	43		No	2		Yes	310	mc	present	female
uuid:55952795-f213-4611-8b1a-5f35fad3b91d	anonymousUser	2012-06-01 15:15:46		2012-06-01 15:15:46			1	2012-06-01 15:15:46	2012-06-01 15:15:46	unknown	51		Yes	2		Yes	310	jc	other	male
uuid:1fcc0230-5779-4e4f-95d3-5ecf547c4ede	anonymousUser	2012-06-01 15:15:47		2012-06-01 15:15:47			1	2012-06-01 15:15:47	2012-06-01 15:15:47	yes	14		Yes	2		No	310	oc	other	male
uuid:eb8994eb-fef4-4da2-a51a-13be58d72e8f	anonymousUser	2012-06-01 15:15:50		2012-06-01 15:15:50			1	2012-06-01 15:15:50	2012-06-01 15:15:50	yes	8		Yes	2	ml	No	310	cc	other	female
uuid:366f5850-89fc-4b8d-8109-d88da3db491f	anonymousUser	2012-06-01 15:15:51		2012-06-01 15:15:51			1	2012-06-01 15:15:51	2012-06-01 15:15:51	yes	84		Yes	2		Yes	310	ms	other	female
uuid:f8e972ac-82cf-437c-9e5c-368e08f8db81	anonymousUser	2012-06-01 15:15:57		2012-06-01 15:15:57			1	2012-06-01 15:15:57	2012-06-01 15:15:57	yes	56		No	2		Yes	311	md	present	female
uuid:9659403b-bf15-4506-8f63-30e65a243042	anonymousUser	2012-06-01 15:15:57		2012-06-01 15:15:57			1	2012-06-01 15:15:57	2012-06-01 15:15:57	yes	58		Yes	2		Yes	311	rd	Expected_back_tomorrow	male
uuid:91824c69-0a95-462e-b928-9a46200e38e9	anonymousUser	2012-06-01 15:16:00		2012-06-01 15:16:00			1	2012-06-01 15:16:00	2012-06-01 15:16:00	yes	53		No	2		Yes	313	mt	present	female
uuid:7b099676-999a-4907-bd40-b4580f467a42	anonymousUser	2012-06-01 15:16:05		2012-06-01 15:16:05			1	2012-06-01 15:16:05	2012-06-01 15:16:05	yes	27		No	2		Yes	313	jt	present	male
uuid:d936cdca-5e85-4fdd-b1df-5ce4cc961b36	anonymousUser	2012-06-01 15:16:06		2012-06-01 15:16:06			1	2012-06-01 15:16:06	2012-06-01 15:16:06	yes	26		Yes	2		Yes	313	pm	other	female
uuid:90777155-1769-4714-9781-feb89b644f1d	anonymousUser	2012-06-01 15:16:07		2012-06-01 15:16:07			1	2012-06-01 15:16:07	2012-06-01 15:16:07	yes	26		Yes	2		Yes	313	mt	other	female
uuid:f5fe0d1c-b35e-42d2-8e46-aa89e7c73c37	anonymousUser	2012-06-01 15:16:08		2012-06-01 15:16:08			1	2012-06-01 15:16:08	2012-06-01 15:16:08	yes	5		Yes	2		No	313	dt	present	female
uuid:f7ad1ff5-5b86-4b34-848c-81823d70977d	anonymousUser	2012-06-01 15:16:08		2012-06-01 15:16:08			1	2012-06-01 15:16:08	2012-06-01 15:16:08	yes	24		Yes	2		Yes	313	wt	other	male
uuid:f137d55a-606f-4f35-8fbf-5b3f2bf1cecc	anonymousUser	2012-06-01 15:16:08		2012-06-01 15:16:08			1	2012-06-01 15:16:08	2012-06-01 15:16:08	yes	33		Yes	2		Yes	313	jt	other	female
uuid:e1ed8646-82b3-4b76-aefb-991abd68c6b3	anonymousUser	2012-06-01 15:16:09		2012-06-01 15:16:09			1	2012-06-01 15:16:09	2012-06-01 15:16:09	yes	55		Yes	2		Yes	313	tt	other	male
uuid:d3d2389e-52c4-498f-876e-1cba38bde36d	anonymousUser	2012-06-01 15:16:12		2012-06-01 15:16:12			1	2012-06-01 15:16:12	2012-06-01 15:16:12	no	20		No	2		Yes	314	wn	present	male
uuid:661a22d9-618f-4cd0-a0e0-e4996d3a8bbb	anonymousUser	2012-06-01 15:16:14		2012-06-01 15:16:14			1	2012-06-01 15:16:14	2012-06-01 15:16:14	no	18		No	2		Yes	315	mj	present	female
uuid:62eb8914-179d-4576-9b4d-eed39ae02720	anonymousUser	2012-06-01 15:16:14		2012-06-01 15:16:14			1	2012-06-01 15:16:14	2012-06-01 15:16:14	unknown	28		Yes	2		Yes	315	mj	other	male
uuid:549cba23-a1ba-42f1-a3d1-983639b524f3	anonymousUser	2012-06-01 15:16:17		2012-06-01 15:16:17			1	2012-06-01 15:16:17	2012-06-01 15:16:17	yes	28		No	2		Yes	316	rd	present	male
uuid:b4a236c4-3f37-4524-906c-326f71e83a12	anonymousUser	2012-06-01 15:16:17		2012-06-01 15:16:17			1	2012-06-01 15:16:17	2012-06-01 15:16:17	no	18		Yes	2		Yes	316	eo	other	female
uuid:33b9cf2e-065e-4aaa-a80b-ede4f6584894	anonymousUser	2012-06-01 15:16:18		2012-06-01 15:16:18			1	2012-06-01 15:16:18	2012-06-01 15:16:18	no	1		Yes	2		No	316	ld	present	male
uuid:d6efe55a-e586-4b80-b763-61fa1cea8594	anonymousUser	2012-06-01 15:16:20		2012-06-01 15:16:20			1	2012-06-01 15:16:20	2012-06-01 15:16:20	yes	56		No	2		Yes	317	ml	present	female
uuid:6e2d541a-77d1-43c6-9ece-df512d49f0e9	anonymousUser	2012-06-01 15:16:23		2012-06-01 15:16:23			1	2012-06-01 15:16:23	2012-06-01 15:16:23	no	18		No	2		Yes	318	jm	present	female
uuid:b6fc35ff-8f64-4dbe-a71d-ce1c00554751	anonymousUser	2012-06-01 15:16:24		2012-06-01 15:16:24			1	2012-06-01 15:16:24	2012-06-01 15:16:24	no	40		No	2		Yes	318	em	present	female
uuid:f9a1a48d-0a8a-44bb-a5be-f30e5a9a61d8	anonymousUser	2012-06-01 15:16:24		2012-06-01 15:16:24			1	2012-06-01 15:16:24	2012-06-01 15:16:24	no	38		No	2		Yes	318	mm	present	female
uuid:3afdc601-5081-4dd8-888f-7b58721a8ef5	anonymousUser	2012-06-01 15:16:25		2012-06-01 15:16:25			1	2012-06-01 15:16:25	2012-06-01 15:16:25	yes	8		Yes	2		No	318	mm	other	male
uuid:04023bfe-2451-4df6-8a7a-addc5f98c80a	anonymousUser	2012-06-01 15:16:25		2012-06-01 15:16:25			1	2012-06-01 15:16:25	2012-06-01 15:16:25	yes	9		Yes	2		No	318	em	other	male
uuid:e28e1b4e-5981-48bc-ace3-9cc1f47e56c6	anonymousUser	2012-06-01 15:16:25		2012-06-01 15:16:25			1	2012-06-01 15:16:25	2012-06-01 15:16:25	no	16		Yes	2		No	318	mm	other	female
uuid:bf9e459f-90e5-477e-a435-46992ce7a2ee	anonymousUser	2012-06-01 15:16:27		2012-06-01 15:16:27			1	2012-06-01 15:16:27	2012-06-01 15:16:27	yes	14		No	2		No	318	mm	present	female
uuid:aa1928e4-2096-4526-9fd1-e2116b537d08	anonymousUser	2012-06-01 15:16:27		2012-06-01 15:16:27			1	2012-06-01 15:16:27	2012-06-01 15:16:27	yes	8		Yes	2		No	318	mm	present	male
uuid:28e36ccd-83d1-4eba-a731-cca38a98ada5	anonymousUser	2012-06-01 15:16:28		2012-06-01 15:16:28			1	2012-06-01 15:16:28	2012-06-01 15:16:28	yes	70		Yes	2		Yes	318	mp	other	female
uuid:c791d52a-fd09-47cd-bdc7-b852ff5183c9	anonymousUser	2012-06-01 15:16:28		2012-06-01 15:16:28			1	2012-06-01 15:16:28	2012-06-01 15:16:28	yes	80		Yes	2		Yes	318	bm	other	male
uuid:da3853c8-5f8a-4ab7-948a-a2eb6a9b9d73	anonymousUser	2012-06-01 15:27:30		2012-06-01 15:27:30			1	2012-06-01 15:27:30	2012-06-01 15:27:30	no	15		No	4	Ok	No	209	J s	present	female
uuid:31965495-0166-4c41-9fa9-09ccddd05d47	anonymousUser	2012-06-01 15:27:31		2012-06-01 15:27:31			1	2012-06-01 15:27:31	2012-06-01 15:27:31	no	11		No	4	Ok	No	209	J s	present	female
uuid:243dbe93-7aae-4051-b435-cd5649ce0d2e	anonymousUser	2012-06-01 15:27:32		2012-06-01 15:27:32			1	2012-06-01 15:27:32	2012-06-01 15:27:32	no	38		Yes	4		Yes	209	E s	Expected_back_tomorrow	female
uuid:dfb224d7-36c8-405a-9d61-e1ff6c7246bd	anonymousUser	2012-06-01 15:27:33		2012-06-01 15:27:33			1	2012-06-01 15:27:33	2012-06-01 15:27:33	no	12		No	4		No	209	J s	present	male
uuid:cc722ae1-e126-44e1-b1c2-e26abe96a25d	anonymousUser	2012-06-01 15:27:34		2012-06-01 15:27:34			1	2012-06-01 15:27:34	2012-06-01 15:27:34	no	3		Yes	4	Ok	No	209	J a	present	female
uuid:98cdec4b-525a-4b28-8305-f6fd30b8aa84	anonymousUser	2012-06-01 15:27:35		2012-06-01 15:27:35			1	2012-06-01 15:27:35	2012-06-01 15:27:35	yes	17		No	4	Ok	No	210	A h	present	female
uuid:ea1a46a1-b336-4852-999b-a9d66053e821	anonymousUser	2012-06-01 15:27:36		2012-06-01 15:27:36			1	2012-06-01 15:27:36	2012-06-01 15:27:36	no	20		No	4		Yes	210	R h	present	female
uuid:8afd6775-77a5-4089-a22f-87e56b74e342	anonymousUser	2012-06-01 15:27:37		2012-06-01 15:27:37			1	2012-06-01 15:27:37	2012-06-01 15:27:37	no	22		No	4		Yes	210	J h	present	female
uuid:f37b4584-7963-4f92-bd45-64d2575c32a2	anonymousUser	2012-06-01 15:27:41		2012-06-01 15:27:41			1	2012-06-01 15:27:41	2012-06-01 15:27:41	no	50		No	4		Yes	211	M p	present	female
uuid:49fad320-c75b-4dac-b9fa-f1cf239395e6	anonymousUser	2012-06-01 15:27:42		2012-06-01 15:27:42			1	2012-06-01 15:27:42	2012-06-01 15:27:42	no	27		No	4		Yes	211	O c	present	male
uuid:55ff3d5b-ed85-4f2b-a797-b26012c1d45d	anonymousUser	2012-06-01 15:27:42		2012-06-01 15:27:42			1	2012-06-01 15:27:42	2012-06-01 15:27:42	no	15		No	4		No	211	S j	present	female
uuid:5d02d67a-783b-4702-a450-9ed1c5410e16	anonymousUser	2012-06-01 15:27:43		2012-06-01 15:27:43			1	2012-06-01 15:27:43	2012-06-01 15:27:43	no	5		No	4	Ok	No	211	C s	present	female
uuid:fbd4e58e-514c-430c-8262-ed12009f9dca	anonymousUser	2012-06-01 15:27:44		2012-06-01 15:27:44			1	2012-06-01 15:27:44	2012-06-01 15:27:44	no	5		Yes	4	Ok	No	211	O d	present	male
uuid:bc2ac4bd-2bcd-4bc4-922f-e04670c52aa3	anonymousUser	2012-06-01 15:27:48		2012-06-01 15:27:48			1	2012-06-01 15:27:48	2012-06-01 15:27:48	no	36		No	4		Yes	212	J o	present	male
uuid:0cd0ea86-e42c-40b6-bae5-bfcf8d47df6b	anonymousUser	2012-06-01 15:27:49		2012-06-01 15:27:49			1	2012-06-01 15:27:49	2012-06-01 15:27:49	no	37		No	4	Ok	Yes	212	J n	present	female
uuid:c6a895a1-1dcd-4ee8-a129-69a1c62b6d6c	anonymousUser	2012-06-01 15:27:49		2012-06-01 15:27:49			1	2012-06-01 15:27:49	2012-06-01 15:27:49	no	14		No	4	Ok	No	212	J e	present	male
uuid:e5ee11fb-25cf-4375-8fdb-873442cab4e2	anonymousUser	2012-06-01 15:27:50		2012-06-01 15:27:50			1	2012-06-01 15:27:50	2012-06-01 15:27:50	no	1		Yes	4		No	212	A o	present	male
uuid:5e60b5f9-e117-4b35-a498-376b4756ca49	anonymousUser	2012-06-01 15:27:53		2012-06-01 15:27:53			1	2012-06-01 15:27:53	2012-06-01 15:27:53	yes	30		No	4		Yes	213	T j	present	female
uuid:4a391634-58ef-4bf2-8844-07560cae4d2a	anonymousUser	2012-06-01 15:27:54		2012-06-01 15:27:54			1	2012-06-01 15:27:54	2012-06-01 15:27:54	yes	22		No	4		Yes	213	F j	present	female
uuid:260a90d1-4729-4eb1-9e11-7edaa74f38d8	anonymousUser	2012-06-01 15:27:55		2012-06-01 15:27:55			1	2012-06-01 15:27:55	2012-06-01 15:27:55	no	31		No	4	Ok	Yes	213	M j	present	male
uuid:acea5db2-f636-4c2f-a63d-133f533efa27	anonymousUser	2012-06-01 15:27:55		2012-06-01 15:27:55			1	2012-06-01 15:27:55	2012-06-01 15:27:55	no	24		No	4		Yes	213	J j	present	female
uuid:866e02b7-7dab-4b6e-b515-a9cab967f738	anonymousUser	2012-06-01 15:27:56		2012-06-01 15:27:56			1	2012-06-01 15:27:56	2012-06-01 15:27:56	yes	8		Yes	4	Ok	No	213	C j	present	male
uuid:f2e4fc3c-3148-4c69-8640-ee60aef6b048	anonymousUser	2012-06-01 15:27:57		2012-06-01 15:27:57			1	2012-06-01 15:27:57	2012-06-01 15:27:57	no	2		Yes	4	Ok	No	213	J j	present	female
uuid:f0f4030c-4b0d-418a-914c-e844b7e00648	anonymousUser	2012-06-01 15:28:02		2012-06-01 15:28:02			1	2012-06-01 15:28:02	2012-06-01 15:28:02	yes	43		No	4		Yes	214	N v	present	female
uuid:0bc129da-751d-453a-8a22-aa78452da749	anonymousUser	2012-06-01 15:28:04		2012-06-01 15:28:04			1	2012-06-01 15:28:04	2012-06-01 15:28:04	yes	16		No	4		No	214	T l	present	female
uuid:3bba7245-65e6-4095-9bd5-ad4528c7c43b	anonymousUser	2012-06-01 15:28:04		2012-06-01 15:28:04			1	2012-06-01 15:28:04	2012-06-01 15:28:04	yes	11		Yes	4		No	214	T b	Expected_back_tomorrow	male
uuid:fe9899c5-4e93-4d89-abed-4d07637b1075	anonymousUser	2012-06-01 16:16:54		2012-06-01 16:16:54			1	2012-06-01 16:16:54	2012-06-01 16:16:54	yes	50		No	5		Yes	252	Vd	present	female
uuid:9aa58f9b-7cc1-4e31-8e1a-3682473be951	anonymousUser	2012-06-01 16:16:55		2012-06-01 16:16:55			1	2012-06-01 16:16:55	2012-06-01 16:16:55	yes	20		Yes	5		Yes	252	Dm	other	male
uuid:bd044c4e-3e6a-41e9-a6f7-e4f8338da20c	anonymousUser	2012-06-01 16:16:56		2012-06-01 16:16:56			1	2012-06-01 16:16:56	2012-06-01 16:16:56	yes	17		Yes	5		No	252	Jm	other	male
uuid:46a583bd-9a23-4eb5-9a1d-0ab22ce7e143	anonymousUser	2012-06-01 16:16:56		2012-06-01 16:16:56			1	2012-06-01 16:16:56	2012-06-01 16:16:56	yes	45		Yes	5		Yes	252	Lg	other	female
uuid:7da27d70-2d75-4548-8c29-baaca16d802f	anonymousUser	2012-06-01 16:16:59		2012-06-01 16:16:59			1	2012-06-01 16:16:59	2012-06-01 16:16:59	yes	22		Yes	5		Yes	253	Bi	other	female
uuid:0f60beae-a47c-442c-9e7b-fbecf624fa30	anonymousUser	2012-06-01 16:16:59		2012-06-01 16:16:59			1	2012-06-01 16:16:59	2012-06-01 16:16:59	yes	20		Yes	5		Yes	253	Gb	other	male
uuid:3c080332-d4d4-4cd0-8b6c-18c6e00ebade	anonymousUser	2012-06-01 16:17:04		2012-06-01 16:17:04			1	2012-06-01 16:17:04	2012-06-01 16:17:04	yes	96		No	5		Yes	253	Mt	present	female
uuid:c1c2ce17-0879-4445-a3fb-025457ffd959	anonymousUser	2012-06-01 16:17:06		2012-06-01 16:17:06			1	2012-06-01 16:17:06	2012-06-01 16:17:06	yes	46		Yes	5		Yes	254	Lt	other	male
uuid:4a18d81c-836b-4e93-9586-c5d222152e6f	anonymousUser	2012-06-01 16:17:06		2012-06-01 16:17:06			1	2012-06-01 16:17:06	2012-06-01 16:17:06	yes	44		No	5		Yes	254	Mc	present	female
uuid:a119f7a3-24ce-44ea-a651-a2268859d7fd	anonymousUser	2012-06-01 16:17:08		2012-06-01 16:17:08			1	2012-06-01 16:17:08	2012-06-01 16:17:08	yes	77		No	5		Yes	254	Pa	present	female
uuid:d60faea9-2806-465d-979d-61b33da076ed	anonymousUser	2012-06-01 16:17:08		2012-06-01 16:17:08			1	2012-06-01 16:17:08	2012-06-01 16:17:08	yes	12		Yes	5		No	354	Td	other	female
uuid:fd8e5cc1-0989-462a-bdc7-b961e4e33d73	anonymousUser	2012-06-01 16:17:09		2012-06-01 16:17:09			1	2012-06-01 16:17:09	2012-06-01 16:17:09	yes	10		Yes	5		No	254	Tm	other	male
uuid:2ae04e4e-4d00-4d99-8661-18f29c37ace2	anonymousUser	2012-06-01 16:17:09		2012-06-01 16:17:09			1	2012-06-01 16:17:09	2012-06-01 16:17:09	yes	16		Yes	5		No	254	Me	other	female
uuid:ad8f5179-50c4-4f24-b635-ba9d2eb8fe42	anonymousUser	2012-06-01 16:17:10		2012-06-01 16:17:10			1	2012-06-01 16:17:10	2012-06-01 16:17:10	yes	42		Yes	5		Yes	254	As	other	female
uuid:bc9e747a-cff6-4499-9579-ef08c647286b	anonymousUser	2012-06-01 16:17:12		2012-06-01 16:17:12			1	2012-06-01 16:17:12	2012-06-01 16:17:12	yes	30		No	5		Yes	255	Sj	present	male
uuid:787b297d-650b-45e5-b75a-cc127c09b7cf	anonymousUser	2012-06-01 16:17:13		2012-06-01 16:17:13			1	2012-06-01 16:17:13	2012-06-01 16:17:13	yes	29		No	5		Yes	255	Sg	present	male
uuid:22990d19-9e62-489f-ad72-51f09bb60325	anonymousUser	2012-06-01 16:17:18		2012-06-01 16:17:18			1	2012-06-01 16:17:18	2012-06-01 16:17:18	yes	36		No	5		Yes	256	Mp	present	female
uuid:c9169ad4-dcd9-4f51-82e9-349660b10eec	anonymousUser	2012-06-01 16:17:19		2012-06-01 16:17:19			1	2012-06-01 16:17:19	2012-06-01 16:17:19	yes	25		Yes	5		Yes	256	Dp	Out_not_back	female
uuid:37e6ebd9-9830-46c8-84ed-48cfba79e425	anonymousUser	2012-06-01 16:17:19		2012-06-01 16:17:19			1	2012-06-01 16:17:19	2012-06-01 16:17:19	yes	12		Yes	5		No	256	Dt	other	male
uuid:12264d63-35fe-41ad-ac64-6cbbe6c94591	anonymousUser	2012-06-01 16:17:20		2012-06-01 16:17:20			1	2012-06-01 16:17:20	2012-06-01 16:17:20	yes	10		Yes	5		No	256	Lt	other	male
uuid:4f5275fc-3a18-479c-9cf8-fe8a98819e1a	anonymousUser	2012-06-01 16:17:20		2012-06-01 16:17:20			1	2012-06-01 16:17:20	2012-06-01 16:17:20	yes	6		Yes	5		No	256	Jt	other	female
uuid:a071fcac-ede7-4393-ade6-d99bebbe6295	anonymousUser	2012-06-01 16:17:22		2012-06-01 16:17:22			1	2012-06-01 16:17:22	2012-06-01 16:17:22	yes	28		No	5		Yes	257	Se	present	male
uuid:b8186ae4-072b-4419-b4cf-5c82043775a3	anonymousUser	2012-06-01 16:17:23		2012-06-01 16:17:23			1	2012-06-01 16:17:23	2012-06-01 16:17:23	yes	52		No	5		Yes	257	Rd	present	female
uuid:61f78314-64e8-4f0f-a319-a8013b4bff08	anonymousUser	2012-06-01 16:17:23		2012-06-01 16:17:23			1	2012-06-01 16:17:23	2012-06-01 16:17:23	yes	19		No	5		Yes	257	Ee	present	female
uuid:d574e76b-4d95-43c3-ac1f-e25fc3fee227	anonymousUser	2012-06-01 16:17:24		2012-06-01 16:17:24			1	2012-06-01 16:17:24	2012-06-01 16:17:24	yes	9		Yes	5		Yes	257	Fd	other	male
uuid:65b96342-7a24-4ea1-af5f-79adc675fd10	anonymousUser	2012-06-01 16:17:25		2012-06-01 16:17:25			1	2012-06-01 16:17:25	2012-06-01 16:17:25	yes	56		Yes	5		Yes	257	Ee	other	male
uuid:a8643ec5-b0b5-4852-9c2f-a59f58c00add	anonymousUser	2012-06-01 16:17:26		2012-06-01 16:17:26			1	2012-06-01 16:17:26	2012-06-01 16:17:26	yes	26		No	5		Yes	257	We	present	male
uuid:ad5d3599-09a4-4e73-ade1-7936dfba1721	anonymousUser	2012-06-01 16:33:15		2012-06-01 16:33:15			1	2012-06-01 16:33:15	2012-06-01 16:33:15	yes	100		Yes	3	Li pa ka bay enfimasyon	Yes	109	Ro	present	female
uuid:dfb99cf1-a5bd-49c6-8f69-30932cf4aed3	anonymousUser	2012-06-01 16:33:16		2012-06-01 16:33:16			1	2012-06-01 16:33:16	2012-06-01 16:33:16	yes	56		No	3	Hdd	Yes	109	Vg	present	female
uuid:4800195d-275d-423d-9d5b-fb6ec35a1d3c	anonymousUser	2012-06-01 16:33:17		2012-06-01 16:33:17			1	2012-06-01 16:33:17	2012-06-01 16:33:17	yes	16		Yes	3	Gdyd	No	109	Mf	present	female
uuid:e1f27e16-c884-4fce-9133-2c8dbe7fa843	anonymousUser	2012-06-01 16:33:19		2012-06-01 16:33:19			1	2012-06-01 16:33:19	2012-06-01 16:33:19	yes	4		Yes	3	Gryf	No	109	Ff	present	female
uuid:0e4eb545-b740-49ce-be5a-58dd69b57001	anonymousUser	2012-06-01 16:33:25		2012-06-01 16:33:25			1	2012-06-01 16:33:25	2012-06-01 16:33:25	yes	54		No	3	Hsyf	Yes	110	As	present	female
uuid:4c9a37aa-4e8e-4aa7-ae03-13c69df4f56c	anonymousUser	2012-06-01 16:33:25		2012-06-01 16:33:25			1	2012-06-01 16:33:25	2012-06-01 16:33:25	yes	35		No	3	Hrfd	Yes	110	Jc	present	female
uuid:ab3fa9c4-46af-4df1-beaf-51f158b3cd75	anonymousUser	2012-06-01 16:33:27		2012-06-01 16:33:27			1	2012-06-01 16:33:27	2012-06-01 16:33:27	yes	18		Yes	3	Hdgd	No	110	Sc	other	female
uuid:02286e47-423e-4246-bc5d-543f6b3ff677	anonymousUser	2012-06-01 16:33:28		2012-06-01 16:33:28			1	2012-06-01 16:33:28	2012-06-01 16:33:28	yes	15		Yes	3	Hryd	No	110	Vv	present	male
uuid:6babfdad-0179-4069-a359-af4aff19adc6	anonymousUser	2012-06-01 16:33:28		2012-06-01 16:33:28			1	2012-06-01 16:33:28	2012-06-01 16:33:28	yes	13		Yes	3	Geyd	No	110	Vb	present	male
uuid:54274044-78de-4f7c-87f9-ce5b8a31e227	anonymousUser	2012-06-01 16:33:29		2012-06-01 16:33:29			1	2012-06-01 16:33:29	2012-06-01 16:33:29	yes	8		Yes	3	Hrydg	No	110	Sm	present	female
uuid:fda429e2-caa9-411e-b456-add5de89caf3	anonymousUser	2012-06-01 16:33:30		2012-06-01 16:33:30			1	2012-06-01 16:33:30	2012-06-01 16:33:30	yes	13		Yes	3	Geuf	No	110	Ss	present	female
uuid:35f3e097-0ce3-488d-b55a-35043915cbd9	anonymousUser	2012-06-01 16:33:31		2012-06-01 16:33:31			1	2012-06-01 16:33:31	2012-06-01 16:33:31	no	3		Yes	3	Hsyd	No	110	So	present	female
uuid:f73e757c-e263-4e7b-92be-c42095fc3777	anonymousUser	2012-06-01 16:33:36		2012-06-01 16:33:36			1	2012-06-01 16:33:36	2012-06-01 16:33:36	yes	35		No	3	Gdfd	Yes	111	Vs	present	female
uuid:6bbc2371-d5e9-4d8c-9d64-6e5f5bdb1c82	anonymousUser	2012-06-01 16:33:38		2012-06-01 16:33:38			1	2012-06-01 16:33:38	2012-06-01 16:33:38	yes	10		Yes	3	Urfdr	No	111	Gs	other	male
uuid:194bdd85-03f2-4769-a5ca-f22407d49084	anonymousUser	2012-06-01 16:33:39		2012-06-01 16:33:39			1	2012-06-01 16:33:39	2012-06-01 16:33:39	yes	12		Yes	3	Htgx	No	111	Es	present	male
uuid:f5b2e642-3dd2-4f3a-9bb2-7b598456189b	anonymousUser	2012-06-01 16:33:40		2012-06-01 16:33:40			1	2012-06-01 16:33:40	2012-06-01 16:33:40	yes	12		Yes	3	Grid	No	111	Es	present	male
uuid:322d77e8-9374-44fa-9ca4-1ac77951727f	anonymousUser	2012-06-01 16:33:41		2012-06-01 16:33:41			1	2012-06-01 16:33:41	2012-06-01 16:33:41	yes	6		Yes	3	G	No	111	Bs	other	male
uuid:a6e73355-c0c1-4b29-a2ec-72e0a429c8ec	anonymousUser	2012-06-01 16:33:42		2012-06-01 16:33:42			1	2012-06-01 16:33:42	2012-06-01 16:33:42	yes	999		Yes	3	Fggt	Yes	111	Es	other	male
uuid:91cb6f5e-a1de-468d-8536-45fd18f612da	anonymousUser	2012-06-01 16:33:45		2012-06-01 16:33:45			1	2012-06-01 16:33:45	2012-06-01 16:33:45	yes	62		No	3	Hdd	Yes	112	Jj	present	male
uuid:9ab85b4f-a11f-4ca8-8f74-c428ed168591	anonymousUser	2012-06-01 16:33:46		2012-06-01 16:33:46			1	2012-06-01 16:33:46	2012-06-01 16:33:46	yes	999		Yes	3	Gdgd	Yes	112	Ej	present	female
uuid:8707d52a-75a9-4926-99ea-49c7af719cf9	anonymousUser	2012-06-01 16:33:47		2012-06-01 16:33:47			1	2012-06-01 16:33:47	2012-06-01 16:33:47	yes	999		Yes	3	Hehx	No	112	Nd	other	female
uuid:262de218-2c0a-4b42-abb5-b921b8bf16be	anonymousUser	2012-06-01 16:33:48		2012-06-01 16:33:48			1	2012-06-01 16:33:48	2012-06-01 16:33:48	yes	999		Yes	3	Gsd	Yes	112	Aj	present	male
uuid:6c3836b1-9cd8-4764-9735-a1bf451e92a2	anonymousUser	2012-06-01 16:33:49		2012-06-01 16:33:49			1	2012-06-01 16:33:49	2012-06-01 16:33:49	yes	999		Yes	3	Heuf	Yes	112	Ej	other	male
uuid:ff316bb9-394a-4bbb-b409-1d08941d4724	anonymousUser	2012-06-01 16:34:01		2012-06-01 16:34:01			1	2012-06-01 16:34:01	2012-06-01 16:34:01	yes	31		No	3	Fruf	Yes	113	Lg	present	female
uuid:35eff87e-eb60-4088-ace6-375eb75c1a2f	anonymousUser	2012-06-01 16:34:02		2012-06-01 16:34:02			1	2012-06-01 16:34:02	2012-06-01 16:34:02	yes	15		Yes	3	Hgrd	No	113	Ld	present	female
uuid:fd9b79b2-52ed-4b14-83df-6cd56c97244a	anonymousUser	2012-06-01 16:34:02		2012-06-01 16:34:02			1	2012-06-01 16:34:02	2012-06-01 16:34:02	yes	4		Yes	3	Bdh	No	113	Lv	other	male
uuid:3137005b-a2e6-4b79-96e1-6d1b90a508a3	anonymousUser	2012-06-01 16:34:03		2012-06-01 16:34:03			1	2012-06-01 16:34:03	2012-06-01 16:34:03	yes	999		Yes	3	Hrud	Yes	114	Al	other	male
uuid:932252c4-bbfb-4b28-aa71-13615a4ec309	anonymousUser	2012-06-01 16:34:04		2012-06-01 16:34:04			1	2012-06-01 16:34:04	2012-06-01 16:34:04	yes	57		Yes	3	Frig	Yes	114	Dp	other	female
uuid:2104d0b9-e025-426b-a1d3-acf20a0392fe	anonymousUser	2012-06-01 16:34:04		2012-06-01 16:34:04			1	2012-06-01 16:34:04	2012-06-01 16:34:04	yes	32		No	3	Jry	Yes	114	Cl	present	female
uuid:08cf4fb9-ffc5-475e-be63-2430188d92f7	anonymousUser	2012-06-01 16:34:05		2012-06-01 16:34:05			1	2012-06-01 16:34:05	2012-06-01 16:34:05	yes	12		Yes	3	Beuf	No	114	Ll	present	male
uuid:e596f236-a1d8-45f3-a63f-e6db98a7c2e1	anonymousUser	2012-06-01 16:34:05		2012-06-01 16:34:05			1	2012-06-01 16:34:05	2012-06-01 16:34:05	yes	7		Yes	3	Gtj	No	114	Wl	present	male
uuid:d8f1b57a-0261-4473-bef8-8a4f32acfc4f	anonymousUser	2012-06-02 12:03:59		2012-06-02 12:03:59			1	2012-06-02 12:03:59	2012-06-02 12:03:59	yes	46		No	3	Hduux	Yes	120	Pa	present	female
uuid:291948bb-1c21-4f2e-b042-92b1c011a113	anonymousUser	2012-06-02 12:04:00		2012-06-02 12:04:00			1	2012-06-02 12:04:00	2012-06-02 12:04:00	yes	18		Yes	3	Jss	No	120	Jj	other	male
uuid:b35cecbe-894c-46ef-bc2d-30597f0f47b7	anonymousUser	2012-06-02 12:04:00		2012-06-02 12:04:00			1	2012-06-02 12:04:00	2012-06-02 12:04:00	yes	50		Yes	3	Gfhc	Yes	120	Pa	other	male
uuid:59a07394-a222-4998-979f-32ed07b2247f	anonymousUser	2012-06-02 12:04:01		2012-06-02 12:04:01			1	2012-06-02 12:04:01	2012-06-02 12:04:01	yes	10		Yes	3	Hyey	No	120	Lw	present	male
uuid:06c4310b-ece7-43f1-8891-e83f75a0361d	anonymousUser	2012-06-02 12:04:02		2012-06-02 12:04:02			1	2012-06-02 12:04:02	2012-06-02 12:04:02	yes	40		Yes	3	Gegd	Yes	120	Ea	other	female
uuid:1f93fc15-a84f-4f60-b8bb-85a1a488a9ff	anonymousUser	2012-06-02 12:04:03		2012-06-02 12:04:03			1	2012-06-02 12:04:03	2012-06-02 12:04:03	yes	6		Yes	3	Bffuf	No	120	As	present	male
uuid:73f7039a-1c01-4231-a9b8-c1d4e2306d30	anonymousUser	2012-06-02 12:04:04		2012-06-02 12:04:04			1	2012-06-02 12:04:04	2012-06-02 12:04:04	yes	62		No	3	Hdhc	Yes	121	Pmd	present	female
uuid:7b6a63ad-ae6e-4335-b775-d7d8f1cba2ae	anonymousUser	2012-06-02 12:04:05		2012-06-02 12:04:05			1	2012-06-02 12:04:05	2012-06-02 12:04:05	yes	11		Yes	3	Heus	No	121	Cj	present	male
uuid:91b10444-727c-4e2a-8553-e90fbdc0b097	anonymousUser	2012-06-02 12:04:05		2012-06-02 12:04:05			1	2012-06-02 12:04:05	2012-06-02 12:04:05	yes	9		Yes	3	Jrfd	No	121	Smc	present	female
uuid:3ae7118d-0d90-4230-8160-38328f67d555	anonymousUser	2012-06-02 12:04:06		2012-06-02 12:04:06			1	2012-06-02 12:04:06	2012-06-02 12:04:06	no	2		Yes	3	Hruhd	No	121	Tjl	present	female
uuid:95756160-2527-41ac-b2d4-89486b8fe3d4	anonymousUser	2012-06-02 12:04:06		2012-06-02 12:04:06			1	2012-06-02 12:04:06	2012-06-02 12:04:06	yes	33		No	3	Hfgd	Yes	121	Ja	present	female
uuid:b9aede33-976f-413b-8e69-a7576441880f	anonymousUser	2012-06-02 12:04:09		2012-06-02 12:04:09			1	2012-06-02 12:04:09	2012-06-02 12:04:09	yes	42		No	3	Hgsgs	Yes	122	Ca	present	male
uuid:4a7080ea-6da5-4b56-bdd4-b1fb07e6fc33	anonymousUser	2012-06-02 12:04:09		2012-06-02 12:04:09			1	2012-06-02 12:04:09	2012-06-02 12:04:09	yes	38		Yes	3	Hsuhwg	Yes	122	Cw	other	female
uuid:fe30676f-61d7-4da3-b242-afd3e3c5315b	anonymousUser	2012-06-02 12:04:10		2012-06-02 12:04:10			1	2012-06-02 12:04:10	2012-06-02 12:04:10	yes	6		Yes	3	Gsgd	No	122	Cl	present	male
uuid:00933151-4f27-486b-a459-288917cd306c	anonymousUser	2012-06-02 12:04:10		2012-06-02 12:04:10			1	2012-06-02 12:04:10	2012-06-02 12:04:10	yes	10		Yes	3	Gersg	No	122	Ca	present	male
uuid:a1b85884-c058-471e-8cdf-74136ac09ca0	anonymousUser	2012-06-02 12:04:13		2012-06-02 12:04:13			1	2012-06-02 12:04:13	2012-06-02 12:04:13	yes	13		Yes	3	Jrhd	No	124	Se	present	female
uuid:547f13be-177d-4b14-8c40-0fac9336df67	anonymousUser	2012-06-02 12:04:13		2012-06-02 12:04:13			1	2012-06-02 12:04:13	2012-06-02 12:04:13	yes	8		Yes	3	Jrhd	No	124	Sj	other	male
uuid:bcec63a6-a623-46d6-9193-753893264f6a	anonymousUser	2012-06-02 12:04:14		2012-06-02 12:04:14			1	2012-06-02 12:04:14	2012-06-02 12:04:14	yes	26		Yes	3	Hdudv	Yes	124	Jj	other	male
uuid:58430fba-bcef-452b-b83e-c1c6d7d32f98	anonymousUser	2012-06-02 12:04:16		2012-06-02 12:04:16			1	2012-06-02 12:04:16	2012-06-02 12:04:16	yes	30		No	3	Htwfy	Yes	125	Im	present	male
uuid:8432e2ec-34f9-4dc5-a366-fecaa5598eb7	anonymousUser	2012-06-02 12:04:16		2012-06-02 12:04:16			1	2012-06-02 12:04:16	2012-06-02 12:04:16	yes	32		No	3	Geyf	Yes	125	Im	present	male
uuid:a3abc8c4-39fb-46b0-89ad-27768fc813fa	anonymousUser	2012-06-02 12:04:16		2012-06-02 12:04:16			1	2012-06-02 12:04:16	2012-06-02 12:04:16	yes	23		Yes	3	Geafsr	Yes	125	Ij	other	male
uuid:c3f2d7b1-df88-4534-9089-267393653648	anonymousUser	2012-06-02 12:04:17		2012-06-02 12:04:17			1	2012-06-02 12:04:17	2012-06-02 12:04:17	yes	26		Yes	3	Hsgs	Yes	125	It	other	female
uuid:b3a5fc4a-4104-4cde-8647-456cec7f84c8	anonymousUser	2012-06-02 12:04:18		2012-06-02 12:04:18			1	2012-06-02 12:04:18	2012-06-02 12:04:18	yes	65		Yes	3	Gf	Yes	125	Si	other	male
uuid:cfb0758c-8fa0-444b-927d-3ab2191e9339	anonymousUser	2012-06-02 12:04:18		2012-06-02 12:04:18			1	2012-06-02 12:04:18	2012-06-02 12:04:18	yes	60		Yes	3	Hrsh	Yes	125	Lm	other	female
uuid:c3cc552d-1d66-4ca4-bf6a-b38ab50b6416	anonymousUser	2012-06-02 12:04:21		2012-06-02 12:04:21			1	2012-06-02 12:04:21	2012-06-02 12:04:21	yes	50		No	3	Bvdud	Yes	126	Jm	present	female
uuid:dfc9aaa9-9e05-4c59-949b-3b025a9a8e37	anonymousUser	2012-06-02 12:04:21		2012-06-02 12:04:21			1	2012-06-02 12:04:21	2012-06-02 12:04:21	yes	30		Yes	3	Hrfu	Yes	126	Cc	other	female
uuid:bde4d202-2c92-4edd-b727-e0d1baad92e0	anonymousUser	2012-06-02 12:04:21		2012-06-02 12:04:21			1	2012-06-02 12:04:21	2012-06-02 12:04:21	yes	24		Yes	3	Brhd	Yes	126	Wc	other	male
uuid:3f95eb3d-2d71-4922-a94b-50b4172dec21	anonymousUser	2012-06-02 12:04:23		2012-06-02 12:04:23			1	2012-06-02 12:04:23	2012-06-02 12:04:23	yes	27		No	3	Bdug	Yes	127	Wc	present	male
uuid:f314fefb-481f-4928-891d-7015c01837ee	anonymousUser	2012-06-02 12:04:24		2012-06-02 12:04:24			1	2012-06-02 12:04:24	2012-06-02 12:04:24	yes	50		Yes	3	Hrhd	Yes	127	Ac	other	male
uuid:0746cbe9-aced-450c-9102-cc9c4ea62480	anonymousUser	2012-06-02 12:04:24		2012-06-02 12:04:24			1	2012-06-02 12:04:24	2012-06-02 12:04:24	yes	45		Yes	3	Hfshc	Yes	127	Md	other	female
uuid:1638ffb5-91e8-45a3-be8b-531aae6e694e	anonymousUser	2012-06-02 12:04:24		2012-06-02 12:04:24			1	2012-06-02 12:04:24	2012-06-02 12:04:24	yes	25		Yes	3	Hdgf	Yes	127	Wc	other	female
uuid:08bbc35c-a2e0-4b68-866a-f7c1fc0f8656	anonymousUser	2012-06-02 12:04:25		2012-06-02 12:04:25			1	2012-06-02 12:04:25	2012-06-02 12:04:25	yes	16		Yes	3	Hffd	No	127	Kc	present	male
uuid:fb1a015a-7bd7-4e78-9511-b5e701019228	anonymousUser	2012-06-02 12:04:26		2012-06-02 12:04:26			1	2012-06-02 12:04:26	2012-06-02 12:04:26	yes	34		No	3	Hrud	Yes	128	Jc	present	male
uuid:218612a2-2e70-444e-9217-c73e65686767	anonymousUser	2012-06-02 12:04:26		2012-06-02 12:04:26			1	2012-06-02 12:04:26	2012-06-02 12:04:26	yes	6		Yes	3	Ktusgd	No	128	Jc	present	male
uuid:208c54a7-8f14-4d73-8f01-ea1ab8b278a0	anonymousUser	2012-06-02 13:09:32		2012-06-02 13:09:32			1	2012-06-02 13:09:32	2012-06-02 13:09:32	yes	58		No	5		Yes	259	Ga	present	female
uuid:ad7029bf-9f6e-4905-bda9-27224fbc49c8	anonymousUser	2012-06-02 13:09:33		2012-06-02 13:09:33			1	2012-06-02 13:09:33	2012-06-02 13:09:33	yes	62		Yes	5		Yes	259	Ia	other	female
uuid:88cca9e4-9727-4808-8d76-c10ee20c0bf5	anonymousUser	2012-06-02 13:09:33		2012-06-02 13:09:33			1	2012-06-02 13:09:33	2012-06-02 13:09:33	yes	22		Yes	5		Yes	259	Ed	other	female
uuid:16e06a9b-1027-4d19-bf89-22e60d3eb567	anonymousUser	2012-06-02 13:09:45		2012-06-02 13:09:45			1	2012-06-02 13:09:45	2012-06-02 13:09:45	yes	65		No	5		Yes	260	Mb	present	female
uuid:5fadc72e-e29a-48b3-b5c4-b246a0e24631	anonymousUser	2012-06-02 13:09:45		2012-06-02 13:09:45			1	2012-06-02 13:09:45	2012-06-02 13:09:45	yes	65		Yes	5		Yes	260	Fl	other	male
uuid:b244abcc-aa13-4558-9205-a328719cc294	anonymousUser	2012-06-02 13:09:46		2012-06-02 13:09:46			1	2012-06-02 13:09:46	2012-06-02 13:09:46	yes	24		Yes	5		Yes	260	Jb	other	male
uuid:4e7a0631-dc59-4d5d-aec2-cf38c608ca9d	anonymousUser	2012-06-02 13:09:46		2012-06-02 13:09:46			1	2012-06-02 13:09:46	2012-06-02 13:09:46	yes	26		No	5		Yes	260	Ke	present	male
uuid:2b371124-03ce-4891-b96f-e5d6cd8fab2a	anonymousUser	2012-06-02 13:09:54		2012-06-02 13:09:54			1	2012-06-02 13:09:54	2012-06-02 13:09:54	yes	32		No	5		Yes	262	Di	present	male
uuid:b394b421-f672-4570-b96c-497b9094e02c	anonymousUser	2012-06-02 13:09:54		2012-06-02 13:09:54			1	2012-06-02 13:09:54	2012-06-02 13:09:54	no	3		Yes	5	Li pot ko gem laj	No	262	Da	other	male
uuid:f9241e29-ec3b-4066-aefe-4e6024bf3364	anonymousUser	2012-06-02 13:09:57		2012-06-02 13:09:57			1	2012-06-02 13:09:57	2012-06-02 13:09:57	yes	25		No	5		Yes	263	Wp	present	female
uuid:8a3f9d3b-0df7-46d6-a6db-5a940c99862f	anonymousUser	2012-06-02 13:09:57		2012-06-02 13:09:57			1	2012-06-02 13:09:57	2012-06-02 13:09:57	yes	65		No	5		Yes	263	Md	present	male
uuid:da24da45-476d-4145-850b-a48c2acc22ef	anonymousUser	2012-06-02 13:09:58		2012-06-02 13:09:58			1	2012-06-02 13:09:58	2012-06-02 13:09:58	yes	999		No	5		Yes	263	Ff	present	female
uuid:cdff7f7e-6ada-4192-a8f3-c3dd1d54a3f1	anonymousUser	2012-06-02 13:09:58		2012-06-02 13:09:58			1	2012-06-02 13:09:58	2012-06-02 13:09:58	no	4		Yes	5		No	263	Cd	other	male
uuid:e3d331e1-0009-4c5f-8303-90859ed8f8d3	anonymousUser	2012-06-02 13:10:05		2012-06-02 13:10:05			1	2012-06-02 13:10:05	2012-06-02 13:10:05	yes	37		No	5		Yes	264	Af	present	male
uuid:bcd73029-2f19-436a-92f5-a899c0a3c711	anonymousUser	2012-06-02 13:10:06		2012-06-02 13:10:06			1	2012-06-02 13:10:06	2012-06-02 13:10:06	no	27		No	5		Yes	264	Ln	present	female
uuid:bc5db36f-657c-477a-bfb4-c7990e94f060	anonymousUser	2012-06-02 13:10:07		2012-06-02 13:10:07			1	2012-06-02 13:10:07	2012-06-02 13:10:07	yes	75		Yes	5		Yes	264	Ms	other	female
uuid:9c500631-760d-4e90-8831-34f96f01fde4	anonymousUser	2012-06-02 13:10:07		2012-06-02 13:10:07			1	2012-06-02 13:10:07	2012-06-02 13:10:07	yes	77		Yes	5		Yes	264	Ff	other	male
uuid:4a0dab61-3ca6-4aa7-826c-e00a510ca424	anonymousUser	2012-06-02 13:10:08		2012-06-02 13:10:08			1	2012-06-02 13:10:08	2012-06-02 13:10:08	yes	11		Yes	5		Yes	264	Ff	other	male
uuid:3c6f0cc7-e6d7-49eb-83b4-45e6db5c0765	anonymousUser	2012-06-02 13:10:08		2012-06-02 13:10:08			1	2012-06-02 13:10:08	2012-06-02 13:10:08	yes	8		Yes	5		Yes	264	Gf	other	female
uuid:9b705910-50a0-45b2-bbbe-462b4c138dae	anonymousUser	2012-06-02 13:10:10		2012-06-02 13:10:10			1	2012-06-02 13:10:10	2012-06-02 13:10:10	yes	49		No	5		Yes	265	Ct	present	female
uuid:665be67d-187b-4106-b13c-2f8548aef48a	anonymousUser	2012-06-02 13:10:11		2012-06-02 13:10:11			1	2012-06-02 13:10:11	2012-06-02 13:10:11	yes	53		Yes	5		Yes	265	Lt	other	male
uuid:982031e4-cab9-4ea1-8c9b-f3943e1114f1	anonymousUser	2012-06-02 13:10:12		2012-06-02 13:10:12			1	2012-06-02 13:10:12	2012-06-02 13:10:12	yes	51		Yes	5		Yes	265	Rc	other	female
uuid:99ae0a3d-1882-406b-9d0c-b216a8238c80	anonymousUser	2012-06-02 13:10:13		2012-06-02 13:10:13			1	2012-06-02 13:10:13	2012-06-02 13:10:13	yes	12		Yes	5		No	265	Of	other	female
uuid:dac3899a-f08f-4be6-a05a-af92ee68cf0e	anonymousUser	2012-06-02 13:10:14		2012-06-02 13:10:14			1	2012-06-02 13:10:14	2012-06-02 13:10:14	yes	84		No	5		Yes	265	Aj	present	female
uuid:b7709e7c-8b11-4ad8-8049-6b9c948d58e1	anonymousUser	2012-06-02 13:10:15		2012-06-02 13:10:15			1	2012-06-02 13:10:15	2012-06-02 13:10:15	yes	30		Yes	5		Yes	265	Ko	other	female
uuid:a89dea99-da8f-4dbc-8891-2933980ce3bd	anonymousUser	2012-06-02 13:10:15		2012-06-02 13:10:15			1	2012-06-02 13:10:15	2012-06-02 13:10:15	yes	17		Yes	5		No	265	Mj	other	female
uuid:a3fa0262-3de3-4cae-b479-bbfb44dc8f70	anonymousUser	2012-06-02 13:10:17		2012-06-02 13:10:17			1	2012-06-02 13:10:17	2012-06-02 13:10:17	no	18		No	5		Yes	266	Fo	present	female
uuid:ab10329d-a082-48f5-ab76-29e6aa3aaeb2	anonymousUser	2012-06-02 13:10:18		2012-06-02 13:10:18			1	2012-06-02 13:10:18	2012-06-02 13:10:18	no	19		No	5		Yes	266	Ej	present	male
uuid:40356420-a802-4a02-9de6-d72cb7dd6cc9	anonymousUser	2012-06-02 13:10:19		2012-06-02 13:10:19			1	2012-06-02 13:10:19	2012-06-02 13:10:19	yes	11		Yes	5		No	265	Jo	other	male
uuid:45dc63d0-ae63-412f-8c5e-62027d0839aa	anonymousUser	2012-06-02 13:10:19		2012-06-02 13:10:19			1	2012-06-02 13:10:19	2012-06-02 13:10:19	no	19		No	5		Yes	266	Ls	present	female
uuid:a1c7ddfa-d970-48b1-8cb0-3c12c5fbead2	anonymousUser	2012-06-02 13:10:22		2012-06-02 13:10:22			1	2012-06-02 13:10:22	2012-06-02 13:10:22	no	28		No	5		Yes	267	Rl	present	female
uuid:f1685ebd-4077-4376-a53c-3107229ee305	anonymousUser	2012-06-02 13:10:23		2012-06-02 13:10:23			1	2012-06-02 13:10:23	2012-06-02 13:10:23	no	8		Yes	5		No	267	Wp	other	male
uuid:f412da16-1b56-4748-9a4f-2ff753c18eca	anonymousUser	2012-06-02 14:10:40		2012-06-02 14:10:40			1	2012-06-02 14:10:40	2012-06-02 14:10:40	no	20		No	2		Yes	311	lf	present	female
uuid:f844acd3-25ea-4e47-901a-03dc12013373	anonymousUser	2012-06-02 14:10:41		2012-06-02 14:10:41			1	2012-06-02 14:10:41	2012-06-02 14:10:41	yes	29		Yes	2		Yes	311	fj	other	male
uuid:aeb68eea-84a3-4710-88e3-b2269f39f1d2	anonymousUser	2012-06-02 14:10:41		2012-06-02 14:10:41			1	2012-06-02 14:10:41	2012-06-02 14:10:41	yes	1		Yes	2		No	311	fj	present	male
uuid:e2ae3b08-1ed3-48ce-a0e6-bda58cf9aa1e	anonymousUser	2012-06-02 14:10:42		2012-06-02 14:10:42			1	2012-06-02 14:10:42	2012-06-02 14:10:42	no	3		Yes	2		No	311	fb	other	male
uuid:4f5565a9-281b-498e-8242-ebc02c8ccc6b	anonymousUser	2012-06-02 14:10:44		2012-06-02 14:10:44			1	2012-06-02 14:10:44	2012-06-02 14:10:44	no	25		No	2		Yes	312	sf	present	female
uuid:bb32daf9-4c8a-4003-9755-ec54864a08b6	anonymousUser	2012-06-02 14:10:44		2012-06-02 14:10:44			1	2012-06-02 14:10:44	2012-06-02 14:10:44	no	30		Yes	2		Yes	312	kd	other	male
uuid:960a8179-ce66-4a9c-bef3-39789da3e0b0	anonymousUser	2012-06-02 14:10:45		2012-06-02 14:10:45			1	2012-06-02 14:10:45	2012-06-02 14:10:45	no	3		Yes	2		No	312	ad	present	female
uuid:617d538b-32c3-4eba-8dc8-3555e312d881	anonymousUser	2012-06-02 14:10:47		2012-06-02 14:10:47			1	2012-06-02 14:10:47	2012-06-02 14:10:47	yes	60		No	2		Yes	313	ad	present	male
uuid:ddd79296-cc41-498e-8660-05ec121db6e4	anonymousUser	2012-06-02 14:10:47		2012-06-02 14:10:47			1	2012-06-02 14:10:47	2012-06-02 14:10:47	yes	50		No	2		Yes	313	ig	present	male
uuid:29323086-ead1-4f5c-a1a7-cb30aa58a5ce	anonymousUser	2012-06-02 14:10:49		2012-06-02 14:10:49			1	2012-06-02 14:10:49	2012-06-02 14:10:49	yes	23		No	2		Yes	313	id	present	male
uuid:ef454d18-9fa1-4931-b414-02829b02f589	anonymousUser	2012-06-02 14:10:50		2012-06-02 14:10:50			1	2012-06-02 14:10:50	2012-06-02 14:10:50	yes	21		Yes	2		Yes	313	ad	other	male
uuid:2bf53b48-0ae0-4d66-8bd6-d3f1d51954c1	anonymousUser	2012-06-02 14:10:53		2012-06-02 14:10:53			1	2012-06-02 14:10:53	2012-06-02 14:10:53	no	38		No	2		Yes	314	mm	present	male
uuid:f6ad0b61-5f75-49d5-8037-0a30bbf94f52	anonymousUser	2012-06-02 14:10:54		2012-06-02 14:10:54			1	2012-06-02 14:10:54	2012-06-02 14:10:54	no	30		No	2		Yes	314	mm	present	female
uuid:4f6a838a-f922-4735-b9aa-6c973f3fcd96	anonymousUser	2012-06-02 14:10:54		2012-06-02 14:10:54			1	2012-06-02 14:10:54	2012-06-02 14:10:54	no	4		Yes	2		No	314	wm	present	male
uuid:717e6c2a-6073-42e7-9cd5-616316f0c496	anonymousUser	2012-06-02 14:10:55		2012-06-02 14:10:55			1	2012-06-02 14:10:55	2012-06-02 14:10:55	no	2		Yes	2		No	314	wm	present	female
uuid:c91152e6-55bd-4688-ab6d-03f8a57423ef	anonymousUser	2012-06-02 14:10:57		2012-06-02 14:10:57			1	2012-06-02 14:10:57	2012-06-02 14:10:57	yes	32		No	2		Yes	315	mb	present	female
uuid:fd3959d3-ce90-4371-9a6f-a1392e3edf4e	anonymousUser	2012-06-02 14:10:59		2012-06-02 14:10:59			1	2012-06-02 14:10:59	2012-06-02 14:10:59	yes	10		No	2		No	315	wd	present	male
uuid:44875c8d-cbbd-489b-9a78-04a4c94defa0	anonymousUser	2012-06-02 14:11:00		2012-06-02 14:11:00			1	2012-06-02 14:11:00	2012-06-02 14:11:00	yes	8		Yes	2		No	315	wd	present	male
uuid:ea5972ac-7f95-4372-b755-d8d3f9446bc8	anonymousUser	2012-06-02 14:11:00		2012-06-02 14:11:00			1	2012-06-02 14:11:00	2012-06-02 14:11:00	no	4		Yes	2		No	315	ld	present	female
uuid:fe05de6f-1b39-4e0c-a047-c85193d53d32	anonymousUser	2012-06-02 14:11:01		2012-06-02 14:11:01			1	2012-06-02 14:11:01	2012-06-02 14:11:01	yes	2		Yes	2		No	315	ld	present	female
uuid:ca1d72cf-61b3-4aa9-a099-a2aff8b196fe	anonymousUser	2012-06-02 14:11:01		2012-06-02 14:11:01			1	2012-06-02 14:11:01	2012-06-02 14:11:01	yes	35		Yes	2		Yes	315	fd	present	male
uuid:e517bde0-9eb7-45bf-815d-d1d8b54f9cf5	anonymousUser	2012-06-02 14:11:02		2012-06-02 14:11:02			1	2012-06-02 14:11:02	2012-06-02 14:11:02	no	20		Yes	2		Yes	315	gc	other	female
uuid:d78f72c7-eba8-448c-9219-e963440b6b01	anonymousUser	2012-06-02 14:11:04		2012-06-02 14:11:04			1	2012-06-02 14:11:04	2012-06-02 14:11:04	no	64		No	2		Yes	316	md	present	female
uuid:374c8c02-0d20-47d2-bbde-2f403f387f89	anonymousUser	2012-06-02 14:11:05		2012-06-02 14:11:05			1	2012-06-02 14:11:05	2012-06-02 14:11:05	no	65		Yes	2		Yes	316	ld	other	male
uuid:290d6d9d-9a5f-42ee-979c-bca047533bf2	anonymousUser	2012-06-02 14:11:06		2012-06-02 14:11:06			1	2012-06-02 14:11:06	2012-06-02 14:11:06	no	43		Yes	2		Yes	316	ld	other	male
uuid:7a5d935e-d823-48ae-9dee-c54e1e90ba7f	anonymousUser	2012-06-02 14:11:06		2012-06-02 14:11:06			1	2012-06-02 14:11:06	2012-06-02 14:11:06	no	22		Yes	2		Yes	316	cd	other	male
uuid:f8ec55d2-0844-4bae-91cc-fab93b0d1814	anonymousUser	2012-06-02 14:11:12		2012-06-02 14:11:12			1	2012-06-02 14:11:12	2012-06-02 14:11:12	yes	38		No	2		Yes	317	dd	present	female
uuid:a4b21640-f4a5-48f1-857b-b00f90eedd87	anonymousUser	2012-06-02 14:11:13		2012-06-02 14:11:13			1	2012-06-02 14:11:13	2012-06-02 14:11:13	yes	40		Yes	2		Yes	317	lp	other	male
uuid:caf35445-fc90-41bc-8833-67d7a06fc52c	anonymousUser	2012-06-02 14:11:14		2012-06-02 14:11:14			1	2012-06-02 14:11:14	2012-06-02 14:11:14	yes	13		Yes	2		No	317	kp	other	female
uuid:e13aee3a-fe38-40e6-9442-91af74ac70bd	anonymousUser	2012-06-02 14:11:14		2012-06-02 14:11:14			1	2012-06-02 14:11:14	2012-06-02 14:11:14	yes	12		Yes	2		No	317	jp	other	male
uuid:9096b5f1-1c2b-4757-b59b-94386d08054c	anonymousUser	2012-06-02 14:11:15		2012-06-02 14:11:15			1	2012-06-02 14:11:15	2012-06-02 14:11:15	yes	9		Yes	2		No	317	np	present	male
uuid:e5b8caf1-0b0d-4116-90b6-4fd9b9e89ddf	anonymousUser	2012-06-02 14:11:16		2012-06-02 14:11:16			1	2012-06-02 14:11:16	2012-06-02 14:11:16	no	15		No	2		No	318	jl	present	female
uuid:d275a1d0-ada5-4c2a-a21b-5fb1a873c6af	anonymousUser	2012-06-02 14:11:17		2012-06-02 14:11:17			1	2012-06-02 14:11:17	2012-06-02 14:11:17	no	29		No	2		Yes	318	ll	present	female
uuid:e25820f1-65a1-4631-a36b-44484785027f	anonymousUser	2012-06-02 14:11:17		2012-06-02 14:11:17			1	2012-06-02 14:11:17	2012-06-02 14:11:17	unknown	45		Yes	2		Yes	318	sf	other	female
uuid:45f2f91e-65e1-4b7d-8d8a-443277c16316	anonymousUser	2012-06-02 14:19:41		2012-06-02 14:19:41			1	2012-06-02 14:19:41	2012-06-02 14:19:41	yes	47		No	3	Beud	Yes	130	Fw	present	male
uuid:d95be77f-b11a-4e30-b6e0-5bc2ebdb4860	anonymousUser	2012-06-02 14:19:41		2012-06-02 14:19:41			1	2012-06-02 14:19:41	2012-06-02 14:19:41	yes	54		Yes	3	Brgf	Yes	130	Rj	other	female
uuid:d4a88a27-544a-45ee-a202-ff2318cbfc8b	anonymousUser	2012-06-02 14:19:42		2012-06-02 14:19:42			1	2012-06-02 14:19:42	2012-06-02 14:19:42	yes	21		Yes	3	Jrhc	Yes	130	Fw	other	male
uuid:7e954840-aa5d-4ac9-8449-5cafb11fc104	anonymousUser	2012-06-02 14:19:42		2012-06-02 14:19:42			1	2012-06-02 14:19:42	2012-06-02 14:19:42	yes	23		No	3	Hrfd	Yes	130	Me	present	female
uuid:e0259727-ac68-4b2b-b6e7-2eba9c37c13a	anonymousUser	2012-06-02 14:19:44		2012-06-02 14:19:44			1	2012-06-02 14:19:44	2012-06-02 14:19:44	yes	16		Yes	3	Jrhd	No	130	Frt	other	female
uuid:0d597130-93e6-4d63-857f-b008b4378957	anonymousUser	2012-06-02 14:19:51		2012-06-02 14:19:51			1	2012-06-02 14:19:51	2012-06-02 14:19:51	yes	32		No	3	Nrsag	Yes	131	Mp	present	male
uuid:fdb1687a-4e3e-4dbe-bc27-14a737a243ff	anonymousUser	2012-06-02 14:19:51		2012-06-02 14:19:51			1	2012-06-02 14:19:51	2012-06-02 14:19:51	yes	34		Yes	3	Krjd	Yes	131	Md	other	female
uuid:b21b914f-1d10-4de4-b4b4-9385be8c045e	anonymousUser	2012-06-02 14:19:52		2012-06-02 14:19:52			1	2012-06-02 14:19:52	2012-06-02 14:19:52	yes	4		Yes	3	Dfgd	No	131	Jp	present	male
uuid:5b72b095-4168-45bf-8dad-67a0f6c70ce2	anonymousUser	2012-06-02 14:19:53		2012-06-02 14:19:53			1	2012-06-02 14:19:53	2012-06-02 14:19:53	yes	3		Yes	3	Hrgd	No	131	Mp	present	male
uuid:ea4fd50d-cc59-4bfa-895a-e629f328cc93	anonymousUser	2012-06-02 14:19:54		2012-06-02 14:19:54			1	2012-06-02 14:19:54	2012-06-02 14:19:54	yes	85		Yes	3	Li enfim	Yes	131	Rb	present	female
uuid:e29a501d-0640-489e-b15d-8cbe02e9ab4e	anonymousUser	2012-06-02 14:20:00		2012-06-02 14:20:00			1	2012-06-02 14:20:00	2012-06-02 14:20:00	yes	41		No	3	Vfjc	Yes	132	Psl	present	male
uuid:64608a7e-43ef-4b37-a9bc-697cd5bef40d	anonymousUser	2012-06-02 14:20:00		2012-06-02 14:20:00			1	2012-06-02 14:20:00	2012-06-02 14:20:00	yes	39		Yes	3	Hrd	Yes	132	Sd	other	female
uuid:ae687c2a-7823-4516-9c81-cbe5cc21cbba	anonymousUser	2012-06-02 14:20:01		2012-06-02 14:20:01			1	2012-06-02 14:20:01	2012-06-02 14:20:01	yes	17		Yes	3	Efjd	No	132	Ls	other	male
uuid:6b67862c-c9f6-43c0-a8f9-cecd0a637a45	anonymousUser	2012-06-02 14:20:01		2012-06-02 14:20:01			1	2012-06-02 14:20:01	2012-06-02 14:20:01	yes	15		Yes	3	Hdhd	No	132	Dl	present	female
uuid:a312d725-f701-40c6-8964-5b02ef5e1721	anonymousUser	2012-06-02 14:20:02		2012-06-02 14:20:02			1	2012-06-02 14:20:02	2012-06-02 14:20:02	yes	12		Yes	3	Jtrd	No	132	Wj	present	male
uuid:1f09c27d-e8f3-4e8d-a1db-4f242edb64d7	anonymousUser	2012-06-02 14:20:03		2012-06-02 14:20:03			1	2012-06-02 14:20:03	2012-06-02 14:20:03	yes	55		No	3	Bfhd	Yes	133	Eb	present	female
uuid:29fbdb1e-6df3-4d4b-867c-4f7149f20ab6	anonymousUser	2012-06-02 14:20:03		2012-06-02 14:20:03			1	2012-06-02 14:20:03	2012-06-02 14:20:03	yes	6		Yes	3	Jtrs	No	133	Ec	present	male
uuid:f585e299-f20f-493c-925f-7f67eeed0eeb	anonymousUser	2012-06-02 14:20:05		2012-06-02 14:20:05			1	2012-06-02 14:20:05	2012-06-02 14:20:05	yes	72		No	3	Jrhs	Yes	133	Pcd	present	male
uuid:065f43cc-66c9-4ff7-9d37-6157dc13b829	anonymousUser	2012-06-02 14:20:06		2012-06-02 14:20:06			1	2012-06-02 14:20:06	2012-06-02 14:20:06	yes	10		Yes	3	Yeh	No	133	El	present	male
uuid:1dce45c6-3222-4257-ba1e-cd2c06abe1a7	anonymousUser	2012-06-02 14:20:06		2012-06-02 14:20:06			1	2012-06-02 14:20:06	2012-06-02 14:20:06	yes	33		Yes	3	Hryd	Yes	133	Ad	present	female
uuid:d31c409e-b040-430e-a87b-232c69e2fe03	anonymousUser	2012-06-02 14:20:06		2012-06-02 14:20:06			1	2012-06-02 14:20:06	2012-06-02 14:20:06	yes	999		Yes	3	Hrd	Yes	133	Eg	other	female
uuid:c43f2794-17f6-469c-b4f0-6f8b82664246	anonymousUser	2012-06-02 14:20:07		2012-06-02 14:20:07			1	2012-06-02 14:20:07	2012-06-02 14:20:07	yes	19		Yes	3	Bdjf	Yes	133	Me	other	female
uuid:654759c1-5519-434c-89b5-9ba6b4d4e34c	anonymousUser	2012-06-02 14:20:09		2012-06-02 14:20:09			1	2012-06-02 14:20:09	2012-06-02 14:20:09	yes	39		No	3	Gdv	Yes	135	Af	present	male
uuid:8e27ffbb-cbf5-484d-b83d-a1f590b76675	anonymousUser	2012-06-02 14:20:09		2012-06-02 14:20:09			1	2012-06-02 14:20:09	2012-06-02 14:20:09	yes	39		No	3	Bryd	Yes	135	Sa	present	female
uuid:e489d4fe-da90-4576-9a4f-4ea092fc3d88	anonymousUser	2012-06-02 14:20:10		2012-06-02 14:20:10			1	2012-06-02 14:20:10	2012-06-02 14:20:10	yes	11		Yes	3	Hryd	No	135	Vf	present	male
uuid:bfc16522-44ff-4060-b0a7-b321af2b07cc	anonymousUser	2012-06-02 14:20:11		2012-06-02 14:20:11			1	2012-06-02 14:20:11	2012-06-02 14:20:11	yes	8		Yes	3	Hegd	No	135	Lf	present	male
uuid:343e7451-89d2-4782-9321-3b52e758594e	anonymousUser	2012-06-02 14:20:11		2012-06-02 14:20:11			1	2012-06-02 14:20:11	2012-06-02 14:20:11	yes	5		Yes	3	Yeg	No	135	Lf	present	male
uuid:02b4de6d-d101-4a88-8d0a-1cfdfcb35206	anonymousUser	2012-06-02 14:20:13		2012-06-02 14:20:13			1	2012-06-02 14:20:13	2012-06-02 14:20:13	yes	32		No	3	Gduf	Yes	136	Mf	present	male
uuid:16142540-7cd0-469c-93b7-b5ddd7ad29c5	anonymousUser	2012-06-02 14:20:13		2012-06-02 14:20:13			1	2012-06-02 14:20:13	2012-06-02 14:20:13	yes	30		Yes	3	Hfuf	Yes	136	Mr	other	female
uuid:b6afe5c6-73eb-4337-ba10-7c61fc02b64b	anonymousUser	2012-06-02 14:20:14		2012-06-02 14:20:14			1	2012-06-02 14:20:14	2012-06-02 14:20:14	yes	12		Yes	3	Gdv	No	136	Mf	other	female
uuid:015c0cef-e8a7-459c-8bd7-6c3d5a18dfcc	anonymousUser	2012-06-02 14:20:14		2012-06-02 14:20:14			1	2012-06-02 14:20:14	2012-06-02 14:20:14	yes	9		Yes	3	Gdf	No	136	Wf	other	male
uuid:4d15e438-7fc3-42b9-9a83-943080eb01d7	anonymousUser	2012-06-02 14:20:14		2012-06-02 14:20:14			1	2012-06-02 14:20:14	2012-06-02 14:20:14	yes	7		Yes	3	Hdff	No	136	Mf	other	male
uuid:abbf7284-ceff-4497-83bd-7450a639a847	anonymousUser	2012-06-02 14:20:15		2012-06-02 14:20:15			1	2012-06-02 14:20:15	2012-06-02 14:20:15	yes	4		Yes	3	Bdhd	No	136	Mf	present	male
uuid:cd06fe23-bc6c-4835-b6e5-a26a7db1f96a	anonymousUser	2012-06-02 14:20:16		2012-06-02 14:20:16			1	2012-06-02 14:20:16	2012-06-02 14:20:16	yes	45		No	3	Bruf	Yes	137	Cj	present	male
uuid:fe52253f-6368-48dd-9eee-67b208cba408	anonymousUser	2012-06-02 14:20:17		2012-06-02 14:20:17			1	2012-06-02 14:20:17	2012-06-02 14:20:17	yes	30		Yes	3	Vdu	Yes	137	Af	other	female
uuid:5c59b7c6-bff1-40c7-b815-fff7d85a409e	anonymousUser	2012-06-02 14:20:17		2012-06-02 14:20:17			1	2012-06-02 14:20:17	2012-06-02 14:20:17	yes	18		Yes	3	Bdhd	No	137	Jc	other	male
uuid:47f7b27f-351e-4298-9fd2-583691edb13a	anonymousUser	2012-06-02 14:20:18		2012-06-02 14:20:18			1	2012-06-02 14:20:18	2012-06-02 14:20:18	yes	16		Yes	3	Beh	No	137	Nc	other	female
uuid:9afdd75e-dd06-4a8a-b11d-5e86eb71f808	anonymousUser	2012-06-02 14:20:18		2012-06-02 14:20:18			1	2012-06-02 14:20:18	2012-06-02 14:20:18	yes	13		No	3	Hff	No	137	Wc	other	male
uuid:7da186a6-dc23-48be-a0d5-e11d202f9478	anonymousUser	2012-06-02 15:59:37		2012-06-02 15:59:37			1	2012-06-02 15:59:37	2012-06-02 15:59:37	yes	56		No	2		Yes	319	dj	present	female
uuid:d8aff03d-cee2-413a-83be-e43345ed69c7	anonymousUser	2012-06-02 15:59:38		2012-06-02 15:59:38			1	2012-06-02 15:59:38	2012-06-02 15:59:38	yes	12		Yes	2		No	319	ga	other	female
uuid:42e93055-bd04-4efd-8e8f-0b1ac905f656	anonymousUser	2012-06-02 15:59:39		2012-06-02 15:59:39			1	2012-06-02 15:59:39	2012-06-02 15:59:39	yes	40		Yes	2		Yes	319	im	other	male
uuid:b7475ca3-2e03-4ba8-98fd-a040e6341616	anonymousUser	2012-06-02 15:59:43		2012-06-02 15:59:43			1	2012-06-02 15:59:43	2012-06-02 15:59:43	yes	55		No	2		Yes	320	hp	present	male
uuid:3720514b-baf1-4ec8-9dd2-68d0cc521228	anonymousUser	2012-06-02 15:59:44		2012-06-02 15:59:44			1	2012-06-02 15:59:44	2012-06-02 15:59:44	yes	30		No	2		Yes	320	gp	present	female
uuid:30252982-9f84-49f1-8911-77334ed99dd9	anonymousUser	2012-06-02 15:59:44		2012-06-02 15:59:44			1	2012-06-02 15:59:44	2012-06-02 15:59:44	yes	8		Yes	2		No	320	gs	present	male
uuid:7a7a6e20-02a7-4965-86e5-565aaf36ccdd	anonymousUser	2012-06-02 15:59:45		2012-06-02 15:59:45			1	2012-06-02 15:59:45	2012-06-02 15:59:45	yes	10		Yes	2		No	320	ac	other	female
uuid:652ed3da-64c7-466e-9e37-725f420bc4db	anonymousUser	2012-06-02 15:59:45		2012-06-02 15:59:45			1	2012-06-02 15:59:45	2012-06-02 15:59:45	yes	14		No	2		No	320	ka	present	female
uuid:79e4aa2f-82b1-45de-8e1d-1339dbb4a412	anonymousUser	2012-06-02 15:59:49		2012-06-02 15:59:49			1	2012-06-02 15:59:49	2012-06-02 15:59:49	yes	21		No	2		Yes	322	mi	present	female
uuid:c6a84693-a535-4d99-90e6-d13726850534	anonymousUser	2012-06-02 15:59:49		2012-06-02 15:59:49			1	2012-06-02 15:59:49	2012-06-02 15:59:49	yes	25		Yes	2		Yes	322	js	other	male
uuid:a2bef3cf-a582-42df-92bb-63848bb8c31f	anonymousUser	2012-06-02 15:59:50		2012-06-02 15:59:50			1	2012-06-02 15:59:50	2012-06-02 15:59:50	yes	5		Yes	2		No	322	ls	present	female
uuid:44c36bf9-efc5-4a11-ab28-fd81280b0443	anonymousUser	2012-06-02 15:59:50		2012-06-02 15:59:50			1	2012-06-02 15:59:50	2012-06-02 15:59:50	yes	2		Yes	2		No	322	js	present	female
uuid:5b23dc74-7608-4beb-9ef7-44ea71fbb1af	anonymousUser	2012-06-02 15:59:51		2012-06-02 15:59:51			1	2012-06-02 15:59:51	2012-06-02 15:59:51	no	1		Yes	2		No	322	fs	present	female
uuid:b2cc4473-ce55-467b-a3c4-b7f1920e1008	anonymousUser	2012-06-02 15:59:58		2012-06-02 15:59:58			1	2012-06-02 15:59:58	2012-06-02 15:59:58	no	28		No	2		Yes	323	ji	present	female
uuid:ee02b864-4fd2-4c27-85b8-bbc7f843c879	anonymousUser	2012-06-02 15:59:59		2012-06-02 15:59:59			1	2012-06-02 15:59:59	2012-06-02 15:59:59	yes	10		Yes	2		No	323	mz	present	male
uuid:3b871769-0710-4c34-af59-c27318455a6d	anonymousUser	2012-06-02 15:59:59		2012-06-02 15:59:59			1	2012-06-02 15:59:59	2012-06-02 15:59:59	yes	7		Yes	2		No	323	cz	other	female
uuid:c6e68fb6-134f-4541-8fe0-715387cfe3af	anonymousUser	2012-06-02 16:00:01		2012-06-02 16:00:01			1	2012-06-02 16:00:01	2012-06-02 16:00:01	yes	35		Yes	2		Yes	324	pp	other	male
uuid:c130a7a0-2c55-45fa-8f27-c8621e98dd3b	anonymousUser	2012-06-02 16:00:02		2012-06-02 16:00:02			1	2012-06-02 16:00:02	2012-06-02 16:00:02	no	14		No	2		No	324	mp	present	female
uuid:3a89c0dd-1ca3-4177-861a-666d10f14a31	anonymousUser	2012-06-02 16:00:02		2012-06-02 16:00:02			1	2012-06-02 16:00:02	2012-06-02 16:00:02	yes	17		Yes	2		No	324	da	Out_not_back	male
uuid:55537459-155c-451a-9305-ffc4989220b3	anonymousUser	2012-06-02 16:00:03		2012-06-02 16:00:03			1	2012-06-02 16:00:03	2012-06-02 16:00:03	yes	19		Yes	2		Yes	324	tt	Expected_back_tomorrow	male
uuid:0787fbcb-3833-4886-bba9-7c037ba25b44	anonymousUser	2012-06-02 16:00:04		2012-06-02 16:00:04			1	2012-06-02 16:00:04	2012-06-02 16:00:04	yes	33		No	2		Yes	325	ac	present	female
uuid:9117b9f7-1dc6-4189-98fb-57b0defb54cd	anonymousUser	2012-06-02 16:00:04		2012-06-02 16:00:04			1	2012-06-02 16:00:04	2012-06-02 16:00:04	no	34		Yes	2		Yes	325	jf	Expected_back_tomorrow	male
uuid:cf07c9c2-cbf3-49e6-89bb-e9eefbfb6c19	anonymousUser	2012-06-02 16:00:05		2012-06-02 16:00:05			1	2012-06-02 16:00:05	2012-06-02 16:00:05	yes	9		Yes	2		No	325	jf	present	female
uuid:9904963e-66c5-4a78-9456-569913f3ed2b	anonymousUser	2012-06-02 16:00:05		2012-06-02 16:00:05			1	2012-06-02 16:00:05	2012-06-02 16:00:05	yes	7		Yes	2		No	325	ef	present	male
uuid:3b93fb54-a24b-4528-8661-6963a7ee2d5b	anonymousUser	2012-06-02 16:00:06		2012-06-02 16:00:06			1	2012-06-02 16:00:06	2012-06-02 16:00:06	yes	5		Yes	2		No	325	jf	present	female
uuid:26d4d2ab-2212-4605-93ff-48d6711cbb8a	anonymousUser	2012-06-02 16:00:08		2012-06-02 16:00:08			1	2012-06-02 16:00:08	2012-06-02 16:00:08	yes	72		No	2		Yes	326	ec	present	male
uuid:72c8e8ab-64fa-4149-83cd-cbcce5b47f86	anonymousUser	2012-06-02 16:00:11		2012-06-02 16:00:11			1	2012-06-02 16:00:11	2012-06-02 16:00:11	yes	64		No	2		Yes	327	ft	present	male
uuid:22dd6fe7-47b9-437e-8806-a36760fab384	anonymousUser	2012-06-02 16:00:11		2012-06-02 16:00:11			1	2012-06-02 16:00:11	2012-06-02 16:00:11	yes	56		No	2		Yes	327	vf	present	female
uuid:726202e3-7580-4078-b11d-6235c3c7e48b	anonymousUser	2012-06-02 16:00:12		2012-06-02 16:00:12			1	2012-06-02 16:00:12	2012-06-02 16:00:12	yes	15		Yes	2		No	327	cj	other	male
uuid:57f10404-b851-41fb-8799-362722874005	anonymousUser	2012-06-02 16:00:13		2012-06-02 16:00:13			1	2012-06-02 16:00:13	2012-06-02 16:00:13	yes	5		Yes	2		No	327	mo	present	male
uuid:e3ce7312-5627-47f6-8140-d99e82e748fd	anonymousUser	2012-06-02 17:10:38		2012-06-02 17:10:38			1	2012-06-02 17:10:38	2012-06-02 17:10:38	yes	16		Yes	5		No	268	Mj	na	female
uuid:c53d4e93-7239-4b1c-9f75-f0a9e2d397f4	anonymousUser	2012-06-02 17:10:40		2012-06-02 17:10:40			1	2012-06-02 17:10:40	2012-06-02 17:10:40	yes	45		No	5		No	268	Rd	other	female
uuid:30be2f14-8265-44f1-b63d-aa67a2730dbd	anonymousUser	2012-06-02 17:10:41		2012-06-02 17:10:41			1	2012-06-02 17:10:41	2012-06-02 17:10:41	yes	55		Yes	5		Yes	268	Vg	other	male
uuid:8e1ce94d-e4b0-410c-9015-53924ad9e47b	anonymousUser	2012-06-02 17:10:43		2012-06-02 17:10:43			1	2012-06-02 17:10:43	2012-06-02 17:10:43	yes	12		Yes	5		No	268	Ce	other	female
uuid:b7da6bf1-8878-40b6-a2c5-c9e3d7e303bc	anonymousUser	2012-06-02 17:10:49		2012-06-02 17:10:49			1	2012-06-02 17:10:49	2012-06-02 17:10:49	yes	999		No	5		Yes	269	Dp	present	female
uuid:5cb5cbf8-2afe-46b8-a919-d60ec1c5c8de	anonymousUser	2012-06-02 17:10:49		2012-06-02 17:10:49			1	2012-06-02 17:10:49	2012-06-02 17:10:49	yes	40		No	5		Yes	269	Te	present	male
uuid:3084e029-81ea-48e4-8352-9bc747692097	anonymousUser	2012-06-02 17:10:58		2012-06-02 17:10:58			1	2012-06-02 17:10:58	2012-06-02 17:10:58	yes	11		Yes	5		No	269	Ge	other	male
uuid:688b48fc-78d9-4943-8f70-26937323fce9	anonymousUser	2012-06-02 17:11:03		2012-06-02 17:11:03			1	2012-06-02 17:11:03	2012-06-02 17:11:03	no	3		Yes	5		No	269	Oe	other	male
uuid:9046fea6-e983-4478-99f6-4e3eb1ec4764	anonymousUser	2012-06-02 17:11:03		2012-06-02 17:11:03			1	2012-06-02 17:11:03	2012-06-02 17:11:03	yes	8		Yes	5		No	269	Je	other	male
uuid:2262fb0a-38fc-47d4-9836-f8e5af93e63a	anonymousUser	2012-06-02 17:11:31		2012-06-02 17:11:31			1	2012-06-02 17:11:31	2012-06-02 17:11:31	yes	29		No	5		Yes	270	Ke	present	female
uuid:94d01cc4-b059-45d2-873c-a6a890553c07	anonymousUser	2012-06-02 17:11:34		2012-06-02 17:11:34			1	2012-06-02 17:11:34	2012-06-02 17:11:34	yes	31		Yes	5		Yes	370	Jk	other	male
uuid:8f2ff6c5-a503-42c6-ace8-29379369f5e8	anonymousUser	2012-06-02 17:11:52		2012-06-02 17:11:52			1	2012-06-02 17:11:52	2012-06-02 17:11:52	yes	14		Yes	5		No	270	Jl	other	female
uuid:cb7c6e10-971d-46a5-9c23-8b5cc71f4b66	anonymousUser	2012-06-02 17:11:52		2012-06-02 17:11:52			1	2012-06-02 17:11:52	2012-06-02 17:11:52	yes	9		Yes	5		No	270	Cl	other	female
uuid:4719f05a-59af-4ac3-bd25-8ef53c653754	anonymousUser	2012-06-02 17:11:53		2012-06-02 17:11:53			1	2012-06-02 17:11:53	2012-06-02 17:11:53	yes	8		Yes	5		No	270	Bl	other	female
uuid:d6a9e138-8e88-4166-8f46-099ef32fe733	anonymousUser	2012-06-02 17:11:54		2012-06-02 17:11:54			1	2012-06-02 17:11:54	2012-06-02 17:11:54	yes	4		Yes	5		No	270	El	other	female
uuid:22f1bc42-ea59-4f61-9412-426feb94d9b5	anonymousUser	2012-06-02 17:11:55		2012-06-02 17:11:55			1	2012-06-02 17:11:55	2012-06-02 17:11:55	yes	999		Yes	5		Yes	271	Mc	present	female
uuid:54e1414b-c2e2-4867-9405-671b595c8d37	anonymousUser	2012-06-02 17:11:56		2012-06-02 17:11:56			1	2012-06-02 17:11:56	2012-06-02 17:11:56	yes	24		No	5		Yes	271	Bd	present	male
uuid:b72f7fd6-a00b-4cce-92ac-5c9bce0cc6da	anonymousUser	2012-06-02 17:11:56		2012-06-02 17:11:56			1	2012-06-02 17:11:56	2012-06-02 17:11:56	yes	80		No	5		Yes	271	Sd	present	male
uuid:86fbc98c-8767-4508-9f1d-7b7199833fbb	anonymousUser	2012-06-02 17:11:57		2012-06-02 17:11:57			1	2012-06-02 17:11:57	2012-06-02 17:11:57	yes	32		No	5		Yes	271	Jd	present	female
uuid:922fc770-b46c-4fec-afa8-7ba9180dc37d	anonymousUser	2012-06-02 17:12:01		2012-06-02 17:12:01			1	2012-06-02 17:12:01	2012-06-02 17:12:01	yes	45		No	5		Yes	272	Jj	present	female
uuid:5b706a1b-c24c-4327-b4dc-7533f33d8f12	anonymousUser	2012-06-02 17:12:01		2012-06-02 17:12:01			1	2012-06-02 17:12:01	2012-06-02 17:12:01	yes	14		Yes	5		No	272	Jd	other	female
uuid:2cf89d69-895f-45f5-9faf-d22ee1b7e4f8	anonymousUser	2012-06-02 17:12:02		2012-06-02 17:12:02			1	2012-06-02 17:12:02	2012-06-02 17:12:02	yes	35		No	5		Yes	272	Cd	present	female
uuid:859a1af0-efe5-474b-8d9d-b7fb633a98d9	anonymousUser	2012-06-02 17:12:02		2012-06-02 17:12:02			1	2012-06-02 17:12:02	2012-06-02 17:12:02	yes	20		No	5		Yes	272	Ep	present	female
uuid:3d2ed77e-6fb5-4317-878a-2bbd7ed6a272	anonymousUser	2012-06-02 17:12:04		2012-06-02 17:12:04			1	2012-06-02 17:12:04	2012-06-02 17:12:04	yes	9		Yes	5		No	272	Mp	other	male
uuid:f23b3db1-7a4d-4c3b-93ba-46ddec404a15	anonymousUser	2012-06-02 17:12:06		2012-06-02 17:12:06			1	2012-06-02 17:12:06	2012-06-02 17:12:06	yes	50		No	5		Yes	273	Be	present	male
uuid:4706490b-7267-42bb-be1f-a388e1b8b57b	anonymousUser	2012-06-02 17:12:07		2012-06-02 17:12:07			1	2012-06-02 17:12:07	2012-06-02 17:12:07	yes	22		Yes	5		Yes	273	Be	other	male
uuid:229d7b4f-db5f-466e-9527-142ed9dff02a	anonymousUser	2012-06-02 17:12:09		2012-06-02 17:12:09			1	2012-06-02 17:12:09	2012-06-02 17:12:09	yes	52		No	5		Yes	275	Ms	present	female
uuid:4d8374b0-acac-47d9-9054-fb988a55d647	anonymousUser	2012-06-02 17:12:09		2012-06-02 17:12:09			1	2012-06-02 17:12:09	2012-06-02 17:12:09	no	20		Yes	5		Yes	275	Rd	present	male
uuid:70ae20db-d813-4985-8bc7-e7c4f1fa4c02	anonymousUser	2012-06-02 17:12:09		2012-06-02 17:12:09			1	2012-06-02 17:12:09	2012-06-02 17:12:09	yes	18		Yes	5		Yes	275	Md	other	female
uuid:2959e668-e7b0-4a5b-bad3-44d1867fe76f	anonymousUser	2012-06-02 17:12:10		2012-06-02 17:12:10			1	2012-06-02 17:12:10	2012-06-02 17:12:10	yes	16		Yes	5		No	375	Gd	other	female
uuid:d21d5f96-9a55-4553-b860-ecbebbade24d	anonymousUser	2012-06-02 17:12:12		2012-06-02 17:12:12			1	2012-06-02 17:12:12	2012-06-02 17:12:12	yes	18		No	5		Yes	276	Fd	present	female
uuid:36b76b70-9df4-4c42-896e-dbd0e14ecdf2	anonymousUser	2012-06-02 17:12:12		2012-06-02 17:12:12			1	2012-06-02 17:12:12	2012-06-02 17:12:12	yes	49		Yes	5		Yes	376	Bb	other	male
uuid:cc2dd8d5-8cc9-417c-8fa9-af51cde63731	anonymousUser	2012-06-02 17:12:14		2012-06-02 17:12:14			1	2012-06-02 17:12:14	2012-06-02 17:12:14	no	54		No	5		Yes	278	Vm	present	male
uuid:51aca4b6-154f-4162-85c9-f7602b487dd0	anonymousUser	2012-06-02 17:12:16		2012-06-02 17:12:16			1	2012-06-02 17:12:16	2012-06-02 17:12:16	no	88		Yes	5		Yes	278	Ns	other	female
uuid:ce35e081-2595-4156-8c01-b2786bb0dfab	anonymousUser	2012-06-02 17:12:16		2012-06-02 17:12:16			1	2012-06-02 17:12:16	2012-06-02 17:12:16	no	43		No	5		Yes	278	Bl	present	female
uuid:cf2b5164-a1ca-47ce-a26c-31703db34070	anonymousUser	2012-06-02 17:13:08		2012-06-02 17:13:08			1	2012-06-02 17:13:08	2012-06-02 17:13:08	yes	14		Yes	5		No	270	Jl	other	female
uuid:beef8854-4f36-48a5-aa86-06a18b8fbb57	anonymousUser	2012-06-02 17:16:55		2012-06-02 17:16:55			1	2012-06-02 17:16:55	2012-06-02 17:16:55	yes	19		No	5		Yes	257	Ee	present	female
uuid:cbfe33cf-788b-428a-9de2-d3f05e422ee8	anonymousUser	2012-06-03 13:14:54		2012-06-03 13:14:54			1	2012-06-03 13:14:54	2012-06-03 13:14:54	yes	37		No	5		Yes	280	Ej	present	female
uuid:0ed291ae-fa95-464d-a388-86943688345d	anonymousUser	2012-06-03 13:14:55		2012-06-03 13:14:55			1	2012-06-03 13:14:55	2012-06-03 13:14:55	yes	42		Yes	5		Yes	280	Hp	other	male
uuid:c0f674c3-43a9-4bbf-8870-ec490bed03d3	anonymousUser	2012-06-03 13:14:55		2012-06-03 13:14:55			1	2012-06-03 13:14:55	2012-06-03 13:14:55	yes	9		Yes	5		No	280	Sp	other	male
uuid:d19390e4-6d26-434a-a590-6e2d1d3f9b6a	anonymousUser	2012-06-03 13:14:56		2012-06-03 13:14:56			1	2012-06-03 13:14:56	2012-06-03 13:14:56	yes	7		Yes	5		No	280	Ss	other	female
uuid:c94dcb68-82a9-44e9-8e90-1ad1242d34b8	anonymousUser	2012-06-03 13:14:58		2012-06-03 13:14:58			1	2012-06-03 13:14:58	2012-06-03 13:14:58	no	29		No	5		Yes	281	Dm	present	female
uuid:b52689df-fc1a-4d70-b318-32b19d905397	anonymousUser	2012-06-03 13:14:58		2012-06-03 13:14:58			1	2012-06-03 13:14:58	2012-06-03 13:14:58	yes	11		Yes	5		No	281	Lm	other	male
uuid:57ef7e35-037c-4317-a08e-fddb9bec219d	anonymousUser	2012-06-03 13:14:58		2012-06-03 13:14:58			1	2012-06-03 13:14:58	2012-06-03 13:14:58	yes	6		Yes	5		No	281	Sm	other	male
uuid:7dc78bb6-f4ad-488c-8ece-cef999c5ba4f	anonymousUser	2012-06-03 13:15:04		2012-06-03 13:15:04			1	2012-06-03 13:15:04	2012-06-03 13:15:04	no	29		No	5		Yes	281	Sj	present	male
uuid:0296a71c-50bf-4334-b6c7-edd081d0ebe5	anonymousUser	2012-06-03 13:15:08		2012-06-03 13:15:08			1	2012-06-03 13:15:08	2012-06-03 13:15:08	no	36		No	5		Yes	281	Ir	present	female
uuid:8f5d64b6-467f-4f45-9b8c-8b503a680d3d	anonymousUser	2012-06-03 13:15:11		2012-06-03 13:15:11			1	2012-06-03 13:15:11	2012-06-03 13:15:11	yes	52		Yes	5		Yes	282	Md	Out_not_back	male
uuid:5a45cf8b-4075-4f7c-8daa-ab0af24192f6	anonymousUser	2012-06-03 13:15:11		2012-06-03 13:15:11			1	2012-06-03 13:15:11	2012-06-03 13:15:11	yes	52		Yes	5		Yes	282	Cm	other	female
uuid:6d7b7335-4abb-4d1c-a2de-90f611486d49	anonymousUser	2012-06-03 13:15:12		2012-06-03 13:15:12			1	2012-06-03 13:15:12	2012-06-03 13:15:12	yes	18		No	5		Yes	282	Md	present	female
uuid:cd714a02-1d6a-401c-b579-9eee63f215f2	anonymousUser	2012-06-03 13:15:12		2012-06-03 13:15:12			1	2012-06-03 13:15:12	2012-06-03 13:15:12	yes	79		No	5		Yes	282	Op	present	female
uuid:71315212-8661-4914-96a5-39d9e1fd0853	anonymousUser	2012-06-03 13:15:13		2012-06-03 13:15:13			1	2012-06-03 13:15:13	2012-06-03 13:15:13	yes	18		No	5		Yes	282	Ma	present	female
uuid:cc778b60-47fb-403a-9d89-5b75ec85e8fc	anonymousUser	2012-06-03 13:15:13		2012-06-03 13:15:13			1	2012-06-03 13:15:13	2012-06-03 13:15:13	yes	22		Yes	5		Yes	282	Ml	other	female
uuid:e84cd73a-b679-4d87-beed-2b5fd225bfca	anonymousUser	2012-06-03 13:15:14		2012-06-03 13:15:14			1	2012-06-03 13:15:14	2012-06-03 13:15:14	yes	35		No	5		Yes	282	Mp	other	female
uuid:46443cec-1fa9-43df-86b0-49f16b481b71	anonymousUser	2012-06-03 13:15:14		2012-06-03 13:15:14			1	2012-06-03 13:15:14	2012-06-03 13:15:14	yes	33		Yes	5		Yes	282	Ms	other	female
uuid:bbef1651-ba12-4901-ab5b-6323bd69fbc8	anonymousUser	2012-06-03 13:15:15		2012-06-03 13:15:15			1	2012-06-03 13:15:15	2012-06-03 13:15:15	yes	26		No	5		Yes	282	Mg	present	male
uuid:15539bf5-4a15-4b0a-b753-cc3e75d65d9a	anonymousUser	2012-06-03 13:15:15		2012-06-03 13:15:15			1	2012-06-03 13:15:15	2012-06-03 13:15:15	yes	999		Yes	5		Yes	282	Me	other	female
uuid:42a38539-ac6f-49c5-96f7-fb750a78e4bc	anonymousUser	2012-06-03 13:15:16		2012-06-03 13:15:16			1	2012-06-03 13:15:16	2012-06-03 13:15:16	yes	8		Yes	5		No	282	Re	other	male
uuid:30eac821-1c1d-42d7-839b-6894fb817b12	anonymousUser	2012-06-03 13:15:16		2012-06-03 13:15:16			1	2012-06-03 13:15:16	2012-06-03 13:15:16	yes	25		Yes	5		Yes	282	Md	other	female
uuid:945a439c-51e4-4290-8541-4bc2001c12af	anonymousUser	2012-06-03 13:15:23		2012-06-03 13:15:23			1	2012-06-03 13:15:23	2012-06-03 13:15:23	yes	46		No	5		Yes	283	Fm	present	female
uuid:8d97a6e0-8699-46e3-8634-287bf6590788	anonymousUser	2012-06-03 13:15:23		2012-06-03 13:15:23			1	2012-06-03 13:15:23	2012-06-03 13:15:23	yes	46		No	5		Yes	283	Ds	present	male
uuid:494f1159-b62d-4418-b229-d5c3f6e4ed6d	anonymousUser	2012-06-03 13:15:24		2012-06-03 13:15:24			1	2012-06-03 13:15:24	2012-06-03 13:15:24	yes	21		No	5		Yes	283	Df	present	female
uuid:0db05240-4ee2-4590-b3c3-5c6d03a1855c	anonymousUser	2012-06-03 13:15:24		2012-06-03 13:15:24			1	2012-06-03 13:15:24	2012-06-03 13:15:24	yes	19		Yes	5		Yes	283	Dd	other	female
uuid:5876d5ee-43b2-45fd-b080-65f77fbcffa7	anonymousUser	2012-06-03 13:15:25		2012-06-03 13:15:25			1	2012-06-03 13:15:25	2012-06-03 13:15:25	yes	20		Yes	5		Yes	283	Dm	other	female
uuid:1f984a3d-592e-4799-a7f5-7fe79eb21baf	anonymousUser	2012-06-03 13:15:25		2012-06-03 13:15:25			1	2012-06-03 13:15:25	2012-06-03 13:15:25	yes	15		Yes	5		No	283	Mk	other	female
uuid:942324fe-6087-4e40-8949-7d19922b3d85	anonymousUser	2012-06-03 13:15:25		2012-06-03 13:15:25			1	2012-06-03 13:15:25	2012-06-03 13:15:25	yes	6		Yes	5		No	283	Ed	other	female
uuid:09fdd59e-5539-4b45-a949-fd4fec712a17	anonymousUser	2012-06-03 13:15:27		2012-06-03 13:15:27			1	2012-06-03 13:15:27	2012-06-03 13:15:27	yes	6		Yes	5		No	283	Rm	other	female
uuid:a255bec7-1804-4919-b6f9-bd0837ffc4aa	anonymousUser	2012-06-03 13:15:30		2012-06-03 13:15:30			1	2012-06-03 13:15:30	2012-06-03 13:15:30	no	29		No	5		Yes	284	Mj	present	female
uuid:848d1095-3dfd-4cc4-81a7-739678f6bae2	anonymousUser	2012-06-03 13:15:30		2012-06-03 13:15:30			1	2012-06-03 13:15:30	2012-06-03 13:15:30	yes	55		No	5		Yes	284	Mg	present	female
uuid:bd843667-0686-4686-a9b4-4486ce4408bb	anonymousUser	2012-06-03 13:15:31		2012-06-03 13:15:31			1	2012-06-03 13:15:31	2012-06-03 13:15:31	yes	999		Yes	5		Yes	284	Gr	other	male
uuid:d517964d-0c0f-400f-9aaa-90922b614ef2	anonymousUser	2012-06-03 13:15:33		2012-06-03 13:15:33			1	2012-06-03 13:15:33	2012-06-03 13:15:33	yes	33		No	5		Yes	285	Ea	present	female
uuid:5b852447-7ad5-4afc-b0a7-0fb05e1bde56	anonymousUser	2012-06-03 13:15:33		2012-06-03 13:15:33			1	2012-06-03 13:15:33	2012-06-03 13:15:33	yes	34		Yes	5		Yes	285	Jp	other	male
uuid:d3eeb370-a482-4d0e-8c7d-144e6cbf1a2c	anonymousUser	2012-06-03 13:15:34		2012-06-03 13:15:34			1	2012-06-03 13:15:34	2012-06-03 13:15:34	yes	20		Yes	5		Yes	285	Cj	other	male
uuid:76262e19-ba11-42f2-9b9c-afe74c856fef	anonymousUser	2012-06-03 13:15:35		2012-06-03 13:15:35			1	2012-06-03 13:15:35	2012-06-03 13:15:35	yes	9		Yes	5		No	285	Dd	other	female
uuid:0623e97f-802a-4635-ba65-81a8721dc31e	anonymousUser	2012-06-03 13:15:36		2012-06-03 13:15:36			1	2012-06-03 13:15:36	2012-06-03 13:15:36	yes	27		No	5		Yes	286	Cr	present	female
uuid:ba5d4f12-16d8-4091-a341-97a658ee9763	anonymousUser	2012-06-03 13:15:38		2012-06-03 13:15:38			1	2012-06-03 13:15:38	2012-06-03 13:15:38	yes	5		Yes	5		No	286	Sg	other	male
uuid:53c53c39-9ee2-474d-9b2d-759bdb47ecb4	anonymousUser	2012-06-03 13:15:39		2012-06-03 13:15:39			1	2012-06-03 13:15:39	2012-06-03 13:15:39	yes	84		No	5		Yes	287	Mp	present	female
uuid:cb08738c-0fc5-4e29-9b7f-3e977571155b	anonymousUser	2012-06-03 13:15:40		2012-06-03 13:15:40			1	2012-06-03 13:15:40	2012-06-03 13:15:40	yes	999		Yes	5		Yes	287	Dl	Out_not_back	female
uuid:7a3668f5-2c01-4bf9-ba2d-39b429dc9560	anonymousUser	2012-06-03 13:15:41		2012-06-03 13:15:41			1	2012-06-03 13:15:41	2012-06-03 13:15:41	yes	70		Yes	5		Yes	288	Al	other	female
uuid:032dbec1-1f6b-40e2-8f87-602e21d6f71e	anonymousUser	2012-06-03 13:15:42		2012-06-03 13:15:42			1	2012-06-03 13:15:42	2012-06-03 13:15:42	yes	48		No	5		Yes	288	Hp	present	female
uuid:9b4fcdca-b690-40db-9a60-a1762e2e09ec	anonymousUser	2012-06-03 13:15:42		2012-06-03 13:15:42			1	2012-06-03 13:15:42	2012-06-03 13:15:42	yes	46		Yes	5		Yes	288	Rp	Out_not_back	male
uuid:530ddc42-5541-421a-b67a-916450c80117	anonymousUser	2012-06-03 13:15:43		2012-06-03 13:15:43			1	2012-06-03 13:15:43	2012-06-03 13:15:43	yes	34		No	5		Yes	288	Pj	present	male
uuid:87f415df-6191-46e4-8928-c8c6677531e1	anonymousUser	2012-06-03 13:15:46		2012-06-03 13:15:46			1	2012-06-03 13:15:46	2012-06-03 13:15:46	yes	20		No	5		Yes	290	Fl	present	female
uuid:102b2f16-f8b3-4916-8bce-72402865e257	anonymousUser	2012-06-03 13:15:47		2012-06-03 13:15:47			1	2012-06-03 13:15:47	2012-06-03 13:15:47	yes	74		Yes	5		Yes	290	Mu	other	female
uuid:0e8a9162-58a1-4731-b865-6962c93ffcac	anonymousUser	2012-06-03 13:15:48		2012-06-03 13:15:48			1	2012-06-03 13:15:48	2012-06-03 13:15:48	yes	42		Yes	5		Yes	290	Ru	other	female
uuid:cbd8c0cf-edff-4768-8606-8713278e87e6	anonymousUser	2012-06-03 13:21:22		2012-06-03 13:21:22			1	2012-06-03 13:21:22	2012-06-03 13:21:22	yes	34		No	3	hffgd	Yes	140	jc	present	female
uuid:5b39c59a-4484-497c-8ae9-58bf70aa292d	anonymousUser	2012-06-03 13:21:23		2012-06-03 13:21:23			1	2012-06-03 13:21:23	2012-06-03 13:21:23	yes	56		No	3	hdg	Yes	140	jw	present	female
uuid:14800acc-04d5-485c-aff6-701bd0d181a0	anonymousUser	2012-06-03 13:21:23		2012-06-03 13:21:23			1	2012-06-03 13:21:23	2012-06-03 13:21:23	yes	36		Yes	3	df	Yes	140	fj	other	male
uuid:a5c5e455-3408-41a7-b5b5-e431a3e5097c	anonymousUser	2012-06-03 13:21:24		2012-06-03 13:21:24			1	2012-06-03 13:21:24	2012-06-03 13:21:24	yes	24		Yes	3	hfh	Yes	140	je	other	female
uuid:b684c66f-bbed-474f-b15b-3e290e6dc149	anonymousUser	2012-06-03 13:21:26		2012-06-03 13:21:26			1	2012-06-03 13:21:26	2012-06-03 13:21:26	yes	41		Yes	3	ffd	Yes	140	jd	other	male
uuid:cb48cd33-6e60-4cd5-b5ec-ee5e8ac05fea	anonymousUser	2012-06-03 13:21:29		2012-06-03 13:21:29			1	2012-06-03 13:21:29	2012-06-03 13:21:29	yes	34		No	3	hdgg	Yes	141	ke	present	female
uuid:cbe6a8a1-2729-4db9-8681-c497a3974180	anonymousUser	2012-06-03 13:21:29		2012-06-03 13:21:29			1	2012-06-03 13:21:29	2012-06-03 13:21:29	yes	30		No	3	nduf	Yes	141	jm	present	female
uuid:9fbc986a-7d16-421f-b759-752fe7c7c2e3	anonymousUser	2012-06-03 13:21:30		2012-06-03 13:21:30			1	2012-06-03 13:21:30	2012-06-03 13:21:30	yes	26		No	3	bduf	Yes	141	df	present	female
uuid:7f3d45f3-3d95-47ee-9143-64c57aa7e57f	anonymousUser	2012-06-03 13:21:30		2012-06-03 13:21:30			1	2012-06-03 13:21:30	2012-06-03 13:21:30	yes	5		Yes	3	hegd	No	141	fd	present	female
uuid:2cd65373-2897-4804-a881-140abc5669d1	anonymousUser	2012-06-03 13:21:31		2012-06-03 13:21:31			1	2012-06-03 13:21:31	2012-06-03 13:21:31	yes	10		Yes	3	cdhg	No	141	rdj	present	female
uuid:f66aaa5d-0732-4ab1-82cc-c50c9448b821	anonymousUser	2012-06-03 13:21:32		2012-06-03 13:21:32			1	2012-06-03 13:21:32	2012-06-03 13:21:32	yes	7		Yes	3	bdud	No	141	dr	present	female
uuid:ee012c98-2138-4d1c-a0af-0359254305b7	anonymousUser	2012-06-03 13:21:35		2012-06-03 13:21:35			1	2012-06-03 13:21:35	2012-06-03 13:21:35	yes	25		No	3	jryf	Yes	142	br	present	male
uuid:0902c9ff-4a5f-4bf2-8f79-a9efd5ec2544	anonymousUser	2012-06-03 13:21:36		2012-06-03 13:21:36			1	2012-06-03 13:21:36	2012-06-03 13:21:36	yes	18		Yes	3	gdud	No	142	lj	other	male
uuid:6c562caf-f064-4d40-b3db-576ad8492b84	anonymousUser	2012-06-03 13:21:39		2012-06-03 13:21:39			1	2012-06-03 13:21:39	2012-06-03 13:21:39	yes	62		No	3	hrud	Yes	144	rs	present	female
uuid:c65950dd-d561-413a-9d81-df761bcd6653	anonymousUser	2012-06-03 13:21:41		2012-06-03 13:21:41			1	2012-06-03 13:21:41	2012-06-03 13:21:41	yes	28		No	3	bfy	Yes	144	gg	present	female
uuid:eadb8c2d-2fed-4823-8f0f-5f013ce038d7	anonymousUser	2012-06-03 13:21:43		2012-06-03 13:21:43			1	2012-06-03 13:21:43	2012-06-03 13:21:43	yes	30		No	3	hdhd	Yes	144	wg	present	female
uuid:ab86b133-9bd4-4a4b-b2ee-962c4decf260	anonymousUser	2012-06-03 13:21:43		2012-06-03 13:21:43			1	2012-06-03 13:21:43	2012-06-03 13:21:43	yes	18		Yes	3	hfhc	No	144	eg	other	male
uuid:550c739d-eec9-41e5-9e22-b8516d8393dc	anonymousUser	2012-06-03 13:21:44		2012-06-03 13:21:44			1	2012-06-03 13:21:44	2012-06-03 13:21:44	yes	38		Yes	3	vdhdg	Yes	144	mg	other	female
uuid:7eadf1a0-81a3-42e0-aaaa-1e37e1a6dd1f	anonymousUser	2012-06-03 13:21:44		2012-06-03 13:21:44			1	2012-06-03 13:21:44	2012-06-03 13:21:44	yes	33		No	3	bfd	Yes	144	fg	other	male
uuid:831fe2e7-7ed7-49b0-b64a-fa61a114460b	anonymousUser	2012-06-03 13:21:49		2012-06-03 13:21:49			1	2012-06-03 13:21:49	2012-06-03 13:21:49	yes	52		Yes	3	vfgd	Yes	145	jps	other	male
uuid:c3470281-4b5c-40d8-97e7-0e45eb98e2ba	anonymousUser	2012-06-03 13:21:49		2012-06-03 13:21:49			1	2012-06-03 13:21:49	2012-06-03 13:21:49	yes	50		Yes	3	gef	Yes	145	jv	other	female
uuid:bc100468-fa49-4da5-bb74-82316a9af10a	anonymousUser	2012-06-03 13:21:50		2012-06-03 13:21:50			1	2012-06-03 13:21:50	2012-06-03 13:21:50	yes	24		No	3	hrf	Yes	145	jw	present	male
uuid:1891a9f5-000b-4427-ab5c-dbce44846040	anonymousUser	2012-06-03 13:21:50		2012-06-03 13:21:50			1	2012-06-03 13:21:50	2012-06-03 13:21:50	yes	9		Yes	3	hdhd	No	145	jk	present	male
uuid:450c3ba4-9889-46d6-a07a-fef4f7583204	anonymousUser	2012-06-03 13:21:51		2012-06-03 13:21:51			1	2012-06-03 13:21:51	2012-06-03 13:21:51	yes	7		Yes	3	bdudg	No	145	jj	present	female
uuid:9e74459d-d1c0-4984-be93-bce32bce478b	anonymousUser	2012-06-03 13:21:54		2012-06-03 13:21:54			1	2012-06-03 13:21:54	2012-06-03 13:21:54	yes	47		No	3	hrid	Yes	146	df	present	male
uuid:6ae209eb-4818-4c38-b568-e8822b0d4690	anonymousUser	2012-06-03 13:21:57		2012-06-03 13:21:57			1	2012-06-03 13:21:57	2012-06-03 13:21:57	yes	38		No	3	hed	Yes	146	jj	present	female
uuid:29a49403-a2c1-4085-9372-609983b09f6c	anonymousUser	2012-06-03 13:22:06		2012-06-03 13:22:06			1	2012-06-03 13:22:06	2012-06-03 13:22:06	yes	42		No	3	fuf	Yes	147	mjb	present	female
uuid:d17c85ac-75e6-4eca-9c1b-936a8424ba5f	anonymousUser	2012-06-03 13:22:08		2012-06-03 13:22:08			1	2012-06-03 13:22:08	2012-06-03 13:22:08	yes	18		No	3	bhdj	No	147	jjb	present	male
uuid:4ee23064-cba4-44bf-881e-480ebd38b6ff	anonymousUser	2012-06-03 13:22:10		2012-06-03 13:22:10			1	2012-06-03 13:22:10	2012-06-03 13:22:10	yes	22		Yes	3	wnh	Yes	147	md	other	female
uuid:cee220b7-b33d-4977-be9e-41c254e7ec61	anonymousUser	2012-06-03 13:22:12		2012-06-03 13:22:12			1	2012-06-03 13:22:12	2012-06-03 13:22:12	yes	32		Yes	3	fydh	Yes	147	ij	other	female
uuid:5e30495a-d4af-4102-b1f5-231f616d52b7	anonymousUser	2012-06-03 13:22:18		2012-06-03 13:22:18			1	2012-06-03 13:22:18	2012-06-03 13:22:18	yes	40		Yes	3	gixd	Yes	147	gsj	other	female
uuid:ef7c58a9-9b5b-4267-b6a5-0774f6e51b77	anonymousUser	2012-06-03 13:22:29		2012-06-03 13:22:29			1	2012-06-03 13:22:29	2012-06-03 13:22:29	yes	74		No	3	vduc	Yes	149	mb	present	male
uuid:6c4607ef-b05e-439c-a936-80441a1ec35f	anonymousUser	2012-06-03 13:22:31		2012-06-03 13:22:31			1	2012-06-03 13:22:31	2012-06-03 13:22:31	yes	22		Yes	3	gfjv	Yes	149	gb	other	male
uuid:1193f7f5-974f-45bd-b5b5-e4a6efa9cc98	anonymousUser	2012-06-03 13:22:35		2012-06-03 13:22:35			1	2012-06-03 13:22:35	2012-06-03 13:22:35	yes	18		Yes	3	bfjx	No	149	r	other	female
uuid:430e27a6-41ea-492b-83cb-4b58f3dbd203	anonymousUser	2012-06-03 13:22:37		2012-06-03 13:22:37			1	2012-06-03 13:22:37	2012-06-03 13:22:37	yes	11		Yes	3	vhf	No	149	gbd	other	female
uuid:076dea46-927b-43f4-bb62-b8579fff1f7f	anonymousUser	2012-06-03 13:22:39		2012-06-03 13:22:39			1	2012-06-03 13:22:39	2012-06-03 13:22:39	yes	73		Yes	3	bfg	Yes	149	ms	other	female
uuid:25c019de-1c31-4ec5-b08e-d587f5fc2d8e	anonymousUser	2012-06-03 13:22:46		2012-06-03 13:22:46			1	2012-06-03 13:22:46	2012-06-03 13:22:46	no	23		No	3	li pat fel byen premye fwa a.	Yes	151	cb	present	female
uuid:11e661e8-63c3-4bcb-8565-21fcd1b3b402	anonymousUser	2012-06-03 13:22:46		2012-06-03 13:22:46			1	2012-06-03 13:22:46	2012-06-03 13:22:46	yes	19		Yes	3	vghc	Yes	151	kg	other	female
uuid:d962e285-48cc-477c-a898-c2024a446852	anonymousUser	2012-06-03 13:22:46		2012-06-03 13:22:46			1	2012-06-03 13:22:46	2012-06-03 13:22:46	yes	45		Yes	3	brhd	Yes	151	aj	other	female
uuid:df0728f6-4220-4e79-abe7-c2f2020e71ab	anonymousUser	2012-06-03 13:22:47		2012-06-03 13:22:47			1	2012-06-03 13:22:47	2012-06-03 13:22:47	yes	22		Yes	3	hrhg	Yes	151	aa	other	female
uuid:c4d016f6-9e3d-4984-b181-c2729c617c49	anonymousUser	2012-06-03 13:49:16		2012-06-03 13:49:16			1	2012-06-03 13:49:16	2012-06-03 13:49:16	no	80		No	2		Yes	328	mj	present	female
uuid:9d338aac-d658-4bf0-a34c-6404a47fd3b8	anonymousUser	2012-06-03 13:49:19		2012-06-03 13:49:19			1	2012-06-03 13:49:19	2012-06-03 13:49:19	no	80		No	2		Yes	328	ma	present	female
uuid:6a1cbf35-e382-43fb-8277-f8ef5ff5b37e	anonymousUser	2012-06-03 13:49:26		2012-06-03 13:49:26			1	2012-06-03 13:49:26	2012-06-03 13:49:26	yes	30		No	2		Yes	329	fd	present	female
uuid:bffbd869-e657-4744-b3fc-8c3a361bdfca	anonymousUser	2012-06-03 13:49:26		2012-06-03 13:49:26			1	2012-06-03 13:49:26	2012-06-03 13:49:26	no	23		Yes	2		Yes	329	nc	present	female
uuid:a3167a90-996c-4e5e-93ba-01446e0c23c0	anonymousUser	2012-06-03 13:49:29		2012-06-03 13:49:29			1	2012-06-03 13:49:29	2012-06-03 13:49:29	yes	10		Yes	2		No	329	cm	present	female
uuid:e37822fe-457f-480a-9be3-eaa089d4b834	anonymousUser	2012-06-03 13:49:30		2012-06-03 13:49:30			1	2012-06-03 13:49:30	2012-06-03 13:49:30	yes	42		Yes	2		Yes	329	jd	other	female
uuid:13e95570-8b1e-4855-94ee-f2e04cfe81c7	anonymousUser	2012-06-03 13:49:30		2012-06-03 13:49:30			1	2012-06-03 13:49:30	2012-06-03 13:49:30	yes	69		Yes	2		Yes	329	md	other	female
uuid:f0fef4ca-c64e-40b2-9d16-ca9c1a9718b2	anonymousUser	2012-06-03 13:49:31		2012-06-03 13:49:31			1	2012-06-03 13:49:31	2012-06-03 13:49:31	yes	71		Yes	2		Yes	329	od	other	male
uuid:37e3de29-9b80-4d7e-b849-785f31a6dec0	anonymousUser	2012-06-03 13:49:33		2012-06-03 13:49:33			1	2012-06-03 13:49:33	2012-06-03 13:49:33	yes	32		No	2		Yes	330	jc	present	female
uuid:f8336651-5086-4621-89af-95c5b87d9bf7	anonymousUser	2012-06-03 13:49:35		2012-06-03 13:49:35			1	2012-06-03 13:49:35	2012-06-03 13:49:35	yes	40		No	2		Yes	331	mf	present	male
uuid:cc28c973-854b-4a10-8342-3f9822ad7dda	anonymousUser	2012-06-03 13:49:37		2012-06-03 13:49:37			1	2012-06-03 13:49:37	2012-06-03 13:49:37	yes	32		No	2		Yes	331	cn	present	female
uuid:78519d8d-ade2-4d74-afa9-81bdd00fff9b	anonymousUser	2012-06-03 13:49:37		2012-06-03 13:49:37			1	2012-06-03 13:49:37	2012-06-03 13:49:37	yes	12		Yes	2		No	331	lf	other	male
uuid:21581da7-bbe7-4cd5-88aa-381d2485dce7	anonymousUser	2012-06-03 13:49:37		2012-06-03 13:49:37			1	2012-06-03 13:49:37	2012-06-03 13:49:37	yes	10		Yes	2		No	331	sl	other	male
uuid:06e45b49-b3c3-4205-af82-d3ca30b64da2	anonymousUser	2012-06-03 13:49:40		2012-06-03 13:49:40			1	2012-06-03 13:49:40	2012-06-03 13:49:40	yes	42		No	2		Yes	332	mj	present	female
uuid:4ba9b741-de17-4d55-999f-f8bf279adde8	anonymousUser	2012-06-03 13:49:41		2012-06-03 13:49:41			1	2012-06-03 13:49:41	2012-06-03 13:49:41	yes	13		No	2		No	332	rn	present	female
uuid:0706dbec-cb65-4959-9261-2361920dd60a	anonymousUser	2012-06-03 13:49:41		2012-06-03 13:49:41			1	2012-06-03 13:49:41	2012-06-03 13:49:41	yes	12		No	2		No	332	lf	present	male
uuid:5e2ca5b7-0b54-44da-ab2a-07672b5e01ea	anonymousUser	2012-06-03 13:49:42		2012-06-03 13:49:42			1	2012-06-03 13:49:42	2012-06-03 13:49:42	yes	14		No	2		No	332	jd	present	male
uuid:3d46973c-e12f-47b5-ac87-07c5eab58d87	anonymousUser	2012-06-03 13:49:42		2012-06-03 13:49:42			1	2012-06-03 13:49:42	2012-06-03 13:49:42	yes	30		Yes	2		Yes	332	mj	Expected_back_tomorrow	male
uuid:a555054d-a4ab-4eac-8eef-abc7ff85771a	anonymousUser	2012-06-03 13:49:43		2012-06-03 13:49:43			1	2012-06-03 13:49:43	2012-06-03 13:49:43	yes	80		Yes	2		Yes	332	rj	other	male
uuid:79aae138-f103-4ca2-aa5f-9dbfddf1000c	anonymousUser	2012-06-03 13:49:46		2012-06-03 13:49:46			1	2012-06-03 13:49:46	2012-06-03 13:49:46	yes	31		Yes	2		Yes	334	dj	other	male
uuid:07cc5065-aecd-47e4-b8de-fedd28030ac8	anonymousUser	2012-06-03 13:49:46		2012-06-03 13:49:46			1	2012-06-03 13:49:46	2012-06-03 13:49:46	no	26		No	2		Yes	334	cc	present	female
uuid:028ec363-843b-4240-97b1-c444d5312093	anonymousUser	2012-06-03 13:49:47		2012-06-03 13:49:47			1	2012-06-03 13:49:47	2012-06-03 13:49:47	yes	39		Yes	2		Yes	334	lm	other	female
uuid:4aeb6b88-12db-40a1-83fa-5b97cc117f11	anonymousUser	2012-06-03 13:49:47		2012-06-03 13:49:47			1	2012-06-03 13:49:47	2012-06-03 13:49:47	yes	9		Yes	2		No	334	dg	other	male
uuid:f54d1f25-1cac-43cd-bafa-f2b14bdc86b2	anonymousUser	2012-06-03 13:49:48		2012-06-03 13:49:48			1	2012-06-03 13:49:48	2012-06-03 13:49:48	no	2		Yes	2		No	334	dg	present	female
uuid:25f2894e-3e6c-4d53-9e24-c0fa4b79ad8b	anonymousUser	2012-06-03 13:49:48		2012-06-03 13:49:48			1	2012-06-03 13:49:48	2012-06-03 13:49:48	yes	20		No	2		Yes	334	lo	present	male
uuid:8ec210aa-0df5-4999-9202-e616fa942b1a	anonymousUser	2012-06-03 13:49:49		2012-06-03 13:49:49			1	2012-06-03 13:49:49	2012-06-03 13:49:49	yes	26		Yes	2		Yes	334	jl	other	female
uuid:d96671d5-e119-475a-aa15-5f8acbbb89da	anonymousUser	2012-06-03 13:49:54		2012-06-03 13:49:54			1	2012-06-03 13:49:54	2012-06-03 13:49:54	no	27		No	2		Yes	335	ml	present	female
uuid:b68c83a0-459b-498a-87f8-fc179a74094f	anonymousUser	2012-06-03 13:49:55		2012-06-03 13:49:55			1	2012-06-03 13:49:55	2012-06-03 13:49:55	yes	38		No	2		Yes	335	pl	present	male
uuid:aaf0a45f-fd20-4654-b5ae-8f7163dc66ed	anonymousUser	2012-06-03 13:49:56		2012-06-03 13:49:56			1	2012-06-03 13:49:56	2012-06-03 13:49:56	no	2		Yes	2		No	335	pl	present	male
uuid:e8c14287-0138-4085-bd90-3e4b1c0881a0	anonymousUser	2012-06-03 13:49:58		2012-06-03 13:49:58			1	2012-06-03 13:49:58	2012-06-03 13:49:58	no	40		No	2		Yes	336	fr	present	female
uuid:cc1e06d6-2add-4a63-98fe-bce20f67c1e7	anonymousUser	2012-06-03 13:49:58		2012-06-03 13:49:58			1	2012-06-03 13:49:58	2012-06-03 13:49:58	yes	45		No	2		Yes	336	pr	present	male
uuid:5d085078-4849-4935-87d2-17590864ad97	anonymousUser	2012-06-03 13:49:59		2012-06-03 13:49:59			1	2012-06-03 13:49:59	2012-06-03 13:49:59	yes	14		No	2		No	336	rr	present	male
uuid:33cb8d59-b7be-43dd-80d6-611546705a4a	anonymousUser	2012-06-03 13:50:00		2012-06-03 13:50:00			1	2012-06-03 13:50:00	2012-06-03 13:50:00	yes	17		No	2		No	336	dp	present	male
uuid:9a4b66f4-12c3-4c28-9e84-216477c43171	anonymousUser	2012-06-03 13:50:00		2012-06-03 13:50:00			1	2012-06-03 13:50:00	2012-06-03 13:50:00	yes	20		Yes	2		Yes	336	gf	other	male
uuid:bec38541-245b-42d1-9032-974cf2ed9e6c	anonymousUser	2012-06-03 14:47:41		2012-06-03 14:47:41			1	2012-06-03 14:47:41	2012-06-03 14:47:41	yes	28		No	4		Yes	162	A m	present	male
uuid:61875724-bb63-4e50-8725-24de724b6560	anonymousUser	2012-06-03 14:47:43		2012-06-03 14:47:43			1	2012-06-03 14:47:43	2012-06-03 14:47:43	yes	50		No	4		Yes	162	D n	present	male
uuid:95cb302f-bed0-4c42-86ec-fcf7bc9ff58f	anonymousUser	2012-06-03 14:47:44		2012-06-03 14:47:44			1	2012-06-03 14:47:44	2012-06-03 14:47:44	yes	45		No	4	Ok	Yes	162	J k	present	female
uuid:15a8aec7-4e81-4463-9c68-adca88b4bdad	anonymousUser	2012-06-03 14:47:45		2012-06-03 14:47:45			1	2012-06-03 14:47:45	2012-06-03 14:47:45	yes	48		Yes	4		Yes	162	I j	Expected_back_tomorrow	male
uuid:2d7db535-92d5-4130-b65d-a0e3486c6070	anonymousUser	2012-06-03 14:47:49		2012-06-03 14:47:49			1	2012-06-03 14:47:49	2012-06-03 14:47:49	yes	16		No	4		No	162	S n	present	female
uuid:1598ec59-7f13-46bb-8d4d-77ddc28e2e6f	anonymousUser	2012-06-03 14:47:51		2012-06-03 14:47:51			1	2012-06-03 14:47:51	2012-06-03 14:47:51	yes	16		No	4		No	162	I j	present	female
uuid:40d9bbe2-cf98-4efe-b480-b83f9a2194e7	anonymousUser	2012-06-03 14:47:51		2012-06-03 14:47:51			1	2012-06-03 14:47:51	2012-06-03 14:47:51	yes	11		No	4		No	162	M j	present	female
uuid:f1275d9b-74aa-4b99-b9a6-a1ca9e4c40e1	anonymousUser	2012-06-03 14:47:56		2012-06-03 14:47:56			1	2012-06-03 14:47:56	2012-06-03 14:47:56	yes	53		No	4		Yes	163	E p	present	male
uuid:19b79382-f9cd-4cd7-936e-893cc2e86fe9	anonymousUser	2012-06-03 14:47:57		2012-06-03 14:47:57			1	2012-06-03 14:47:57	2012-06-03 14:47:57	yes	51		Yes	4		Yes	163	A i	Expected_back_tomorrow	female
uuid:32cd0c80-b2b4-489a-82be-ac3296543f83	anonymousUser	2012-06-03 14:47:57		2012-06-03 14:47:57			1	2012-06-03 14:47:57	2012-06-03 14:47:57	yes	9		Yes	4	Ok	No	163	S p	present	female
uuid:01339866-73cd-488e-899d-89e1b773ac43	anonymousUser	2012-06-03 14:47:58		2012-06-03 14:47:58			1	2012-06-03 14:47:58	2012-06-03 14:47:58	yes	19		Yes	4		Yes	163	A m p	Expected_back_tomorrow	female
uuid:db9b1ef2-c1fb-4b3d-92be-8ec4f9b7854e	anonymousUser	2012-06-03 14:47:58		2012-06-03 14:47:58			1	2012-06-03 14:47:58	2012-06-03 14:47:58	yes	27		Yes	4		Yes	163	S p	Expected_back_tomorrow	male
uuid:83196ddd-4e02-4327-b3a1-220926eabb9e	anonymousUser	2012-06-03 14:47:59		2012-06-03 14:47:59			1	2012-06-03 14:47:59	2012-06-03 14:47:59	yes	15		Yes	4		No	163	J p	Expected_back_tomorrow	female
uuid:a6c273e5-c9d8-4fa9-9125-027fa4016ee9	anonymousUser	2012-06-03 14:47:59		2012-06-03 14:47:59			1	2012-06-03 14:47:59	2012-06-03 14:47:59	unknown	2		Yes	4		No	163	K c	present	female
uuid:7c214d7b-d746-487f-8f4e-7ae9db55aeca	anonymousUser	2012-06-03 14:48:02		2012-06-03 14:48:02			1	2012-06-03 14:48:02	2012-06-03 14:48:02	yes	23		No	4		Yes	164	K f	present	female
uuid:d7db563d-0152-45c9-ab43-2bc63fa98a33	anonymousUser	2012-06-03 14:48:03		2012-06-03 14:48:03			1	2012-06-03 14:48:03	2012-06-03 14:48:03	yes	62		No	4		Yes	164	J o	present	female
uuid:d28a094f-e9a2-4c12-a577-441778fddc67	anonymousUser	2012-06-03 14:48:04		2012-06-03 14:48:04			1	2012-06-03 14:48:04	2012-06-03 14:48:04	yes	30		No	4		Yes	164	S f	present	female
uuid:d83e7327-9d0c-44c2-894c-ee24b0d0c1a7	anonymousUser	2012-06-03 14:48:07		2012-06-03 14:48:07			1	2012-06-03 14:48:07	2012-06-03 14:48:07	yes	21		Yes	4		Yes	164	G f	Expected_back_tomorrow	male
uuid:e4799907-f581-43c0-b9e8-7d370352f7ad	anonymousUser	2012-06-03 14:48:07		2012-06-03 14:48:07			1	2012-06-03 14:48:07	2012-06-03 14:48:07	yes	18		Yes	4		No	164	G f	Expected_back_tomorrow	male
uuid:fdd9aac3-8591-467d-ad0b-eecce1daa3d9	anonymousUser	2012-06-03 14:48:08		2012-06-03 14:48:08			1	2012-06-03 14:48:08	2012-06-03 14:48:08	yes	40		Yes	4		Yes	164	J f	Expected_back_tomorrow	male
uuid:c123fef6-c638-47c5-bc7d-660f139bfd02	anonymousUser	2012-06-03 14:48:09		2012-06-03 14:48:09			1	2012-06-03 14:48:09	2012-06-03 14:48:09	yes	49		Yes	4		Yes	165	O j	Expected_back_tomorrow	male
uuid:10ed415c-dbcd-4e68-880a-bb2744d7da74	anonymousUser	2012-06-03 14:48:09		2012-06-03 14:48:09			1	2012-06-03 14:48:09	2012-06-03 14:48:09	yes	46		No	4		Yes	165	A o	present	female
uuid:bd395969-37e9-409b-9b9a-6add5cad53ca	anonymousUser	2012-06-03 14:48:11		2012-06-03 14:48:11			1	2012-06-03 14:48:11	2012-06-03 14:48:11	yes	15		No	4		No	165	S o	present	male
uuid:29825494-c919-4ad3-95bb-b417066a1957	anonymousUser	2012-06-03 14:48:11		2012-06-03 14:48:11			1	2012-06-03 14:48:11	2012-06-03 14:48:11	yes	15		No	4		No	165	G o	present	male
uuid:4a82a1a5-220b-423f-a015-581c344fcc19	anonymousUser	2012-06-03 14:48:12		2012-06-03 14:48:12			1	2012-06-03 14:48:12	2012-06-03 14:48:12	yes	13		Yes	4		No	165	C o	Expected_back_tomorrow	male
uuid:0dbdae32-a76f-49cf-b451-3e48d0a19c75	anonymousUser	2012-06-03 14:48:12		2012-06-03 14:48:12			1	2012-06-03 14:48:12	2012-06-03 14:48:12	yes	9		Yes	4		No	165	H o	present	male
uuid:514fe935-8b7c-453d-a58b-31ccf09d2dce	anonymousUser	2012-06-03 14:48:14		2012-06-03 14:48:14			1	2012-06-03 14:48:14	2012-06-03 14:48:14	yes	50		No	4		Yes	166	T p	present	female
uuid:3715e3e1-e050-42a8-a50d-61900d7a1d98	anonymousUser	2012-06-03 14:48:14		2012-06-03 14:48:14			1	2012-06-03 14:48:14	2012-06-03 14:48:14	yes	27		No	4		Yes	166	R c	present	female
uuid:efc0e7c4-fa66-4f1c-b90d-93c6d7fb4033	anonymousUser	2012-06-03 14:48:15		2012-06-03 14:48:15			1	2012-06-03 14:48:15	2012-06-03 14:48:15	yes	22		No	4		Yes	166	R j	present	female
uuid:b6b48554-cb90-4b1a-8eb0-6d89ad0d3206	anonymousUser	2012-06-03 14:48:19		2012-06-03 14:48:19			1	2012-06-03 14:48:19	2012-06-03 14:48:19	yes	20		No	4		Yes	167	K a	present	female
uuid:f63d44e2-df82-4ce4-9fe5-d0bcf1827445	anonymousUser	2012-06-03 14:48:19		2012-06-03 14:48:19			1	2012-06-03 14:48:19	2012-06-03 14:48:19	yes	70		No	4		Yes	167	I t	present	female
uuid:afd3797a-bdd4-4c66-8c0e-424d3d7d76c2	anonymousUser	2012-06-03 14:48:20		2012-06-03 14:48:20			1	2012-06-03 14:48:20	2012-06-03 14:48:20	yes	47		Yes	4		Yes	167	I s	Expected_back_tomorrow	female
uuid:7b7457e8-be7b-4e43-aacc-8e1e18b64b8d	anonymousUser	2012-06-03 14:48:20		2012-06-03 14:48:20			1	2012-06-03 14:48:20	2012-06-03 14:48:20	yes	12		No	4		No	167	J s	present	female
uuid:92680bd9-9709-433b-a4da-9ac4c3c2b51e	anonymousUser	2012-06-03 14:48:21		2012-06-03 14:48:21			1	2012-06-03 14:48:21	2012-06-03 14:48:21	yes	10		Yes	4		No	167	S s	present	female
uuid:1fa76598-140c-40f4-94a2-ab0ce1824baf	anonymousUser	2012-06-03 14:48:21		2012-06-03 14:48:21			1	2012-06-03 14:48:21	2012-06-03 14:48:21	yes	5		Yes	4		No	167	D a	present	female
uuid:d85fb153-35f2-43e3-885e-cc3122aab99e	anonymousUser	2012-06-03 14:48:22		2012-06-03 14:48:22			1	2012-06-03 14:48:22	2012-06-03 14:48:22	no	2		Yes	4		No	167	C s	present	male
uuid:3983d2d9-9d13-4404-9dd8-8259095c2165	anonymousUser	2012-06-03 14:48:22		2012-06-03 14:48:22			1	2012-06-03 14:48:22	2012-06-03 14:48:22	yes	27		Yes	4		Yes	167	R s	Expected_back_tomorrow	male
uuid:179e482b-34a0-45fd-adbe-77e6f24d2f3d	anonymousUser	2012-06-03 14:48:24		2012-06-03 14:48:24			1	2012-06-03 14:48:24	2012-06-03 14:48:24	no	53		No	4		Yes	168	M b	present	female
uuid:48a6a1c7-234e-4200-9eba-ef155f4fe41e	anonymousUser	2012-06-03 14:48:24		2012-06-03 14:48:24			1	2012-06-03 14:48:24	2012-06-03 14:48:24	no	60		Yes	4	Ok	Yes	168	B j	Expected_back_tomorrow	male
uuid:e4db63c4-1074-4d5b-9c3d-a51d2ccf43b0	anonymousUser	2012-06-03 14:48:27		2012-06-03 14:48:27			1	2012-06-03 14:48:27	2012-06-03 14:48:27	no	30		Yes	4		Yes	168	B j	Expected_back_tomorrow	male
uuid:728721dc-db7f-4371-92c3-86d68bb72c12	anonymousUser	2012-06-03 14:48:28		2012-06-03 14:48:28			1	2012-06-03 14:48:28	2012-06-03 14:48:28	no	23		No	4		Yes	168	S j	present	male
uuid:b82b9723-95c7-4a8f-b374-f96e93ebcffe	anonymousUser	2012-06-03 14:48:28		2012-06-03 14:48:28			1	2012-06-03 14:48:28	2012-06-03 14:48:28	yes	28		No	4		Yes	168	I j	present	female
uuid:e9084323-2955-46c8-93ff-608801bc3f4d	anonymousUser	2012-06-03 14:48:29		2012-06-03 14:48:29			1	2012-06-03 14:48:29	2012-06-03 14:48:29	no	26		Yes	4		Yes	168	J n	Expected_back_tomorrow	female
uuid:ea7657ce-e7b4-4147-ba41-89f154a0e315	anonymousUser	2012-06-03 14:48:29		2012-06-03 14:48:29			1	2012-06-03 14:48:29	2012-06-03 14:48:29	no	24		Yes	4		Yes	168	A j	Expected_back_tomorrow	male
uuid:a32d9f29-5841-44ee-a7f3-918a914f95ad	anonymousUser	2012-06-03 15:12:40		2012-06-03 15:12:40			1	2012-06-03 15:12:40	2012-06-03 15:12:40	yes	35		No	5		Yes	291	Mp	present	female
uuid:8c46bac5-92ce-4c8f-ad77-a963b23cf745	anonymousUser	2012-06-03 15:12:41		2012-06-03 15:12:41			1	2012-06-03 15:12:41	2012-06-03 15:12:41	yes	14		Yes	5		No	291	Lw	other	female
uuid:6506eed5-3033-4969-a1c6-c917c43c9c22	anonymousUser	2012-06-03 15:12:42		2012-06-03 15:12:42			1	2012-06-03 15:12:42	2012-06-03 15:12:42	yes	20		No	5		Yes	291	Es	present	female
uuid:ff674243-b171-4ad4-952d-56ef4b77dfbf	anonymousUser	2012-06-03 15:12:43		2012-06-03 15:12:43			1	2012-06-03 15:12:43	2012-06-03 15:12:43	yes	10		Yes	5		No	291	Lm	other	male
uuid:eac8b6aa-f8b0-4ced-89b4-34360afedd09	anonymousUser	2012-06-03 15:12:43		2012-06-03 15:12:43			1	2012-06-03 15:12:43	2012-06-03 15:12:43	yes	5		Yes	5		No	291	Ld	other	female
uuid:9ddca5f0-940e-4059-b78b-95945743f301	anonymousUser	2012-06-03 15:12:50		2012-06-03 15:12:50			1	2012-06-03 15:12:50	2012-06-03 15:12:50	no	24		No	5		Yes	292	Mm	present	female
uuid:7a243604-751e-425e-99ca-44785d29dd21	anonymousUser	2012-06-03 15:12:50		2012-06-03 15:12:50			1	2012-06-03 15:12:50	2012-06-03 15:12:50	yes	32		Yes	5		Yes	292	Rs	other	male
uuid:da08a5bd-7df7-4d08-931b-c53dc6b77e3d	anonymousUser	2012-06-03 15:12:51		2012-06-03 15:12:51			1	2012-06-03 15:12:51	2012-06-03 15:12:51	no	23		No	5		Yes	292	Er	present	male
uuid:2816b74f-0317-4605-9d3a-ba159e259bb9	anonymousUser	2012-06-03 15:12:51		2012-06-03 15:12:51			1	2012-06-03 15:12:51	2012-06-03 15:12:51	yes	8		Yes	5		No	292	Ed	other	male
uuid:548d51cc-927f-42a7-b4c9-d740b0cbe69e	anonymousUser	2012-06-03 15:12:52		2012-06-03 15:12:52			1	2012-06-03 15:12:52	2012-06-03 15:12:52	yes	25		Yes	5		Yes	292	Lj	Out_not_back	male
uuid:3c69a266-7523-4c07-8556-9ad33ee81151	anonymousUser	2012-06-03 15:12:54		2012-06-03 15:12:54			1	2012-06-03 15:12:54	2012-06-03 15:12:54	yes	26		No	5		Yes	293	Yy	present	female
uuid:e9fd04f3-7032-476a-8727-802ef3821409	anonymousUser	2012-06-03 15:12:57		2012-06-03 15:12:57			1	2012-06-03 15:12:57	2012-06-03 15:12:57	no	60		No	5		Yes	295	Gk	present	female
uuid:3b706fa5-448b-400e-90f7-1e9a1a64cd05	anonymousUser	2012-06-03 15:12:58		2012-06-03 15:12:58			1	2012-06-03 15:12:58	2012-06-03 15:12:58	yes	24		Yes	5		Yes	295	Rc	Out_not_back	male
uuid:294dc71a-a747-49d6-9f69-0e069b4549ee	anonymousUser	2012-06-03 15:12:59		2012-06-03 15:12:59			1	2012-06-03 15:12:59	2012-06-03 15:12:59	yes	56		Yes	5		Yes	296	Ce	Out_not_back	male
uuid:e277c205-c162-458d-8e0d-c6cc3fce4306	anonymousUser	2012-06-03 15:13:00		2012-06-03 15:13:00			1	2012-06-03 15:13:00	2012-06-03 15:13:00	yes	56		No	5		Yes	296	La	present	female
uuid:6c429621-54ee-4569-a940-8ad5de72a178	anonymousUser	2012-06-03 15:13:00		2012-06-03 15:13:00			1	2012-06-03 15:13:00	2012-06-03 15:13:00	no	33		No	5		Yes	296	Ve	present	male
uuid:eeb343dc-0983-400c-a873-31ab1a063ade	anonymousUser	2012-06-03 15:13:02		2012-06-03 15:13:02			1	2012-06-03 15:13:02	2012-06-03 15:13:02	yes	30		No	5		Yes	296	We	present	male
uuid:66a33657-ed82-4cc5-a22e-e6378385dff6	anonymousUser	2012-06-03 15:13:08		2012-06-03 15:13:08			1	2012-06-03 15:13:08	2012-06-03 15:13:08	yes	999		No	5		Yes	298	As	present	female
uuid:580a7875-705e-4668-aa2b-19554cec8382	anonymousUser	2012-06-03 15:13:08		2012-06-03 15:13:08			1	2012-06-03 15:13:08	2012-06-03 15:13:08	yes	33		No	5		Yes	298	Mj	present	female
uuid:ba620124-7089-40da-a988-663176594271	anonymousUser	2012-06-03 15:13:09		2012-06-03 15:13:09			1	2012-06-03 15:13:09	2012-06-03 15:13:09	yes	55		Yes	5		Yes	298	Fj	Out_not_back	male
uuid:b3c0b3fe-c4d2-48d3-a522-0cb76db84a38	anonymousUser	2012-06-03 15:13:09		2012-06-03 15:13:09			1	2012-06-03 15:13:09	2012-06-03 15:13:09	yes	37		Yes	5		Yes	298	Al	Out_not_back	male
uuid:66868169-9992-4d53-8672-14e18a087335	anonymousUser	2012-06-03 15:13:10		2012-06-03 15:13:10			1	2012-06-03 15:13:10	2012-06-03 15:13:10	yes	39		Yes	5		Yes	298	Al	other	male
uuid:578e8108-d487-4c12-880b-81c689c42d1e	anonymousUser	2012-06-03 15:13:10		2012-06-03 15:13:10			1	2012-06-03 15:13:10	2012-06-03 15:13:10	yes	30		Yes	5		Yes	298	Mj	other	female
uuid:1deb468d-ed3a-4675-997f-1c7c593ca0b9	anonymousUser	2012-06-03 15:13:16		2012-06-03 15:13:16			1	2012-06-03 15:13:16	2012-06-03 15:13:16	yes	26		No	5		Yes	299	Js	present	male
uuid:4f177533-8343-4186-951c-ddf0fd3502eb	anonymousUser	2012-06-03 15:13:18		2012-06-03 15:13:18			1	2012-06-03 15:13:18	2012-06-03 15:13:18	yes	41		No	5		Yes	299	Cs	present	female
uuid:d250575d-53cc-4de7-9906-94a9eebe628f	anonymousUser	2012-06-03 15:13:18		2012-06-03 15:13:18			1	2012-06-03 15:13:18	2012-06-03 15:13:18	yes	40		Yes	5		Yes	299	Is	other	male
uuid:0664fded-e109-4b25-b3e7-5ec7387e18f7	anonymousUser	2012-06-03 15:13:19		2012-06-03 15:13:19			1	2012-06-03 15:13:19	2012-06-03 15:13:19	yes	27		Yes	5		Yes	299	Ai	other	female
uuid:425e18e0-8d58-401d-812f-20f79a0f6976	anonymousUser	2012-06-03 15:13:19		2012-06-03 15:13:19			1	2012-06-03 15:13:19	2012-06-03 15:13:19	yes	22		No	5		Yes	299	Sm	present	female
uuid:cc14fc22-de38-4e63-a69e-01ddbe67c71c	anonymousUser	2012-06-03 15:43:33		2012-06-03 15:43:33			1	2012-06-03 15:43:33	2012-06-03 15:43:33	yes	16		Yes	5		No	291	Fd	other	female
uuid:1ea07ec9-a927-4680-bd82-016e1d74b757	anonymousUser	2012-06-03 15:54:01		2012-06-03 15:54:01			1	2012-06-03 15:54:01	2012-06-03 15:54:01	yes	32		No	2		Yes	337	al	present	male
uuid:2378abd2-8600-4908-a308-1a92cc730fb6	anonymousUser	2012-06-03 15:54:01		2012-06-03 15:54:01			1	2012-06-03 15:54:01	2012-06-03 15:54:01	yes	30		Yes	2		Yes	337	ma	other	female
uuid:085307ad-d472-459a-95c1-f645b8efc6d6	anonymousUser	2012-06-03 15:54:02		2012-06-03 15:54:02			1	2012-06-03 15:54:02	2012-06-03 15:54:02	yes	12		Yes	2		No	337	al	other	male
uuid:2f91392b-0aff-4bab-9d63-2f14f68ccc81	anonymousUser	2012-06-03 15:54:04		2012-06-03 15:54:04			1	2012-06-03 15:54:04	2012-06-03 15:54:04	yes	25		No	2		Yes	338	yv	present	female
uuid:423e1924-63fb-47ec-8ced-e9170266f85e	anonymousUser	2012-06-03 15:54:04		2012-06-03 15:54:04			1	2012-06-03 15:54:04	2012-06-03 15:54:04	yes	7		Yes	2		No	338	ys	present	female
uuid:a8fcfbcb-7a56-4e59-89f6-fa5cccdf900f	anonymousUser	2012-06-03 15:54:04		2012-06-03 15:54:04			1	2012-06-03 15:54:04	2012-06-03 15:54:04	yes	18		No	2		Yes	338	mj	present	female
uuid:1dde1ed9-2fa7-4253-996b-b6c148f7d5b0	anonymousUser	2012-06-03 15:54:07		2012-06-03 15:54:07			1	2012-06-03 15:54:07	2012-06-03 15:54:07	yes	28		No	2		Yes	339	lm	present	female
uuid:c846eae5-e5d2-4f54-a712-3c2898aff8f6	anonymousUser	2012-06-03 15:54:07		2012-06-03 15:54:07			1	2012-06-03 15:54:07	2012-06-03 15:54:07	yes	48		Yes	2		Yes	339	ml	present	female
uuid:5c359e58-ede1-4b68-b88d-71d6694667b4	anonymousUser	2012-06-03 15:54:08		2012-06-03 15:54:08			1	2012-06-03 15:54:08	2012-06-03 15:54:08	no	2		Yes	2		No	339	ll	present	male
uuid:4a224471-71b9-44b8-beda-58651012ea8b	anonymousUser	2012-06-03 15:54:08		2012-06-03 15:54:08			1	2012-06-03 15:54:08	2012-06-03 15:54:08	yes	20		Yes	2		Yes	339	ln	other	female
uuid:be1811de-0b7d-4ca2-b3e1-30087842491c	anonymousUser	2012-06-03 15:54:10		2012-06-03 15:54:10			1	2012-06-03 15:54:10	2012-06-03 15:54:10	no	23		No	2		Yes	340	rl	present	female
uuid:0adbd7aa-b53f-48f8-916f-88812a3f4156	anonymousUser	2012-06-03 15:54:14		2012-06-03 15:54:14			1	2012-06-03 15:54:14	2012-06-03 15:54:14	no	1		Yes	2		No	340	pm	present	female
uuid:cf5ee79e-0b8e-4f75-ab5b-dbfed0bcfa7f	anonymousUser	2012-06-03 15:54:14		2012-06-03 15:54:14			1	2012-06-03 15:54:14	2012-06-03 15:54:14	no	34		Yes	2		Yes	340	pc	other	male
uuid:144030b9-2424-496b-88d3-a360a732bbca	anonymousUser	2012-06-03 15:54:16		2012-06-03 15:54:16			1	2012-06-03 15:54:16	2012-06-03 15:54:16	yes	25		No	2		Yes	341	va	present	female
uuid:67f95846-1987-4509-9be9-e0f54d82313a	anonymousUser	2012-06-03 15:54:16		2012-06-03 15:54:16			1	2012-06-03 15:54:16	2012-06-03 15:54:16	yes	17		No	2		No	341	jv	present	female
uuid:b6cd606c-e775-4c49-89ee-8d6539eb5a7f	anonymousUser	2012-06-03 15:54:16		2012-06-03 15:54:16			1	2012-06-03 15:54:16	2012-06-03 15:54:16	yes	19		No	2		Yes	341	av	present	female
uuid:01fb02ad-50a8-41b2-88c6-e9e57cdaa462	anonymousUser	2012-06-03 15:54:17		2012-06-03 15:54:17			1	2012-06-03 15:54:17	2012-06-03 15:54:17	yes	50		Yes	2		Yes	341	lv	present	female
uuid:6303392f-0a97-4f0c-894b-26ac6cc0478b	anonymousUser	2012-06-03 15:54:19		2012-06-03 15:54:19			1	2012-06-03 15:54:19	2012-06-03 15:54:19	yes	28		No	2		Yes	342	ep	present	female
uuid:94b16ad4-a288-44b5-a8b3-7203c7bcdceb	anonymousUser	2012-06-03 15:54:19		2012-06-03 15:54:19			1	2012-06-03 15:54:19	2012-06-03 15:54:19	yes	60		Yes	2		Yes	342	ep	present	male
uuid:c9faf860-6cff-47cc-a6d0-39f495a58aad	anonymousUser	2012-06-03 15:54:21		2012-06-03 15:54:21			1	2012-06-03 15:54:21	2012-06-03 15:54:21	yes	55		No	2		Yes	342	mp	present	female
uuid:1901eecb-f896-4221-a85f-6be4d7b1b721	anonymousUser	2012-06-03 15:54:22		2012-06-03 15:54:22			1	2012-06-03 15:54:22	2012-06-03 15:54:22	yes	29		Yes	2		Yes	342	rp	present	female
uuid:775fc574-5e7f-4c38-ba03-62aa2306c8f2	anonymousUser	2012-06-03 15:54:22		2012-06-03 15:54:22			1	2012-06-03 15:54:22	2012-06-03 15:54:22	yes	31		Yes	2		Yes	342	wp	other	male
uuid:37ec4a6b-372d-429f-bb71-9220e2a3103f	anonymousUser	2012-06-03 15:54:23		2012-06-03 15:54:23			1	2012-06-03 15:54:23	2012-06-03 15:54:23	yes	25		Yes	2		Yes	342	jp	other	male
uuid:1ab12bf3-4843-44f8-9df4-ec0571b0a515	anonymousUser	2012-06-03 15:54:25		2012-06-03 15:54:25			1	2012-06-03 15:54:25	2012-06-03 15:54:25	yes	32		No	2		Yes	343	ss	present	female
uuid:498cfc37-1ad4-4569-bec2-d982343d8cc9	anonymousUser	2012-06-03 15:54:25		2012-06-03 15:54:25			1	2012-06-03 15:54:25	2012-06-03 15:54:25	yes	34		Yes	2		Yes	343	lk	other	female
uuid:f6111d8d-2c5c-43b8-88dd-d643aeb807aa	anonymousUser	2012-06-03 15:54:25		2012-06-03 15:54:25			1	2012-06-03 15:54:25	2012-06-03 15:54:25	yes	13		No	2		No	343	rk	present	male
uuid:f1f45373-5202-4ed7-b30f-263752c89dec	anonymousUser	2012-06-03 15:54:26		2012-06-03 15:54:26			1	2012-06-03 15:54:26	2012-06-03 15:54:26	yes	3		Yes	2		No	343	rk	present	male
uuid:c57ebd5d-ef83-49e6-a38b-09ae18bae494	anonymousUser	2012-06-03 16:00:27		2012-06-03 16:00:27			1	2012-06-03 16:00:27	2012-06-03 16:00:27	yes	32		No	3	gduf	Yes	152	gv	present	female
uuid:51975a63-0ff4-43b1-8226-1a04512aab01	anonymousUser	2012-06-03 16:00:28		2012-06-03 16:00:28			1	2012-06-03 16:00:28	2012-06-03 16:00:28	yes	13		Yes	3	grf	No	152	bd	present	female
uuid:44bdc3b6-8b4c-4b91-9db8-139c233ff0b0	anonymousUser	2012-06-03 16:00:31		2012-06-03 16:00:31			1	2012-06-03 16:00:31	2012-06-03 16:00:31	yes	70		No	3	jyfgd	Yes	153	csj	present	female
uuid:564e51ef-f6d4-4ff9-8f92-51a06ad0a005	anonymousUser	2012-06-03 16:00:32		2012-06-03 16:00:32			1	2012-06-03 16:00:32	2012-06-03 16:00:32	yes	36		Yes	3	bruf	Yes	153	hr	other	female
uuid:8b5a14b6-ebd6-443d-8cce-b9a398267626	anonymousUser	2012-06-03 16:00:33		2012-06-03 16:00:33			1	2012-06-03 16:00:33	2012-06-03 16:00:33	yes	27		No	3	hryf	Yes	153	lr	present	female
uuid:dd66b21b-e7f5-4dee-89e1-10db1a741e9b	anonymousUser	2012-06-03 16:00:36		2012-06-03 16:00:36			1	2012-06-03 16:00:36	2012-06-03 16:00:36	yes	4		Yes	3	grfs	No	153	jg	other	female
uuid:bc1be309-7ec7-4031-be31-91ca091ce77b	anonymousUser	2012-06-03 16:00:37		2012-06-03 16:00:37			1	2012-06-03 16:00:37	2012-06-03 16:00:37	yes	23		Yes	3	hed	Yes	153	pa	other	female
uuid:9832ff47-76b1-4692-9139-7c9a0186c8d9	anonymousUser	2012-06-03 16:00:38		2012-06-03 16:00:38			1	2012-06-03 16:00:38	2012-06-03 16:00:38	yes	26		No	3	hdug	Yes	154	gr	present	female
uuid:d55a008f-969c-4f37-8500-5373080f6a1f	anonymousUser	2012-06-03 16:00:38		2012-06-03 16:00:38			1	2012-06-03 16:00:38	2012-06-03 16:00:38	yes	28		Yes	3	hfhd	Yes	154	gr	other	female
uuid:21656b03-77df-4aa3-ba80-e04d7c0840ca	anonymousUser	2012-06-03 16:00:38		2012-06-03 16:00:38			1	2012-06-03 16:00:38	2012-06-03 16:00:38	yes	19		Yes	3	hryf	Yes	154	ge	other	male
uuid:19733886-4484-446d-bade-b5fe6c9ff491	anonymousUser	2012-06-03 16:00:39		2012-06-03 16:00:39			1	2012-06-03 16:00:39	2012-06-03 16:00:39	yes	18		Yes	3	gtuf	No	154	dg	other	male
uuid:8ede0f09-41f0-46ce-8110-8d9e0e31908c	anonymousUser	2012-06-03 16:00:39		2012-06-03 16:00:39			1	2012-06-03 16:00:39	2012-06-03 16:00:39	yes	46		Yes	3	gyg	Yes	154	co	other	female
uuid:415be19f-11a0-4501-9d73-4ea7a8c29507	anonymousUser	2012-06-03 16:00:40		2012-06-03 16:00:40			1	2012-06-03 16:00:40	2012-06-03 16:00:40	yes	8		Yes	3	hfuf	No	154	jf	present	female
uuid:370ddf48-9d42-471a-b85c-da1867dced77	anonymousUser	2012-06-03 16:00:43		2012-06-03 16:00:43			1	2012-06-03 16:00:43	2012-06-03 16:00:43	yes	7		Yes	3	hf	No	154	bt	present	female
uuid:0936c3c2-4631-40ea-af4e-d610a7636c35	anonymousUser	2012-06-03 16:00:45		2012-06-03 16:00:45			1	2012-06-03 16:00:45	2012-06-03 16:00:45	yes	3		Yes	3	hryd	No	154	nt	other	female
uuid:8b3d355b-5ed9-4d56-8240-880dde837dec	anonymousUser	2012-06-03 16:00:48		2012-06-03 16:00:48			1	2012-06-03 16:00:48	2012-06-03 16:00:48	yes	28		No	3	hruf	Yes	155	me	present	female
uuid:830db722-3c25-4f1a-90db-00913d073d77	anonymousUser	2012-06-03 16:00:48		2012-06-03 16:00:48			1	2012-06-03 16:00:48	2012-06-03 16:00:48	yes	30		Yes	3	bfd	Yes	155	wj	other	male
uuid:bb875a5c-55d2-4ad5-bb35-0a51b8b69353	anonymousUser	2012-06-03 16:00:48		2012-06-03 16:00:48			1	2012-06-03 16:00:48	2012-06-03 16:00:48	yes	9		Yes	3	grhd	No	155	jj	present	female
uuid:065d5875-2cb2-4f01-8f9b-03a8d21b2c57	anonymousUser	2012-06-03 16:00:49		2012-06-03 16:00:49			1	2012-06-03 16:00:49	2012-06-03 16:00:49	no	1		Yes	3	htfd	No	155	aj	present	male
uuid:270f2118-5a1c-4879-9574-ad972de7fd72	anonymousUser	2012-06-03 16:00:49		2012-06-03 16:00:49			1	2012-06-03 16:00:49	2012-06-03 16:00:49	yes	999		Yes	3	itur	No	155	ad	present	male
uuid:ae1a09a2-8260-45fc-8ab2-f1c8a770bd12	anonymousUser	2012-06-03 16:00:57		2012-06-03 16:00:57			1	2012-06-03 16:00:57	2012-06-03 16:00:57	yes	20		No	3	jrd	Yes	157	ss	present	female
uuid:33ee2e1e-71c7-4e90-8eb6-3fa6bfb61737	anonymousUser	2012-06-03 16:00:58		2012-06-03 16:00:58			1	2012-06-03 16:00:58	2012-06-03 16:00:58	yes	14		Yes	3	dtf	No	157	lf	present	male
uuid:e81a0873-07b4-4e33-9e6e-4828662a58e4	anonymousUser	2012-06-03 16:00:58		2012-06-03 16:00:58			1	2012-06-03 16:00:58	2012-06-03 16:00:58	yes	12		Yes	3	grf	No	157	lf	present	male
uuid:16a1cb7c-3990-43da-a31b-82634282376b	anonymousUser	2012-06-03 16:00:59		2012-06-03 16:00:59			1	2012-06-03 16:00:59	2012-06-03 16:00:59	yes	13		No	3	geuf	No	157	lc	present	female
uuid:b07129c4-af65-44bd-95d1-9eb646444f91	anonymousUser	2012-06-03 16:00:59		2012-06-03 16:00:59			1	2012-06-03 16:00:59	2012-06-03 16:00:59	yes	15		No	3	brgs	No	157	lk	present	male
uuid:458bec0c-2d82-4b9f-a7df-6abee47c47ea	anonymousUser	2012-06-03 16:01:00		2012-06-03 16:01:00			1	2012-06-03 16:01:00	2012-06-03 16:01:00	yes	8		No	3	eud	No	157	ls	present	male
uuid:618fbfc5-ab06-465f-8f8d-a71bd4c427d8	anonymousUser	2012-06-03 16:01:00		2012-06-03 16:01:00			1	2012-06-03 16:01:00	2012-06-03 16:01:00	yes	14		No	3	hrud	No	157	ds	present	male
uuid:d0a85782-5616-45b5-a094-f015d6bcf2ec	anonymousUser	2012-06-03 16:01:04		2012-06-03 16:01:04			1	2012-06-03 16:01:04	2012-06-03 16:01:04	yes	48		No	3	vdif	Yes	159	rj	present	female
uuid:189d5e97-b01a-4457-83bf-ce91043c6f39	anonymousUser	2012-06-03 16:01:04		2012-06-03 16:01:04			1	2012-06-03 16:01:04	2012-06-03 16:01:04	yes	25		No	3	bdhf	Yes	159	cj	present	female
uuid:56e95b32-e062-4e0e-9c35-6ffa3451f8a6	anonymousUser	2012-06-03 16:01:05		2012-06-03 16:01:05			1	2012-06-03 16:01:05	2012-06-03 16:01:05	yes	24		Yes	3	vfg	Yes	159	jj	other	male
uuid:83644ca6-13d1-43fb-9a15-ca6e2f46eb0b	anonymousUser	2012-06-03 16:01:05		2012-06-03 16:01:05			1	2012-06-03 16:01:05	2012-06-03 16:01:05	yes	24		Yes	3	bfhd	Yes	159	nd	other	female
uuid:3541d5af-fe67-4470-ae94-58833e067845	anonymousUser	2012-06-03 16:01:05		2012-06-03 16:01:05			1	2012-06-03 16:01:05	2012-06-03 16:01:05	yes	26		Yes	3	brud	Yes	159	rg	other	female
uuid:4572c3de-73c4-418b-b73f-5ed997d41e83	anonymousUser	2012-06-03 16:01:10		2012-06-03 16:01:10			1	2012-06-03 16:01:10	2012-06-03 16:01:10	yes	24		No	3	hrud	Yes	160	oc	present	female
uuid:cf4163a0-0656-40f7-ac0e-794cd764240a	anonymousUser	2012-06-03 16:01:10		2012-06-03 16:01:10			1	2012-06-03 16:01:10	2012-06-03 16:01:10	yes	46		Yes	3	rud	Yes	160	em	other	female
uuid:6eb50b78-dee2-4917-bcb8-905c526f7b89	anonymousUser	2012-06-03 16:01:11		2012-06-03 16:01:11			1	2012-06-03 16:01:11	2012-06-03 16:01:11	yes	20		Yes	3	htf	Yes	160	dl	other	male
uuid:70f48a5d-1265-4ec5-aa41-3c3974a208f6	anonymousUser	2012-06-03 16:01:12		2012-06-03 16:01:12			1	2012-06-03 16:01:12	2012-06-03 16:01:12	yes	17		Yes	3	jtf	Yes	160	pl	other	male
uuid:0a6c0b80-7530-4824-bf96-8dbf864c90f5	anonymousUser	2012-06-03 16:01:12		2012-06-03 16:01:12			1	2012-06-03 16:01:12	2012-06-03 16:01:12	yes	25		Yes	3	hed	Yes	160	mm	other	male
uuid:682b790f-41cb-4d60-89bc-11deeb2f8fe3	anonymousUser	2012-06-03 16:01:13		2012-06-03 16:01:13			1	2012-06-03 16:01:13	2012-06-03 16:01:13	yes	22		Yes	3	hfd	Yes	160	gl	other	female
uuid:974ba915-5acd-4d2b-9c59-97c083700f9d	anonymousUser	2012-06-03 16:01:15		2012-06-03 16:01:15			1	2012-06-03 16:01:15	2012-06-03 16:01:15	yes	26		No	3	hdh	Yes	161	ds	present	male
uuid:6c1b8184-6c52-4d9a-98e6-a1d35c97b1a6	anonymousUser	2012-06-03 16:01:16		2012-06-03 16:01:16			1	2012-06-03 16:01:16	2012-06-03 16:01:16	yes	22		Yes	3	hsg	Yes	161	dg	other	female
uuid:4d13410d-d575-4498-8ed6-994ab3c5193f	anonymousUser	2012-06-03 16:01:17		2012-06-03 16:01:17			1	2012-06-03 16:01:17	2012-06-03 16:01:17	yes	25		Yes	3	vzhc	Yes	161	ab	other	male
uuid:90b63905-082b-49b5-85e5-e9a0528230d9	anonymousUser	2012-06-03 16:01:18		2012-06-03 16:01:18			1	2012-06-03 16:01:18	2012-06-03 16:01:18	yes	31		Yes	3	hdh	Yes	161	bf	other	male
uuid:14f4e8e6-fe66-489e-95c3-613ea98c468a	anonymousUser	2012-06-03 16:01:19		2012-06-03 16:01:19			1	2012-06-03 16:01:19	2012-06-03 16:01:19	yes	41		Yes	3	gsg	Yes	161	msl	other	male
uuid:c0998bb0-2d61-4eaf-8b91-9074bd70dca9	anonymousUser	2012-06-03 18:27:01		2012-06-03 18:27:01			1	2012-06-03 18:27:01	2012-06-03 18:27:01	no	30		No	1		Yes	252	Gp	present	female
uuid:ddf0cb39-9196-4393-84bb-26b78138fba0	anonymousUser	2012-06-03 18:27:02		2012-06-03 18:27:02			1	2012-06-03 18:27:02	2012-06-03 18:27:02	yes	8		Yes	1		No	252	Js	Expected_back_tomorrow	female
uuid:16379bfc-3b22-47a4-a838-fb8760ddc69f	anonymousUser	2012-06-03 18:27:03		2012-06-03 18:27:03			1	2012-06-03 18:27:03	2012-06-03 18:27:03	no	3		Yes	1		No	252	Ss	present	female
uuid:8b8f781c-db88-4bb7-a451-53ca589ed391	anonymousUser	2012-06-03 18:27:04		2012-06-03 18:27:04			1	2012-06-03 18:27:04	2012-06-03 18:27:04	yes	6		Yes	1	Y	No	252	Dp	present	female
uuid:755eb651-67d1-431f-92df-96d597875340	anonymousUser	2012-06-03 18:27:04		2012-06-03 18:27:04			1	2012-06-03 18:27:04	2012-06-03 18:27:04	yes	35		Yes	1		Yes	252	Aj	present	male
uuid:292cb45e-6cfc-430b-b18a-0eae8862745b	anonymousUser	2012-06-03 18:27:05		2012-06-03 18:27:05			1	2012-06-03 18:27:05	2012-06-03 18:27:05	yes	25		No	1		Yes	253	La	present	female
uuid:9b00717b-ecbb-4125-b7e8-7fbe38c34ffa	anonymousUser	2012-06-03 18:27:06		2012-06-03 18:27:06			1	2012-06-03 18:27:06	2012-06-03 18:27:06	yes	999		Yes	1		Yes	253	Yb	Expected_back_tomorrow	female
uuid:ca1f85c0-fe77-4c7a-9aec-ac9065d7f5a0	anonymousUser	2012-06-03 18:27:07		2012-06-03 18:27:07			1	2012-06-03 18:27:07	2012-06-03 18:27:07	no	19		Yes	1		Yes	253	Bp	Expected_back_tomorrow	female
uuid:1a9b5950-b6b1-4068-aa32-1ec4405649ad	anonymousUser	2012-06-03 18:27:07		2012-06-03 18:27:07			1	2012-06-03 18:27:07	2012-06-03 18:27:07	no	18		Yes	1		Yes	253	Dp	Expected_back_tomorrow	female
uuid:728081b4-9287-478a-865b-9ee4006fbc2a	anonymousUser	2012-06-03 18:27:08		2012-06-03 18:27:08			1	2012-06-03 18:27:08	2012-06-03 18:27:08	yes	5		Yes	1	T	No	253	Vl	present	male
uuid:878f0f3f-b7d4-479c-9906-ae5c3f2d419f	anonymousUser	2012-06-03 18:27:10		2012-06-03 18:27:10			1	2012-06-03 18:27:10	2012-06-03 18:27:10	yes	70		No	1		Yes	254	Mj	present	female
uuid:4b93ebb5-19c9-461e-a18f-27d7f3f1d2cd	anonymousUser	2012-06-03 18:27:12		2012-06-03 18:27:12			1	2012-06-03 18:27:12	2012-06-03 18:27:12	yes	21		No	1		Yes	254	Am	present	female
uuid:9e081ff8-b2c0-4ba0-911f-eb383aa3eb72	anonymousUser	2012-06-03 18:27:13		2012-06-03 18:27:13			1	2012-06-03 18:27:13	2012-06-03 18:27:13	yes	9		Yes	1	R	No	254	Mm	present	male
uuid:9f846454-0844-4d5e-8690-a2018208611f	anonymousUser	2012-06-03 18:27:14		2012-06-03 18:27:14			1	2012-06-03 18:27:14	2012-06-03 18:27:14	yes	8		Yes	1		No	254	Pm	Expected_back_tomorrow	male
uuid:9fc582b9-5084-458c-84fa-cc480d7d048a	anonymousUser	2012-06-03 18:27:14		2012-06-03 18:27:14			1	2012-06-03 18:27:14	2012-06-03 18:27:14	yes	7		Yes	1		No	254	Es	Expected_back_tomorrow	male
uuid:d580dc9d-dbf1-4e7f-8a20-f4cab496cbec	anonymousUser	2012-06-03 18:27:15		2012-06-03 18:27:15			1	2012-06-03 18:27:15	2012-06-03 18:27:15	yes	3		Yes	1		No	254	Gs	present	male
uuid:fb5e6377-f3c2-4857-8d7c-a61349d77500	anonymousUser	2012-06-03 18:27:15		2012-06-03 18:27:15			1	2012-06-03 18:27:15	2012-06-03 18:27:15	yes	13		Yes	1		No	254	Rd	Expected_back_tomorrow	male
uuid:31f5073e-cbd2-456a-8844-148f12ff7795	anonymousUser	2012-06-03 18:27:18		2012-06-03 18:27:18			1	2012-06-03 18:27:18	2012-06-03 18:27:18	yes	30		No	1		Yes	255	Sc	present	male
uuid:9c924189-0085-40ab-a51d-1e6bd22f2004	anonymousUser	2012-06-03 18:27:19		2012-06-03 18:27:19			1	2012-06-03 18:27:19	2012-06-03 18:27:19	yes	25		No	1		Yes	255	Cc	present	female
uuid:93a74548-f5e5-46ca-ad81-95751ebf500b	anonymousUser	2012-06-03 18:27:24		2012-06-03 18:27:24			1	2012-06-03 18:27:24	2012-06-03 18:27:24	no	19		No	1		Yes	255	Gc	present	female
uuid:060aa066-3a5a-41d7-bf39-d5428972a3bf	anonymousUser	2012-06-03 18:27:30		2012-06-03 18:27:30			1	2012-06-03 18:27:30	2012-06-03 18:27:30	yes	7		Yes	1		No	255	Ls	Expected_back_tomorrow	female
uuid:d426895b-ade8-4f0f-9257-a2f40ba35327	anonymousUser	2012-06-03 18:27:32		2012-06-03 18:27:32			1	2012-06-03 18:27:32	2012-06-03 18:27:32	no	1		Yes	1		No	255	Ls	present	male
uuid:57e8acab-3c30-4c6b-b01b-05f30104c7be	anonymousUser	2012-06-03 18:27:33		2012-06-03 18:27:33			1	2012-06-03 18:27:33	2012-06-03 18:27:33	yes	52		No	1		Yes	256	Fp	present	male
uuid:d5d1e2b5-78bb-400a-8920-68f166aa983e	anonymousUser	2012-06-03 18:27:34		2012-06-03 18:27:34			1	2012-06-03 18:27:34	2012-06-03 18:27:34	yes	45		Yes	1		Yes	256	Lb	Expected_back_tomorrow	female
uuid:86420dd5-1b40-40e8-91e5-be164c1ff134	anonymousUser	2012-06-03 18:27:35		2012-06-03 18:27:35			1	2012-06-03 18:27:35	2012-06-03 18:27:35	yes	999		Yes	1		Yes	256	Mp	Expected_back_tomorrow	male
uuid:83b9032c-b0d0-41c6-86f7-29fab9af9e81	anonymousUser	2012-06-03 18:27:36		2012-06-03 18:27:36			1	2012-06-03 18:27:36	2012-06-03 18:27:36	yes	5		Yes	1	Y	No	256	Jp	present	male
uuid:e98e7294-ac52-4865-a1c6-5a8655ca7994	anonymousUser	2012-06-03 18:27:37		2012-06-03 18:27:37			1	2012-06-03 18:27:37	2012-06-03 18:27:37	yes	7		Yes	1		No	256	Cs	present	female
uuid:b3ba5136-eb62-4f49-8572-665853823d83	anonymousUser	2012-06-03 18:27:39		2012-06-03 18:27:39			1	2012-06-03 18:27:39	2012-06-03 18:27:39	yes	19		No	1		Yes	257	Jv	present	male
uuid:eba25fbc-2a80-4569-aa36-7563f8324213	anonymousUser	2012-06-03 18:27:41		2012-06-03 18:27:41			1	2012-06-03 18:27:41	2012-06-03 18:27:41	yes	999		Yes	1		Yes	257	Pv	Expected_back_tomorrow	male
uuid:601b64d2-a0ea-4253-807c-dc25ec18f20b	anonymousUser	2012-06-03 18:27:41		2012-06-03 18:27:41			1	2012-06-03 18:27:41	2012-06-03 18:27:41	yes	15		Yes	1		No	257	Vv	Expected_back_tomorrow	male
uuid:28f83bd0-7af2-4f85-8025-11cd5da9577b	anonymousUser	2012-06-03 18:27:42		2012-06-03 18:27:42			1	2012-06-03 18:27:42	2012-06-03 18:27:42	yes	999		Yes	1		Yes	257	Gj	Expected_back_tomorrow	female
uuid:18b915d8-c328-4e84-8f56-1ca235d6e1ad	anonymousUser	2012-06-03 18:27:43		2012-06-03 18:27:43			1	2012-06-03 18:27:43	2012-06-03 18:27:43	yes	15		Yes	1		No	257	Vg	Expected_back_tomorrow	female
uuid:82d3b235-f054-4cf9-9f0b-b085fdeb6931	anonymousUser	2012-06-03 18:27:43		2012-06-03 18:27:43			1	2012-06-03 18:27:43	2012-06-03 18:27:43	no	1		Yes	1		No	257	Jv	present	female
uuid:2ac4eac7-d684-4301-8530-e6823b42553b	anonymousUser	2012-06-03 18:27:45		2012-06-03 18:27:45			1	2012-06-03 18:27:45	2012-06-03 18:27:45	no	34		No	1		Yes	258	Ue	present	male
uuid:02ba30c5-571b-43c5-bfef-49390385ed43	anonymousUser	2012-06-03 18:27:47		2012-06-03 18:27:47			1	2012-06-03 18:27:47	2012-06-03 18:27:47	no	71		Yes	1		Yes	258	Mer	other	female
uuid:a6569011-a35d-4ce5-b4e5-ee3e3539384f	anonymousUser	2012-06-03 18:27:48		2012-06-03 18:27:48			1	2012-06-03 18:27:48	2012-06-03 18:27:48	yes	30		Yes	1		Yes	258	Rc	Expected_back_tomorrow	female
uuid:1dacfb8e-e882-4c8c-bb75-c9196afb2127	anonymousUser	2012-06-03 18:27:52		2012-06-03 18:27:52			1	2012-06-03 18:27:52	2012-06-03 18:27:52	yes	32		Yes	1		Yes	258	Ei	Expected_back_tomorrow	male
uuid:6b424bf6-ed9a-4fa9-b3a5-99802627cc64	anonymousUser	2012-06-03 18:27:55		2012-06-03 18:27:55			1	2012-06-03 18:27:55	2012-06-03 18:27:55	yes	9		Yes	1		No	258	Ki	Expected_back_tomorrow	female
uuid:e8a17eb1-6040-47d4-9531-0a8a52e11864	anonymousUser	2012-06-03 18:27:55		2012-06-03 18:27:55			1	2012-06-03 18:27:55	2012-06-03 18:27:55	yes	6		Yes	1		No	258	Ti	Expected_back_tomorrow	male
uuid:9101db72-35b7-45dd-aa1f-f648df45bd12	anonymousUser	2012-06-03 18:27:55		2012-06-03 18:27:55			1	2012-06-03 18:27:55	2012-06-03 18:27:55	yes	37		Yes	1		Yes	258	Pr	Expected_back_tomorrow	male
uuid:d529b678-9765-4b4c-a86f-2935e9bc0c82	anonymousUser	2012-06-03 18:27:56		2012-06-03 18:27:56			1	2012-06-03 18:27:56	2012-06-03 18:27:56	yes	72		Yes	1		Yes	258	Jpi	Expected_back_tomorrow	male
uuid:ca17fee9-26a8-492b-a78e-7816048fa287	anonymousUser	2012-06-03 18:27:56		2012-06-03 18:27:56			1	2012-06-03 18:27:56	2012-06-03 18:27:56	yes	17		Yes	1		No	258	Yj	Expected_back_tomorrow	male
uuid:6d3f1dbe-761f-4030-a978-c0777a029f99	anonymousUser	2012-06-03 18:27:57		2012-06-03 18:27:57			1	2012-06-03 18:27:57	2012-06-03 18:27:57	yes	5		Yes	1		No	258	Rlp	present	female
uuid:84a88f11-f15e-4958-930e-7ad01aeca513	anonymousUser	2012-06-03 18:27:59		2012-06-03 18:27:59			1	2012-06-03 18:27:59	2012-06-03 18:27:59	yes	32		No	1		Yes	259	Fe	present	male
uuid:1a504980-b69b-4753-8dba-d5db36c03230	anonymousUser	2012-06-03 18:28:00		2012-06-03 18:28:00			1	2012-06-03 18:28:00	2012-06-03 18:28:00	yes	23		Yes	1		Yes	259	Ll	Expected_back_tomorrow	female
uuid:737aaa9c-2fec-4bfb-804c-cfefa8f71451	anonymousUser	2012-06-03 18:28:01		2012-06-03 18:28:01			1	2012-06-03 18:28:01	2012-06-03 18:28:01	yes	7		Yes	1		No	259	Ye	Expected_back_tomorrow	male
uuid:b6f2af8c-f229-4404-93c4-41d7d75c7b72	anonymousUser	2012-06-03 18:28:02		2012-06-03 18:28:02			1	2012-06-03 18:28:02	2012-06-03 18:28:02	no	2		Yes	1		No	259	Ie	present	female
uuid:17e6e447-71b5-4ffb-afba-befd2e116f69	anonymousUser	2012-06-03 18:28:04		2012-06-03 18:28:04			1	2012-06-03 18:28:04	2012-06-03 18:28:04	yes	999		No	1		Yes	260	Jp	present	male
uuid:20da2fbe-bdf1-4c43-9a02-cc8c8f6ad155	anonymousUser	2012-06-03 18:28:05		2012-06-03 18:28:05			1	2012-06-03 18:28:05	2012-06-03 18:28:05	yes	18		No	1		Yes	260	Ee	present	male
uuid:64a62084-897c-4c59-93de-3680df43e41a	anonymousUser	2012-06-03 18:28:07		2012-06-03 18:28:07			1	2012-06-03 18:28:07	2012-06-03 18:28:07	yes	13		No	1		No	260	Jr	present	female
uuid:6ae99a75-6164-43d1-9b3e-3cd00da6eb09	anonymousUser	2012-06-03 18:28:07		2012-06-03 18:28:07			1	2012-06-03 18:28:07	2012-06-03 18:28:07	yes	15		No	1		No	260	Cl	present	female
uuid:cc90ab90-154c-41c8-b4b1-4ddcd86a0d2c	anonymousUser	2012-06-03 18:28:08		2012-06-03 18:28:08			1	2012-06-03 18:28:08	2012-06-03 18:28:08	yes	15		Yes	1		No	260	Cl	Expected_back_tomorrow	female
uuid:01c4ea58-299b-4f4a-930f-3cfe56f82c43	anonymousUser	2012-06-03 18:28:09		2012-06-03 18:28:09			1	2012-06-03 18:28:09	2012-06-03 18:28:09	yes	12		No	1		No	260	Jh	present	male
uuid:938f1ef2-cc9d-4356-951d-981b72504607	anonymousUser	2012-06-03 18:28:09		2012-06-03 18:28:09			1	2012-06-03 18:28:09	2012-06-03 18:28:09	yes	16		No	1		No	260	Jr	present	male
uuid:66395e13-998a-4d71-87f5-4a373f7c77c0	anonymousUser	2012-06-03 18:28:10		2012-06-03 18:28:10			1	2012-06-03 18:28:10	2012-06-03 18:28:10	yes	19		No	1		Yes	260	Jd	present	male
uuid:57ac33dc-01f2-4311-8fa0-44d743717baa	anonymousUser	2012-06-03 18:28:13		2012-06-03 18:28:13			1	2012-06-03 18:28:13	2012-06-03 18:28:13	yes	999		Yes	1		Yes	260	Amj	Expected_back_tomorrow	female
uuid:fa7bcad2-97b8-4ea5-92dd-a7695be99826	anonymousUser	2012-06-03 18:28:14		2012-06-03 18:28:14			1	2012-06-03 18:28:14	2012-06-03 18:28:14	yes	61		No	1		Yes	261	Lm	present	female
uuid:70f31b58-ecce-43b0-be0b-eb3377813ace	anonymousUser	2012-06-03 18:28:15		2012-06-03 18:28:15			1	2012-06-03 18:28:15	2012-06-03 18:28:15	yes	35		No	1		Yes	261	Lm	present	female
uuid:fc11981e-0b8b-48d8-bbd3-d90d5614281b	anonymousUser	2012-06-03 18:28:17		2012-06-03 18:28:17			1	2012-06-03 18:28:17	2012-06-03 18:28:17	yes	37		Yes	1		Yes	261	Cm	Expected_back_tomorrow	female
uuid:c38541bd-520f-4105-a97c-f3a7d67a1abe	anonymousUser	2012-06-03 18:28:17		2012-06-03 18:28:17			1	2012-06-03 18:28:17	2012-06-03 18:28:17	yes	22		Yes	1		Yes	261	Te	Expected_back_tomorrow	male
uuid:09bb79c9-8eba-49ba-b8c3-88bafc0dfdb3	anonymousUser	2012-06-03 18:28:18		2012-06-03 18:28:18			1	2012-06-03 18:28:18	2012-06-03 18:28:18	yes	10		Yes	1		No	261	Jj	Expected_back_tomorrow	female
uuid:e32abb07-4d51-417b-abc6-4dc79a981ede	anonymousUser	2012-06-03 18:28:18		2012-06-03 18:28:18			1	2012-06-03 18:28:18	2012-06-03 18:28:18	unknown	3		Yes	1		No	261	La	present	female
uuid:b61f8061-b17f-4945-aaa9-bd6d49e83e9c	anonymousUser	2012-06-03 18:28:19		2012-06-03 18:28:19			1	2012-06-03 18:28:19	2012-06-03 18:28:19	no	2		Yes	1		No	261	Lg	present	female
uuid:5101bb4a-ee26-4568-8958-53c88d0687e9	anonymousUser	2012-06-03 18:28:19		2012-06-03 18:28:19			1	2012-06-03 18:28:19	2012-06-03 18:28:19	yes	16		Yes	1		No	261	Jo	Expected_back_tomorrow	female
uuid:869e4b34-bcb2-4ff2-a58a-dcce1c4a3525	anonymousUser	2012-06-03 18:28:20		2012-06-03 18:28:20			1	2012-06-03 18:28:20	2012-06-03 18:28:20	yes	9		Yes	1		No	261	Eo	present	female
uuid:3582e280-30bc-42db-9ecb-9abb613d5641	anonymousUser	2012-06-03 18:28:21		2012-06-03 18:28:21			1	2012-06-03 18:28:21	2012-06-03 18:28:21	yes	72		Yes	1		Yes	261	Mp	Expected_back_tomorrow	female
uuid:d4141649-18c9-48d5-9897-feef3096981e	anonymousUser	2012-06-03 18:28:21		2012-06-03 18:28:21			1	2012-06-03 18:28:21	2012-06-03 18:28:21	yes	999		Yes	1		Yes	261	Oj	Expected_back_tomorrow	male
uuid:384682f7-293b-4a88-90af-a6f7f778ee8b	anonymousUser	2012-06-03 18:28:22		2012-06-03 18:28:22			1	2012-06-03 18:28:22	2012-06-03 18:28:22	yes	23		Yes	1		Yes	261	Me	Expected_back_tomorrow	female
uuid:eedcb931-26e9-4465-8e1e-2a7ed410ad54	anonymousUser	2012-06-03 18:28:23		2012-06-03 18:28:23			1	2012-06-03 18:28:23	2012-06-03 18:28:23	yes	41		No	1		Yes	262	Cs	present	female
uuid:030f97a2-feed-4d8c-a535-68ac0bc41c5c	anonymousUser	2012-06-03 18:28:25		2012-06-03 18:28:25			1	2012-06-03 18:28:25	2012-06-03 18:28:25	yes	41		No	1	Jumelle	Yes	262	Cs	present	female
uuid:25f2ed8b-4ddf-4dd6-b2a3-8ec71e82d49e	anonymousUser	2012-06-03 18:28:27		2012-06-03 18:28:27			1	2012-06-03 18:28:27	2012-06-03 18:28:27	yes	25		Yes	1		Yes	262	Jc	Expected_back_tomorrow	female
uuid:534aa076-6c56-411f-8093-8a8bc0cf4647	anonymousUser	2012-06-03 18:28:27		2012-06-03 18:28:27			1	2012-06-03 18:28:27	2012-06-03 18:28:27	yes	17		Yes	1	T	No	262	Cp	Expected_back_tomorrow	female
uuid:bd460188-309a-41ed-96df-6c99c68b0cf2	anonymousUser	2012-06-03 18:28:28		2012-06-03 18:28:28			1	2012-06-03 18:28:28	2012-06-03 18:28:28	yes	15		Yes	1		No	262	Rs	Expected_back_tomorrow	female
uuid:a9e04e62-e507-4a8c-8dc1-9f8d87ba31bf	anonymousUser	2012-06-03 18:28:29		2012-06-03 18:28:29			1	2012-06-03 18:28:29	2012-06-03 18:28:29	yes	14		Yes	1		No	262	Ss	Expected_back_tomorrow	male
uuid:b18e46fc-e5c9-4087-9f77-56ca68913a3e	anonymousUser	2012-06-03 18:28:29		2012-06-03 18:28:29			1	2012-06-03 18:28:29	2012-06-03 18:28:29	yes	16		Yes	1		No	262	Aj	Expected_back_tomorrow	male
uuid:e8b9460d-49eb-4c8a-9331-eb73a0929d70	anonymousUser	2012-06-03 18:28:31		2012-06-03 18:28:31			1	2012-06-03 18:28:31	2012-06-03 18:28:31	yes	15		Yes	1	Y	No	262	Wc	Expected_back_tomorrow	male
uuid:0d4fcbae-7109-47f8-be73-429eecb9d004	anonymousUser	2012-06-03 18:28:32		2012-06-03 18:28:32			1	2012-06-03 18:28:32	2012-06-03 18:28:32	yes	3		Yes	1		No	262	Sg	present	male
uuid:0bc896b5-9f96-4365-8913-72cf40c1f861	anonymousUser	2012-06-03 18:28:32		2012-06-03 18:28:32			1	2012-06-03 18:28:32	2012-06-03 18:28:32	yes	19		Yes	1		Yes	262	Cg	Expected_back_tomorrow	female
uuid:f8540c5f-cb68-4fb4-a039-677f2bebe047	anonymousUser	2012-06-03 18:28:33		2012-06-03 18:28:33			1	2012-06-03 18:28:33	2012-06-03 18:28:33	yes	52		Yes	1		Yes	263	Jcn	Expected_back_tomorrow	male
uuid:bae198d6-e413-4f0e-87bf-991fd6060716	anonymousUser	2012-06-03 18:28:33		2012-06-03 18:28:33			1	2012-06-03 18:28:33	2012-06-03 18:28:33	yes	18		Yes	1		Yes	263	Jn	Expected_back_tomorrow	female
uuid:31fd1fe1-e385-43d3-9d96-3f835bd66195	anonymousUser	2012-06-03 18:28:34		2012-06-03 18:28:34			1	2012-06-03 18:28:34	2012-06-03 18:28:34	yes	999		No	1		Yes	264	Ys	present	female
uuid:43031202-9f13-4309-8976-80f53d593c14	anonymousUser	2012-06-03 18:28:36		2012-06-03 18:28:36			1	2012-06-03 18:28:36	2012-06-03 18:28:36	yes	999		Yes	1		Yes	264	Wc	Expected_back_tomorrow	male
uuid:faa4c5ea-56c0-48da-9659-51ba18c61d17	anonymousUser	2012-06-03 18:28:37		2012-06-03 18:28:37			1	2012-06-03 18:28:37	2012-06-03 18:28:37	yes	999		Yes	1		Yes	264	Ac	Expected_back_tomorrow	male
uuid:7d00bfff-192e-48ec-a73e-36128ec7484c	anonymousUser	2012-06-03 18:28:37		2012-06-03 18:28:37			1	2012-06-03 18:28:37	2012-06-03 18:28:37	yes	999		Yes	1		Yes	264	Lc	Expected_back_tomorrow	female
uuid:cde5ac97-aec4-43ae-ba8e-51e6b1132a67	anonymousUser	2012-06-03 18:28:38		2012-06-03 18:28:38			1	2012-06-03 18:28:38	2012-06-03 18:28:38	yes	999		Yes	1		Yes	264	Yc	Expected_back_tomorrow	female
uuid:2d1ac578-3211-4690-8cb3-fcfaf70f405d	anonymousUser	2012-06-03 18:28:39		2012-06-03 18:28:39			1	2012-06-03 18:28:39	2012-06-03 18:28:39	yes	999		Yes	1		Yes	264	Bc	Expected_back_tomorrow	male
uuid:7fa7fdbf-1017-46ef-ad30-41fc20c2f531	anonymousUser	2012-06-03 18:28:40		2012-06-03 18:28:40			1	2012-06-03 18:28:40	2012-06-03 18:28:40	yes	45		No	1		Yes	265	Vd	present	female
uuid:a7c068d6-72ea-4b43-ac73-46f1da521e37	anonymousUser	2012-06-03 18:28:41		2012-06-03 18:28:41			1	2012-06-03 18:28:41	2012-06-03 18:28:41	no	25		Yes	1		Yes	265	Gj	Expected_back_tomorrow	female
uuid:dc37e78a-bc53-4285-b333-5b4fe65a48ad	anonymousUser	2012-06-03 18:28:42		2012-06-03 18:28:42			1	2012-06-03 18:28:42	2012-06-03 18:28:42	no	21		Yes	1		Yes	265	Rj	other	female
uuid:5d4b637d-cd35-43ea-8cd5-7ebab676f559	anonymousUser	2012-06-03 18:28:43		2012-06-03 18:28:43			1	2012-06-03 18:28:43	2012-06-03 18:28:43	yes	20		Yes	1		Yes	265	Aj	Expected_back_tomorrow	female
uuid:f057f506-42de-4e38-8d59-37d95f654c55	anonymousUser	2012-06-03 18:28:43		2012-06-03 18:28:43			1	2012-06-03 18:28:43	2012-06-03 18:28:43	yes	15		Yes	1		Yes	265	Jj	Expected_back_tomorrow	female
uuid:b1df59bc-fbb1-43c6-9ff7-fe523b4f7c9a	anonymousUser	2012-06-03 18:28:44		2012-06-03 18:28:44			1	2012-06-03 18:28:44	2012-06-03 18:28:44	yes	7		Yes	1		No	265	Gj	present	male
uuid:5d9bc871-c67c-4e98-b7b1-41c3a9ff7cc7	anonymousUser	2012-06-03 18:28:45		2012-06-03 18:28:45			1	2012-06-03 18:28:45	2012-06-03 18:28:45	yes	999		Yes	1		Yes	265	Aj	Expected_back_tomorrow	male
uuid:1d468459-c0cd-47f4-a092-07c3b964eec3	anonymousUser	2012-06-03 18:28:45		2012-06-03 18:28:45			1	2012-06-03 18:28:45	2012-06-03 18:28:45	yes	65		Yes	1		Yes	265	Cj	Expected_back_tomorrow	male
uuid:10a204ac-b9e1-4830-8da0-0a8a2d2b3bc2	anonymousUser	2012-06-03 18:28:46		2012-06-03 18:28:46			1	2012-06-03 18:28:46	2012-06-03 18:28:46	yes	22		Yes	1		Yes	265	Ej	Expected_back_tomorrow	female
uuid:0fc178ab-739e-4adf-b255-641478ae7135	anonymousUser	2012-06-03 18:28:46		2012-06-03 18:28:46			1	2012-06-03 18:28:46	2012-06-03 18:28:46	yes	25		Yes	1		Yes	265	Ej	Expected_back_tomorrow	male
uuid:26f9a571-79e0-4b5e-a023-a00a62d20947	anonymousUser	2012-06-03 18:28:47		2012-06-03 18:28:47			1	2012-06-03 18:28:47	2012-06-03 18:28:47	yes	25		Yes	1		Yes	265	Jc	Expected_back_tomorrow	female
uuid:b05f0939-0bb6-46b4-b22c-cdf752333ad7	anonymousUser	2012-06-03 18:28:48		2012-06-03 18:28:48			1	2012-06-03 18:28:48	2012-06-03 18:28:48	yes	26		Yes	1		Yes	265	Mj	Expected_back_tomorrow	male
uuid:47390790-a465-4a15-9af5-b3f2f0b12356	anonymousUser	2012-06-03 18:28:50		2012-06-03 18:28:50			1	2012-06-03 18:28:50	2012-06-03 18:28:50	yes	28		No	1		Yes	266	Ce	present	male
uuid:4c8c57d3-ea44-450b-85d7-b1fdca837a07	anonymousUser	2012-06-03 18:28:51		2012-06-03 18:28:51			1	2012-06-03 18:28:51	2012-06-03 18:28:51	yes	30		Yes	1	Y	Yes	266	Fj	Expected_back_tomorrow	male
uuid:c01bf512-4139-4732-9545-f97e1d80b944	anonymousUser	2012-06-03 18:28:52		2012-06-03 18:28:52			1	2012-06-03 18:28:52	2012-06-03 18:28:52	yes	15		Yes	1		No	266	Cc	Expected_back_tomorrow	female
uuid:36631928-2915-458d-a2ba-faae55b32a3f	anonymousUser	2012-06-03 18:28:52		2012-06-03 18:28:52			1	2012-06-03 18:28:52	2012-06-03 18:28:52	yes	13		Yes	1		No	266	Co	Expected_back_tomorrow	female
uuid:5665d66a-fce8-4a04-b940-0db360034a44	anonymousUser	2012-06-03 18:28:53		2012-06-03 18:28:53			1	2012-06-03 18:28:53	2012-06-03 18:28:53	yes	6		Yes	1		No	266	Np	Expected_back_tomorrow	female
uuid:90354fc0-476c-4fe4-921f-d2008237ed0b	anonymousUser	2012-06-03 18:28:54		2012-06-03 18:28:54			1	2012-06-03 18:28:54	2012-06-03 18:28:54	yes	3		Yes	1		No	266	Pb	present	male
uuid:f9f5e99d-b34f-4afb-9cc7-d5016a48e7b6	anonymousUser	2012-06-03 18:28:54		2012-06-03 18:28:54			1	2012-06-03 18:28:54	2012-06-03 18:28:54	yes	6		Yes	1		No	266	Bp	Expected_back_tomorrow	male
uuid:38fa07d6-1aa6-4007-b52c-35d56ad02592	anonymousUser	2012-06-03 18:28:55		2012-06-03 18:28:55			1	2012-06-03 18:28:55	2012-06-03 18:28:55	yes	34		Yes	1		No	266	Fc	Expected_back_tomorrow	male
uuid:ea8c2edf-3819-4a8c-9218-85796af76fc5	anonymousUser	2012-06-03 18:28:55		2012-06-03 18:28:55			1	2012-06-03 18:28:55	2012-06-03 18:28:55	yes	23		Yes	1		Yes	266	Bc	Expected_back_tomorrow	female
uuid:d2e17efd-f281-43de-a2f2-f17ca37c05d2	anonymousUser	2012-06-03 18:28:56		2012-06-03 18:28:56			1	2012-06-03 18:28:56	2012-06-03 18:28:56	yes	999		Yes	1		Yes	266	Mc	Expected_back_tomorrow	female
uuid:6e5f4452-c98b-408b-9d01-fb0c21db008d	anonymousUser	2012-06-03 18:28:57		2012-06-03 18:28:57			1	2012-06-03 18:28:57	2012-06-03 18:28:57	yes	999		No	1		No	266	Fc	present	female
uuid:7b230621-6c68-4196-bb08-8102a5736137	anonymousUser	2012-06-03 18:28:59		2012-06-03 18:28:59			1	2012-06-03 18:28:59	2012-06-03 18:28:59	yes	19		No	1	E	Yes	267	Jp	present	male
uuid:28f6ae92-cd4d-4f25-b98d-edb3d792afa6	anonymousUser	2012-06-03 18:29:00		2012-06-03 18:29:00			1	2012-06-03 18:29:00	2012-06-03 18:29:00	yes	50		Yes	1		Yes	267	Jn	Expected_back_tomorrow	female
uuid:319a1704-6abb-41f2-9509-dbe40a7ab9d0	anonymousUser	2012-06-03 18:29:01		2012-06-03 18:29:01			1	2012-06-03 18:29:01	2012-06-03 18:29:01	yes	999		Yes	1		Yes	267	Jt	Expected_back_tomorrow	female
uuid:de35c0f8-46f5-4486-843b-c47b0518733d	anonymousUser	2012-06-03 18:29:01		2012-06-03 18:29:01			1	2012-06-03 18:29:01	2012-06-03 18:29:01	yes	32		Yes	1		Yes	267	Bc	Expected_back_tomorrow	male
uuid:e73c5760-d3bf-4c92-b7f4-fe879944c934	anonymousUser	2012-06-03 18:29:02		2012-06-03 18:29:02			1	2012-06-03 18:29:02	2012-06-03 18:29:02	yes	29		Yes	1		Yes	267	Nf	other	female
uuid:724bfe55-a211-4a91-99d8-127562c7b3e9	anonymousUser	2012-06-03 18:29:03		2012-06-03 18:29:03			1	2012-06-03 18:29:03	2012-06-03 18:29:03	yes	27		Yes	1		Yes	267	Wc	Expected_back_tomorrow	male
uuid:5e0c6ab1-e76c-4855-a146-9b74970ca49c	anonymousUser	2012-06-03 18:29:04		2012-06-03 18:29:04			1	2012-06-03 18:29:04	2012-06-03 18:29:04	no	30		No	1		Yes	268	Mc	other	female
uuid:c49d5cd5-6199-4e6d-ba62-4fb44339549b	anonymousUser	2012-06-03 18:29:08		2012-06-03 18:29:08			1	2012-06-03 18:29:08	2012-06-03 18:29:08	yes	58		Yes	1		Yes	269	Jj	present	female
uuid:f7e18f61-7dd3-4bb5-b0a5-04d7258b82a7	anonymousUser	2012-06-03 18:29:09		2012-06-03 18:29:09			1	2012-06-03 18:29:09	2012-06-03 18:29:09	yes	999		Yes	1		Yes	269	Nr	Expected_back_tomorrow	male
uuid:6b1da01d-e563-4c55-9752-aacdd0f59f85	anonymousUser	2012-06-03 18:29:10		2012-06-03 18:29:10			1	2012-06-03 18:29:10	2012-06-03 18:29:10	yes	22		Yes	1		Yes	269	Pr	Expected_back_tomorrow	male
uuid:adff4bc5-2315-4653-88b9-5a55f124ef3f	anonymousUser	2012-06-03 18:29:10		2012-06-03 18:29:10			1	2012-06-03 18:29:10	2012-06-03 18:29:10	yes	18		Yes	1		Yes	269	Mr	Expected_back_tomorrow	male
uuid:6b679677-de1a-4596-8375-81a4b8f771b4	anonymousUser	2012-06-03 18:29:11		2012-06-03 18:29:11			1	2012-06-03 18:29:11	2012-06-03 18:29:11	yes	6		Yes	1		No	269	Rr	present	male
uuid:23b39d21-61dc-4543-93d7-bc6acb607b8a	anonymousUser	2012-06-03 18:29:12		2012-06-03 18:29:12			1	2012-06-03 18:29:12	2012-06-03 18:29:12	yes	20		No	1		Yes	270	Mp	present	female
uuid:bf2be175-6f95-4706-b6f8-35e8a3ca6b8b	anonymousUser	2012-06-03 18:29:14		2012-06-03 18:29:14			1	2012-06-03 18:29:14	2012-06-03 18:29:14	yes	85		Yes	1		Yes	270	Mf	Expected_back_tomorrow	female
uuid:91de0c38-7949-4530-b638-712e5b37e562	anonymousUser	2012-06-03 18:29:15		2012-06-03 18:29:15			1	2012-06-03 18:29:15	2012-06-03 18:29:15	no	25		Yes	1		Yes	270	Ef	Expected_back_tomorrow	male
uuid:6b310b37-2199-459c-86cd-38097515dc0c	anonymousUser	2012-06-03 18:29:15		2012-06-03 18:29:15			1	2012-06-03 18:29:15	2012-06-03 18:29:15	yes	12		Yes	1		No	270	Tj	Expected_back_tomorrow	male
uuid:8953caf0-7b88-479c-b4fa-5c4933244462	anonymousUser	2012-06-03 18:29:16		2012-06-03 18:29:16			1	2012-06-03 18:29:16	2012-06-03 18:29:16	yes	8		Yes	1		No	270	Nf	Expected_back_tomorrow	male
uuid:dd6f2a36-374c-444c-b624-5288631bea0a	anonymousUser	2012-06-03 18:29:16		2012-06-03 18:29:16			1	2012-06-03 18:29:16	2012-06-03 18:29:16	yes	15		Yes	1		No	270	Mp	Expected_back_tomorrow	female
uuid:8d853191-39d6-4fd2-9ad9-5955f07772d5	anonymousUser	2012-06-03 18:29:17		2012-06-03 18:29:17			1	2012-06-03 18:29:17	2012-06-03 18:29:17	yes	26		Yes	1		Yes	270	Jf	Expected_back_tomorrow	male
uuid:327144bb-57e6-4676-ab07-244b44cab4f4	anonymousUser	2012-06-03 18:29:18		2012-06-03 18:29:18			1	2012-06-03 18:29:18	2012-06-03 18:29:18	yes	3		Yes	1		No	270	Kp	Expected_back_tomorrow	female
uuid:0ed76662-dbe1-4da8-ad63-eceef3e84eb2	anonymousUser	2012-06-03 18:29:19		2012-06-03 18:29:19			1	2012-06-03 18:29:19	2012-06-03 18:29:19	yes	45		Yes	1		Yes	271	Ov	Expected_back_tomorrow	male
uuid:2abb837a-7fc6-49b7-b69d-7b6a9a76e412	anonymousUser	2012-06-03 18:29:20		2012-06-03 18:29:20			1	2012-06-03 18:29:20	2012-06-03 18:29:20	yes	41		Yes	1		Yes	271	Mov	Expected_back_tomorrow	female
uuid:ac61fb92-76de-4e49-95a8-4aae19f73620	anonymousUser	2012-06-03 18:29:20		2012-06-03 18:29:20			1	2012-06-03 18:29:20	2012-06-03 18:29:20	yes	30		No	1		Yes	271	Bk	present	male
uuid:eef9d50a-52d1-4d4c-a5ad-ca3f5c795329	anonymousUser	2012-06-03 18:29:21		2012-06-03 18:29:21			1	2012-06-03 18:29:21	2012-06-03 18:29:21	yes	17		Yes	1		No	271	Av	Expected_back_tomorrow	female
uuid:a1f57c08-5778-4697-b69b-36376a00113b	anonymousUser	2012-06-03 18:29:21		2012-06-03 18:29:21			1	2012-06-03 18:29:21	2012-06-03 18:29:21	yes	15		Yes	1		No	271	Av	Expected_back_tomorrow	male
uuid:eee547a0-1cfa-4bec-9709-bd7802426f2c	anonymousUser	2012-06-03 18:29:24		2012-06-03 18:29:24			1	2012-06-03 18:29:24	2012-06-03 18:29:24	yes	999		No	1		Yes	272	Mpm	present	female
uuid:faf659a3-0a43-45b8-bfdf-f49ac759f885	anonymousUser	2012-06-03 18:29:25		2012-06-03 18:29:25			1	2012-06-03 18:29:25	2012-06-03 18:29:25	yes	78		Yes	1		Yes	272	Pm	Expected_back_tomorrow	male
uuid:dd35fa1e-81a2-48e2-83b8-05ad2598140d	anonymousUser	2012-06-03 18:29:26		2012-06-03 18:29:26			1	2012-06-03 18:29:26	2012-06-03 18:29:26	yes	24		Yes	1		Yes	272	Mem	Expected_back_tomorrow	female
uuid:9c51aa8b-6614-4c2e-bef1-593cd622960f	anonymousUser	2012-06-03 18:29:26		2012-06-03 18:29:26			1	2012-06-03 18:29:26	2012-06-03 18:29:26	yes	9		Yes	1		No	272	Km	Expected_back_tomorrow	male
uuid:8f3be421-500c-429f-8036-073eab14b73b	anonymousUser	2012-06-03 18:29:30		2012-06-03 18:29:30			1	2012-06-03 18:29:30	2012-06-03 18:29:30	yes	34		No	1		Yes	273	Id	present	female
uuid:e9266df7-3f3d-4464-a208-ae95d877c649	anonymousUser	2012-06-03 18:29:31		2012-06-03 18:29:31			1	2012-06-03 18:29:31	2012-06-03 18:29:31	yes	999		Yes	1		Yes	273	Ds	Expected_back_tomorrow	male
uuid:92eb4bcc-0850-4710-9ab4-1c77cb664cd6	anonymousUser	2012-06-03 18:29:32		2012-06-03 18:29:32			1	2012-06-03 18:29:32	2012-06-03 18:29:32	yes	10		Yes	1		No	273	Is	Expected_back_tomorrow	female
uuid:4f17057e-f7ed-48cf-a7f5-1a7e70b8eaf6	anonymousUser	2012-06-03 18:29:32		2012-06-03 18:29:32			1	2012-06-03 18:29:32	2012-06-03 18:29:32	yes	9		Yes	1		No	273	Rs	present	male
uuid:6ca98226-bcf0-449e-bc7d-836c792b05b8	anonymousUser	2012-06-03 18:29:33		2012-06-03 18:29:33			1	2012-06-03 18:29:33	2012-06-03 18:29:33	yes	3		Yes	1		No	273	Ss	present	female
uuid:67fa10da-fa69-4776-8d0c-15b6f3485baa	anonymousUser	2012-06-03 18:29:34		2012-06-03 18:29:34			1	2012-06-03 18:29:34	2012-06-03 18:29:34	no	999		Yes	1		Yes	273	Ms	Expected_back_tomorrow	male
uuid:5f3c64c1-08a0-4b4f-8eae-e0f48ddb1ae5	anonymousUser	2012-06-03 18:29:34		2012-06-03 18:29:34			1	2012-06-03 18:29:34	2012-06-03 18:29:34	no	4		Yes	1		No	273	Ss	Expected_back_tomorrow	female
uuid:113be1bb-e9d8-4222-bf2e-194d492c88f0	anonymousUser	2012-06-03 18:29:35		2012-06-03 18:29:35			1	2012-06-03 18:29:35	2012-06-03 18:29:35	yes	20		No	1		Yes	274	Cs	present	female
uuid:5fb5b863-bfee-482f-bd8f-c553767bf3fe	anonymousUser	2012-06-03 18:29:36		2012-06-03 18:29:36			1	2012-06-03 18:29:36	2012-06-03 18:29:36	unknown	23		Yes	1		Yes	274	Ps	Expected_back_tomorrow	male
uuid:49dcf9c1-907f-4a79-8a91-c2104a442a36	anonymousUser	2012-06-03 18:29:37		2012-06-03 18:29:37			1	2012-06-03 18:29:37	2012-06-03 18:29:37	unknown	25		Yes	1		Yes	274	Ns	Expected_back_tomorrow	female
uuid:8fcb5e20-265e-4746-a237-2ae22c7948c1	anonymousUser	2012-06-03 18:29:37		2012-06-03 18:29:37			1	2012-06-03 18:29:37	2012-06-03 18:29:37	unknown	18		Yes	1		Yes	274	Ms	Expected_back_tomorrow	male
uuid:1bacff51-1ab7-43dc-abdd-f1b86a2d1958	anonymousUser	2012-06-03 18:29:38		2012-06-03 18:29:38			1	2012-06-03 18:29:38	2012-06-03 18:29:38	yes	12		Yes	1		No	274	Js	Expected_back_tomorrow	male
uuid:b737a703-fdba-4714-b0ce-a2fcd1b7f88e	anonymousUser	2012-06-03 18:29:38		2012-06-03 18:29:38			1	2012-06-03 18:29:38	2012-06-03 18:29:38	yes	43		Yes	1		Yes	274	Mps	Expected_back_tomorrow	female
uuid:f26b54d1-5c8f-4547-b679-62828a3be93a	anonymousUser	2012-06-03 18:29:39		2012-06-03 18:29:39			1	2012-06-03 18:29:39	2012-06-03 18:29:39	yes	50		Yes	1		Yes	274	Ps	Expected_back_tomorrow	male
uuid:9b989905-4c2b-4c45-acc2-e91dd3bf4bdf	anonymousUser	2012-06-03 18:29:39		2012-06-03 18:29:39			1	2012-06-03 18:29:39	2012-06-03 18:29:39	unknown	11		Yes	1		No	274	Rj	Expected_back_tomorrow	female
uuid:3fd26342-625f-4e63-879b-3620b39b2db6	anonymousUser	2012-06-03 18:29:40		2012-06-03 18:29:40			1	2012-06-03 18:29:40	2012-06-03 18:29:40	no	3		Yes	1		No	274	Rd	present	male
uuid:9b6d1695-a7ad-4a56-9253-43f99727c6b7	anonymousUser	2012-06-03 18:29:41		2012-06-03 18:29:41			1	2012-06-03 18:29:41	2012-06-03 18:29:41	yes	70		No	1		Yes	275	Bb	present	male
uuid:651372da-995d-4903-9ddc-51f2a088f926	anonymousUser	2012-06-03 18:29:43		2012-06-03 18:29:43			1	2012-06-03 18:29:43	2012-06-03 18:29:43	yes	76		No	1		Yes	276	Sj	present	female
uuid:d4a73d46-ca53-46d6-90d5-a415ab68134f	anonymousUser	2012-06-03 18:29:45		2012-06-03 18:29:45			1	2012-06-03 18:29:45	2012-06-03 18:29:45	yes	32		No	1		Yes	277	Gm	present	female
uuid:c4007ff7-d3f8-4b5b-9dde-4ed268b74b9a	anonymousUser	2012-06-03 18:29:51		2012-06-03 18:29:51			1	2012-06-03 18:29:51	2012-06-03 18:29:51	yes	25		No	1		Yes	277	Nm	present	female
uuid:726c3c9e-6b99-4228-bfe3-cacd3d941e83	anonymousUser	2012-06-03 18:29:54		2012-06-03 18:29:54			1	2012-06-03 18:29:54	2012-06-03 18:29:54	yes	38		Yes	1		Yes	277	Et	Expected_back_tomorrow	male
uuid:e4f57ed6-e969-4ecd-8fd9-dccb0b24ef88	anonymousUser	2012-06-03 18:29:54		2012-06-03 18:29:54			1	2012-06-03 18:29:54	2012-06-03 18:29:54	yes	20		Yes	1		Yes	277	Cm	Expected_back_tomorrow	female
uuid:e9f85f3a-c980-4216-be1c-0cefbf289c19	anonymousUser	2012-06-03 18:29:55		2012-06-03 18:29:55			1	2012-06-03 18:29:55	2012-06-03 18:29:55	yes	8		Yes	1		No	277	Ft	present	female
uuid:2bc4d48c-5bc9-499a-990b-b0a17fce8e3b	anonymousUser	2012-06-03 18:29:55		2012-06-03 18:29:55			1	2012-06-03 18:29:55	2012-06-03 18:29:55	no	4		Yes	1		No	277	Lt	present	female
uuid:83ec072c-d0e4-4b52-a4cc-a817e59903c3	anonymousUser	2012-06-03 18:29:57		2012-06-03 18:29:57			1	2012-06-03 18:29:57	2012-06-03 18:29:57	no	34		Yes	1		Yes	278	Rp	Expected_back_tomorrow	male
uuid:13168628-162a-4083-a085-4320dd13e04a	anonymousUser	2012-06-03 18:29:58		2012-06-03 18:29:58			1	2012-06-03 18:29:58	2012-06-03 18:29:58	yes	29		No	1		Yes	278	Mf	present	female
uuid:cd476f11-caf7-4c70-af8c-f7a70e9c61f1	anonymousUser	2012-06-03 18:30:00		2012-06-03 18:30:00			1	2012-06-03 18:30:00	2012-06-03 18:30:00	yes	62		Yes	1		Yes	278	Sl	Expected_back_tomorrow	female
uuid:a377585e-f6ae-4d15-b136-6ed6b78004af	anonymousUser	2012-06-03 18:30:02		2012-06-03 18:30:02			1	2012-06-03 18:30:02	2012-06-03 18:30:02	yes	37		Yes	1		Yes	278	Et	Expected_back_tomorrow	female
uuid:836442aa-aa7c-4acf-8159-d9753e4b97ba	anonymousUser	2012-06-03 18:30:02		2012-06-03 18:30:02			1	2012-06-03 18:30:02	2012-06-03 18:30:02	yes	25		Yes	1		Yes	278	Mf	Expected_back_tomorrow	female
uuid:1da39cfd-d471-4108-8d75-48ca66bbe3ae	anonymousUser	2012-06-03 18:30:03		2012-06-03 18:30:03			1	2012-06-03 18:30:03	2012-06-03 18:30:03	yes	25		Yes	1		Yes	278	Mf	Expected_back_tomorrow	female
uuid:1964243f-d22f-4150-af89-0494d1b857d2	anonymousUser	2012-06-03 18:30:03		2012-06-03 18:30:03			1	2012-06-03 18:30:03	2012-06-03 18:30:03	yes	22		Yes	1		Yes	278	Mf	Expected_back_tomorrow	male
uuid:e5a52a11-c07f-4d0b-a0a7-d7c6c88d1cdc	anonymousUser	2012-06-03 18:30:04		2012-06-03 18:30:04			1	2012-06-03 18:30:04	2012-06-03 18:30:04	yes	26		Yes	1		Yes	278	Mf	Expected_back_tomorrow	male
uuid:b16e6aa9-a1f2-448e-a84d-5e3d4cc314de	anonymousUser	2012-06-03 18:30:04		2012-06-03 18:30:04			1	2012-06-03 18:30:04	2012-06-03 18:30:04	yes	47		Yes	1		Yes	278	Ep	other	male
uuid:86d1fa3c-fc8b-43ca-9df1-de799d8c5ff6	anonymousUser	2012-06-03 18:30:05		2012-06-03 18:30:05			1	2012-06-03 18:30:05	2012-06-03 18:30:05	yes	5		Yes	1		No	278	Rp	present	male
uuid:95625550-8c17-4de7-80b2-3f3c3c01e9c0	anonymousUser	2012-06-03 18:30:05		2012-06-03 18:30:05			1	2012-06-03 18:30:05	2012-06-03 18:30:05	yes	43		No	1		Yes	279	Av	present	female
uuid:828589fe-fa83-40bb-9c7a-cf658eb67556	anonymousUser	2012-06-03 18:30:07		2012-06-03 18:30:07			1	2012-06-03 18:30:07	2012-06-03 18:30:07	yes	12		Yes	1		No	279	Mm	Expected_back_tomorrow	female
uuid:2ed682f2-ce89-4883-8f99-18a1c6fd05ac	anonymousUser	2012-06-03 18:30:07		2012-06-03 18:30:07			1	2012-06-03 18:30:07	2012-06-03 18:30:07	yes	16		Yes	1		No	279	Mm	Expected_back_tomorrow	female
uuid:7b463d1a-8425-4ea1-8757-8051a89c6d86	anonymousUser	2012-06-03 18:30:08		2012-06-03 18:30:08			1	2012-06-03 18:30:08	2012-06-03 18:30:08	yes	72		Yes	1		Yes	279	Gv	Expected_back_tomorrow	female
uuid:c26cf8a2-e64a-4b0c-a283-4257a4cb928e	anonymousUser	2012-06-03 18:30:11		2012-06-03 18:30:11			1	2012-06-03 18:30:11	2012-06-03 18:30:11	yes	18		No	1		Yes	280	Sd	present	male
uuid:e99b09b2-7c22-4b07-824a-a691b2a3bfca	anonymousUser	2012-06-03 18:30:14		2012-06-03 18:30:14			1	2012-06-03 18:30:14	2012-06-03 18:30:14	yes	17		No	1		No	280	Pd	present	male
uuid:30e28758-ebae-4356-95bf-e07d58a498d9	anonymousUser	2012-06-03 18:30:15		2012-06-03 18:30:15			1	2012-06-03 18:30:15	2012-06-03 18:30:15	yes	43		Yes	1		Yes	280	Sg	Expected_back_tomorrow	female
uuid:52a4a81f-dda2-4e7a-a3d9-8f3041f6721b	anonymousUser	2012-06-03 18:30:16		2012-06-03 18:30:16			1	2012-06-03 18:30:16	2012-06-03 18:30:16	yes	15		Yes	2		No	280	Fd	Expected_back_tomorrow	female
uuid:21ce9b68-2071-4433-a51a-7907254040b2	anonymousUser	2012-06-03 18:30:18		2012-06-03 18:30:18			1	2012-06-03 18:30:18	2012-06-03 18:30:18	yes	49		No	1		Yes	281	Sr	present	female
uuid:cf7e8836-28b8-4815-a7cf-e78f1fda4a77	anonymousUser	2012-06-03 18:30:19		2012-06-03 18:30:19			1	2012-06-03 18:30:19	2012-06-03 18:30:19	yes	17		Yes	1		No	281	Di	Expected_back_tomorrow	female
uuid:7c7b64ab-be91-45d0-a4d9-cbc20bb3ca60	anonymousUser	2012-06-03 18:30:20		2012-06-03 18:30:20			1	2012-06-03 18:30:20	2012-06-03 18:30:20	yes	16		Yes	1		No	281	Di	present	female
uuid:c3369a0c-2fcd-4450-afc7-950ffa30070e	anonymousUser	2012-06-03 18:30:21		2012-06-03 18:30:21			1	2012-06-03 18:30:21	2012-06-03 18:30:21	yes	12		Yes	1		No	281	Di	Expected_back_tomorrow	male
uuid:5e11cf88-719e-41a5-87df-f049ef50d27b	anonymousUser	2012-06-03 18:30:21		2012-06-03 18:30:21			1	2012-06-03 18:30:21	2012-06-03 18:30:21	yes	26		Yes	1		Yes	281	Ne	Expected_back_tomorrow	male
uuid:0e86f699-4518-4e7a-8929-adfd2fa59d4f	anonymousUser	2012-06-03 18:30:22		2012-06-03 18:30:22			1	2012-06-03 18:30:22	2012-06-03 18:30:22	yes	34		Yes	1		Yes	281	Sj	No_longer_member	male
uuid:e9b9cc80-9456-46e1-baec-b579bc540332	anonymousUser	2012-06-03 18:30:24		2012-06-03 18:30:24			1	2012-06-03 18:30:24	2012-06-03 18:30:24	yes	32		Yes	1		Yes	282	Ac	Expected_back_tomorrow	female
uuid:9df7aba5-245c-4178-b765-53290890d620	anonymousUser	2012-06-03 18:30:24		2012-06-03 18:30:24			1	2012-06-03 18:30:24	2012-06-03 18:30:24	yes	6		Yes	1		No	282	Fm	present	male
uuid:1d470590-9ecb-45fd-a7f6-113bcd76b311	anonymousUser	2012-06-03 18:30:25		2012-06-03 18:30:25			1	2012-06-03 18:30:25	2012-06-03 18:30:25	yes	11		Yes	1		No	282	Rm	Expected_back_tomorrow	male
uuid:980843f9-edb6-40f4-8bed-248a96950752	anonymousUser	2012-06-03 18:30:26		2012-06-03 18:30:26			1	2012-06-03 18:30:26	2012-06-03 18:30:26	yes	42		No	1		Yes	282	Rm	present	male
uuid:838b20cd-f4c3-404d-ab1e-98a6ff77717e	anonymousUser	2012-06-03 18:30:28		2012-06-03 18:30:28			1	2012-06-03 18:30:28	2012-06-03 18:30:28	yes	72		No	1		Yes	283	Ce	present	female
uuid:4aba72ae-c119-43de-9b78-6ed2e81a6265	anonymousUser	2012-06-03 18:30:31		2012-06-03 18:30:31			1	2012-06-03 18:30:31	2012-06-03 18:30:31	yes	999		Yes	1		Yes	284	Tv	Expected_back_tomorrow	female
uuid:c9ee28cd-43b0-4b66-bfdf-f1fae08c7c5c	anonymousUser	2012-06-03 18:30:32		2012-06-03 18:30:32			1	2012-06-03 18:30:32	2012-06-03 18:30:32	no	39		No	1		Yes	284	Ev	present	female
uuid:5924ee12-334b-4698-b2e7-145c70b8fea3	anonymousUser	2012-06-03 18:30:33		2012-06-03 18:30:33			1	2012-06-03 18:30:33	2012-06-03 18:30:33	yes	16		Yes	1		No	284	Yb	Expected_back_tomorrow	female
uuid:cba5910d-544c-4fb9-90be-a257ee48caaf	anonymousUser	2012-06-03 18:30:34		2012-06-03 18:30:34			1	2012-06-03 18:30:34	2012-06-03 18:30:34	yes	13		Yes	1		No	284	Pf	Expected_back_tomorrow	male
uuid:5d990474-8566-4112-811f-9836a1af697f	anonymousUser	2012-06-03 18:30:35		2012-06-03 18:30:35			1	2012-06-03 18:30:35	2012-06-03 18:30:35	yes	8		Yes	1		No	284	Fm	present	female
uuid:e5ff3a9a-77f8-4d6d-bb31-a2784ee3c507	anonymousUser	2012-06-03 18:30:37		2012-06-03 18:30:37			1	2012-06-03 18:30:37	2012-06-03 18:30:37	no	1		Yes	1		No	284	Jd	present	male
uuid:54938beb-d171-442d-b66e-27f7f1e85a7a	anonymousUser	2012-06-03 18:30:37		2012-06-03 18:30:37			1	2012-06-03 18:30:37	2012-06-03 18:30:37	no	57		No	1		Yes	285	Lj	present	male
uuid:fbb65fed-74a6-49f5-991e-d95756ec5eb7	anonymousUser	2012-06-03 18:30:38		2012-06-03 18:30:38			1	2012-06-03 18:30:38	2012-06-03 18:30:38	unknown	23		Yes	1		Yes	285	Mj	Expected_back_tomorrow	male
uuid:86be611c-45a5-456f-8661-a6361b913546	anonymousUser	2012-06-03 18:30:39		2012-06-03 18:30:39			1	2012-06-03 18:30:39	2012-06-03 18:30:39	unknown	53		Yes	1		Yes	285	Ls	Expected_back_tomorrow	female
uuid:fdc1b033-9b9a-4568-9f78-d1d5ff7c0728	anonymousUser	2012-06-03 18:30:39		2012-06-03 18:30:39			1	2012-06-03 18:30:39	2012-06-03 18:30:39	yes	22		No	1		Yes	286	Ew	present	female
uuid:f0697804-4845-44cf-bf28-291b1e593e39	anonymousUser	2012-06-03 18:30:40		2012-06-03 18:30:40			1	2012-06-03 18:30:40	2012-06-03 18:30:40	yes	999		Yes	1		Yes	286	Mle	Expected_back_tomorrow	female
uuid:bcd14757-7974-475d-836b-4a4df8acdd73	anonymousUser	2012-06-03 18:30:41		2012-06-03 18:30:41			1	2012-06-03 18:30:41	2012-06-03 18:30:41	yes	22		Yes	1		Yes	286	We	Expected_back_tomorrow	female
uuid:2410b26d-bfe2-4b8c-9a30-5fbf5eb13615	anonymousUser	2012-06-03 18:30:42		2012-06-03 18:30:42			1	2012-06-03 18:30:42	2012-06-03 18:30:42	yes	28		No	1		Yes	286	Ar	present	female
uuid:37d0cae0-b11f-43a4-bbf6-b4febcbbce70	anonymousUser	2012-06-03 18:30:43		2012-06-03 18:30:43			1	2012-06-03 18:30:43	2012-06-03 18:30:43	yes	49		Yes	1		Yes	286	Cl	Expected_back_tomorrow	female
uuid:868e77e1-28b9-435c-b102-843bb46f18e8	anonymousUser	2012-06-03 18:30:44		2012-06-03 18:30:44			1	2012-06-03 18:30:44	2012-06-03 18:30:44	unknown	999		Yes	1		Yes	286	Jp	Expected_back_tomorrow	male
uuid:975691eb-e303-4710-930e-982bab0661fd	anonymousUser	2012-06-03 18:30:44		2012-06-03 18:30:44			1	2012-06-03 18:30:44	2012-06-03 18:30:44	yes	18		Yes	1		Yes	286	Ec	Expected_back_tomorrow	male
uuid:c33cead7-0973-4d1e-b582-514848e1b9c0	anonymousUser	2012-06-03 18:30:45		2012-06-03 18:30:45			1	2012-06-03 18:30:45	2012-06-03 18:30:45	yes	8		Yes	1		No	286	Rj	present	female
uuid:ef31417d-e979-4805-bd65-4036eef18461	anonymousUser	2012-06-03 18:30:46		2012-06-03 18:30:46			1	2012-06-03 18:30:46	2012-06-03 18:30:46	no	2		Yes	1		No	286	Mj	present	female
uuid:b6a9cbf0-d9ed-4ab4-bb5d-07f95899cd89	anonymousUser	2012-06-03 18:30:47		2012-06-03 18:30:47			1	2012-06-03 18:30:47	2012-06-03 18:30:47	yes	36		No	1		Yes	287	Mf	other	female
uuid:8815dca9-de54-49da-b999-6eee66025103	anonymousUser	2012-06-03 18:30:48		2012-06-03 18:30:48			1	2012-06-03 18:30:48	2012-06-03 18:30:48	yes	18		Yes	1		Yes	287	Lg	present	male
uuid:e92a5f15-c2d2-40a9-b3ae-aaa852de5730	anonymousUser	2012-06-03 18:30:51		2012-06-03 18:30:51			1	2012-06-03 18:30:51	2012-06-03 18:30:51	yes	16		Yes	1		No	287	Jd	present	female
uuid:2ca63453-54a9-4520-80f0-61e378ec7c79	anonymousUser	2012-06-03 18:30:54		2012-06-03 18:30:54			1	2012-06-03 18:30:54	2012-06-03 18:30:54	yes	13		Yes	1		No	287	Rkjb	present	female
uuid:858cda95-03d5-4219-87a0-16e0ddf07956	anonymousUser	2012-06-03 18:30:57		2012-06-03 18:30:57			1	2012-06-03 18:30:57	2012-06-03 18:30:57	yes	7		Yes	1		No	287	Ef	present	female
uuid:53e5e87a-0c7a-4a12-825d-68e781fc1681	anonymousUser	2012-06-03 18:30:59		2012-06-03 18:30:59			1	2012-06-03 18:30:59	2012-06-03 18:30:59	yes	8		Yes	1		No	287	Lf	Expected_back_tomorrow	male
uuid:5854d743-2b3c-4872-bc9c-07d49fab0bed	anonymousUser	2012-06-03 18:31:01		2012-06-03 18:31:01			1	2012-06-03 18:31:01	2012-06-03 18:31:01	yes	4		Yes	1		No	287	Rf	present	female
uuid:409678a1-84cc-47e1-ac9c-03dc4d200313	anonymousUser	2012-06-03 18:31:04		2012-06-03 18:31:04			1	2012-06-03 18:31:04	2012-06-03 18:31:04	yes	8		Yes	1		No	287	Djb	present	male
uuid:563b426f-b96d-404d-acc9-fc4fa5a8a5f4	anonymousUser	2012-06-03 18:31:05		2012-06-03 18:31:05			1	2012-06-03 18:31:05	2012-06-03 18:31:05	yes	40		Yes	1		Yes	287	Jcf	Expected_back_tomorrow	male
uuid:f38f8df9-e86e-4de0-a83f-51e58c8244f5	anonymousUser	2012-06-03 18:31:05		2012-06-03 18:31:05			1	2012-06-03 18:31:05	2012-06-03 18:31:05	yes	34		No	1		Yes	288	Sm	other	female
uuid:f64c8b04-4f84-43b7-939e-544734ce7ad4	anonymousUser	2012-06-03 18:31:06		2012-06-03 18:31:06			1	2012-06-03 18:31:06	2012-06-03 18:31:06	yes	33		No	1		Yes	288	Dn	other	male
uuid:cc248300-551a-4b1e-90fd-9256a549ca80	anonymousUser	2012-06-03 18:31:07		2012-06-03 18:31:07			1	2012-06-03 18:31:07	2012-06-03 18:31:07	yes	12		Yes	1		No	288	Dwe	present	female
uuid:d4dd1dfa-04c1-44e3-91cc-eb939643af76	anonymousUser	2012-06-03 18:31:08		2012-06-03 18:31:08			1	2012-06-03 18:31:08	2012-06-03 18:31:08	yes	7		Yes	1		No	288	Dlm	present	female
uuid:0f679617-1fe2-4990-a241-1b3b741ec517	anonymousUser	2012-06-03 18:31:08		2012-06-03 18:31:08			1	2012-06-03 18:31:08	2012-06-03 18:31:08	no	1		Yes	1		No	288	Dn	present	female
uuid:3a63859d-50ff-4c4b-8d06-2555e41aad7e	anonymousUser	2012-06-03 18:31:09		2012-06-03 18:31:09			1	2012-06-03 18:31:09	2012-06-03 18:31:09	yes	42		No	1		Yes	289	Ms	present	male
uuid:38bc1f98-604f-4bc2-9aa5-c817749ba4ad	anonymousUser	2012-06-03 18:31:10		2012-06-03 18:31:10			1	2012-06-03 18:31:10	2012-06-03 18:31:10	yes	19		No	1		Yes	289	Ek	present	female
uuid:e569436a-2c02-4791-be29-aa90937375bc	anonymousUser	2012-06-03 18:31:11		2012-06-03 18:31:11			1	2012-06-03 18:31:11	2012-06-03 18:31:11	yes	98		Yes	1		Yes	289	Pe	Expected_back_tomorrow	female
uuid:da2cb8af-a315-40cc-b1a7-db038cd7538b	anonymousUser	2012-06-03 18:31:12		2012-06-03 18:31:12			1	2012-06-03 18:31:12	2012-06-03 18:31:12	yes	32		Yes	1		Yes	289	Ms	Expected_back_tomorrow	male
uuid:2869ec1c-6b59-4720-900e-c738e0b758ad	anonymousUser	2012-06-03 18:31:12		2012-06-03 18:31:12			1	2012-06-03 18:31:12	2012-06-03 18:31:12	yes	76		Yes	1		Yes	289	Rd	Expected_back_tomorrow	female
uuid:6c97810b-a26c-4b22-bae1-2ac407e03730	anonymousUser	2012-06-03 18:31:13		2012-06-03 18:31:13			1	2012-06-03 18:31:13	2012-06-03 18:31:13	unknown	37		Yes	1		Yes	289	Ng	Expected_back_tomorrow	male
uuid:2f6a6b96-b338-4975-93bb-ecdf71359cdc	anonymousUser	2012-06-03 18:31:15		2012-06-03 18:31:15			1	2012-06-03 18:31:15	2012-06-03 18:31:15	yes	18		No	1		Yes	290	Aj	present	female
uuid:3020635a-a988-472c-901b-ed9cb42e3c88	anonymousUser	2012-06-03 18:31:17		2012-06-03 18:31:17			1	2012-06-03 18:31:17	2012-06-03 18:31:17	yes	51		Yes	1		Yes	290	Ma	Expected_back_tomorrow	female
uuid:9d48d500-9c2e-43bc-b107-12558110da55	anonymousUser	2012-06-03 18:31:18		2012-06-03 18:31:18			1	2012-06-03 18:31:18	2012-06-03 18:31:18	yes	23		Yes	1		Yes	290	Na	Expected_back_tomorrow	female
uuid:d7ee92cc-25a7-405e-977c-de91d0942f83	anonymousUser	2012-06-03 18:31:18		2012-06-03 18:31:18			1	2012-06-03 18:31:18	2012-06-03 18:31:18	yes	17		Yes	1		No	290	Ja	Expected_back_tomorrow	female
uuid:d159e366-c3d8-4e3d-bf15-01a397881cec	anonymousUser	2012-06-03 18:31:19		2012-06-03 18:31:19			1	2012-06-03 18:31:19	2012-06-03 18:31:19	yes	5		Yes	1		No	290	Ca	Expected_back_tomorrow	female
uuid:295e27ae-fdd4-4fe4-9bb1-ca46c6736ae7	anonymousUser	2012-06-03 18:31:19		2012-06-03 18:31:19			1	2012-06-03 18:31:19	2012-06-03 18:31:19	yes	90		Yes	1		Yes	290	Pg	Expected_back_tomorrow	female
uuid:ef1f9720-823b-4b8d-aee7-3a3645da4c24	anonymousUser	2012-06-03 18:31:20		2012-06-03 18:31:20			1	2012-06-03 18:31:20	2012-06-03 18:31:20	yes	24		Yes	1		Yes	290	Ce	Expected_back_tomorrow	male
uuid:257aaa51-23ca-4320-bf6e-39a1ac495aca	anonymousUser	2012-06-03 18:31:21		2012-06-03 18:31:21			1	2012-06-03 18:31:21	2012-06-03 18:31:21	yes	3		Yes	1		No	290	Cd	Expected_back_tomorrow	female
uuid:7a372a71-cf1f-4433-a35c-19935666b13f	anonymousUser	2012-06-03 18:31:23		2012-06-03 18:31:23			1	2012-06-03 18:31:23	2012-06-03 18:31:23	no	28		No	1		Yes	291	Pf	present	female
uuid:7a21d998-b1e4-4c55-9b77-43c1b35a0754	anonymousUser	2012-06-03 18:31:24		2012-06-03 18:31:24			1	2012-06-03 18:31:24	2012-06-03 18:31:24	yes	56		Yes	1		Yes	291	Pm	Expected_back_tomorrow	female
uuid:518108ac-6d42-42bb-870f-c41ec272d9c2	anonymousUser	2012-06-03 18:31:24		2012-06-03 18:31:24			1	2012-06-03 18:31:24	2012-06-03 18:31:24	yes	57		Yes	1		Yes	291	Pm	Expected_back_tomorrow	male
uuid:36d54372-2c5b-4ae3-9b1a-076a4f5e11ca	anonymousUser	2012-06-03 18:31:25		2012-06-03 18:31:25			1	2012-06-03 18:31:25	2012-06-03 18:31:25	yes	15		Yes	1		No	291	Pa	other	male
uuid:36bfbe2b-d338-4df1-852c-c7d9d58f241d	anonymousUser	2012-06-03 18:31:25		2012-06-03 18:31:25			1	2012-06-03 18:31:25	2012-06-03 18:31:25	yes	13		Yes	1		No	291	Pe	Expected_back_tomorrow	male
uuid:68438089-e8e0-4191-b835-677cb24b461f	anonymousUser	2012-06-03 18:31:26		2012-06-03 18:31:26			1	2012-06-03 18:31:26	2012-06-03 18:31:26	yes	23		Yes	1		Yes	291	Pa	Expected_back_tomorrow	female
uuid:64863bbb-eab7-4d13-92a7-1529385aee9d	anonymousUser	2012-06-03 18:31:27		2012-06-03 18:31:27			1	2012-06-03 18:31:27	2012-06-03 18:31:27	yes	30		Yes	1		Yes	291	Pf	Expected_back_tomorrow	female
uuid:ba7cd356-ca9e-43c8-a880-0a14bdd7849d	anonymousUser	2012-06-03 18:31:28		2012-06-03 18:31:28			1	2012-06-03 18:31:28	2012-06-03 18:31:28	yes	40		No	1		Yes	292	Bo	present	male
uuid:7b0e35f0-f199-44be-8d88-b5eb9db6ff03	anonymousUser	2012-06-03 18:31:29		2012-06-03 18:31:29			1	2012-06-03 18:31:29	2012-06-03 18:31:29	yes	12		No	1		No	292	Oj	present	male
uuid:df7a7212-4a5e-4085-8454-cb40dd54b698	anonymousUser	2012-06-03 18:31:29		2012-06-03 18:31:29			1	2012-06-03 18:31:29	2012-06-03 18:31:29	yes	44		Yes	1		Yes	292	Ma	Expected_back_tomorrow	female
uuid:acffb35f-087d-49b1-9a49-d3401d10cd6e	anonymousUser	2012-06-03 18:31:31		2012-06-03 18:31:31			1	2012-06-03 18:31:31	2012-06-03 18:31:31	yes	29		No	1		Yes	293	Rd	other	female
uuid:d54b9fd8-5d37-4026-9745-9f15eef3001c	anonymousUser	2012-06-03 18:31:33		2012-06-03 18:31:33			1	2012-06-03 18:31:33	2012-06-03 18:31:33	yes	45		Yes	1	V	Yes	293	Md	Expected_back_tomorrow	male
uuid:f404505e-0efd-4ebd-95ec-532e1a9a1690	anonymousUser	2012-06-03 18:31:35		2012-06-03 18:31:35			1	2012-06-03 18:31:35	2012-06-03 18:31:35	yes	5		Yes	1		No	293	Md	present	female
uuid:e2670cbe-61fd-402b-b5fb-1e7b8eee7b5c	anonymousUser	2012-06-03 18:31:42		2012-06-03 18:31:42			1	2012-06-03 18:31:42	2012-06-03 18:31:42	yes	52		No	1		Yes	294	Ab	other	female
uuid:75e894a9-865b-445a-8721-a3cc00d0af59	anonymousUser	2012-06-03 18:31:45		2012-06-03 18:31:45			1	2012-06-03 18:31:45	2012-06-03 18:31:45	yes	52		Yes	1		Yes	294	Fo	Expected_back_tomorrow	male
uuid:6e1b6323-c16b-41a2-a7e0-d0b3a5558121	anonymousUser	2012-06-03 18:31:46		2012-06-03 18:31:46			1	2012-06-03 18:31:46	2012-06-03 18:31:46	no	27		No	1		Yes	295	Ty	na	female
uuid:85ff33b0-b9df-498e-b3b8-3499f1d97a31	anonymousUser	2012-06-03 18:31:47		2012-06-03 18:31:47			1	2012-06-03 18:31:47	2012-06-03 18:31:47	yes	47		Yes	1		Yes	295	Nm	Expected_back_tomorrow	male
uuid:a7b265a6-4c66-44d3-b0cd-13ec89a5fdfe	anonymousUser	2012-06-03 18:31:48		2012-06-03 18:31:48			1	2012-06-03 18:31:48	2012-06-03 18:31:48	yes	80		No	1		Yes	296	Jd	na	female
uuid:43794e9f-e0f3-4412-87e5-46cd93d76a7d	anonymousUser	2012-06-03 18:31:49		2012-06-03 18:31:49			1	2012-06-03 18:31:49	2012-06-03 18:31:49	yes	45		Yes	1	Li malad	Yes	296	Ld	present	female
uuid:c8a87907-51b6-4569-b91f-fc77de9d2078	anonymousUser	2012-06-03 18:31:52		2012-06-03 18:31:52			1	2012-06-03 18:31:52	2012-06-03 18:31:52	yes	41		Yes	1		Yes	297	Ol	Expected_back_tomorrow	male
[truncated: 4,210 more rows]
