# Supplementary material for: Controlling Neglected Tropical Diseases (NTDs) in Haiti: Implementation Strategies and Evidence of Their Success
Source: PLoS Negl Trop Dis. 2016 Oct 5;10(10):e0004954. doi: 10.1371/journal.pntd.0004954 (PMC5051938; doi:10.1371/journal.pntd.0004954)
Supplement: S3 Data — (XLSX) [file pntd.0004954.s003.xlsx]

## Sheet: build_mdakap_location_v5_133771
_URI	_CREATOR_URI_USER	_CREATION_DATE	_LAST_UPDATE_URI_USER	_LAST_UPDATE_DATE	_MODEL_VERSION	_UI_VERSION	_IS_COMPLETE	_SUBMISSION_DATE	_MARKED_AS_COMPLETE_DATE	LOCATIONSUBSEG	LOCATIONTEAM	LOCATIONHOWMANY	LABEL	UNTITLED53	LOCATIONGPS_LNG	LOCATIONSDE	LOCATIONGPS_ALT	LOCATIONCOMMUNE	LOCATIONGPS_LAT	LOCATIONGPS_ACC	CONSENT	RESPONDENT_STATUS	LOCATIONSEGMENT	LOCATIONNOTES
uuid:f3db47b9-ce54-4716-9363-15471e8845a9	anonymousUser	2012-05-28 13:20:41		2012-05-28 13:20:41			1	2012-05-28 13:20:41	2012-05-28 13:20:41	4	2	7	51		-72.1025419235	3	325.0000000000	1	19.3421065807	4.6410000000	yes	adult_present_and_willing	3	dfghjj
uuid:c19abc8f-6cb5-4834-93ef-7b08a9c77089	anonymousUser	2012-05-28 13:21:01		2012-05-28 13:21:01			1	2012-05-28 13:21:01	2012-05-28 13:21:01	4	2	88	52		-72.1025633812	3	325.0000000000	1	19.3419992924	9.4871710000	na	no_adult_present	3	pers abs. li ale nan jardin
uuid:bb69cf52-39e6-424d-a0dd-bde0d972bc96	anonymousUser	2012-05-28 13:21:03		2012-05-28 13:21:03			1	2012-05-28 13:21:03	2012-05-28 13:21:03	4	2	4	53		-72.1026492119	3	327.0000000000	1	19.3420207500	4.6410000000	yes	adult_present_and_willing	3	fghj
uuid:010b0a39-c6cc-4aa7-a3a6-88edea201b09	anonymousUser	2012-05-28 13:21:20		2012-05-28 13:21:20			1	2012-05-28 13:21:20	2012-05-28 13:21:20	4	2	4	52		-72.1026921272	3	319.0000000000	1	19.3420529366	4.6410000000	yes	adult_present_and_willing	3	la pers est de retour
uuid:b4c5cf11-9604-4fd1-a357-48ccaacdb9d0	anonymousUser	2012-05-28 13:21:46		2012-05-28 13:21:46			1	2012-05-28 13:21:46	2012-05-28 13:21:46	4	2	88	54		-72.1025848389	3	313.0000000000	1	19.3420851231	4.6410000000	na	no_adult_present	3	pers abs
uuid:c90a7603-031f-4b31-b306-6e29ccabac32	anonymousUser	2012-05-28 13:21:47		2012-05-28 13:21:47			1	2012-05-28 13:21:47	2012-05-28 13:21:47	4	2	5	55		-72.1030783653	3	322.0000000000	1	19.3418061733	9.4871710000	yes	adult_present_and_willing	3	xvjk
uuid:e238e6cf-de74-47c2-b1d5-7f5d528004ec	anonymousUser	2012-05-28 13:21:57		2012-05-28 13:21:57			1	2012-05-28 13:21:57	2012-05-28 13:21:57	4	2	5	56		-72.1034002304	3	349.0000000000	1	19.3417310715	4.6410000000	yes	adult_present_and_willing	3	sfghk
uuid:c094fb12-0f1e-4999-a92d-be64d1e144fb	anonymousUser	2012-05-28 13:22:06		2012-05-28 13:22:06			1	2012-05-28 13:22:06	2012-05-28 13:22:06	4	2	6	57		-72.1036362648	3	321.0000000000	1	19.3416023254	9.4871710000	yes	adult_present_and_willing	3	zfhjk
uuid:4a647541-215d-4ad3-afa4-2bede19007dd	anonymousUser	2012-05-28 13:22:16		2012-05-28 13:22:16			1	2012-05-28 13:22:16	2012-05-28 13:22:16	4	2	4	58		-72.1032714844	3	336.0000000000	1	19.3413019180	4.6410000000	yes	adult_present_and_willing	3	zdgjk
uuid:58abc041-44fa-47a1-b8f4-5cb0c3282716	anonymousUser	2012-05-28 13:22:23		2012-05-28 13:22:23			1	2012-05-28 13:22:23	2012-05-28 13:22:23	4	2	6	59		-72.1030998230	3	336.0000000000	1	19.3415486813	27.9749830000	yes	adult_present_and_willing	3
uuid:294ca744-ae38-48a1-9c35-121baa88bd98	anonymousUser	2012-05-28 13:22:33		2012-05-28 13:22:33			1	2012-05-28 13:22:33	2012-05-28 13:22:33	4	2	4	60		-72.1031212807	3	336.0000000000	1	19.3416881561	4.6410000000	yes	adult_present_and_willing	3	zchkl
uuid:05a30db9-c6ac-40c5-8d08-f304f4082a9a	anonymousUser	2012-05-28 13:22:41		2012-05-28 13:22:41			1	2012-05-28 13:22:41	2012-05-28 13:22:41	4	2	88	61		-72.1026706696	3	338.0000000000	1	19.3418598175	27.9749830000	na	no_adult_present	3	maison inhabitee
uuid:83cdccee-b512-4c22-a024-dab23dc8cbb6	anonymousUser	2012-05-28 14:37:35		2012-05-28 14:37:35			1	2012-05-28 14:37:35	2012-05-28 14:37:35	4	4	8	151		-72.1053743362	7	436.0000000000	1	19.3598628044	9.4871710000	yes	no_adult_present	3	Moun kap repon kesyon yo poko gen 18 ans
uuid:11426046-2b28-4e76-b2c4-49e91d3d6b1d	anonymousUser	2012-05-28 14:37:48		2012-05-28 14:37:48			1	2012-05-28 14:37:48	2012-05-28 14:37:48	4	4	6	152		-72.1054601669	7	399.0000000000	1	19.3598520756	9.4871710000	yes	adult_present_and_willing	3
uuid:85339865-20ef-4300-95ed-d5e89f3e2aa2	anonymousUser	2012-05-28 14:37:56		2012-05-28 14:37:56			1	2012-05-28 14:37:56	2012-05-28 14:37:56	4	4	5	153		-72.1048164368	7	363.0000000000	1	19.3604314327	4.6410000000	yes	adult_present_and_willing	3
uuid:478dd52c-6c13-4c0c-bd35-18591e70049e	anonymousUser	2012-05-28 14:38:03		2012-05-28 14:38:03			1	2012-05-28 14:38:03	2012-05-28 14:38:03	4	4	5	154		-72.1060395241	7	418.0000000000	1	19.3606245518	9.4871710000	yes	adult_present_and_willing	3
uuid:7229103e-c353-4e8d-8844-db42e6b29462	anonymousUser	2012-05-28 14:38:11		2012-05-28 14:38:11			1	2012-05-28 14:38:11	2012-05-28 14:38:11	4	4	2	155		-72.1064901352	7	352.0000000000	1	19.3607962131	4.6410000000	yes	adult_present_and_willing	3
uuid:57bcc817-6062-4e84-99ed-ccbb2e9fcbe1	anonymousUser	2012-05-28 14:38:23		2012-05-28 14:38:23			1	2012-05-28 14:38:23	2012-05-28 14:38:23	4	4	8	156		-72.1067476273	7	356.0000000000	1	19.3612897396	9.4871710000	yes	adult_present_and_willing	3
uuid:618e746b-607c-4e66-9393-84bcf5aa8bc8	anonymousUser	2012-05-28 14:38:36		2012-05-28 14:38:36			1	2012-05-28 14:38:36	2012-05-28 14:38:36	4	4	8	157		-72.1083140373	7	350.0000000000	1	19.3589830399	4.6410000000	yes	adult_present_and_willing	3
uuid:4c3893e2-9173-44d6-a38d-d32b3dbd95d3	anonymousUser	2012-05-28 14:39:09		2012-05-28 14:39:09			1	2012-05-28 14:39:09	2012-05-28 14:39:09	4	4	6	158		-72.1083140373	7	355.0000000000	1	19.3603992462	9.4871710000	yes	adult_present_and_willing	3
uuid:b7649c5d-5b27-417a-8540-71b54ca6eb55	anonymousUser	2012-05-28 14:39:25		2012-05-28 14:39:25			1	2012-05-28 14:39:25	2012-05-28 14:39:25	4	4	3	159		-72.1090006828	7	310.0000000000	1	19.3605172634	9.4871710000	yes	adult_present_and_willing	3
uuid:d6102610-1900-4733-960f-6672d0e80671	anonymousUser	2012-05-28 14:39:32		2012-05-28 14:39:32			1	2012-05-28 14:39:32	2012-05-28 14:39:32	4	4	3	160		-72.1097087860	7	352.0000000000	1	19.3607747555	4.6410000000	yes	adult_present_and_willing	3
uuid:ef8b88ce-1b88-4e49-9056-742ce951729c	anonymousUser	2012-05-28 15:27:47		2012-05-28 15:27:47			1	2012-05-28 15:27:47	2012-05-28 15:27:47	3	2	4	62		-72.1076059341	4	341.0000000000	1	19.3417954445	27.9749830000	yes	adult_present_and_willing	3	xchkl
uuid:45365d7c-f5fe-42a4-834d-d1a7eddfb1e3	anonymousUser	2012-05-28 15:27:58		2012-05-28 15:27:58			1	2012-05-28 15:27:58	2012-05-28 15:27:58	3	2	4	63		-72.1077132225	4	268.0000000000	1	19.3415594101	45.5991740000	yes	adult_present_and_willing	3	xvbj
uuid:d650070b-f57c-48de-895c-eabda0dd400d	anonymousUser	2012-05-28 15:28:13		2012-05-28 15:28:13			1	2012-05-28 15:28:13	2012-05-28 15:28:13	3	2	4	64		-72.1079707146	4	367.0000000000	1	19.3410980701	4.6410000000	yes	adult_present_and_willing	3
uuid:900cf082-b9a6-4959-a06b-29db8e17dc89	anonymousUser	2012-05-28 15:28:20		2012-05-28 15:28:20			1	2012-05-28 15:28:20	2012-05-28 15:28:20	3	2	7	65		-72.1089792252	4	362.0000000000	1	19.3407654762	9.4871710000	yes	adult_present_and_willing	3	Sfghk
uuid:3dfe2564-cf16-4541-a003-9f103f2c6c2c	anonymousUser	2012-05-28 15:28:35		2012-05-28 15:28:35			1	2012-05-28 15:28:35	2012-05-28 15:28:35	3	2	3	66		-72.1092796326	4	336.0000000000	1	19.3405187130	4.6410000000	yes	adult_present_and_willing	3	zfhko
uuid:6f131680-134f-4824-8ea6-6a6a2c50785b	anonymousUser	2012-05-28 15:28:40		2012-05-28 15:28:40			1	2012-05-28 15:28:40	2012-05-28 15:28:40	3	2	6	67		-72.1097731590	4	367.0000000000	1	19.3401646614	9.4871710000	yes	adult_present_and_willing	3	Cvhj
uuid:1c2ebbd2-612c-4330-bd3f-e4398c885cee	anonymousUser	2012-05-28 15:28:48		2012-05-28 15:28:48			1	2012-05-28 15:28:48	2012-05-28 15:28:48	3	2	88	68		-72.1099233627	4	327.0000000000	1	19.3402719498	98.3470600000	no	adult_present_and_unwilling	3	personne refusee
uuid:cc95b9d4-10c1-492b-9690-7cfc69b7b77c	anonymousUser	2012-05-28 16:50:37		2012-05-28 16:50:37			1	2012-05-28 16:50:37	2012-05-28 16:50:37	5	4	8	161		-72.1247720718	8	340.0000000000	1	19.3944740295	4.6410000000	yes	adult_present_and_willing	4
uuid:8687a07a-3194-4b48-9973-53acb502d5a8	anonymousUser	2012-05-28 16:50:49		2012-05-28 16:50:49			1	2012-05-28 16:50:49	2012-05-28 16:50:49	5	4	4	162		-72.1247076988	8	349.0000000000	1	19.3943881989	4.6410000000	yes	adult_present_and_willing	4
uuid:a96a7ce8-61d8-49f2-8292-0d3c5fbd66ca	anonymousUser	2012-05-28 16:50:55		2012-05-28 16:50:55			1	2012-05-28 16:50:55	2012-05-28 16:50:55	5	4	5	163			8		1			yes	adult_present_and_willing	4
uuid:71bf94fd-9ae2-4e42-af6a-4f8a155a5cab	anonymousUser	2012-05-28 16:51:00		2012-05-28 16:51:00			1	2012-05-28 16:51:00	2012-05-28 16:51:00	5	4	5	164		-72.1244931221	8	352.0000000000	1	19.3940448761	4.6410000000	yes	adult_present_and_willing	4
uuid:f4c1d72d-bb5e-4180-a43a-e7ddd7f3fd08	anonymousUser	2012-05-28 16:51:08		2012-05-28 16:51:08			1	2012-05-28 16:51:08	2012-05-28 16:51:08	5	4	1	165		-72.1245789528	8	361.0000000000	1	19.3938732147	4.6410000000	yes	adult_present_and_willing	4
uuid:a4a5fea7-6b66-419e-a2b7-2cadcdda887b	anonymousUser	2012-05-28 16:51:11		2012-05-28 16:51:11			1	2012-05-28 16:51:11	2012-05-28 16:51:11	5	4	3	166		-72.1245360374	8	351.0000000000	1	19.3937444687	4.6410000000	yes	adult_present_and_willing	4
uuid:b56d74c4-da63-4223-a49f-454ed84512bd	anonymousUser	2012-05-28 16:51:17		2012-05-28 16:51:17			1	2012-05-28 16:51:17	2012-05-28 16:51:17	5	4	1	167			8		1			yes	adult_present_and_willing	4
uuid:fef94e86-c277-4118-a5ea-34837d3c8668	anonymousUser	2012-05-28 16:51:21		2012-05-28 16:51:21			1	2012-05-28 16:51:21	2012-05-28 16:51:21	5	4	4	168		-72.1249437332	8	341.0000000000	1	19.3930041790	4.6410000000	yes	adult_present_and_willing	4
uuid:e1dbf1bb-dbf3-46e7-81b5-8dc0775c293a	anonymousUser	2012-05-28 16:51:28		2012-05-28 16:51:28			1	2012-05-28 16:51:28	2012-05-28 16:51:28	5	4	8	169		-72.1250939369	8	345.0000000000	1	19.3923389912	4.6410000000	yes	adult_present_and_willing	4	Pa gen granmoun prezan
uuid:40e30a7b-de18-4752-9e04-ed130e238e06	anonymousUser	2012-05-28 17:42:31		2012-05-28 17:42:31			1	2012-05-28 17:42:31	2012-05-28 17:42:31	4	4	6	101		-72.0256161690	6	390.0000000000	1	19.3331050873	9.4871710000	yes	adult_present_and_willing	2
uuid:a8c6d738-ff3d-4b7f-a03c-ec5b5af0157c	anonymousUser	2012-05-28 17:43:19		2012-05-28 17:43:19			1	2012-05-28 17:43:19	2012-05-28 17:43:19	4	3	88	102		-72.0257234573	6	374.0000000000	1	19.3332123756	98.3470600000	no	adult_present_and_unwilling	2	Li pa vle pale
uuid:de7619d9-bbe4-40fa-a609-746e836d9612	anonymousUser	2012-05-28 17:43:21		2012-05-28 17:43:21			1	2012-05-28 17:43:21	2012-05-28 17:43:21	4	3	10	103		-72.0260238647	6	328.0000000000	1	19.3325793743	181.9434200000	yes	adult_present_and_willing	2
uuid:ca8529ab-fa93-48ef-b1c3-e5b4d9024f83	anonymousUser	2012-05-28 17:46:35		2012-05-28 17:46:35			1	2012-05-28 17:46:35	2012-05-28 17:46:35	4	3	6	105		-72.0253801346	6	414.0000000000	1	19.3315815926	4.6410000000	yes	adult_present_and_willing	2
uuid:105aed50-c0f9-4788-8c31-acd7e98f22c6	anonymousUser	2012-05-28 17:46:47		2012-05-28 17:46:47			1	2012-05-28 17:46:47	2012-05-28 17:46:47	4	3	88	106		-72.0260882378	6	416.0000000000	1	19.3317961693	181.9434200000	other	no_adult_present	2	Jodi a se jou marche
uuid:a71ed19c-d4bf-4d96-ac5c-37b67e45d931	anonymousUser	2012-05-28 17:47:01		2012-05-28 17:47:01			1	2012-05-28 17:47:01	2012-05-28 17:47:01	4	3	8	107		-72.0254874229	6	372.0000000000	1	19.3316566944	27.9749830000	yes	adult_present_and_willing	2
uuid:0581f68b-c8a5-4e92-b6a1-f4aec1510047	anonymousUser	2012-05-28 17:48:49		2012-05-28 17:48:49			1	2012-05-28 17:48:49	2012-05-28 17:48:49	4	3	6	108		-72.0243072510	6	372.0000000000	1	19.3296504021	181.9434200000	yes	adult_present_and_willing	2
uuid:21ce4053-02ae-4408-96f3-59049bddcdaf	anonymousUser	2012-05-28 17:51:00		2012-05-28 17:51:00			1	2012-05-28 17:51:00	2012-05-28 17:51:00	4	3	2	109		-72.0237278938	6	457.0000000000	1	19.3291032314	98.3470600000	yes	adult_present_and_willing	2
uuid:45916e39-4fe6-4358-8765-fa6b45eda539	anonymousUser	2012-05-28 17:51:05		2012-05-28 17:51:05			1	2012-05-28 17:51:05	2012-05-28 17:51:05	5	3	5	110		-72.0322680473	5	457.0000000000	1	19.3100380898	45.5991740000	yes	adult_present_and_willing	4
uuid:0becc300-8b7f-48f6-901b-e91549c53e16	anonymousUser	2012-05-28 17:51:35		2012-05-28 17:51:35			1	2012-05-28 17:51:35	2012-05-28 17:51:35	5	3	88	111		-72.0323324203	5	391.0000000000	1	19.3102312088	98.3470600000	other	no_adult_present	4
uuid:b60bbfa3-2ac4-4021-a31a-99ba688cbe9a	anonymousUser	2012-05-28 17:51:37		2012-05-28 17:51:37			1	2012-05-28 17:51:37	2012-05-28 17:51:37	5	3	8	112		-72.0338129997	5	416.0000000000	1	19.3094587326	27.9749830000	yes	adult_present_and_willing	4
uuid:feb34b33-28b2-4a76-8ff8-3d6c09e7ec35	anonymousUser	2012-05-28 17:52:07		2012-05-28 17:52:07			1	2012-05-28 17:52:07	2012-05-28 17:52:07	5	3	5	113		-72.0338988304	5	417.0000000000	1	19.3083965778	98.3470600000	yes	adult_present_and_willing	4
uuid:d965e048-e356-4ec9-a42c-47d88b481f0d	anonymousUser	2012-05-28 17:52:35		2012-05-28 17:52:35			1	2012-05-28 17:52:35	2012-05-28 17:52:35	5	3	4	114		-72.0343065262	5	440.0000000000	1	19.3077528477	98.3470600000	yes	adult_present_and_willing	4
uuid:2c393faf-d77b-4ce9-b552-87f43c1342c9	anonymousUser	2012-05-28 17:52:49		2012-05-28 17:52:49			1	2012-05-28 17:52:49	2012-05-28 17:52:49	5	3	5	115		-72.0342850685	5	437.0000000000	1	19.3077743053	98.3470600000	yes	adult_present_and_willing	4
uuid:794846d5-355a-4acf-9fb7-d0dc6e83ca84	anonymousUser	2012-05-28 17:54:03		2012-05-28 17:54:03			1	2012-05-28 17:54:03	2012-05-28 17:54:03	5	3	3	116		-72.0343494415	5	423.0000000000	1	19.3079459667	98.3470600000	yes	adult_present_and_willing	4
uuid:383e0567-d1dd-4ffe-80c7-7b281e302a5d	anonymousUser	2012-05-28 17:56:29		2012-05-28 17:56:29			1	2012-05-28 17:56:29	2012-05-28 17:56:29	5	3	88	117		-72.0342850685	5	433.0000000000	1	19.3077850342	98.3470600000	other	no_adult_present	4
uuid:5baed880-ed84-4ad6-acf6-7f96816b3a82	anonymousUser	2012-05-28 17:56:45		2012-05-28 17:56:45			1	2012-05-28 17:56:45	2012-05-28 17:56:45	5	3	4	118		-72.0351004601	5	442.0000000000	1	19.3080425262	27.9749830000	yes	adult_present_and_willing	4
uuid:ad19d1db-5a77-4b8a-8d70-bd9c8ff2b608	anonymousUser	2012-05-28 17:56:58		2012-05-28 17:56:58			1	2012-05-28 17:56:58	2012-05-28 17:56:58	5	3	4	119		-72.0349717140	5	418.0000000000	1	19.3080210686	45.5991740000	yes	adult_present_and_willing	4
uuid:92f0d92a-d70d-4c42-a701-76e6ecca2240	anonymousUser	2012-05-28 17:58:40		2012-05-28 17:58:40			1	2012-05-28 17:58:40	2012-05-28 17:58:40	4	3	6	104		-72.0252299309	6	386.0000000000	1	19.3321609497	4.6410000000	yes	adult_present_and_willing	2
uuid:bc7d40a8-9746-460d-af62-816ff8691eeb	anonymousUser	2012-05-28 17:59:16		2012-05-28 17:59:16			1	2012-05-28 17:59:16	2012-05-28 17:59:16	5	3	3	116		-72.0343494415	5	423.0000000000	1	19.3079459667	98.3470600000	yes	adult_present_and_willing	4
uuid:5f7f4f3c-5dae-4b53-ac89-36ebdb14c741	anonymousUser	2012-05-28 21:19:30		2012-05-28 21:19:30			1	2012-05-28 21:19:30	2012-05-28 21:19:30	2	5	7	201		-72.0597767830	9	274.0000000000	1	19.3281483650	98.3470600000	yes	adult_present_and_willing	1
uuid:ea93f35a-2311-4aae-8856-eb210e91586b	anonymousUser	2012-05-28 21:30:38		2012-05-28 21:30:38			1	2012-05-28 21:30:38	2012-05-28 21:30:38	3	5	7	211		-72.1023488045	10	342.0000000000	1	19.3336093426	181.9434200000	yes	adult_present_and_willing	3
uuid:59bb046a-74ae-4d31-afe0-b0c13b940c22	anonymousUser	2012-05-28 21:36:25		2012-05-28 21:36:25			1	2012-05-28 21:36:25	2012-05-28 21:36:25	3	5	4	210			10		1			yes	adult_present_and_willing	3
uuid:d5dc6bfa-0bed-4598-a4b2-912b85e83ea5	anonymousUser	2012-05-28 21:38:26		2012-05-28 21:38:26			1	2012-05-28 21:38:26	2012-05-28 21:38:26	3	5	88	208	Pa gen moun prezan nan kay la	-72.1030783653	10	349.0000000000	1	19.3323647976	27.9749830000	other	no_adult_present	3	Yon timoun ki pa pale byen ki sou lakou a
uuid:46abe321-5563-41e5-ab58-1d48883ce1bb	anonymousUser	2012-05-28 21:38:27		2012-05-28 21:38:27			1	2012-05-28 21:38:27	2012-05-28 21:38:27	3	5	6	209		-72.1026062965	10	342.0000000000	1	19.3331265450	27.9749830000	yes	adult_present_and_willing	3
uuid:e8b83dd6-5dc7-499a-80b3-608676b24a0a	anonymousUser	2012-05-28 21:41:29		2012-05-28 21:41:29			1	2012-05-28 21:41:29	2012-05-28 21:41:29	3	5	4	207		-72.1028637886	10	322.0000000000	1	19.3326115608	98.3470600000	yes	adult_present_and_willing	3
uuid:e6954efa-9851-40c8-885f-5aaaa9886d19	anonymousUser	2012-05-28 21:45:02		2012-05-28 21:45:02			1	2012-05-28 21:45:02	2012-05-28 21:45:02	2	5	3	206		-72.0975637436	9	322.0000000000	1	19.3310987949	45.5991740000	yes	adult_present_and_willing	1
uuid:2a966acb-ec5d-4f31-b7c7-91ef782128fa	anonymousUser	2012-05-28 21:47:38		2012-05-28 21:47:38			1	2012-05-28 21:47:38	2012-05-28 21:47:38	2	5	4	202		-72.0597338676	9	356.0000000000	1	19.3282127380	27.9749830000	yes	adult_present_and_willing	1
uuid:77108896-d6dd-4d93-8ae8-8a4bc5097b7e	anonymousUser	2012-05-28 21:48:54		2012-05-28 21:48:54			1	2012-05-28 21:48:54	2012-05-28 21:48:54	2	5	6	203		-72.0608925819	9	356.0000000000	1	19.3281483650	181.9434200000	yes	adult_present_and_willing	1	Ok
uuid:017fd289-ff2b-4c47-94cd-1cc04e4cff31	anonymousUser	2012-05-28 21:51:15		2012-05-28 21:51:15			1	2012-05-28 21:51:15	2012-05-28 21:51:15	2	5	5	205			9		1			yes	adult_present_and_willing	1
uuid:0a305f80-38ea-4350-8c52-a6084a0c25bc	anonymousUser	2012-05-28 21:51:23		2012-05-28 21:51:23			1	2012-05-28 21:51:23	2012-05-28 21:51:23	3	5	3	212		-72.1030569077	10	342.0000000000	1	19.3325579166	181.9434200000	yes	adult_present_and_willing	3
uuid:d610b6ed-6766-466a-b476-e9842744b142	anonymousUser	2012-05-28 21:52:52		2012-05-28 21:52:52			1	2012-05-28 21:52:52	2012-05-28 21:52:52	2	5	2	204		-72.0577597618	9	370.0000000000	1	19.3257236481	364.0434300000	yes	adult_present_and_willing	1
uuid:8b15aca2-ee35-479d-96f6-b5018eebcde9	anonymousUser	2012-05-28 22:07:02		2012-05-28 22:07:02			1	2012-05-28 22:07:02	2012-05-28 22:07:02	3	7	8	1		-72.0727586746	2	330.0000000000	1	19.3383300304	4.6410000000	yes	adult_present_and_willing	1
uuid:6564dcc1-f27a-4d39-a43e-9a38365e074b	anonymousUser	2012-05-28 22:07:24		2012-05-28 22:07:24			1	2012-05-28 22:07:24	2012-05-28 22:07:24	3	1	13	2		-72.0732307434	2	315.0000000000	1	19.3379008770	4.6410000000	yes	adult_present_and_willing	1
uuid:f3651b6a-eedb-4ee7-a787-d910a024ba19	anonymousUser	2012-05-28 22:08:08		2012-05-28 22:08:08			1	2012-05-28 22:08:08	2012-05-28 22:08:08	3	1	2	3		-72.0725011826	2	336.0000000000	1	19.3376648426	4.6410000000	yes	adult_present_and_willing	1
uuid:38ebc3b2-8581-4cfb-a1bc-a8140358fd23	anonymousUser	2012-05-28 22:08:18		2012-05-28 22:08:18			1	2012-05-28 22:08:18	2012-05-28 22:08:18	3	1	10	4		-72.0722436905	2	335.0000000000	1	19.3389201164	4.6410000000	yes	adult_present_and_willing	1
uuid:6778c18a-ec4e-4f05-ad23-898785246656	anonymousUser	2012-05-28 22:08:46		2012-05-28 22:08:46			1	2012-05-28 22:08:46	2012-05-28 22:08:46	3	1	3	5		-72.0715141296	2	344.0000000000	1	19.3371927738	4.6410000000	yes	adult_present_and_willing	1
uuid:7b6b39cd-2b94-4811-a70d-8f242ffdf281	anonymousUser	2012-05-28 22:08:56		2012-05-28 22:08:56			1	2012-05-28 22:08:56	2012-05-28 22:08:56	3	1	8	6		-72.0707631111	2	356.0000000000	1	19.3361949921	4.6410000000	yes	adult_present_and_willing	1
uuid:885e2c4f-8200-4371-a99e-519f11a99ac7	anonymousUser	2012-05-28 22:09:16		2012-05-28 22:09:16			1	2012-05-28 22:09:16	2012-05-28 22:09:16	3	1	4	7		-72.0644760132	1	360.0000000000	1	19.3341350555	4.6410000000	yes	adult_present_and_willing	2
uuid:5032f0ae-1e1b-466a-99f1-61377a707fc1	anonymousUser	2012-05-28 22:09:29		2012-05-28 22:09:29			1	2012-05-28 22:09:29	2012-05-28 22:09:29	3	1	2	8		-72.0642185211	1	339.0000000000	1	19.3337595463	4.6410000000	yes	adult_present_and_willing	2
uuid:ba111ad0-c145-4c18-afb3-3434614437d9	anonymousUser	2012-05-28 22:09:36		2012-05-28 22:09:36			1	2012-05-28 22:09:36	2012-05-28 22:09:36	3	1	3	9		-72.0628237724	1	396.0000000000	1	19.3328046799	4.6410000000	yes	adult_present_and_willing	2
uuid:282a89f5-8586-49fc-a210-5ef9aae32e02	anonymousUser	2012-05-28 22:09:42		2012-05-28 22:09:42			1	2012-05-28 22:09:42	2012-05-28 22:09:42	3	1	88	10		-72.0615363121	1	364.0000000000	1	19.3326866627	4.6410000000	na	no_adult_present	2
uuid:3c8a88b9-b7bf-45fd-8df8-f7f361e11072	anonymousUser	2012-05-28 22:09:44		2012-05-28 22:09:44			1	2012-05-28 22:09:44	2012-05-28 22:09:44	3	1	2	11		-72.0614290237	1	341.0000000000	1	19.3326437473	4.6410000000	yes	adult_present_and_willing	2
uuid:e50bb13f-144b-4014-8014-5fa1168eae87	anonymousUser	2012-05-28 22:09:51		2012-05-28 22:09:51			1	2012-05-28 22:09:51	2012-05-28 22:09:51	3	1	3	12		-72.0630812645	1	388.0000000000	1	19.3328475952	4.6410000000	yes	adult_present_and_willing	2
uuid:269ad6a7-5eb9-4525-bf43-bff07570ec2d	anonymousUser	2012-05-28 22:09:58		2012-05-28 22:09:58			1	2012-05-28 22:09:58	2012-05-28 22:09:58	3	1	2	13		-72.0637679100	1	376.0000000000	1	19.3328690529	4.6410000000	yes	adult_present_and_willing	2
uuid:94edd343-7e43-45eb-ad8f-709e3ffbd77c	anonymousUser	2012-05-29 11:59:33		2012-05-29 11:59:33			1	2012-05-29 11:59:33	2012-05-29 11:59:33	1	3	4	120		-72.1496200562	15	283.0000000000	1	19.3022596836	45.5991740000	yes	adult_present_and_willing	1
uuid:ae363519-86d1-4734-8702-97c9a1587ef3	anonymousUser	2012-05-29 11:59:38		2012-05-29 11:59:38			1	2012-05-29 11:59:38	2012-05-29 11:59:38	1	3	10	121		-72.1497702599	15	284.0000000000	1	19.3018412590	98.3470600000	yes	adult_present_and_willing	1
uuid:f2ecce1a-2928-4e38-a865-55d832008f2a	anonymousUser	2012-05-29 11:59:59		2012-05-29 11:59:59			1	2012-05-29 11:59:59	2012-05-29 11:59:59	1	3	5	122		-72.1491694450	15	280.0000000000	1	19.3017232418	181.9434200000	yes	adult_present_and_willing	1
uuid:8277c2dc-14a9-4db8-b5b2-32146f2c7fca	anonymousUser	2012-05-29 12:00:08		2012-05-29 12:00:08			1	2012-05-29 12:00:08	2012-05-29 12:00:08	1	3	1	123		-72.1490836143	15	275.0000000000	1	19.3016588688	45.5991740000	yes	adult_present_and_willing	1
uuid:89f5f617-c9fa-4188-905b-528d3f1e2504	anonymousUser	2012-05-29 12:00:13		2012-05-29 12:00:13			1	2012-05-29 12:00:13	2012-05-29 12:00:13	1	3	6	124		-72.1495985985	15	292.0000000000	1	19.3018412590	98.3470600000	yes	adult_present_and_willing	1
uuid:a6da2c9f-97b7-406b-8f42-945fe2ebedcd	anonymousUser	2012-05-29 12:00:24		2012-05-29 12:00:24			1	2012-05-29 12:00:24	2012-05-29 12:00:24	1	3	5	125		-72.1488690376	15	282.0000000000	1	19.3017339706	181.9434200000	yes	adult_present_and_willing	1
uuid:549cab54-d7aa-4acf-949d-a8b460b8093b	anonymousUser	2012-05-29 12:00:45		2012-05-29 12:00:45			1	2012-05-29 12:00:45	2012-05-29 12:00:45	1	3	1	126		-72.1490621567	15	299.0000000000	1	19.3017017841	45.5991740000	yes	adult_present_and_willing	1
uuid:ae02ffae-6436-4048-aed8-f08449f30327	anonymousUser	2012-05-29 12:00:51		2012-05-29 12:00:51			1	2012-05-29 12:00:51	2012-05-29 12:00:51	1	3	88	127		-72.1484613419	15	299.0000000000	1	19.3015944958	364.0434300000	other	no_adult_present	1
uuid:1bcd0f7c-e4ba-459e-b2a6-9e7ba1ece727	anonymousUser	2012-05-29 12:00:52		2012-05-29 12:00:52			1	2012-05-29 12:00:52	2012-05-29 12:00:52	1	3	7	128		-72.1481180191	15	299.0000000000	1	19.3003177643	364.0434300000	yes	adult_present_and_willing	1
uuid:ee59f676-89d7-4cf3-bd90-9ecfee3c9c66	anonymousUser	2012-05-29 12:01:04		2012-05-29 12:01:04			1	2012-05-29 12:01:04	2012-05-29 12:01:04	1	3	6	129		-72.1484398842	15	299.0000000000	1	19.3001997471	364.0434300000	yes	adult_present_and_willing	1
uuid:75fdb24f-d1a7-4d95-8266-408e10ee5ec2	anonymousUser	2012-05-29 12:48:44		2012-05-29 12:48:44			1	2012-05-29 12:48:44	2012-05-29 12:48:44	1	5	6	213		-72.1096658707	13	308.0000000000	1	19.2781627178	9.4871710000	yes	adult_present_and_willing	1
uuid:0fa01a33-4b54-45ae-a465-b70360ac316f	anonymousUser	2012-05-29 12:48:55		2012-05-29 12:48:55			1	2012-05-29 12:48:55	2012-05-29 12:48:55	1	5	88	214	Pa gen moun met kay la t mouri	-72.1087217331	13	308.0000000000	1	19.2787849903	98.3470600000	other	no_adult_present	1
uuid:f239b106-bc3c-444e-a1a4-228b24748132	anonymousUser	2012-05-29 12:48:57		2012-05-29 12:48:57			1	2012-05-29 12:48:57	2012-05-29 12:48:57	1	5	5	215		-72.1087217331	13	308.0000000000	1	19.2790424824	45.5991740000	yes	adult_present_and_willing	1
uuid:da34d70a-3d5b-4a57-b311-4be84d6df233	anonymousUser	2012-05-29 13:19:21		2012-05-29 13:19:21			1	2012-05-29 13:19:21	2012-05-29 13:19:21	2	2	3	68		-72.1202445030	17	309.0000000000	1	19.3196725845	4.6410000000	yes	adult_present_and_willing	1	xgnmll
uuid:94f0810e-7500-4b73-acde-4e22595f26bf	anonymousUser	2012-05-29 13:19:38		2012-05-29 13:19:38			1	2012-05-29 13:19:38	2012-05-29 13:19:38	2	2	5	69		-72.1205878258	17	346.0000000000	1	19.3198871613	4.6410000000	yes	adult_present_and_willing	1	fghj
uuid:5df19bdd-10fc-4d19-9a76-a03d42cdb030	anonymousUser	2012-05-29 13:19:56		2012-05-29 13:19:56			1	2012-05-29 13:19:56	2012-05-29 13:19:56	2	2	5	70		-72.1207809448	17	313.0000000000	1	19.3195331097	4.6410000000	yes	adult_present_and_willing	1	zvjkp
uuid:3bea2de0-2fbb-460c-9aff-de8268da9d6e	anonymousUser	2012-05-29 13:20:21		2012-05-29 13:20:21			1	2012-05-29 13:20:21	2012-05-29 13:20:21	2	2	5	71		-72.1216392517	17	353.0000000000	1	19.3187606335	45.5991740000	yes	adult_present_and_willing	1	dghi
uuid:e687a3e0-c349-48a0-ac6a-a6c331df5a33	anonymousUser	2012-05-29 13:20:42		2012-05-29 13:20:42			1	2012-05-29 13:20:42	2012-05-29 13:20:42	2	2	5	72		-72.1220469475	17	320.0000000000	1	19.3182992935	4.6410000000	yes	adult_present_and_willing	1	xfhjk
uuid:90076e5c-abea-4d5d-afb4-f8fda7613939	anonymousUser	2012-05-29 13:20:51		2012-05-29 13:20:51			1	2012-05-29 13:20:51	2012-05-29 13:20:51	2	2	4	73		-72.1220469475	17	347.0000000000	1	19.3182778358	4.6410000000	yes	adult_present_and_willing	1	fhjlp
uuid:28793e92-add9-4cfb-bef4-6916e271c0cb	anonymousUser	2012-05-29 13:20:58		2012-05-29 13:20:58			1	2012-05-29 13:20:58	2012-05-29 13:20:58	2	2	5	74		-72.1224761009	17	328.0000000000	1	19.3176341057	4.6410000000	yes	adult_present_and_willing	1	zchjj
uuid:401160d5-c7f2-42ff-a213-faeb41d8489b	anonymousUser	2012-05-29 13:53:48		2012-05-29 13:53:48			1	2012-05-29 13:53:48	2012-05-29 13:53:48	1	3	4	130		-72.1451568603	16	299.0000000000	1	19.2936873436	364.0434300000	yes	adult_present_and_willing	1
uuid:0c90897b-3028-402d-a492-c913f0e08dc2	anonymousUser	2012-05-29 13:53:55		2012-05-29 13:53:55			1	2012-05-29 13:53:55	2012-05-29 13:53:55	1	3	8	131		-72.1413803101	16	302.0000000000	1	19.2910587788	9.4871710000	yes	adult_present_and_willing	1
uuid:83427361-f571-4802-9e3f-23f5cd43c9ab	anonymousUser	2012-05-29 13:54:07		2012-05-29 13:54:07			1	2012-05-29 13:54:07	2012-05-29 13:54:07	1	3	4	132		-72.1402859688	16	293.0000000000	1	19.2951142788	45.5991740000	yes	adult_present_and_willing	1
uuid:d6aad96b-ae86-448b-8a81-d85b330c204c	anonymousUser	2012-05-29 13:54:15		2012-05-29 13:54:15			1	2012-05-29 13:54:15	2012-05-29 13:54:15	1	3	4	133		-72.1402430534	16	310.0000000000	1	19.2952108383	27.9749830000	yes	adult_present_and_willing	1
uuid:74843358-251d-48b4-bc35-0bff4f8ee65f	anonymousUser	2012-05-29 13:54:22		2012-05-29 13:54:22			1	2012-05-29 13:54:22	2012-05-29 13:54:22	1	3	88	134		-72.1403503418	16	310.0000000000	1	19.2951250076	98.3470600000	other	no_adult_present	1
uuid:8b3c894d-fff4-4119-9fb0-761120c5778c	anonymousUser	2012-05-29 13:54:23		2012-05-29 13:54:23			1	2012-05-29 13:54:23	2012-05-29 13:54:23	1	3	11	135		-72.1440410614	16	296.0000000000	1	19.2955648899	4.6410000000	yes	adult_present_and_willing	1
uuid:5595bd12-5263-448b-a885-27ec1c3cd846	anonymousUser	2012-05-29 16:13:41		2012-05-29 16:13:41			1	2012-05-29 16:13:41	2012-05-29 16:13:41	3	4	4	177		-72.1340632439	14	305.0000000000	1	19.2749869823	9.4871710000	yes	adult_present_and_willing	1
uuid:8a6bc3ef-fece-4b6d-a8b8-a8b4d199ed65	anonymousUser	2012-05-29 16:13:58		2012-05-29 16:13:58			1	2012-05-29 16:13:58	2012-05-29 16:13:58	3	4	5	178		-72.1339988708	14	325.0000000000	1	19.2751586437	9.4871710000	yes	adult_present_and_willing	1
uuid:871d3e62-36a0-4268-b199-6bf694660ab8	anonymousUser	2012-05-29 16:14:12		2012-05-29 16:14:12			1	2012-05-29 16:14:12	2012-05-29 16:14:12	3	4	4	179		-72.1340632439	14	289.0000000000	1	19.2750298977	9.4871710000	yes	adult_present_and_willing	1
uuid:f6e4836f-c1e3-4e8d-bb65-edd982c3e844	anonymousUser	2012-05-29 16:14:34		2012-05-29 16:14:34			1	2012-05-29 16:14:34	2012-05-29 16:14:34	3	4	88	180		-72.1339344978	14	326.0000000000	1	19.2756092548	9.4871710000	na	no_adult_present	1
uuid:df6fcb0b-6a76-4a22-ae8b-cce15a79f9f0	anonymousUser	2012-05-29 16:14:36		2012-05-29 16:14:36			1	2012-05-29 16:14:36	2012-05-29 16:14:36	3	4	4	181		-72.1332693100	14	342.0000000000	1	19.2752337456	4.6410000000	yes	adult_present_and_willing	1
uuid:08158998-e3f1-42e5-bf4d-9931b68f0dea	anonymousUser	2012-05-29 16:15:06		2012-05-29 16:15:06			1	2012-05-29 16:15:06	2012-05-29 16:15:06	3	4	5	182		-72.1318531036	14	334.0000000000	1	19.2752659321	9.4871710000	yes	adult_present_and_willing	1
uuid:fd911d66-014d-41ba-a7dd-2e8776b8cc76	anonymousUser	2012-05-29 16:15:11		2012-05-29 16:15:11			1	2012-05-29 16:15:11	2012-05-29 16:15:11	3	4	88	183		-72.1322178841	14	335.0000000000	1	19.2754268646	9.4871710000	na	no_adult_present	1
uuid:30957905-81bd-412c-b5d8-b61cdf026f76	anonymousUser	2012-05-29 16:15:11		2012-05-29 16:15:11			1	2012-05-29 16:15:11	2012-05-29 16:15:11	3	4	1	184	Se yon vwazen ki bay enfomasyon pou li	-72.1337628365	14	346.0000000000	1	19.2745685577	9.4871710000	yes	no_adult_present	1
uuid:adb61772-763a-4605-9a35-09dba11453c9	anonymousUser	2012-05-29 16:15:13		2012-05-29 16:15:13			1	2012-05-29 16:15:13	2012-05-29 16:15:13	3	4	8	185		-72.1340847015	14	345.0000000000	1	19.2738711834	4.6410000000	yes	adult_present_and_willing	1
uuid:6e9a3705-7763-4599-9e41-d66ca4354d4d	anonymousUser	2012-05-29 16:15:14		2012-05-29 16:15:14			1	2012-05-29 16:15:14	2012-05-29 16:15:14	3	4	5	185		-72.1341490746	14	315.0000000000	1	19.2737209797	9.4871710000	yes	adult_present_and_willing	1
uuid:10488a67-3720-469a-8965-d923720020a8	anonymousUser	2012-05-29 16:23:35		2012-05-29 16:23:35			1	2012-05-29 16:23:35	2012-05-29 16:23:35	6	2	3	75		-72.1152663231	18	324.0000000000	1	19.3240714073	4.6410000000	yes	adult_present_and_willing	6	dcvbj
uuid:b3a8098a-e2d3-4ff1-95fc-bbaeaef6e080	anonymousUser	2012-05-29 16:23:45		2012-05-29 16:23:45			1	2012-05-29 16:23:45	2012-05-29 16:23:45	6	2	7	76		-72.1153092384	18	324.0000000000	1	19.3240177631	98.3470600000	yes	adult_present_and_willing	6	dhjkl
uuid:5929ef76-2df2-4e5c-add3-a80b57aa877c	anonymousUser	2012-05-29 16:23:53		2012-05-29 16:23:53			1	2012-05-29 16:23:53	2012-05-29 16:23:53	6	2	8	77		-72.1145796776	18	331.0000000000	1	19.3234813213	4.6410000000	yes	adult_present_and_willing	6	xcvhjjk
uuid:dad32097-ab89-49bc-9cf5-af20a815c2b0	anonymousUser	2012-05-29 16:24:07		2012-05-29 16:24:07			1	2012-05-29 16:24:07	2012-05-29 16:24:07	6	2	88	78		-72.1141934395	18	342.0000000000	1	19.3243181705	4.6410000000	na	no_adult_present	6	pers abs?
uuid:9b1ea680-765d-42c7-8c50-0e57ccb1ddfd	anonymousUser	2012-05-29 16:24:08		2012-05-29 16:24:08			1	2012-05-29 16:24:08	2012-05-29 16:24:08	6	2	4	79		-72.1144080162	18	322.0000000000	1	19.3242108822	4.6410000000	yes	adult_present_and_willing	6	sfgjk
uuid:561856b9-63f7-45e6-af31-7414848944b9	anonymousUser	2012-05-29 16:24:14		2012-05-29 16:24:14			1	2012-05-29 16:24:14	2012-05-29 16:24:14	6	2	2	80		-72.1146011353	18	328.0000000000	1	19.3243610859	27.9749830000	yes	adult_present_and_willing	6	xgjk
uuid:175b6459-d8a8-4a5b-858b-2af78621ef69	anonymousUser	2012-05-29 16:24:18		2012-05-29 16:24:18			1	2012-05-29 16:24:18	2012-05-29 16:24:18	6	2	4	81		-72.1146655083	18	339.0000000000	1	19.3244147301	4.6410000000	yes	adult_present_and_willing	6	sghkk
uuid:5bf428fb-c825-46bb-8124-fb2f1e91d0d8	anonymousUser	2012-05-29 16:24:28		2012-05-29 16:24:28			1	2012-05-29 16:24:28	2012-05-29 16:24:28	6	2	88	82		-72.1146440506	18	326.0000000000	1	19.3248546123	9.4871710000	no	adult_present_and_unwilling	6	pers refusee
uuid:97508a13-e3b4-47f8-b809-5d64de1dc4c8	anonymousUser	2012-05-29 16:24:29		2012-05-29 16:24:29			1	2012-05-29 16:24:29	2012-05-29 16:24:29	6	2	4	83		-72.1146869659	18	329.0000000000	1	19.3248009682	4.6410000000	yes	adult_present_and_willing	6	cvbj
uuid:793f3058-1e4e-481b-b550-da084fbd7d96	anonymousUser	2012-05-29 16:24:41		2012-05-29 16:24:41			1	2012-05-29 16:24:41	2012-05-29 16:24:41	6	2	5	84		-72.1144080162	18	359.0000000000	1	19.3249833584	45.5991740000	yes	adult_present_and_willing	6	sfhhk
uuid:1c68a1a0-6a66-4172-a335-f13a3fd61c98	anonymousUser	2012-05-29 17:22:59		2012-05-29 17:22:59			1	2012-05-29 17:22:59	2012-05-29 17:22:59	2	5	5	216		-72.1068763733	11	328.0000000000	1	19.3063902855	9.4871710000	yes	adult_present_and_willing	1
uuid:9bc0c505-6555-4e42-ae37-b47ab759ff64	anonymousUser	2012-05-29 17:23:11		2012-05-29 17:23:11			1	2012-05-29 17:23:11	2012-05-29 17:23:11	2	5	4	217		-72.1066188812	11	336.0000000000	1	19.3067765236	9.4871710000	yes	adult_present_and_willing	1
uuid:bc8a029e-da53-416c-be5c-6cf89e468a64	anonymousUser	2012-05-29 17:23:21		2012-05-29 17:23:21			1	2012-05-29 17:23:21	2012-05-29 17:23:21	2	5	4	218		-72.1065330505	11	333.0000000000	1	19.3072378635	9.4871710000	yes	adult_present_and_willing	1
uuid:b3b5cb38-34cf-44fd-b2ae-169ca699ad99	anonymousUser	2012-05-29 17:23:43		2012-05-29 17:23:43			1	2012-05-29 17:23:43	2012-05-29 17:23:43	2	5	5	219		-72.1064043045	11	326.0000000000	1	19.3075275421	9.4871710000	yes	adult_present_and_willing	1
uuid:0ec80acd-e444-4108-bb03-bddba19a38d0	anonymousUser	2012-05-29 17:24:00		2012-05-29 17:24:00			1	2012-05-29 17:24:00	2012-05-29 17:24:00	2	5	3	220		-72.1068763733	11	322.0000000000	1	19.3076348305	9.4871710000	yes	adult_present_and_willing	1
uuid:b52135b6-ce46-4722-80d3-afbf5faea502	anonymousUser	2012-05-29 17:24:16		2012-05-29 17:24:16			1	2012-05-29 17:24:16	2012-05-29 17:24:16	2	5	88	221		-72.1063399315	11	343.0000000000	1	19.3079137802	9.4871710000	na	no_adult_present	1
uuid:a4828da5-7d7b-44bf-adc8-5342e439dc6e	anonymousUser	2012-05-29 17:24:18		2012-05-29 17:24:18			1	2012-05-29 17:24:18	2012-05-29 17:24:18	2	5	3	222		-72.1063613892	11	330.0000000000	1	19.3082785606	4.6410000000	yes	adult_present_and_willing	1
uuid:0d6005bb-9590-49bd-bae7-fa80a3ea53dc	anonymousUser	2012-05-29 17:24:31		2012-05-29 17:24:31			1	2012-05-29 17:24:31	2012-05-29 17:24:31	2	5	3	223		-72.1058464050	11	352.0000000000	1	19.3093299866	9.4871710000	yes	adult_present_and_willing	1
uuid:d4fe3c2a-742f-43af-af3e-b975f8b3083b	anonymousUser	2012-05-29 17:24:40		2012-05-29 17:24:40			1	2012-05-29 17:24:40	2012-05-29 17:24:40	2	5	4	224		-72.1057605743	11	355.0000000000	1	19.3096303940	9.4871710000	yes	adult_present_and_willing	1
uuid:0fe61e50-2b01-4c2a-a16a-67c78d508659	anonymousUser	2012-05-30 10:09:52		2012-05-30 10:09:52			1	2012-05-30 10:09:52	2012-05-30 10:09:52	1	4	4	170		-72.1115112305	13	324.0000000000	1	19.2754912376	4.6410000000	yes	adult_present_and_willing	1
uuid:efebcf81-771d-4e3d-945a-03ef2f01633c	anonymousUser	2012-05-30 10:10:06		2012-05-30 10:10:06			1	2012-05-30 10:10:06	2012-05-30 10:10:06	1	4	7	172	Yo pa la se yom vwazen kap bay enfomasyom pou yo	-72.1134424210	13	313.0000000000	1	19.2736780643	4.6410000000	other	no_adult_present	1
uuid:595f0d3b-e072-41fe-8f2d-922821f56e3e	anonymousUser	2012-05-30 10:10:16		2012-05-30 10:10:16			1	2012-05-30 10:10:16	2012-05-30 10:10:16	1	4	6	173		-72.1148586273	13	293.0000000000	1	19.2731630802	4.6410000000	yes	adult_present_and_willing	1
uuid:a9a94b2f-2bdf-425b-ac9f-1e84198b307c	anonymousUser	2012-05-30 10:10:26		2012-05-30 10:10:26			1	2012-05-30 10:10:26	2012-05-30 10:10:26	1	4	4	174		-72.1145153046	13	291.0000000000	1	19.2726802826	4.6410000000	yes	adult_present_and_willing	1
uuid:41a8a7d2-5b48-43e6-9ffc-d91d24d8db58	anonymousUser	2012-05-30 10:10:33		2012-05-30 10:10:33			1	2012-05-30 10:10:33	2012-05-30 10:10:33	1	4	3	175		-72.1155881882	13	319.0000000000	1	19.2725944519	4.6410000000	yes	adult_present_and_willing	1
uuid:0d5f39a1-3941-4f31-8587-ea77f698cfbc	anonymousUser	2012-05-30 10:10:40		2012-05-30 10:10:40			1	2012-05-30 10:10:40	2012-05-30 10:10:40	1	4	4	176			13		1			yes	adult_present_and_willing	1
uuid:18cb8f63-047c-484b-aa14-f8e9892780ba	anonymousUser	2012-05-30 11:34:11		2012-05-30 11:34:11			1	2012-05-30 11:34:11	2012-05-30 11:34:11	1	4	4	171		-72.1126699448	13	320.0000000000	1	19.2750191689	9.4871710000	yes	adult_present_and_willing	1
uuid:197a7f11-d28d-4ed5-b16d-3c91d28af177	anonymousUser	2012-05-30 11:34:12		2012-05-30 11:34:12			1	2012-05-30 11:34:12	2012-05-30 11:34:12	4	4	88	187		-72.1187639236	27	259.0000000000	1	19.3403363228	9.4871710000	na	no_adult_present	1
uuid:c6cd4833-185e-4496-9571-f25f53a106d8	anonymousUser	2012-05-30 11:34:13		2012-05-30 11:34:13			1	2012-05-30 11:34:13	2012-05-30 11:34:13	4	4	5	188		-72.1189141273	27	316.0000000000	1	19.3404543400	4.6410000000	yes	adult_present_and_willing	1
uuid:5c166b6b-2123-441a-b678-75fe6e2f9c7e	anonymousUser	2012-05-30 11:34:23		2012-05-30 11:34:23			1	2012-05-30 11:34:23	2012-05-30 11:34:23	4	4	3	189		-72.1188068390	27	315.0000000000	1	19.3401432037	4.6410000000	yes	adult_present_and_willing	1
uuid:0923793a-d9ef-456a-a4ea-6e5423cb8fb6	anonymousUser	2012-05-30 11:34:28		2012-05-30 11:34:28			1	2012-05-30 11:34:28	2012-05-30 11:34:28	4	4	7	190		-72.1197938919	27	318.0000000000	1	19.3409478664	4.6410000000	yes	adult_present_and_willing	1
uuid:d7dace48-b5bb-4eab-b9f1-23948df74577	anonymousUser	2012-05-30 11:34:41		2012-05-30 11:34:41			1	2012-05-30 11:34:41	2012-05-30 11:34:41	4	4	3	191		-72.1197938919	27	319.0000000000	1	19.3406474590	4.6410000000	yes	adult_present_and_willing	1
uuid:157fae41-9288-476f-9b1a-56800d76b681	anonymousUser	2012-05-30 11:34:47		2012-05-30 11:34:47			1	2012-05-30 11:34:47	2012-05-30 11:34:47	4	4	5	192		-72.1198153496	27	321.0000000000	1	19.3406367302	4.6410000000	yes	adult_present_and_willing	1
uuid:bf3162a2-0c8e-4c83-b558-05418df3f6e7	anonymousUser	2012-05-30 11:34:56		2012-05-30 11:34:56			1	2012-05-30 11:34:56	2012-05-30 11:34:56	4	4	4	193		-72.1200084686	27	322.0000000000	1	19.3401968479	4.6410000000	yes	adult_present_and_willing	1
uuid:e7501809-e8d6-4573-96b6-a46295457449	anonymousUser	2012-05-30 11:35:02		2012-05-30 11:35:02			1	2012-05-30 11:35:02	2012-05-30 11:35:02	4	4	88	194		-72.1201157570	27	317.0000000000	1	19.3402934074	4.6410000000	na	no_adult_present	1
uuid:bcd2a000-7094-4d3b-9024-66a15a76a581	anonymousUser	2012-05-30 12:26:08		2012-05-30 12:26:08			1	2012-05-30 12:26:08	2012-05-30 12:26:08	5	3	5	140		-72.1181845665	26	272.0000000000	1	19.3391132355	181.9434200000	yes	adult_present_and_willing	1
uuid:4e05a474-befc-4d43-8e3d-fd454edd16e8	anonymousUser	2012-05-30 12:26:14		2012-05-30 12:26:14			1	2012-05-30 12:26:14	2012-05-30 12:26:14	5	3	88	141		-72.1183562279	26	363.0000000000	1	19.3386840820	27.9749830000	other	no_adult_present	1
uuid:920205d7-c4b6-42ab-8d45-0089b83d05d3	anonymousUser	2012-05-30 12:26:15		2012-05-30 12:26:15			1	2012-05-30 12:26:15	2012-05-30 12:26:15	5	3	2	142		-72.1186351776	26	396.0000000000	1	19.3386197090	98.3470600000	yes	adult_present_and_willing	1
uuid:02587e22-19b8-468e-85bf-f1b65cac6826	anonymousUser	2012-05-30 12:26:17		2012-05-30 12:26:17			1	2012-05-30 12:26:17	2012-05-30 12:26:17	5	3	3	143		-72.1188926697	26	370.0000000000	1	19.3384695053	181.9434200000	yes	adult_present_and_willing	1
uuid:cb00ddda-29bc-492e-ada3-a77a78bc4731	anonymousUser	2012-05-30 12:26:22		2012-05-30 12:26:22			1	2012-05-30 12:26:22	2012-05-30 12:26:22	5	3	4	144		-72.1185922623	26	270.0000000000	1	19.3391454220	98.3470600000	yes	adult_present_and_willing	1
uuid:146b44e4-4087-4606-84ad-9394e793d6fd	anonymousUser	2012-05-30 12:26:28		2012-05-30 12:26:28			1	2012-05-30 12:26:28	2012-05-30 12:26:28	5	3	5	145		-72.1184635162	26	274.0000000000	1	19.3388235569	98.3470600000	yes	adult_present_and_willing	1
uuid:1eb6ffa4-f358-468f-8afe-cd57c19b84b5	anonymousUser	2012-05-30 12:26:32		2012-05-30 12:26:32			1	2012-05-30 12:26:32	2012-05-30 12:26:32	5	3	6	146		-72.1188497543	26	281.0000000000	1	19.3390703201	45.5991740000	yes	adult_present_and_willing	1
uuid:7c3257a6-f205-48ff-8aba-09bc018352f0	anonymousUser	2012-05-30 12:26:36		2012-05-30 12:26:36			1	2012-05-30 12:26:36	2012-05-30 12:26:36	5	3	4	147		-72.1188712120	26	280.0000000000	1	19.3391561508	45.5991740000	yes	adult_present_and_willing	1
uuid:c4bbdc1d-c48d-4861-a56b-169fdd50ad08	anonymousUser	2012-05-30 12:26:39		2012-05-30 12:26:39			1	2012-05-30 12:26:39	2012-05-30 12:26:39	5	3	4	148		-72.1188926697	26	303.0000000000	1	19.3393707275	45.5991740000	yes	adult_present_and_willing	1
uuid:6a1fb8cb-ee07-44ee-9e73-e5a82b1386a2	anonymousUser	2012-05-30 12:26:43		2012-05-30 12:26:43			1	2012-05-30 12:26:43	2012-05-30 12:26:43	5	3	88	149		-72.1191287041	26	303.0000000000	1	19.3389952183	45.5991740000	other	no_adult_present	1
uuid:e302578e-b703-42e7-9462-817ef642f9eb	anonymousUser	2012-05-30 12:26:43		2012-05-30 12:26:43			1	2012-05-30 12:26:43	2012-05-30 12:26:43	5	3	5	150			26		1			yes	adult_present_and_willing	1
uuid:57460068-d8a4-4c9b-baad-65d3465753fb	anonymousUser	2012-05-30 12:37:31		2012-05-30 12:37:31			1	2012-05-30 12:37:31	2012-05-30 12:37:31	4	5	4	225		-72.1153306961	30	349.0000000000	1	19.3358516693	45.5991740000	yes	adult_present_and_willing	4
uuid:9b4180a2-542d-4173-8b4f-0e55a7822a01	anonymousUser	2012-05-30 12:37:34		2012-05-30 12:37:34			1	2012-05-30 12:37:34	2012-05-30 12:37:34	4	5	2	226		-72.1158885956	30	265.0000000000	1	19.3364953995	98.3470600000	yes	adult_present_and_willing	4
uuid:da77f40b-dc69-4aa6-8d25-089e4f7fcb9b	anonymousUser	2012-05-30 12:37:37		2012-05-30 12:37:37			1	2012-05-30 12:37:37	2012-05-30 12:37:37	4	5	88	227		-72.1155452728	30	300.0000000000	1	19.3357872963	9.4871710000	other	no_adult_present	4
uuid:f1c7df78-bb8e-4e04-95ae-656b241c7f3d	anonymousUser	2012-05-30 12:37:41		2012-05-30 12:37:41			1	2012-05-30 12:37:41	2012-05-30 12:37:41	4	5	4	228		-72.1154808998	30	321.0000000000	1	19.3356370926	27.9749830000	yes	adult_present_and_willing	4
uuid:014e3437-923e-4e61-9438-f7a530904313	anonymousUser	2012-05-30 12:37:51		2012-05-30 12:37:51			1	2012-05-30 12:37:51	2012-05-30 12:37:51	4	5	4	229			30		1			yes	adult_present_and_willing	4
uuid:5e25ac2c-cccc-4bee-bd0f-d95ecfac9c47	anonymousUser	2012-05-30 12:37:55		2012-05-30 12:37:55			1	2012-05-30 12:37:55	2012-05-30 12:37:55	4	5	4	230			30		1			yes	adult_present_and_willing	4
uuid:aa8a337a-1b51-4edf-b6ff-14084dac88ab	anonymousUser	2012-05-30 12:37:59		2012-05-30 12:37:59			1	2012-05-30 12:37:59	2012-05-30 12:37:59	4	5	4	231			30		1			yes	adult_present_and_willing	4
uuid:45086747-d734-45bc-8cad-97deadd0f2e4	anonymousUser	2012-05-30 12:38:04		2012-05-30 12:38:04			1	2012-05-30 12:38:04	2012-05-30 12:38:04	4	5	9	232			30		1			yes	adult_present_and_willing	4
uuid:c425dc66-b40d-4500-9338-20ddba88d7bb	anonymousUser	2012-05-30 12:38:16		2012-05-30 12:38:16			1	2012-05-30 12:38:16	2012-05-30 12:38:16	4	5	6	233			30		1			yes	adult_present_and_willing	4
uuid:6fc044e9-22ab-4562-bbe7-83eb0f4d3a78	anonymousUser	2012-05-30 12:38:24		2012-05-30 12:38:24			1	2012-05-30 12:38:24	2012-05-30 12:38:24	4	5	1	234			30		1			yes	adult_present_and_willing	4
uuid:aa930552-2e72-46ae-9149-83961779989b	anonymousUser	2012-05-30 12:38:27		2012-05-30 12:38:27			1	2012-05-30 12:38:27	2012-05-30 12:38:27	4	5	3	235			30		1			yes	adult_present_and_willing	4
uuid:812612e2-80a3-4716-83bd-f4be0af34a50	anonymousUser	2012-05-30 12:54:25		2012-05-30 12:54:25			1	2012-05-30 12:54:25	2012-05-30 12:54:25	3	2	1	85			24		1			yes	adult_present_and_willing	2	sfhjk
uuid:c49982f3-f01a-43af-9671-f472988200e9	anonymousUser	2012-05-30 12:54:27		2012-05-30 12:54:27			1	2012-05-30 12:54:27	2012-05-30 12:54:27	3	2	4	86		-72.1171331406	24	336.0000000000	1	19.3345212936	27.9749830000	yes	adult_present_and_willing	2	fbj
uuid:a35a5bbd-466c-4af0-a123-3c7d4c8808c2	anonymousUser	2012-05-30 12:54:33		2012-05-30 12:54:33			1	2012-05-30 12:54:33	2012-05-30 12:54:33	3	2	88	87		-72.1173906326	24	337.0000000000	1	19.3342423439	98.3470600000	no	adult_present_and_unwilling	2	pers refusee
uuid:973f8e1e-db02-45d5-aa69-afa84275ddbf	anonymousUser	2012-05-30 12:54:33		2012-05-30 12:54:33			1	2012-05-30 12:54:33	2012-05-30 12:54:33	3	2	2	88		-72.1174764633	24	337.0000000000	1	19.3342101574	181.9434200000	yes	adult_present_and_willing	2	xfhjk
uuid:8c67d725-be53-47f5-a7b9-266e8a5f5779	anonymousUser	2012-05-30 12:54:36		2012-05-30 12:54:36			1	2012-05-30 12:54:36	2012-05-30 12:54:36	3	2	3	89		-72.1173691750	24	370.0000000000	1	19.3344247341	98.3470600000	yes	adult_present_and_willing	2	xgjk
uuid:3c893f36-c0f2-4e4f-849e-1fcacdd0c5d6	anonymousUser	2012-05-30 12:54:45		2012-05-30 12:54:45			1	2012-05-30 12:54:45	2012-05-30 12:54:45	3	2	2	90		-72.1178412437	24	291.0000000000	1	19.3341779709	4.6410000000	yes	adult_present_and_willing	2
uuid:2a557f5d-0001-4f01-aba2-ce6428c859b9	anonymousUser	2012-05-30 12:54:46		2012-05-30 12:54:46			1	2012-05-30 12:54:46	2012-05-30 12:54:46	3	2	2	90		-72.1178627014	24	291.0000000000	1	19.3341457844	98.3470600000	yes	adult_present_and_willing	2	zvhkl
uuid:38b18d94-760a-48ad-96e5-4040b3441bb2	anonymousUser	2012-05-30 12:54:50		2012-05-30 12:54:50			1	2012-05-30 12:54:50	2012-05-30 12:54:50	3	2	5	91		-72.1179699898	24	291.0000000000	1	19.3339097500	98.3470600000	yes	adult_present_and_willing	2	dgjk
uuid:07614745-7df4-436e-a7e3-4ea53d80c73d	anonymousUser	2012-05-30 12:54:54		2012-05-30 12:54:54			1	2012-05-30 12:54:54	2012-05-30 12:54:54	3	2	8	92		-72.1162319183	24	921.0000000000	1	19.3337702751	27.9749830000	yes	adult_present_and_willing	2	xvjko
uuid:2f670ebc-4725-4adb-bab1-192dfd5c4286	anonymousUser	2012-05-30 12:55:01		2012-05-30 12:55:01			1	2012-05-30 12:55:01	2012-05-30 12:55:01	3	2	88	93	pers abs	-72.1172833443	24	338.0000000000	1	19.3335235119	45.5991740000	na	no_adult_present	2
uuid:0db46b88-aee3-4bed-b2cc-d38bc2bc1d2e	anonymousUser	2012-05-30 12:55:02		2012-05-30 12:55:02			1	2012-05-30 12:55:02	2012-05-30 12:55:02	3	2	3	94		-72.1170687675	24	312.0000000000	1	19.3341350555	4.6410000000	yes	adult_present_and_willing	2	fhkl
uuid:bec70f41-c0d2-4447-af11-086874ab6912	anonymousUser	2012-05-30 12:55:12		2012-05-30 12:55:12			1	2012-05-30 12:55:12	2012-05-30 12:55:12	3	2	5	95		-72.1169400215	24	313.0000000000	1	19.3343281746	4.6410000000	yes	adult_present_and_willing	2	cvjkl
uuid:4b23a3dc-bc9b-47f7-88aa-f13b807d7ec1	anonymousUser	2012-05-30 13:41:22		2012-05-30 13:41:22			1	2012-05-30 13:41:22	2012-05-30 13:41:22	4	4	5	195		-72.1126055717	28	299.0000000000	1	19.3390166759	4.6410000000	yes	adult_present_and_willing	3
uuid:151f4bd5-3bb3-455d-84f9-a3c15665731c	anonymousUser	2012-05-30 13:41:30		2012-05-30 13:41:30			1	2012-05-30 13:41:30	2012-05-30 13:41:30	4	4	4	196		-72.1124553680	28	328.0000000000	1	19.3393063545	9.4871710000	yes	adult_present_and_willing	3
uuid:3e660bb8-6a85-465a-a0b1-331735daa2bb	anonymousUser	2012-05-30 13:41:37		2012-05-30 13:41:37			1	2012-05-30 13:41:37	2012-05-30 13:41:37	4	4	2	197		-72.1122407913	28	317.0000000000	1	19.3394887447	4.6410000000	yes	adult_present_and_willing	3
uuid:fa878429-36e4-409d-8ae3-61d273b64977	anonymousUser	2012-05-30 13:41:42		2012-05-30 13:41:42			1	2012-05-30 13:41:42	2012-05-30 13:41:42	4	4	3	198		-72.1124553680	28	327.0000000000	1	19.3395638466	9.4871710000	yes	adult_present_and_willing	3
uuid:170cb5b0-f087-4f73-9588-49f2c5ee2084	anonymousUser	2012-05-30 13:41:48		2012-05-30 13:41:48			1	2012-05-30 13:41:48	2012-05-30 13:41:48	4	4	3	199		-72.1124124527	28	331.0000000000	1	19.3398213387	4.6410000000	yes	adult_present_and_willing	3
uuid:3799f064-e90d-4972-a2ae-51a54a7d148e	anonymousUser	2012-05-30 13:41:58		2012-05-30 13:41:58			1	2012-05-30 13:41:58	2012-05-30 13:41:58	4	4	5	200		-72.1120476723	28	341.0000000000	1	19.3394029140	4.6410000000	yes	adult_present_and_willing	3
uuid:c7d69535-7e8c-419b-bafa-f462b17df1c2	anonymousUser	2012-05-30 13:42:05		2012-05-30 13:42:05			1	2012-05-30 13:42:05	2012-05-30 13:42:05	4	4	4	201		-72.1117901802	28	346.0000000000	1	19.3398964405	4.6410000000	yes	adult_present_and_willing	3
uuid:7eaf0733-2616-4e13-bb77-8f73667e2eba	anonymousUser	2012-05-30 13:42:14		2012-05-30 13:42:14			1	2012-05-30 13:42:14	2012-05-30 13:42:14	4	4	4	202		-72.1118974686	28	343.0000000000	1	19.3392419815	4.6410000000	yes	adult_present_and_willing	3
uuid:ef5d6354-713f-46d2-bced-3d97e6ed87f9	anonymousUser	2012-05-30 13:42:24		2012-05-30 13:42:24			1	2012-05-30 13:42:24	2012-05-30 13:42:24	4	4	2	203		-72.1117687225	28	327.0000000000	1	19.3394029140	4.6410000000	yes	adult_present_and_willing	3
uuid:8b620dad-d5c8-403a-928a-0b8cbeed40af	anonymousUser	2012-05-30 13:46:58		2012-05-30 13:46:58			1	2012-05-30 13:46:58	2012-05-30 13:46:58	5	1	8	14		-72.1233987808	19	320.0000000000	1	19.3045449257	4.6410000000	yes	adult_present_and_willing	4
uuid:9e5ac850-7e26-4119-8a3f-91fb25c27983	anonymousUser	2012-05-30 13:47:06		2012-05-30 13:47:06			1	2012-05-30 13:47:06	2012-05-30 13:47:06	5	1	6	15		-72.1225404739	19	325.0000000000	1	19.3057572842	4.6410000000	yes	adult_present_and_willing	4
uuid:62defa23-6ff8-44a0-a926-b73bedf9b653	anonymousUser	2012-05-30 13:47:11		2012-05-30 13:47:11			1	2012-05-30 13:47:11	2012-05-30 13:47:11	5	1	8	16		-72.1220040321	19	322.0000000000	1	19.3058001995	4.6410000000	yes	adult_present_and_willing	4
uuid:74114ba0-23ab-4658-95a3-5c906e5c244d	anonymousUser	2012-05-30 13:47:22		2012-05-30 13:47:22			1	2012-05-30 13:47:22	2012-05-30 13:47:22	5	1	88	17		-72.1211671829	19	314.0000000000	1	19.3061006069	4.6410000000	na	no_adult_present	4
uuid:9e6060fb-da09-4b0c-87ef-74615c57ce37	anonymousUser	2012-05-30 13:47:22		2012-05-30 13:47:22			1	2012-05-30 13:47:22	2012-05-30 13:47:22	5	1	4	18		-72.1176266670	19	315.0000000000	1	19.3067014217	4.6410000000	yes	adult_present_and_willing	4
uuid:985950e3-c745-4302-85bb-04a47fecc762	anonymousUser	2012-05-30 13:47:40		2012-05-30 13:47:40			1	2012-05-30 13:47:40	2012-05-30 13:47:40	5	1	4	19		-72.1164250374	19	332.0000000000	1	19.3071520329	4.6410000000	yes	adult_present_and_willing	4
uuid:4976444b-18dc-4e8c-8850-233d44e787f8	anonymousUser	2012-05-30 13:47:44		2012-05-30 13:47:44			1	2012-05-30 13:47:44	2012-05-30 13:47:44	5	1	2	20		-72.1150302887	19	325.0000000000	1	19.3081283569	4.6410000000	yes	adult_present_and_willing	4
uuid:56e5f2e4-8466-4d11-960f-3e6c8727167a	anonymousUser	2012-05-30 13:47:48		2012-05-30 13:47:48			1	2012-05-30 13:47:48	2012-05-30 13:47:48	5	1	1	21		-72.1147942543	19	336.0000000000	1	19.3081068993	4.6410000000	yes	adult_present_and_willing	4
uuid:89012d08-d5ae-4adc-9f1c-9bef0f58a894	anonymousUser	2012-05-30 13:47:56		2012-05-30 13:47:56			1	2012-05-30 13:47:56	2012-05-30 13:47:56	5	1	10	22		-72.1136999130	19	345.0000000000	1	19.3089437485	4.6410000000	yes	adult_present_and_willing	4
uuid:7c58dce6-f47b-411f-bc64-f50db2e95a20	anonymousUser	2012-05-30 13:48:05		2012-05-30 13:48:05			1	2012-05-30 13:48:05	2012-05-30 13:48:05	5	1	4	23		-72.1137642860	19	296.0000000000	1	19.3087291718	4.6410000000	yes	adult_present_and_willing	4
uuid:ecbe34b9-1f13-4363-9ba6-da40c773768c	anonymousUser	2012-05-30 13:48:11		2012-05-30 13:48:11			1	2012-05-30 13:48:11	2012-05-30 13:48:11	5	1	88	24		-72.1152877808	19	320.0000000000	1	19.3035471439	4.6410000000	na	no_adult_present	4
uuid:191f69e8-84b6-436d-b817-46eb61b40e7a	anonymousUser	2012-05-30 13:48:12		2012-05-30 13:48:12			1	2012-05-30 13:48:12	2012-05-30 13:48:12	5	1	2	25		-72.1156096458	19	316.0000000000	1	19.3028926849	4.6410000000	yes	adult_present_and_willing	4
uuid:b78c6315-50ea-43e0-88ef-ef6366ca6036	anonymousUser	2012-05-30 13:48:16		2012-05-30 13:48:16			1	2012-05-30 13:48:16	2012-05-30 13:48:16	7	1	3	26		-72.1124124527	20	340.0000000000	1	19.3243932724	4.6410000000	yes	adult_present_and_willing	1
uuid:11d4ea34-7ed7-46db-9b97-22c814f327f6	anonymousUser	2012-05-30 13:48:20		2012-05-30 13:48:20			1	2012-05-30 13:48:20	2012-05-30 13:48:20	7	1	4	27		-72.1132063866	20	345.0000000000	1	19.3254125118	9.4871710000	yes	adult_present_and_willing	1
uuid:5ebb3426-3578-4fb0-8da5-467829ef309e	anonymousUser	2012-05-30 13:48:25		2012-05-30 13:48:25			1	2012-05-30 13:48:25	2012-05-30 13:48:25	7	1	1	28		-72.1133136749	20	334.0000000000	1	19.3254446983	45.5991740000	yes	adult_present_and_willing	1
uuid:14dfd46f-16a1-43b1-b6d9-a4db0201e1a4	anonymousUser	2012-05-30 13:48:28		2012-05-30 13:48:28			1	2012-05-30 13:48:28	2012-05-30 13:48:28	7	1	3	29		-72.1126699448	20	349.0000000000	1	19.3254661560	9.4871710000	yes	adult_present_and_willing	1
uuid:044fe932-2293-4a08-9358-c9940dcb1651	anonymousUser	2012-05-30 13:48:31		2012-05-30 13:48:31			1	2012-05-30 13:48:31	2012-05-30 13:48:31	7	1	5	30		-72.1121549606	20	333.0000000000	1	19.3256485462	4.6410000000	yes	adult_present_and_willing	1
uuid:d3f29c9e-0eae-488c-96dc-c9427045dbdc	anonymousUser	2012-05-30 13:48:36		2012-05-30 13:48:36			1	2012-05-30 13:48:36	2012-05-30 13:48:36	7	1	6	31		-72.1119189262	20	326.0000000000	1	19.3258416653	4.6410000000	yes	adult_present_and_willing	1
uuid:152f1189-313e-4e47-90c2-d630c7918ffd	anonymousUser	2012-05-30 13:48:43		2012-05-30 13:48:43			1	2012-05-30 13:48:43	2012-05-30 13:48:43	7	1	6	32		-72.1126484871	20	333.0000000000	1	19.3255949020	4.6410000000	yes	adult_present_and_willing	1
uuid:f0ee2682-f753-4438-8a63-b39d6944ed84	anonymousUser	2012-05-30 13:48:49		2012-05-30 13:48:49			1	2012-05-30 13:48:49	2012-05-30 13:48:49	7	1	5	33		-72.1133136749	20	328.0000000000	1	19.3255841732	4.6410000000	yes	adult_present_and_willing	1
uuid:7f59a761-9a59-4588-b4a6-4406d1a58154	anonymousUser	2012-05-30 13:48:55		2012-05-30 13:48:55			1	2012-05-30 13:48:55	2012-05-30 13:48:55	7	1	6	34		-72.1135282516	20	331.0000000000	1	19.3262815475	4.6410000000	yes	adult_present_and_willing	1
uuid:ffc7e9dc-aaf2-4828-ba9f-b4d8b70ba648	anonymousUser	2012-05-30 13:49:00		2012-05-30 13:49:00			1	2012-05-30 13:49:00	2012-05-30 13:49:00	7	1	8	35		-72.1136355400	20	327.0000000000	1	19.3264853954	4.6410000000	yes	adult_present_and_willing	1
uuid:394a75a0-0165-4e89-b39c-93f0d5217c13	anonymousUser	2012-05-30 13:49:06		2012-05-30 13:49:06			1	2012-05-30 13:49:06	2012-05-30 13:49:06	10	1	10	36		-72.0852899551	22	326.0000000000	1	19.2917454243	4.6410000000	yes	adult_present_and_willing	1
uuid:082e0b2d-4815-4b88-95b2-0dce05f7f436	anonymousUser	2012-05-30 13:49:13		2012-05-30 13:49:13			1	2012-05-30 13:49:13	2012-05-30 13:49:13	10	1	2	37		-72.0848393440	22	351.0000000000	1	19.2919814587	4.6410000000	yes	adult_present_and_willing	1
uuid:c05f770d-3e11-4a7a-9f7c-1de44060e7d6	anonymousUser	2012-05-30 13:49:17		2012-05-30 13:49:17			1	2012-05-30 13:49:17	2012-05-30 13:49:17	10	1	5	38		-72.0842814445	22	338.0000000000	1	19.2922711372	4.6410000000	yes	adult_present_and_willing	1
uuid:b9a25ffc-b9ee-408b-961d-eefdffe275b0	anonymousUser	2012-05-30 13:49:21		2012-05-30 13:49:21			1	2012-05-30 13:49:21	2012-05-30 13:49:21	10	1	10	39		-72.0836591721	22	333.0000000000	1	19.2927002907	4.6410000000	yes	adult_present_and_willing	1
uuid:33323996-2ecf-4ecd-aae2-43b13e0b7cdd	anonymousUser	2012-05-30 13:49:31		2012-05-30 13:49:31			1	2012-05-30 13:49:31	2012-05-30 13:49:31	10	1	88	40		-72.0832943916	22	325.0000000000	1	19.2929577827	4.6410000000	na	adult_present_and_unwilling	1	Se yon moun malad, li pa ka reponn nou
uuid:345877b8-e15f-4064-88b3-9abb8b1c689c	anonymousUser	2012-05-30 13:49:32		2012-05-30 13:49:32			1	2012-05-30 13:49:32	2012-05-30 13:49:32	10	1	3	41		-72.0825433731	22	492.0000000000	1	19.2932152748	4.6410000000	yes	adult_present_and_willing	1
uuid:cc308703-74d5-4636-8be8-7c5a77b090c1	anonymousUser	2012-05-30 13:49:35		2012-05-30 13:49:35			1	2012-05-30 13:49:35	2012-05-30 13:49:35	10	1	9	42		-72.0818781853	22	356.0000000000	1	19.2936766148	4.6410000000	yes	adult_present_and_willing	1
uuid:bf7414ee-9582-46a5-a50b-2c1514f6dc6f	anonymousUser	2012-05-30 13:49:50		2012-05-30 13:49:50			1	2012-05-30 13:49:50	2012-05-30 13:49:50	10	1	6	43		-72.0828652382	22	333.0000000000	1	19.2925608158	4.6410000000	yes	adult_present_and_willing	1
uuid:cced9042-d926-4219-a3ee-5907b9b65e77	anonymousUser	2012-05-30 13:49:55		2012-05-30 13:49:55			1	2012-05-30 13:49:55	2012-05-30 13:49:55	10	1	8	44		-72.0828866959	22	316.0000000000	1	19.2926788330	4.6410000000	yes	adult_present_and_willing	1
uuid:fb9cfb07-497c-4919-a518-447b765e2a0d	anonymousUser	2012-05-30 13:50:04		2012-05-30 13:50:04			1	2012-05-30 13:50:04	2012-05-30 13:50:04	10	1	2	45		-72.0816206932	22	353.0000000000	1	19.2927432060	4.6410000000	yes	adult_present_and_willing	1
uuid:b9eb4eac-f062-4532-b92c-df999d893a5d	anonymousUser	2012-05-30 13:50:07		2012-05-30 13:50:07			1	2012-05-30 13:50:07	2012-05-30 13:50:07	10	1	7	46		-72.0812988281	22	352.0000000000	1	19.2924749851	4.6410000000	yes	adult_present_and_willing	1
uuid:55bcc3a8-25a2-48f7-b3a1-99422720abc3	anonymousUser	2012-05-30 13:55:49		2012-05-30 13:55:49			1	2012-05-30 13:55:49	2012-05-30 13:55:49	2	5	5	236			29		1			yes	adult_present_and_willing	2
uuid:d769fd95-cb75-49f7-9348-1a307111f541	anonymousUser	2012-05-30 13:55:55		2012-05-30 13:55:55			1	2012-05-30 13:55:55	2012-05-30 13:55:55	2	5	5	237			29		1			yes	adult_present_and_willing	2
uuid:e39ee57e-14c0-421b-ba5c-e0ba2b657911	anonymousUser	2012-05-30 13:56:01		2012-05-30 13:56:01			1	2012-05-30 13:56:01	2012-05-30 13:56:01	2	5	88	238			29		1			na	no_adult_present	2	Pa gen moun prezan
uuid:d79e0858-f1ed-4912-8b1a-f2a41894c4fa	anonymousUser	2012-05-30 13:56:02		2012-05-30 13:56:02			1	2012-05-30 13:56:02	2012-05-30 13:56:02	2	5	4	239			29		1			yes	adult_present_and_willing	2
uuid:560a8a12-9d81-4a7d-b061-ab67bebf946d	anonymousUser	2012-05-30 14:12:31		2012-05-30 14:12:31			1	2012-05-30 14:12:31	2012-05-30 14:12:31	5	3	6	500		-72.1184420586	15	342.0000000000	1	19.3369996548	9.4871710000	yes	adult_present_and_willing	1
uuid:36da415b-72fb-4417-bfa6-85e4ea7b8387	anonymousUser	2012-05-30 14:12:40		2012-05-30 14:12:40			1	2012-05-30 14:12:40	2012-05-30 14:12:40	5	3	4	501		-72.1186351776	25	317.0000000000	1	19.3371284008	27.9749830000	yes	adult_present_and_willing	1
uuid:c5796695-0dea-45f9-aa1b-4d43a301312f	anonymousUser	2012-05-30 14:12:45		2012-05-30 14:12:45			1	2012-05-30 14:12:45	2012-05-30 14:12:45	5	3	2	502		-72.1186780930	25	320.0000000000	1	19.3369245529	181.9434200000	yes	adult_present_and_willing	1
uuid:dea4fb82-9ead-4462-a6f9-cc0c2a222431	anonymousUser	2012-05-30 14:12:53		2012-05-30 14:12:53			1	2012-05-30 14:12:53	2012-05-30 14:12:53	5	3	88	503		-72.1185278892	25	320.0000000000	1	19.3368709087	45.5991740000	other	no_adult_present	1
uuid:86d8829f-8a2f-426c-814d-11536b25b3b8	anonymousUser	2012-05-30 14:12:56		2012-05-30 14:12:56			1	2012-05-30 14:12:56	2012-05-30 14:12:56	5	3	88	504		-72.1180987358	25	320.0000000000	1	19.3365705013	364.0434300000	no	adult_present_and_unwilling	1
uuid:dcffb314-3dbc-406b-9cce-332f8f0faf5f	anonymousUser	2012-05-30 14:12:59		2012-05-30 14:12:59			1	2012-05-30 14:12:59	2012-05-30 14:12:59	5	3	6	505		-72.1182703972	25	351.0000000000	1	19.3366992474	45.5991740000	yes	adult_present_and_willing	1
uuid:151a0035-75ca-4a7a-8a36-a67b6167399a	anonymousUser	2012-05-30 14:13:26		2012-05-30 14:13:26			1	2012-05-30 14:13:26	2012-05-30 14:13:26	5	3	4	506		-72.1180987358	25	328.0000000000	1	19.3367099762	181.9434200000	yes	adult_present_and_willing	1
uuid:5a1c3ffb-2a21-497f-81c4-300d512e7ca5	anonymousUser	2012-05-30 14:13:44		2012-05-30 14:13:44			1	2012-05-30 14:13:44	2012-05-30 14:13:44	5	3	4	507		-72.1176266670	25	356.0000000000	1	19.3358838558	45.5991740000	yes	adult_present_and_willing	1
uuid:d8afbbc0-1ac5-45f8-a0b2-a45a47aba0f6	anonymousUser	2012-05-30 14:13:53		2012-05-30 14:13:53			1	2012-05-30 14:13:53	2012-05-30 14:13:53	5	3	4	508		-72.1178412437	25	339.0000000000	1	19.3361091614	98.3470600000	yes	adult_present_and_willing	1
uuid:86257d6f-3dcb-4490-9854-b5c26d473d88	anonymousUser	2012-05-30 14:52:23		2012-05-30 14:52:23			1	2012-05-30 14:52:23	2012-05-30 14:52:23	2	5	4	240			29		1			yes	adult_present_and_willing	2
uuid:3225171a-3749-40eb-9880-983c9ded2bcd	anonymousUser	2012-05-30 14:52:28		2012-05-30 14:52:28			1	2012-05-30 14:52:28	2012-05-30 14:52:28	2	5	4	241			29		1			yes	adult_present_and_willing	2
uuid:c1ce045d-6e33-46c9-90fc-1aef95bae15f	anonymousUser	2012-05-30 14:52:34		2012-05-30 14:52:34			1	2012-05-30 14:52:34	2012-05-30 14:52:34	2	5	3	242			29		1			yes	adult_present_and_willing	2
uuid:cceae926-2c8a-4160-a6c8-104b53589715	anonymousUser	2012-05-30 14:52:39		2012-05-30 14:52:39			1	2012-05-30 14:52:39	2012-05-30 14:52:39	2	5	7	243			2		1			yes	adult_present_and_willing	2
uuid:6a98d074-ebf3-4ce9-bce1-190e2e064cfd	anonymousUser	2012-05-30 15:04:14		2012-05-30 15:04:14			1	2012-05-30 15:04:14	2012-05-30 15:04:14	3	2	3	96		-72.1154594421	23	283.0000000000	1	19.3313348293	27.9749830000	yes	adult_present_and_willing	2	dgjl
uuid:7d6d6f8f-f712-493f-b8c3-e6e9b4b6f8d9	anonymousUser	2012-05-30 15:04:20		2012-05-30 15:04:20			1	2012-05-30 15:04:20	2012-05-30 15:04:20	3	2	2	97		-72.1154594421	23	304.0000000000	1	19.3311738968	9.4871710000	yes	adult_present_and_willing	2
uuid:b0eb2faa-ce0b-4826-98e0-1ea9cdcbcd65	anonymousUser	2012-05-30 15:04:25		2012-05-30 15:04:25			1	2012-05-30 15:04:25	2012-05-30 15:04:25	3	2	1	98		-72.1152877808	23	276.0000000000	1	19.3309056759	27.9749830000	yes	adult_present_and_willing	2	xfhj
uuid:21039a5f-adbd-4645-9644-a1dc0b7ca469	anonymousUser	2012-05-30 15:04:27		2012-05-30 15:04:27			1	2012-05-30 15:04:27	2012-05-30 15:04:27	3	2	5	99		-72.1158456802	23	221.0000000000	1	19.3317103386	4.6410000000	yes	adult_present_and_willing	2	schkp
uuid:66d5e140-e260-4a1c-a8e3-a4f5a07fcf3a	anonymousUser	2012-05-30 15:04:32		2012-05-30 15:04:32			1	2012-05-30 15:04:32	2012-05-30 15:04:32	3	2	3	100		-72.1160817146	23	222.0000000000	1	19.3320214748	181.9434200000	yes	adult_present_and_willing	2
uuid:06a56b19-cd48-442c-aec2-517aa4cb60c4	anonymousUser	2012-05-30 15:04:39		2012-05-30 15:04:39			1	2012-05-30 15:04:39	2012-05-30 15:04:39	3	2	6	301		-72.1156954765	23	339.0000000000	1	19.3321180344	9.4871710000	yes	adult_present_and_willing	2	dgko
uuid:0c15c385-7ebd-4c27-841f-5f5320323c5e	anonymousUser	2012-05-30 15:04:43		2012-05-30 15:04:43			1	2012-05-30 15:04:43	2012-05-30 15:04:43	3	2	5	302		-72.1155452728	23	346.0000000000	1	19.3321180344	27.9749830000	yes	adult_present_and_willing	2
uuid:3af3116c-f775-48f5-8236-16a7de31d49f	anonymousUser	2012-05-30 15:04:49		2012-05-30 15:04:49			1	2012-05-30 15:04:49	2012-05-30 15:04:49	3	2	88	303		-72.1156525612	23	323.0000000000	1	19.3321609497	27.9749830000	na	no_adult_present	2	pers abs
uuid:beb82ac9-ad71-43e3-a9e2-f217cbe56481	anonymousUser	2012-05-30 15:04:50		2012-05-30 15:04:50			1	2012-05-30 15:04:50	2012-05-30 15:04:50	3	2	1	304		-72.1157383919	23	313.0000000000	1	19.3322253227	4.6410000000	yes	adult_present_and_willing	2	dgjl
uuid:b1bfe3bf-a0a2-4793-86b0-05352b309fb9	anonymousUser	2012-05-30 15:04:51		2012-05-30 15:04:51			1	2012-05-30 15:04:51	2012-05-30 15:04:51	3	2	1	304		-72.1157813072	23	341.0000000000	1	19.3323218822	27.9749830000	yes	adult_present_and_willing	2	shj
uuid:69c65cd6-bf5b-4ad9-98c1-21260410b9df	anonymousUser	2012-05-30 16:25:19		2012-05-30 16:25:19			1	2012-05-30 16:25:19	2012-05-30 16:25:19	10	1	3	47		-72.0771574974	21	327.0000000000	1	19.2967772484	4.6410000000	yes	adult_present_and_willing	10
uuid:30e4af9b-6ae9-41b7-8f83-44bc78708696	anonymousUser	2012-05-30 16:25:25		2012-05-30 16:25:25			1	2012-05-30 16:25:25	2012-05-30 16:25:25	10	1	88	48		-72.0743250847	21	339.0000000000	1	19.2971527576	9.4871710000	na	no_adult_present	10
uuid:2b6055b5-3cfa-4cf1-af85-73ff5824f879	anonymousUser	2012-05-30 16:25:27		2012-05-30 16:25:27			1	2012-05-30 16:25:27	2012-05-30 16:25:27	10	1	6	49		-72.0738315582	21	357.0000000000	1	19.2976891994	4.6410000000	yes	adult_present_and_willing	10
uuid:2bd27f7f-d97f-4781-bd43-45a3e6839c14	anonymousUser	2012-05-30 16:25:36		2012-05-30 16:25:36			1	2012-05-30 16:25:36	2012-05-30 16:25:36	10	1	7	50		-72.0736384392	21	356.0000000000	1	19.2979466915	4.6410000000	yes	adult_present_and_willing	10
uuid:bb6f90c7-472e-4bcc-ad43-8f05eabb87bd	anonymousUser	2012-05-30 16:25:54		2012-05-30 16:25:54			1	2012-05-30 16:25:54	2012-05-30 16:25:54	10	1	8	251		-72.0676302910	21	364.0000000000	1	19.2959940433	4.6410000000	yes	adult_present_and_willing	10
uuid:eb96498b-be40-425e-94ea-f12b490c10aa	anonymousUser	2012-06-01 12:14:14		2012-06-01 12:14:14			1	2012-06-01 12:14:14	2012-06-01 12:14:14	4	4	2	204		-72.4338054657	8	106.0000000000	2	19.6191036701	9.4871710000	yes	adult_present_and_willing	4
uuid:f6f4e2d4-ea69-4cf8-a076-862a8b4dbeb0	anonymousUser	2012-06-01 12:14:17		2012-06-01 12:14:17			1	2012-06-01 12:14:17	2012-06-01 12:14:17	4	4	3	205		-72.4340200424	8	121.0000000000	2	19.6190822124	4.6410000000	yes	adult_present_and_willing	4
uuid:05cb048b-902e-4422-9819-548527ff69ed	anonymousUser	2012-06-01 12:14:20		2012-06-01 12:14:20			1	2012-06-01 12:14:20	2012-06-01 12:14:20	4	4	5	206		-72.4337840080	8	109.0000000000	2	19.6195650101	4.6410000000	yes	adult_present_and_willing	4
uuid:dc0f66ed-74c3-43a9-a1ab-5525e7584546	anonymousUser	2012-06-01 12:14:25		2012-06-01 12:14:25			1	2012-06-01 12:14:25	2012-06-01 12:14:25	4	4	4	207		-72.4330115318	8	104.0000000000	2	19.6192753315	9.4871710000	yes	adult_present_and_willing	4
uuid:d3182ccf-41d0-441c-a1e0-25fac1759cee	anonymousUser	2012-06-01 12:14:29		2012-06-01 12:14:29			1	2012-06-01 12:14:29	2012-06-01 12:14:29	4	4	6	208		-72.4329686165	8	186.0000000000	2	19.6196937561	9.4871710000	yes	adult_present_and_willing	4
uuid:2a5b4359-aeba-4511-85a5-524a046c8c8e	anonymousUser	2012-06-01 12:33:38		2012-06-01 12:33:38			1	2012-06-01 12:33:38	2012-06-01 12:33:38	4	2	4	305		-72.3622655869	3	111.0000000000	2	19.6996986866	9.4871710000	yes	adult_present_and_willing	4	dfhji
uuid:0b942fb2-9ce1-44cd-b2d6-09a263ba542b	anonymousUser	2012-06-01 12:33:48		2012-06-01 12:33:48			1	2012-06-01 12:33:48	2012-06-01 12:33:48	4	2	3	306		-72.3619866371	3	25.0000000000	2	19.6993231773	4.6410000000	yes	adult_present_and_willing	4	sgho
uuid:54ba648a-00f1-4041-82d1-2c6b6d9e24e5	anonymousUser	2012-06-01 12:33:52		2012-06-01 12:33:52			1	2012-06-01 12:33:52	2012-06-01 12:33:52	4	2	8	307		-72.3621368408	3	51.0000000000	2	19.6992909908	45.5991740000	yes	adult_present_and_willing	4	xfhi
uuid:f7f5cbbc-5e28-4018-a245-0a8f9159a7ed	anonymousUser	2012-06-01 12:34:06		2012-06-01 12:34:06			1	2012-06-01 12:34:06	2012-06-01 12:34:06	4	2	2	308		-72.3625230789	3	7.0000000000	2	19.6990334988	45.5991740000	yes	adult_present_and_willing	4
uuid:0e2e6e2d-cf32-4478-b4c1-cfdcb4767f4d	anonymousUser	2012-06-01 12:34:09		2012-06-01 12:34:09			1	2012-06-01 12:34:09	2012-06-01 12:34:09	4	2	5	309		-72.3624372482	3	78.0000000000	2	19.6981644630	27.9749830000	yes	adult_present_and_willing	4
uuid:33eed5ff-dc8a-4fba-994c-0f201b383e39	anonymousUser	2012-06-01 12:55:19		2012-06-01 12:55:19			1	2012-06-01 12:55:19	2012-06-01 12:55:19	4	3	4	100		-72.4195146561	5	61.0000000000	2	19.6701192856	45.5991740000	yes	adult_present_and_willing	4
uuid:3f834310-8508-4a92-900d-afd34ccfdea3	anonymousUser	2012-06-01 12:55:31		2012-06-01 12:55:31			1	2012-06-01 12:55:31	2012-06-01 12:55:31	4	3	4	101		-72.4193000793	5	35.0000000000	2	19.6702373028	45.5991740000	yes	adult_present_and_willing	4
uuid:3ef8b62a-ee2d-4114-a4da-c7306055be01	anonymousUser	2012-06-01 12:55:36		2012-06-01 12:55:36			1	2012-06-01 12:55:36	2012-06-01 12:55:36	4	3	7	102		-72.4192786217	5	19.0000000000	2	19.6701622009	45.5991740000	yes	adult_present_and_willing	4
uuid:f8e7ec2b-9ddd-4469-85e9-c2921258c9a7	anonymousUser	2012-06-01 12:55:43		2012-06-01 12:55:43			1	2012-06-01 12:55:43	2012-06-01 12:55:43	4	3	6	103		-72.4195361137	5	34.0000000000	2	19.6699476242	45.5991740000	yes	adult_present_and_willing	4
uuid:650c0944-15e4-40c4-b06a-86eb1b4aaee7	anonymousUser	2012-06-01 12:55:54		2012-06-01 12:55:54			1	2012-06-01 12:55:54	2012-06-01 12:55:54	4	3	3	104		-72.4196219444	5	39.0000000000	2	19.6700334549	45.5991740000	yes	adult_present_and_willing	4
uuid:ba9d9100-3d08-4ab7-83d8-108447c265be	anonymousUser	2012-06-01 12:55:59		2012-06-01 12:55:59			1	2012-06-01 12:55:59	2012-06-01 12:55:59	4	3	5	105		-72.4192142487	5	30.0000000000	2	19.6700441837	45.5991740000	yes	adult_present_and_willing	4
uuid:30ebcd33-7317-4d4d-b56f-c35e6401fb5c	anonymousUser	2012-06-01 12:56:03		2012-06-01 12:56:03			1	2012-06-01 12:56:03	2012-06-01 12:56:03	4	3	88	106		-72.4198150635	5	29.0000000000	2	19.6700656414	45.5991740000	other	no_adult_present	4
uuid:28b184ad-ae49-45a7-b169-57779e17b5f6	anonymousUser	2012-06-01 12:56:04		2012-06-01 12:56:04			1	2012-06-01 12:56:04	2012-06-01 12:56:04	4	3	5	107		-72.4194502830	5	40.0000000000	2	19.6700549126	45.5991740000	yes	adult_present_and_willing	4
uuid:dc06cc91-5026-4ec8-a7bf-f52025b935bb	anonymousUser	2012-06-01 12:56:08		2012-06-01 12:56:08			1	2012-06-01 12:56:08	2012-06-01 12:56:08	4	3	5	108		-72.4196434021	5	40.0000000000	2	19.6698939800	45.5991740000	yes	adult_present_and_willing	4
uuid:2a6e222e-8841-4ed7-ab35-7dedd8477ffa	anonymousUser	2012-06-01 13:10:59		2012-06-01 13:10:59			1	2012-06-01 13:10:59	2012-06-01 13:10:59	2	5	5	243		-72.4285054207	9	100.0000000000	2	19.6298217773	4.6410000000	yes	adult_present_and_willing	2
uuid:68f4a120-f135-493c-841e-e2c362af5e5c	anonymousUser	2012-06-01 13:11:09		2012-06-01 13:11:09			1	2012-06-01 13:11:09	2012-06-01 13:11:09	2	5	4	244		-72.4290633202	9	98.0000000000	2	19.6301436424	4.6410000000	yes	adult_present_and_willing	2
uuid:aa30b2c9-6b9b-4a3d-8b9a-0972edb2578b	anonymousUser	2012-06-01 13:11:15		2012-06-01 13:11:15			1	2012-06-01 13:11:15	2012-06-01 13:11:15	2	5	3	245		-72.4292778969	9	96.0000000000	1	19.6303474903	9.4871710000	yes	adult_present_and_willing	2
uuid:65c28278-d5a8-4294-87fb-1b84bfcb8d11	anonymousUser	2012-06-01 13:11:18		2012-06-01 13:11:18			1	2012-06-01 13:11:18	2012-06-01 13:11:18	2	5	88	246	Pa gen moun nan kay la		9		2			other	no_adult_present	9
uuid:5bcdcbec-5a66-4041-886b-adab33fe9d34	anonymousUser	2012-06-01 13:11:20		2012-06-01 13:11:20			1	2012-06-01 13:11:20	2012-06-01 13:11:20	2	5	9	247		-72.4288272858	9	158.0000000000	2	19.6307122707	4.6410000000	yes	adult_present_and_willing	2
uuid:7398db79-3d88-453b-a3d6-96e5143bb588	anonymousUser	2012-06-01 13:11:30		2012-06-01 13:11:30			1	2012-06-01 13:11:30	2012-06-01 13:11:30	2	5	11	248			9		2			yes	adult_present_and_willing	2
uuid:1d2fc550-4d06-4c13-9c16-4563cbfc29cf	anonymousUser	2012-06-01 13:11:41		2012-06-01 13:11:41			1	2012-06-01 13:11:41	2012-06-01 13:11:41	2	5	3	249		-72.4282693863	9	158.0000000000	2	19.6312379837	27.9749830000	yes	adult_present_and_willing	2
uuid:7375394e-ced3-4669-b2f8-45b0593f4fb9	anonymousUser	2012-06-01 13:11:44		2012-06-01 13:11:44			1	2012-06-01 13:11:44	2012-06-01 13:11:44	2	5	4	250		-72.4296855926	9	85.0000000000	2	19.6300148964	45.5991740000	yes	adult_present_and_willing	2
uuid:6103e48a-2fab-4e57-bc6e-b414ac75dfb1	anonymousUser	2012-06-01 13:11:50		2012-06-01 13:11:50			1	2012-06-01 13:11:50	2012-06-01 13:11:50	2	5	6	251		-72.4296426773	9	93.0000000000	2	19.6304011345	181.9434200000	yes	adult_present_and_willing	2
uuid:eb85ebdf-c8a0-445d-af56-ac9220185b1a	anonymousUser	2012-06-01 15:15:42		2012-06-01 15:15:42			1	2012-06-01 15:15:42	2012-06-01 15:15:42	3	2	5	310		-72.3613858223	4	59.0000000000	2	19.6985614300	181.9434200000	yes	adult_present_and_willing	3
uuid:e09d24ea-95d8-4e2d-af54-aefdd18312f9	anonymousUser	2012-06-01 15:15:54		2012-06-01 15:15:54			1	2012-06-01 15:15:54	2012-06-01 15:15:54	3	2	2	311		-72.3610639572	4	95.0000000000	2	19.6981322765	98.3470600000	yes	adult_present_and_willing	3
uuid:14e25a7e-07ef-47d8-b824-15be378611a4	anonymousUser	2012-06-01 15:15:59		2012-06-01 15:15:59			1	2012-06-01 15:15:59	2012-06-01 15:15:59	3	2	88	312		-72.3603558540	4	95.0000000000	2	19.6966516972	364.0434300000	na	no_adult_present	3	maison inhabitee
uuid:1aa56f1a-9404-47cf-ae32-c366242fb190	anonymousUser	2012-06-01 15:16:00		2012-06-01 15:16:00			1	2012-06-01 15:16:00	2012-06-01 15:16:00	3	2	9	313		-72.3607635498	4	96.0000000000	2	19.6975100040	98.3470600000	yes	adult_present_and_willing	3
uuid:e4b1fece-90b8-4025-b99b-76fecc86f302	anonymousUser	2012-06-01 15:16:11		2012-06-01 15:16:11			1	2012-06-01 15:16:11	2012-06-01 15:16:11	3	2	1	314		-72.3613643646	4	94.0000000000	2	19.6987330914	181.9434200000	yes	adult_present_and_willing	3
uuid:a1b6eb89-0790-4a8e-bcb1-92eb9d65e700	anonymousUser	2012-06-01 15:16:13		2012-06-01 15:16:13			1	2012-06-01 15:16:13	2012-06-01 15:16:13	3	2	2	315		-72.3619866371	4	94.0000000000	2	19.6981322765	98.3470600000	yes	adult_present_and_willing	3
uuid:edd195a3-5737-4026-b23c-23d59d919f96	anonymousUser	2012-06-01 15:16:15		2012-06-01 15:16:15			1	2012-06-01 15:16:15	2012-06-01 15:16:15	3	2	3	316		-72.3619866371	4	90.0000000000	2	19.6975851059	4.6410000000	yes	adult_present_and_willing	3
uuid:43a34e65-2b94-4728-b6bb-fc4d2abd5c24	anonymousUser	2012-06-01 15:16:20		2012-06-01 15:16:20			1	2012-06-01 15:16:20	2012-06-01 15:16:20	3	2	1	317		-72.3621797562	4	26.0000000000	2	19.6973276138	4.6410000000	yes	adult_present_and_willing	3
uuid:7366001e-adab-44be-98b7-cbc46203ac25	anonymousUser	2012-06-01 15:16:21		2012-06-01 15:16:21			1	2012-06-01 15:16:21	2012-06-01 15:16:21	3	2	10	318		-72.3621797562	4	33.0000000000	2	19.6977674961	9.4871710000	yes	adult_present_and_willing	3
uuid:43ae7bf6-c301-46d0-8fa6-abcaee3835c4	anonymousUser	2012-06-01 15:27:28		2012-06-01 15:27:28			1	2012-06-01 15:27:28	2012-06-01 15:27:28	3	4	5	209		-72.4095368385	7	-25.0000000000	2	19.6922743320	9.4871710000	yes	adult_present_and_willing	2
uuid:48af7b89-7a69-4bce-8b5c-cde7b8ddaeec	anonymousUser	2012-06-01 15:27:34		2012-06-01 15:27:34			1	2012-06-01 15:27:34	2012-06-01 15:27:34	3	4	4	210		-72.4095797539	7	21.0000000000	2	19.6923279762	4.6410000000	yes	adult_present_and_willing	2
uuid:f8c3dc03-bdcd-4968-b573-2c74c0426c27	anonymousUser	2012-06-01 15:27:40		2012-06-01 15:27:40			1	2012-06-01 15:27:40	2012-06-01 15:27:40	3	4	5	211		-72.4094939232	7	-5.0000000000	2	19.6925210953	4.6410000000	yes	adult_present_and_willing	2
uuid:2cb83170-35c4-4689-837c-74b82eb62253	anonymousUser	2012-06-01 15:27:47		2012-06-01 15:27:47			1	2012-06-01 15:27:47	2012-06-01 15:27:47	3	4	4	212		-72.4094080925	7	21.0000000000	2	19.6925961971	4.6410000000	yes	adult_present_and_willing	2
uuid:6795de6d-b7a9-4cd8-af07-fb79c48f3c44	anonymousUser	2012-06-01 15:27:53		2012-06-01 15:27:53			1	2012-06-01 15:27:53	2012-06-01 15:27:53	3	4	6	213		-72.4095153809	7	-12.0000000000	2	19.6921670437	4.6410000000	yes	adult_present_and_willing	2
uuid:99e2d404-fb8d-4cdf-8fd2-fb85b97fd581	anonymousUser	2012-06-01 15:28:02		2012-06-01 15:28:02			1	2012-06-01 15:28:02	2012-06-01 15:28:02	3	4	3	214		-72.4088931084	7	18.0000000000	2	19.6924245358	4.6410000000	yes	adult_present_and_willing	2
uuid:71fcab5e-bf7f-4836-b7c4-523e963dc7b8	anonymousUser	2012-06-01 16:16:53		2012-06-01 16:16:53			1	2012-06-01 16:16:53	2012-06-01 16:16:53	3	5	4	252		-72.4239563942	10	94.0000000000	2	19.6347999573	181.9434200000	yes	adult_present_and_willing	2
uuid:15c894b3-d4c2-48af-9afc-d48033b7115d	anonymousUser	2012-06-01 16:16:58		2012-06-01 16:16:58			1	2012-06-01 16:16:58	2012-06-01 16:16:58	3	5	3	253		-72.4247932434	10	94.0000000000	2	19.6354007721	364.0434300000	yes	adult_present_and_willing	2
uuid:6bc148b9-19dc-4423-aa0d-5990b27fc186	anonymousUser	2012-06-01 16:17:05		2012-06-01 16:17:05			1	2012-06-01 16:17:05	2012-06-01 16:17:05	3	5	7	254		-72.4247288704	10	92.0000000000	2	19.6355617046	181.9434200000	yes	adult_present_and_willing	2
uuid:1e3b3f37-c993-44d9-b032-d5eddfaa8795	anonymousUser	2012-06-01 16:17:12		2012-06-01 16:17:12			1	2012-06-01 16:17:12	2012-06-01 16:17:12	3	5	2	255		-72.4243640900	10	73.0000000000	2	19.6352934837	181.9434200000	yes	adult_present_and_willing	2
uuid:ffc48ca5-ab34-46b7-b078-dd37a5e3b45a	anonymousUser	2012-06-01 16:17:16		2012-06-01 16:17:16			1	2012-06-01 16:17:16	2012-06-01 16:17:16	3	5	5	256		-72.4246430397	10	36.0000000000	2	19.6359908581	181.9434200000	yes	adult_present_and_willing	2
uuid:120bb9ec-14cf-4181-9fea-ea64be1c5088	anonymousUser	2012-06-01 16:17:22		2012-06-01 16:17:22			1	2012-06-01 16:17:22	2012-06-01 16:17:22	3	5	6	257		-72.4242353439	10	36.0000000000	2	19.6330618858	181.9434200000	yes	adult_present_and_willing	2
uuid:a9fee02d-508c-4a8e-9a1c-5fbf9b478882	anonymousUser	2012-06-01 16:33:14		2012-06-01 16:33:14			1	2012-06-01 16:33:14	2012-06-01 16:33:14	6	3	4	109		-72.4145793915	6	66.0000000000	2	19.6828651428	9.4871710000	yes	adult_present_and_willing	4
uuid:976228f4-8264-4549-8dd4-8a651e1dd769	anonymousUser	2012-06-01 16:33:22		2012-06-01 16:33:22			1	2012-06-01 16:33:22	2012-06-01 16:33:22	6	3	8	110		-72.4142146111	6	12.0000000000	2	19.6825861931	9.4871710000	yes	adult_present_and_willing	4
uuid:18dbf947-6659-42c2-a434-b60ff73c6091	anonymousUser	2012-06-01 16:33:35		2012-06-01 16:33:35			1	2012-06-01 16:33:35	2012-06-01 16:33:35	6	3	5	111		-72.4144935608	6	1.0000000000	2	19.6824252605	9.4871710000	yes	adult_present_and_willing	4
uuid:d2ee1a80-f5f0-49d5-89fd-e13056182a04	anonymousUser	2012-06-01 16:33:44		2012-06-01 16:33:44			1	2012-06-01 16:33:44	2012-06-01 16:33:44	6	3	5	112		-72.4140214920	6	19.0000000000	2	19.6827685833	98.3470600000	yes	adult_present_and_willing	4
uuid:3cb80c5d-c696-46fc-8232-af3885f6fe1b	anonymousUser	2012-06-01 16:33:54		2012-06-01 16:33:54			1	2012-06-01 16:33:54	2012-06-01 16:33:54	6	3	3	113		-72.4144291878	6	-19.0000000000	2	19.6821677685	181.9434200000	yes	adult_present_and_willing	4
uuid:15eb60d4-5c5b-4b16-81ac-49d135dacc73	anonymousUser	2012-06-01 16:34:03		2012-06-01 16:34:03			1	2012-06-01 16:34:03	2012-06-01 16:34:03	6	3	5	114		-72.4141502380	6	20.0000000000	2	19.6823501587	181.9434200000	yes	adult_present_and_willing	4
uuid:2bb5716b-82e8-470c-8ed6-3f4abe0239f1	anonymousUser	2012-06-02 12:03:58		2012-06-02 12:03:58			1	2012-06-02 12:03:58	2012-06-02 12:03:58	3	3	6	120		-72.4173259735	16	13.0000000000	2	19.7024881840	181.9434200000	yes	adult_present_and_willing	3
uuid:6091d290-7d15-4d47-ad19-778176be3aaa	anonymousUser	2012-06-02 12:04:04		2012-06-02 12:04:04			1	2012-06-02 12:04:04	2012-06-02 12:04:04	3	3	5	121		-72.4176478386	16	11.0000000000	2	19.7022628784	98.3470600000	yes	adult_present_and_willing	3
uuid:b8038f41-5f21-48f7-922b-456b6439e9e4	anonymousUser	2012-06-02 12:04:09		2012-06-02 12:04:09			1	2012-06-02 12:04:09	2012-06-02 12:04:09	3	3	4	122		-72.4178195000	16	13.0000000000	2	19.7023165226	27.9749830000	yes	adult_present_and_willing	3
uuid:205b6a79-ee65-4a0a-b73a-5a84f958e6e4	anonymousUser	2012-06-02 12:04:11		2012-06-02 12:04:11			1	2012-06-02 12:04:11	2012-06-02 12:04:11	3	3	88	123		-72.4177980423	16	12.0000000000	2	19.7023808956	181.9434200000	other	no_adult_present	3
uuid:891510e3-ef01-4b12-8e31-5772eed2b13f	anonymousUser	2012-06-02 12:04:12		2012-06-02 12:04:12			1	2012-06-02 12:04:12	2012-06-02 12:04:12	3	3	4	124		-72.4181199074	16	29.0000000000	2	19.7023272514	27.9749830000	yes	adult_present_and_willing	3
uuid:3acfd813-c13c-435d-88ff-2e965d133829	anonymousUser	2012-06-02 12:04:15		2012-06-02 12:04:15			1	2012-06-02 12:04:15	2012-06-02 12:04:15	3	3	6	125		-72.4182701111	16	17.0000000000	2	19.7018444538	9.4871710000	yes	adult_present_and_willing	3
uuid:c917484b-1022-4da3-91fd-ee4c2770e737	anonymousUser	2012-06-02 12:04:20		2012-06-02 12:04:20			1	2012-06-02 12:04:20	2012-06-02 12:04:20	3	3	3	126		-72.4173045158	16	27.0000000000	2	19.7027885914	27.9749830000	yes	adult_present_and_willing	3
uuid:03f4de56-6a75-4a48-8810-3e4e9cee3f8f	anonymousUser	2012-06-02 12:04:23		2012-06-02 12:04:23			1	2012-06-02 12:04:23	2012-06-02 12:04:23	3	3	5	127		-72.4174332619	16	27.0000000000	2	19.7030246258	27.9749830000	yes	adult_present_and_willing	3
uuid:b0138b72-fa7c-404d-b9d4-83f25dea700a	anonymousUser	2012-06-02 12:04:26		2012-06-02 12:04:26			1	2012-06-02 12:04:26	2012-06-02 12:04:26	3	3	2	128		-72.4172186851	16	14.0000000000	2	19.7028315067	45.5991740000	yes	adult_present_and_willing	3
uuid:e9604d8f-36c4-44ec-98d4-d52ac09b84ba	anonymousUser	2012-06-02 12:04:28		2012-06-02 12:04:28			1	2012-06-02 12:04:28	2012-06-02 12:04:28	3	3	88	129		-72.4170470238	16	15.0000000000	2	19.7029709816	98.3470600000	no	adult_present_and_unwilling	3	Hes
uuid:1b398bc5-b4e8-42e1-b416-93f7cf3dedf5	anonymousUser	2012-06-02 13:09:31		2012-06-02 13:09:31			1	2012-06-02 13:09:31	2012-06-02 13:09:31	4	5	3	259			11		2			yes	adult_present_and_willing	3
uuid:62937ff1-5aa9-401c-bf63-e937e44fd720	anonymousUser	2012-06-02 13:09:44		2012-06-02 13:09:44			1	2012-06-02 13:09:44	2012-06-02 13:09:44	4	5	4	260			11		2			yes	adult_present_and_willing	3
uuid:cfa52f3c-97d1-4ea4-aff4-ad61633bbd4a	anonymousUser	2012-06-02 13:09:49		2012-06-02 13:09:49			1	2012-06-02 13:09:49	2012-06-02 13:09:49	4	5	88	261	Pa gen moun		11		2			other	no_adult_present	3
uuid:192f1006-dc07-4af4-842f-44ed96756018	anonymousUser	2012-06-02 13:09:53		2012-06-02 13:09:53			1	2012-06-02 13:09:53	2012-06-02 13:09:53	4	5	2	262		-72.4275612831	11	66.0000000000	2	19.6283519268	98.3470600000	yes	adult_present_and_willing	3
uuid:2bc4ffe6-a12e-4714-8de2-290ef26d3033	anonymousUser	2012-06-02 13:09:55		2012-06-02 13:09:55			1	2012-06-02 13:09:55	2012-06-02 13:09:55	4	5	5	363		-72.4273681641	11	66.0000000000	2	19.6283519268	98.3470600000	yes	adult_present_and_willing	3
uuid:4f24b818-98cb-4479-9f9d-dc7dc24fefb4	anonymousUser	2012-06-02 13:10:01		2012-06-02 13:10:01			1	2012-06-02 13:10:01	2012-06-02 13:10:01	4	5	6	264		-72.4268960953	11	66.0000000000	2	19.6279120445	98.3470600000	yes	adult_present_and_willing	3
uuid:bf0fd6b3-2378-4d7c-873b-4dee69fb855e	anonymousUser	2012-06-02 13:10:10		2012-06-02 13:10:10			1	2012-06-02 13:10:10	2012-06-02 13:10:10	4	5	4	265		-72.4276256561	11	66.0000000000	2	19.6279871464	45.5991740000	yes	adult_present_and_willing	3
uuid:c60e2a9b-76cb-4959-b92c-f71121d82f3d	anonymousUser	2012-06-02 13:10:14		2012-06-02 13:10:14			1	2012-06-02 13:10:14	2012-06-02 13:10:14	4	5	7	266		-72.4277329445	11	66.0000000000	2	19.6267318726	27.9749830000	yes	adult_present_and_willing	3
uuid:29da035e-dc7f-418e-b7a7-6227c74899d9	anonymousUser	2012-06-02 13:10:22		2012-06-02 13:10:22			1	2012-06-02 13:10:22	2012-06-02 13:10:22	4	5	2	267		-72.4276041985	11	66.0000000000	2	19.6267211437	98.3470600000	yes	adult_present_and_willing	3
uuid:65bdc153-4905-4b7e-82ee-bdbc7bd2a23e	anonymousUser	2012-06-02 14:10:39		2012-06-02 14:10:39			1	2012-06-02 14:10:39	2012-06-02 14:10:39	1	2	4	311			18		2			yes	adult_present_and_willing	1
uuid:4a2c7897-1d6e-49ef-b734-261ba9ebf7c9	anonymousUser	2012-06-02 14:10:43		2012-06-02 14:10:43			1	2012-06-02 14:10:43	2012-06-02 14:10:43	1	2	3	312			18		2			yes	adult_present_and_willing	1
uuid:4cc70851-7f3f-4389-84ea-8795a5134113	anonymousUser	2012-06-02 14:10:46		2012-06-02 14:10:46			1	2012-06-02 14:10:46	2012-06-02 14:10:46	1	2	4	313		-72.4207377434	18	96.0000000000	2	19.5849859715	27.9749830000	yes	adult_present_and_willing	1
uuid:856756b8-c192-42e0-9015-23b96f039f9e	anonymousUser	2012-06-02 14:10:52		2012-06-02 14:10:52			1	2012-06-02 14:10:52	2012-06-02 14:10:52	1	2	4	314		-72.4209308624	18	99.0000000000	2	19.5846641064	27.9749830000	yes	adult_present_and_willing	1
uuid:e18b07ab-6fed-4b07-bce2-041f37329fc4	anonymousUser	2012-06-02 14:10:56		2012-06-02 14:10:56			1	2012-06-02 14:10:56	2012-06-02 14:10:56	1	2	7	315		-72.4206304550	18	131.0000000000	2	19.5846426487	27.9749830000	yes	adult_present_and_willing	1
uuid:8e135077-cb3b-4b02-b6fd-3f8ccf20c455	anonymousUser	2012-06-02 14:11:03		2012-06-02 14:11:03			1	2012-06-02 14:11:03	2012-06-02 14:11:03	1	2	4	316		-72.4206948280	18	285.0000000000	2	19.5844602585	9.4871710000	yes	adult_present_and_willing	1
uuid:385ecf3c-4655-4272-a0ce-36156970ff0a	anonymousUser	2012-06-02 14:11:07		2012-06-02 14:11:07			1	2012-06-02 14:11:07	2012-06-02 14:11:07	1	2	5	317		-72.4211883545	18	235.0000000000	2	19.5845353603	4.6410000000	yes	adult_present_and_willing	1
uuid:dd5c95ab-9dfe-4e9c-bea0-7efd7113266a	anonymousUser	2012-06-02 14:11:16		2012-06-02 14:11:16			1	2012-06-02 14:11:16	2012-06-02 14:11:16	1	2	3	318		-72.4223041534	18	220.0000000000	2	19.5849001408	98.3470600000	yes	adult_present_and_willing	1
uuid:fe078df2-9263-46b6-92b7-ab33eaced496	anonymousUser	2012-06-02 14:19:41		2012-06-02 14:19:41			1	2012-06-02 14:19:41	2012-06-02 14:19:41	2	3	5	130		-72.4183344841	15	14.0000000000	2	19.7096228600	45.5991740000	yes	adult_present_and_willing	2
uuid:da83060f-d24f-4da6-99bf-926200d8191c	anonymousUser	2012-06-02 14:19:50		2012-06-02 14:19:50			1	2012-06-02 14:19:50	2012-06-02 14:19:50	2	3	5	131		-72.4187421799	15	-42.0000000000	2	19.7096872330	98.3470600000	yes	adult_present_and_willing	2
uuid:a9baa5f4-8b48-44c0-9121-edaf610fe947	anonymousUser	2012-06-02 14:19:59		2012-06-02 14:19:59			1	2012-06-02 14:19:59	2012-06-02 14:19:59	2	3	5	132		-72.4188923836	15	-41.0000000000	2	19.7099554539	27.9749830000	yes	adult_present_and_willing	2
uuid:e1979cbe-116e-4c5d-b12e-78f9a5d02bbb	anonymousUser	2012-06-02 14:20:02		2012-06-02 14:20:02			1	2012-06-02 14:20:02	2012-06-02 14:20:02	2	3	7	133		-72.4193000793	15	52.0000000000	2	19.7100412846	98.3470600000	yes	adult_present_and_willing	2
uuid:7878b20f-234d-4d3c-b668-6fef79dd4f0b	anonymousUser	2012-06-02 14:20:08		2012-06-02 14:20:08			1	2012-06-02 14:20:08	2012-06-02 14:20:08	2	3	88	134		-72.4197292328	15	17.0000000000	2	19.7100627422	45.5991740000	other	adult_present_and_willing	2	Moun ki la a pat bwe grenn nan nan komin nan ane pase.
uuid:ec9df589-e999-4df5-a1da-d11e25af443c	anonymousUser	2012-06-02 14:20:09		2012-06-02 14:20:09			1	2012-06-02 14:20:09	2012-06-02 14:20:09	2	3	5	135		-72.4200081825	15	32.0000000000	2	19.7107493877	364.0434300000	yes	adult_present_and_willing	2
uuid:ae3a9171-a3a1-48f4-9d20-0af0a75ca8f7	anonymousUser	2012-06-02 14:20:13		2012-06-02 14:20:13			1	2012-06-02 14:20:13	2012-06-02 14:20:13	2	3	6	136		-72.4198365211	15	31.0000000000	2	19.7102665901	364.0434300000	yes	adult_present_and_willing	2
uuid:0f7c4007-09f1-4488-bfff-276fc608ba37	anonymousUser	2012-06-02 14:20:16		2012-06-02 14:20:16			1	2012-06-02 14:20:16	2012-06-02 14:20:16	2	3	5	137		-72.4196648598	15	31.0000000000	2	19.7103631496	98.3470600000	yes	adult_present_and_willing	2
uuid:700d4e5c-9440-4a75-a163-5ef6abc7398a	anonymousUser	2012-06-02 15:59:37		2012-06-02 15:59:37			1	2012-06-02 15:59:37	2012-06-02 15:59:37	2	2	3	2		-72.4242353439	18	308.0000000000	2	19.5867240429	98.3470600000	yes	adult_present_and_willing	17
uuid:27bc5973-3caf-481b-b212-9f4143a3e108	anonymousUser	2012-06-02 15:59:42		2012-06-02 15:59:42			1	2012-06-02 15:59:42	2012-06-02 15:59:42	2	2	5	320		-72.4246430397	17	194.0000000000	2	19.5876038074	4.6410000000	yes	adult_present_and_willing	2
uuid:30d0426e-6670-41fd-aae8-838ea48019ee	anonymousUser	2012-06-02 15:59:48		2012-06-02 15:59:48			1	2012-06-02 15:59:48	2012-06-02 15:59:48	2	2	88	321		-72.4247288704	17	193.0000000000	2	19.5874643326	45.5991740000	na	no_adult_present	2	pers abs
uuid:4f41da82-b20c-440e-adc2-933a86f5eeba	anonymousUser	2012-06-02 15:59:48		2012-06-02 15:59:48			1	2012-06-02 15:59:48	2012-06-02 15:59:48	2	2	5	322		-72.4245142937	17	165.0000000000	2	19.5882153511	4.6410000000	yes	adult_present_and_willing	2
uuid:9b4c1dc2-52b4-42db-9c32-183767854dd0	anonymousUser	2012-06-02 15:59:57		2012-06-02 15:59:57			1	2012-06-02 15:59:57	2012-06-02 15:59:57	2	2	3	323		-72.4246644974	17	231.0000000000	2	19.5881080627	45.5991740000	yes	adult_present_and_willing	2
uuid:16a8490f-763d-4a06-a163-38612732970d	anonymousUser	2012-06-02 16:00:00		2012-06-02 16:00:00			1	2012-06-02 16:00:00	2012-06-02 16:00:00	2	2	4	324		-72.4249434471	17	193.0000000000	2	19.5880007744	4.6410000000	yes	adult_present_and_willing	2
uuid:122025c3-8667-4cd5-8825-5dfb008db384	anonymousUser	2012-06-02 16:00:03		2012-06-02 16:00:03			1	2012-06-02 16:00:03	2012-06-02 16:00:03	2	2	5	325		-72.4253726006	17	212.0000000000	2	19.5886230469	27.9749830000	yes	adult_present_and_willing	2
uuid:f6204bad-3f98-4838-ae01-bf354d454c44	anonymousUser	2012-06-02 16:00:08		2012-06-02 16:00:08			1	2012-06-02 16:00:08	2012-06-02 16:00:08	2	2	1	326		-72.4252653122	17	192.0000000000	2	19.5888161659	45.5991740000	yes	adult_present_and_willing	2
uuid:6cf42299-6f43-4aa8-90aa-82a38cc1e868	anonymousUser	2012-06-02 16:00:10		2012-06-02 16:00:10			1	2012-06-02 16:00:10	2012-06-02 16:00:10	2	2	4	327		-72.4251365662	17	191.0000000000	2	19.5890092850	9.4871710000	yes	adult_present_and_willing	2
uuid:0ae5e697-88da-4b1e-9549-2026624591c5	anonymousUser	2012-06-02 17:10:34		2012-06-02 17:10:34			1	2012-06-02 17:10:34	2012-06-02 17:10:34	6	5	4	268		-72.3851394653	12	46.0000000000	2	19.6632528305	9.4871710000	yes	adult_present_and_willing	1
uuid:fd02d7f5-30dd-4395-9a76-2ff1e8d91c21	anonymousUser	2012-06-02 17:10:46		2012-06-02 17:10:46			1	2012-06-02 17:10:46	2012-06-02 17:10:46	6	5	5	269		-72.3853969574	12	39.0000000000	2	19.6623945236	27.9749830000	yes	adult_present_and_willing	1
uuid:47628bdf-1227-47f8-89bd-887754da9ee2	anonymousUser	2012-06-02 17:11:29		2012-06-02 17:11:29			1	2012-06-02 17:11:29	2012-06-02 17:11:29	6	5	6	270		-72.3853325844	12	25.0000000000	2	19.6624374390	45.5991740000	yes	adult_present_and_willing	1
uuid:f6e62e55-16e2-4369-9b71-cf45260df181	anonymousUser	2012-06-02 17:11:55		2012-06-02 17:11:55			1	2012-06-02 17:11:55	2012-06-02 17:11:55	6	5	4	271		-72.3857831955	12	70.0000000000	2	19.6623301506	181.9434200000	yes	adult_present_and_willing	1
uuid:c8019e72-63ec-4167-8bde-a163fc6e5bf6	anonymousUser	2012-06-02 17:11:59		2012-06-02 17:11:59			1	2012-06-02 17:11:59	2012-06-02 17:11:59	6	5	2	272		-72.3855042458	12	89.0000000000	2	19.6619009972	98.3470600000	yes	adult_present_and_willing	1
uuid:d909dd8d-58db-402e-b601-02ba03a80584	anonymousUser	2012-06-02 17:12:02		2012-06-02 17:12:02			1	2012-06-02 17:12:02	2012-06-02 17:12:02	6	5	3	273		-72.3853754997	12	41.0000000000	2	19.6615898609	27.9749830000	yes	adult_present_and_willing	1
uuid:82dd2cc1-9ca0-4791-8fd1-62ee076df7a4	anonymousUser	2012-06-02 17:12:06		2012-06-02 17:12:06			1	2012-06-02 17:12:06	2012-06-02 17:12:06	6	5	2	273		-72.3866844177	12	40.0000000000	2	19.6609354019	181.9434200000	yes	adult_present_and_willing	1
uuid:6df8ac6c-0ecd-4cb6-a641-c55db64a5fb7	anonymousUser	2012-06-02 17:12:08		2012-06-02 17:12:08			1	2012-06-02 17:12:08	2012-06-02 17:12:08	6	5	88	274		-72.3859977722	12	76.0000000000	2	19.6615040302	181.9434200000	other	no_adult_present	1
uuid:4954a2ae-c8a4-4404-b0f4-82546f1381ad	anonymousUser	2012-06-02 17:12:08		2012-06-02 17:12:08			1	2012-06-02 17:12:08	2012-06-02 17:12:08	6	5	4	275		-72.3856115341	12	38.0000000000	2	19.6614181995	45.5991740000	yes	adult_present_and_willing	1
uuid:13f9739c-f299-4e67-be99-cf149d0022e0	anonymousUser	2012-06-02 17:12:12		2012-06-02 17:12:12			1	2012-06-02 17:12:12	2012-06-02 17:12:12	12	5	2	276		-72.3857617378	12	30.0000000000	2	19.6615576744	181.9434200000	yes	adult_present_and_willing	1
uuid:b28de02a-e8f7-4f67-9fc2-04558fa313e7	anonymousUser	2012-06-02 17:12:13		2012-06-02 17:12:13			1	2012-06-02 17:12:13	2012-06-02 17:12:13	6	5	88	277		-72.3844528198	12	51.0000000000	2	19.6606779099	181.9434200000	other	no_adult_present	1
uuid:d0819a91-5575-4d40-bed9-f291e62a0ac7	anonymousUser	2012-06-02 17:12:14		2012-06-02 17:12:14			1	2012-06-02 17:12:14	2012-06-02 17:12:14	6	5	3	278		-72.3848390579	12	64.0000000000	2	19.6605491638	181.9434200000	yes	adult_present_and_willing	1
uuid:454f9f8f-85eb-4437-a2cc-2807dae858b8	anonymousUser	2012-06-03 13:14:53		2012-06-03 13:14:53			1	2012-06-03 13:14:53	2012-06-03 13:14:53	3	5	4	280		-72.3977565765	29	-16.0000000000	2	19.7060072422	9.4871710000	yes	adult_present_and_willing	3
uuid:a8f50457-ceeb-4675-9fc3-9d89e91f8d0c	anonymousUser	2012-06-03 13:14:57		2012-06-03 13:14:57			1	2012-06-03 13:14:57	2012-06-03 13:14:57	3	5	5	281		-72.3976707458	29	-4.0000000000	2	19.7058999538	181.9434200000	yes	adult_present_and_willing	3
uuid:2ad6ebed-d804-4c8b-8975-7174a7fde569	anonymousUser	2012-06-03 13:15:10		2012-06-03 13:15:10			1	2012-06-03 13:15:10	2012-06-03 13:15:10	3	5	12	282		-72.3981213570	29	2.0000000000	2	19.7060286999	45.5991740000	yes	adult_present_and_willing	3
uuid:62c0b0a2-ac75-4c37-80f7-f8ddcdbac86b	anonymousUser	2012-06-03 13:15:22		2012-06-03 13:15:22			1	2012-06-03 13:15:22	2012-06-03 13:15:22	3	5	8	283		-72.3981428146	29	1.0000000000	2	19.7057712078	27.9749830000	yes	adult_present_and_willing	3
uuid:5b176548-0d6b-467c-8507-d5eb9b9cceeb	anonymousUser	2012-06-03 13:15:29		2012-06-03 13:15:29			1	2012-06-03 13:15:29	2012-06-03 13:15:29	3	5	3	284		-72.3993015289	29	1.0000000000	2	19.7059643269	98.3470600000	yes	adult_present_and_willing	3
uuid:b8984b8b-969b-4a83-b8d4-6da60ba487af	anonymousUser	2012-06-03 13:15:32		2012-06-03 13:15:32			1	2012-06-03 13:15:32	2012-06-03 13:15:32	3	5	4	285		-72.3985719681	29	24.0000000000	2	19.7062003613	98.3470600000	yes	adult_present_and_willing	3
uuid:0448d7cb-d61d-444f-a626-0101e79f861e	anonymousUser	2012-06-03 13:15:36		2012-06-03 13:15:36			1	2012-06-03 13:15:36	2012-06-03 13:15:36	3	5	2	286		-72.3984217644	29	24.0000000000	2	19.7063076496	181.9434200000	yes	adult_present_and_willing	3
uuid:653959b6-41f3-4c12-b36e-caaf21fa6da6	anonymousUser	2012-06-03 13:15:39		2012-06-03 13:15:39			1	2012-06-03 13:15:39	2012-06-03 13:15:39	3	5	2	287		-72.3987650871	29	23.0000000000	2	19.7063398361	181.9434200000	yes	adult_present_and_willing	3
uuid:a33cff1a-2883-4ca9-b325-dfd6cca98a3a	anonymousUser	2012-06-03 13:15:41		2012-06-03 13:15:41			1	2012-06-03 13:15:41	2012-06-03 13:15:41	3	5	4	288			29		2			yes	adult_present_and_willing	3
uuid:e8e37388-4b29-4816-b6f7-578281a28296	anonymousUser	2012-06-03 13:15:45		2012-06-03 13:15:45			1	2012-06-03 13:15:45	2012-06-03 13:15:45	3	5	88	289		-72.3988080025	29	23.0000000000	2	19.7063076496	98.3470600000	other	no_adult_present	3
uuid:bf7e39d9-7e3f-45b3-b6f7-a282162c67eb	anonymousUser	2012-06-03 13:15:46		2012-06-03 13:15:46			1	2012-06-03 13:15:46	2012-06-03 13:15:46	3	5	3	290		-72.3991942406	29	23.0000000000	2	19.7060608864	181.9434200000	yes	adult_present_and_willing	3
uuid:2bfb66cc-f421-420c-ba4e-bc1a715e4d6f	anonymousUser	2012-06-03 13:21:22		2012-06-03 13:21:22			1	2012-06-03 13:21:22	2012-06-03 13:21:22	4	3	5	140		-72.4010396004	25	8.0000000000	2	19.7074449062	45.5991740000	yes	adult_present_and_willing	4
uuid:97619149-eec5-4684-bc93-2b49c2e1e9e5	anonymousUser	2012-06-03 13:21:28		2012-06-03 13:21:28			1	2012-06-03 13:21:28	2012-06-03 13:21:28	4	3	6	141		-72.4012541771	25	0.0000000000	2	19.7077345848	364.0434300000	yes	adult_present_and_willing	4
uuid:776c3e13-86a7-48f3-b317-c15486d7ac02	anonymousUser	2012-06-03 13:21:35		2012-06-03 13:21:35			1	2012-06-03 13:21:35	2012-06-03 13:21:35	4	2	2	142		-72.4001383781	25	19.0000000000	2	19.7077560425	364.0434300000	yes	adult_present_and_willing	4
uuid:a4df3d5d-c8fd-414a-85fe-20b4a4642540	anonymousUser	2012-06-03 13:21:37		2012-06-03 13:21:37			1	2012-06-03 13:21:37	2012-06-03 13:21:37	4	3	88	143		-72.4003529549	25	-9.0000000000	2	19.7079491615	181.9434200000	other	adult_present_and_willing	4	moun ki prezan an pat la le yo tap bay grenn nan.
uuid:6c2f9f7c-9c2d-44fe-89a3-f8a1796f9e83	anonymousUser	2012-06-03 13:21:38		2012-06-03 13:21:38			1	2012-06-03 13:21:38	2012-06-03 13:21:38	4	3	6	144		-72.4017477036	25	-30.0000000000	2	19.7080135345	181.9434200000	yes	adult_present_and_willing	4
uuid:dae56f1e-3fb4-4dfa-bcc4-2297c4bc6e39	anonymousUser	2012-06-03 13:21:47		2012-06-03 13:21:47			1	2012-06-03 13:21:47	2012-06-03 13:21:47	4	3	5	145		-72.4011254311	25	-32.0000000000	2	19.7081851959	98.3470600000	yes	adult_present_and_willing	4
uuid:0824920a-09d0-42a6-aefc-b35675c0c89d	anonymousUser	2012-06-03 13:21:53		2012-06-03 13:21:53			1	2012-06-03 13:21:53	2012-06-03 13:21:53	4	3	2	146		-72.4010181427	25	-26.0000000000	2	19.7080779076	181.9434200000	yes	adult_present_and_willing	4
uuid:a6a86104-3525-4366-80bd-a6bec65f378b	anonymousUser	2012-06-03 13:22:04		2012-06-03 13:22:04			1	2012-06-03 13:22:04	2012-06-03 13:22:04	4	3	5	147		-72.4006962776	25	-26.0000000000	2	19.7080564499	181.9434200000	yes	adult_present_and_willing	4
uuid:09bfede8-2b0d-443c-ad80-432d7016b550	anonymousUser	2012-06-03 13:22:24		2012-06-03 13:22:24			1	2012-06-03 13:22:24	2012-06-03 13:22:24	4	3	88	148		-72.4008893967	25	1.0000000000	2	19.7079384327	181.9434200000	other	adult_present_and_willing	4	se yon ti granmoun ki pa ka pale.
uuid:69c09f64-c22e-4c53-8a0e-12a16bcefe54	anonymousUser	2012-06-03 13:22:27		2012-06-03 13:22:27			1	2012-06-03 13:22:27	2012-06-03 13:22:27	4	3	5	149		-72.4010825157	25	5.0000000000	2	19.7082817554	45.5991740000	yes	adult_present_and_willing	4
uuid:e57a1228-517a-4239-b10d-f59305c2041d	anonymousUser	2012-06-03 13:22:43		2012-06-03 13:22:43			1	2012-06-03 13:22:43	2012-06-03 13:22:43	4	3	8	150		-72.4008893967	25	9.0000000000	2	19.7082602978	364.0434300000	yes	adult_present_and_willing	4	moun nou jwenn nan te potoprens le yo tap bay grenn nan.
uuid:472c1adb-e629-4159-ad0e-24eeed6e6209	anonymousUser	2012-06-03 13:22:45		2012-06-03 13:22:45			1	2012-06-03 13:22:45	2012-06-03 13:22:45	4	3	4	151		-72.4010181427	25	-20.0000000000	2	19.7084426880	364.0434300000	yes	adult_present_and_willing	44
uuid:4f43f8ba-0408-43f4-958c-4af98e3a034c	anonymousUser	2012-06-03 13:49:15		2012-06-03 13:49:15			1	2012-06-03 13:49:15	2012-06-03 13:49:15	5	2	2	328		-72.4034214020	24	30.0000000000	2	19.7049450874	98.3470600000	yes	adult_present_and_willing	5
uuid:e3b4d7ce-0f73-4c73-99a7-0f6593cf95e0	anonymousUser	2012-06-03 13:49:25		2012-06-03 13:49:25			1	2012-06-03 13:49:25	2012-06-03 13:49:25	5	2	6	329		-72.4042153358	24	30.0000000000	2	19.7053849697	181.9434200000	yes	adult_present_and_willing	5
uuid:0ae33eea-6e6a-4619-a57a-2441a1224958	anonymousUser	2012-06-03 13:49:33		2012-06-03 13:49:33			1	2012-06-03 13:49:33	2012-06-03 13:49:33	5	2	1	330		-72.4039578438	24	-4.0000000000	2	19.7047734261	27.9749830000	yes	adult_present_and_willing	5
uuid:9fbb379c-e1c3-42af-ad23-a753aa734f05	anonymousUser	2012-06-03 13:49:35		2012-06-03 13:49:35			1	2012-06-03 13:49:35	2012-06-03 13:49:35	5	2	4	331		-72.4041295052	24	-51.0000000000	2	19.7049987316	27.9749830000	yes	adult_present_and_willing	5
uuid:1897e815-8464-4953-ab76-d587a9fc8fe4	anonymousUser	2012-06-03 13:49:40		2012-06-03 13:49:40			1	2012-06-03 13:49:40	2012-06-03 13:49:40	5	2	5	332			24		2			yes	adult_present_and_willing	5
uuid:f92ab549-22d3-4866-b638-0b699524a540	anonymousUser	2012-06-03 13:49:45		2012-06-03 13:49:45			1	2012-06-03 13:49:45	2012-06-03 13:49:45	5	2	88	333		-72.4038505554	24	-5.0000000000	2	19.7052884102	9.4871710000	na	no_adult_present	5	pers abs?
uuid:34d6b424-1c9f-4c8f-9fe1-05f1409852b5	anonymousUser	2012-06-03 13:49:46		2012-06-03 13:49:46			1	2012-06-03 13:49:46	2012-06-03 13:49:46	5	2	7	334		-72.4040222168	24	46.0000000000	2	19.7050845623	27.9749830000	yes	adult_present_and_willing	5
uuid:5ad7ec64-708a-456f-8073-26873d2ac2e2	anonymousUser	2012-06-03 13:49:53		2012-06-03 13:49:53			1	2012-06-03 13:49:53	2012-06-03 13:49:53	5	2	3	335		-72.4038934708	24	30.0000000000	2	19.7049987316	45.5991740000	yes	adult_present_and_willing	5
uuid:1b38c72d-44be-4b0a-8e21-c7c9d6cea69d	anonymousUser	2012-06-03 13:49:57		2012-06-03 13:49:57			1	2012-06-03 13:49:57	2012-06-03 13:49:57	5	2	6	336		-72.4040007591	24	20.0000000000	2	19.7048377991	98.3470600000	yes	adult_present_and_willing	5
uuid:d3f8e978-6b3d-4020-b269-485ec26e3f90	anonymousUser	2012-06-03 14:47:39		2012-06-03 14:47:39			1	2012-06-03 14:47:39	2012-06-03 14:47:39	3	4	7	162			28		2			yes	adult_present_and_willing	2
uuid:cf122f1e-a037-49cf-9876-5982030ccba8	anonymousUser	2012-06-03 14:47:54		2012-06-03 14:47:54			1	2012-06-03 14:47:54	2012-06-03 14:47:54	3	4	6	162			28		2			yes	adult_present_and_willing	2
uuid:14aa4b87-cd59-40dd-b0d2-c40828d09fc2	anonymousUser	2012-06-03 14:48:01		2012-06-03 14:48:01			1	2012-06-03 14:48:01	2012-06-03 14:48:01	3	4	6	164			28		2			yes	adult_present_and_willing	2
uuid:082e1207-28c1-4f8c-94c0-658fc518d8f2	anonymousUser	2012-06-03 14:48:08		2012-06-03 14:48:08			1	2012-06-03 14:48:08	2012-06-03 14:48:08	3	4	6	165			28		2			yes	adult_present_and_willing	2
uuid:0294918d-dd00-45ad-89a3-610f0e355895	anonymousUser	2012-06-03 14:48:13		2012-06-03 14:48:13			1	2012-06-03 14:48:13	2012-06-03 14:48:13	3	4	3	166		-72.4090003967	28	42.0000000000	2	19.7084105015	4.6410000000	yes	adult_present_and_willing	2
uuid:7f006d04-2738-484f-a668-8b81857a5e78	anonymousUser	2012-06-03 14:48:18		2012-06-03 14:48:18			1	2012-06-03 14:48:18	2012-06-03 14:48:18	3	4	8	167		-72.4089574814	28	23.0000000000	2	19.7085821629	4.6410000000	yes	adult_present_and_willing	2
uuid:4455c4e3-f0a3-4069-899a-cad52105afc6	anonymousUser	2012-06-03 14:48:24		2012-06-03 14:48:24			1	2012-06-03 14:48:24	2012-06-03 14:48:24	3	4	7	168		-72.4089789391	28	18.0000000000	2	19.7087216377	4.6410000000	yes	adult_present_and_willing	2
uuid:ce3ae3cb-387e-4f95-a1d3-6eb274fc4ad4	anonymousUser	2012-06-03 14:48:31		2012-06-03 14:48:31			1	2012-06-03 14:48:31	2012-06-03 14:48:31	3	4	1	169		-72.4088287353	28	15.0000000000	2	19.7089147568	4.6410000000	yes	adult_present_and_willing	2
uuid:94f4b912-268b-4f95-a944-bde990a3d5c8	anonymousUser	2012-06-03 15:12:39		2012-06-03 15:12:39			1	2012-06-03 15:12:39	2012-06-03 15:12:39	2	5	6	291		-72.3998808861	30	12.0000000000	2	19.7057068348	98.3470600000	yes	adult_present_and_willing	1
uuid:0cd4bbc3-a3ce-48a9-9bbb-2805982f1381	anonymousUser	2012-06-03 15:12:46		2012-06-03 15:12:46			1	2012-06-03 15:12:46	2012-06-03 15:12:46	2	5	5	292		-72.3999667168	30	10.0000000000	2	19.7054493427	27.9749830000	yes	adult_present_and_willing	1
uuid:4b084ad7-eb43-4047-ac4f-11a6b682a71a	anonymousUser	2012-06-03 15:12:54		2012-06-03 15:12:54			1	2012-06-03 15:12:54	2012-06-03 15:12:54	2	5	1	293		-72.3998594284	30	-9.0000000000	2	19.7054922581	9.4871710000	yes	adult_present_and_willing	1
uuid:10cfbf8c-da0c-44a0-83c2-7b560b859f5a	anonymousUser	2012-06-03 15:12:55		2012-06-03 15:12:55			1	2012-06-03 15:12:55	2012-06-03 15:12:55	2	5	88	294		-72.3997092247	30	13.0000000000	2	19.7057712078	181.9434200000	other	no_adult_present	1
uuid:6b06f14d-dd14-4022-a12d-9b9a938af8c2	anonymousUser	2012-06-03 15:12:56		2012-06-03 15:12:56			1	2012-06-03 15:12:56	2012-06-03 15:12:56	2	5	2	295		-72.4001598358	30	35.0000000000	2	19.7053956985	98.3470600000	yes	adult_present_and_willing	1
uuid:4b021b93-846e-4344-b3bb-a00f1128338e	anonymousUser	2012-06-03 15:12:59		2012-06-03 15:12:59			1	2012-06-03 15:12:59	2012-06-03 15:12:59	2	5	4	296		-72.4001383781	30	27.0000000000	2	19.7052454948	9.4871710000	yes	adult_present_and_willing	1
uuid:00e42ed9-f1f6-4ccc-b88f-731c393cf9f0	anonymousUser	2012-06-03 15:13:07		2012-06-03 15:13:07			1	2012-06-03 15:13:07	2012-06-03 15:13:07	2	5	88	297		-72.4004817009	30	124.0000000000	2	19.7050201893	98.3470600000	other	no_adult_present	1
uuid:ff8cfcd4-99e0-4ce1-afb8-690fb51402c2	anonymousUser	2012-06-03 15:13:07		2012-06-03 15:13:07			1	2012-06-03 15:13:07	2012-06-03 15:13:07	2	5	6	298		-72.3999667168	30	11.0000000000	2	19.7050631046	98.3470600000	yes	adult_present_and_willing	1
uuid:54c064be-d5ec-41ef-8d87-de7b577de527	anonymousUser	2012-06-03 15:13:16		2012-06-03 15:13:16			1	2012-06-03 15:13:16	2012-06-03 15:13:16	2	5	5	299		-72.3994088173	30	-86.0000000000	2	19.7049129009	45.5991740000	yes	adult_present_and_willing	1
uuid:a19cb673-06b6-4f1b-933d-c5c001a504de	anonymousUser	2012-06-03 15:54:01		2012-06-03 15:54:01			1	2012-06-03 15:54:01	2012-06-03 15:54:01	3	2	3	337		-72.4056100845	23	10.0000000000	2	19.7046875954	4.6410000000	yes	adult_present_and_willing	2
uuid:0f668d47-b652-483f-a320-a2722f6a005e	anonymousUser	2012-06-03 15:54:03		2012-06-03 15:54:03			1	2012-06-03 15:54:03	2012-06-03 15:54:03	3	2	3	338		-72.4055027962	23	23.0000000000	2	19.7046661377	9.4871710000	yes	adult_present_and_willing	2
uuid:2c225d97-0541-4246-ba3c-ce751abc341a	anonymousUser	2012-06-03 15:54:07		2012-06-03 15:54:07			1	2012-06-03 15:54:07	2012-06-03 15:54:07	3	2	4	339		-72.4055027962	23	-41.0000000000	2	19.7043442726	27.9749830000	yes	adult_present_and_willing	2
uuid:a025c3ec-5148-4c11-9379-9102e60bd927	anonymousUser	2012-06-03 15:54:09		2012-06-03 15:54:09			1	2012-06-03 15:54:09	2012-06-03 15:54:09	3	2	3	340		-72.4058461189	23	18.0000000000	2	19.7043657303	9.4871710000	yes	adult_present_and_willing	2
uuid:62f35b20-8f97-4ad1-b880-05773d4360b3	anonymousUser	2012-06-03 15:54:15		2012-06-03 15:54:15			1	2012-06-03 15:54:15	2012-06-03 15:54:15	3	2	4	341		-72.4057602882	23	5.0000000000	2	19.7043442726	4.6410000000	yes	adult_present_and_willing	2
uuid:393d7bd0-65ae-4cc4-b28b-dec1c202d32b	anonymousUser	2012-06-03 15:54:18		2012-06-03 15:54:18			1	2012-06-03 15:54:18	2012-06-03 15:54:18	3	2	6	342		-72.4060392380	23	12.0000000000	2	19.7042262554	45.5991740000	yes	adult_present_and_willing	2
uuid:79c6136a-fd91-4d67-bc72-3636caa53a7e	anonymousUser	2012-06-03 15:54:24		2012-06-03 15:54:24			1	2012-06-03 15:54:24	2012-06-03 15:54:24	3	2	4	343		-72.4057173729	23	12.0000000000	2	19.7041511536	4.6410000000	yes	adult_present_and_willing	2
uuid:ab31f238-199b-49c5-8ea4-bf83bf67539f	anonymousUser	2012-06-03 16:00:27		2012-06-03 16:00:27			1	2012-06-03 16:00:27	2012-06-03 16:00:27	4	3	2	152		-72.4053955078	26	18.0000000000	2	19.7078526020	27.9749830000	yes	adult_present_and_willing	2
uuid:a7313b90-8e09-4945-a539-9cde8295afeb	anonymousUser	2012-06-03 16:00:31		2012-06-03 16:00:31			1	2012-06-03 16:00:31	2012-06-03 16:00:31	4	3	5	153		-72.4054813385	26	85.0000000000	2	19.7078526020	98.3470600000	yes	adult_present_and_willing	2
uuid:be214b9c-2fb0-40d5-8248-19569e02b9a5	anonymousUser	2012-06-03 16:00:37		2012-06-03 16:00:37			1	2012-06-03 16:00:37	2012-06-03 16:00:37	4	3	8	154		-72.4054598808	26	-11.0000000000	2	19.7078847885	45.5991740000	yes	adult_present_and_willing	2
uuid:5e7256d8-79a1-479f-bcae-edfbb1a07498	anonymousUser	2012-06-03 16:00:47		2012-06-03 16:00:47			1	2012-06-03 16:00:47	2012-06-03 16:00:47	4	3	5	155		-72.4062752724	26	1.0000000000	2	19.7094619274	181.9434200000	yes	adult_present_and_willing	2
uuid:7da659db-8aaf-4c6f-9276-3f76d8aa2a13	anonymousUser	2012-06-03 16:00:56		2012-06-03 16:00:56			1	2012-06-03 16:00:56	2012-06-03 16:00:56	4	3	88	156		-72.4053740501	26	-8.0000000000	2	19.7077560425	98.3470600000	other	no_adult_present	2
uuid:afa0228e-8540-4a88-8b02-0582f8094980	anonymousUser	2012-06-03 16:00:57		2012-06-03 16:00:57			1	2012-06-03 16:00:57	2012-06-03 16:00:57	4	3	7	157		-72.4052023888	26	12.0000000000	2	19.7078526020	98.3470600000	yes	adult_present_and_willing	2
uuid:adb6ef08-721c-43a9-ba73-b661d078516a	anonymousUser	2012-06-03 16:01:02		2012-06-03 16:01:02			1	2012-06-03 16:01:02	2012-06-03 16:01:02	4	3	3	158		-72.4052667618	26	11.0000000000	2	19.7080671787	45.5991740000	other	adult_present_and_unwilling	2	li komamse reponn. le nou mandel non pitit li lo fache.
uuid:5acecfe7-6066-4664-9e6b-71ba423a0625	anonymousUser	2012-06-03 16:01:03		2012-06-03 16:01:03			1	2012-06-03 16:01:03	2012-06-03 16:01:03	4	3	5	159		-72.4052882194	26	14.0000000000	2	19.7078740597	364.0434300000	yes	adult_present_and_willing	2
uuid:76313fd1-8f89-4331-a2fc-ffab8359d9e8	anonymousUser	2012-06-03 16:01:08		2012-06-03 16:01:08			1	2012-06-03 16:01:08	2012-06-03 16:01:08	4	3	6	160		-72.4052453041	26	37.0000000000	2	19.7078526020	98.3470600000	yes	adult_present_and_willing	2
uuid:d44489f7-5f9a-4a86-83b2-410af1edf947	anonymousUser	2012-06-03 16:01:14		2012-06-03 16:01:14			1	2012-06-03 16:01:14	2012-06-03 16:01:14	4	3	5	161		-72.4084210396	26	-50.0000000000	2	19.7087430954	364.0434300000	yes	adult_present_and_willing	2
uuid:bc1816b3-4cb8-4dbf-82ea-5845855cf810	anonymousUser	2012-06-03 18:27:01		2012-06-03 18:27:01			1	2012-06-03 18:27:01	2012-06-03 18:27:01	3	1	5	252			1		2			yes	adult_present_and_willing	3
uuid:f2db5065-3af4-4200-8c71-b758eaeb685f	anonymousUser	2012-06-03 18:27:05		2012-06-03 18:27:05			1	2012-06-03 18:27:05	2012-06-03 18:27:05	3	1	5	253		-72.3658919334	1	22.0000000000	2	19.7009217739	4.6410000000	yes	adult_present_and_willing	3
uuid:836016da-84ba-4940-abb7-7bc086d6f4a2	anonymousUser	2012-06-03 18:27:10		2012-06-03 18:27:10			1	2012-06-03 18:27:10	2012-06-03 18:27:10	3	1	7	254		-72.3655915260	1	30.0000000000	2	19.7015869617	4.6410000000	yes	adult_present_and_willing	3
uuid:dd45e9bc-ce2f-4b3a-b7dc-d789cc33366a	anonymousUser	2012-06-03 18:27:17		2012-06-03 18:27:17			1	2012-06-03 18:27:17	2012-06-03 18:27:17	3	1	5	255		-72.3662996292	1	4.0000000000	2	19.7017478943	4.6410000000	yes	adult_present_and_willing	3
uuid:2068261b-543e-4e65-9c4d-26162f7e940e	anonymousUser	2012-06-03 18:27:33		2012-06-03 18:27:33			1	2012-06-03 18:27:33	2012-06-03 18:27:33	3	1	5	256		-72.3671579361	1	16.0000000000	2	19.7019839287	4.6410000000	yes	adult_present_and_willing	3
uuid:d32f69a9-ebea-4047-a2c8-980510567fcc	anonymousUser	2012-06-03 18:27:37		2012-06-03 18:27:37			1	2012-06-03 18:27:37	2012-06-03 18:27:37	3	1	6	257		-72.3672223091	1	35.0000000000	2	19.7021877766	9.4871710000	yes	adult_present_and_willing	3
uuid:72aac758-dfc7-4943-993a-f66bbf612d33	anonymousUser	2012-06-03 18:27:44		2012-06-03 18:27:44			1	2012-06-03 18:27:44	2012-06-03 18:27:44	3	1	10	258		-72.3675012588	1	-10.0000000000	2	19.7022628784	9.4871710000	yes	adult_present_and_willing	3
uuid:2c3d3daa-f05f-4103-9aef-f66fed1e958a	anonymousUser	2012-06-03 18:27:58		2012-06-03 18:27:58			1	2012-06-03 18:27:58	2012-06-03 18:27:58	3	1	4	259		-72.3845386505	1	50.0000000000	2	19.7158563137	4.6410000000	yes	adult_present_and_willing	3
uuid:f75cd9c6-ed3d-463a-84ed-851fdb16a252	anonymousUser	2012-06-03 18:28:03		2012-06-03 18:28:03			1	2012-06-03 18:28:03	2012-06-03 18:28:03	4	1	9	260		-72.3857188225	2	9.0000000000	2	19.7160172462	4.6410000000	yes	adult_present_and_willing	4
uuid:9195ffbb-d35c-435d-b50e-095f92c8e730	anonymousUser	2012-06-03 18:28:14		2012-06-03 18:28:14			1	2012-06-03 18:28:14	2012-06-03 18:28:14	4	1	12	261		-72.3865127563	2	0.0000000000	2	19.7166609764	4.6410000000	yes	adult_present_and_willing	4
uuid:559fc1ed-9eec-4665-a1e3-9b4ac37da4e6	anonymousUser	2012-06-03 18:28:23		2012-06-03 18:28:23			1	2012-06-03 18:28:23	2012-06-03 18:28:23	4	1	10	262		-72.3875212669	2	22.0000000000	2	19.7159528732	9.4871710000	yes	adult_present_and_willing	4
uuid:c07c2639-e60b-4607-b644-5884277132af	anonymousUser	2012-06-03 18:28:33		2012-06-03 18:28:33			1	2012-06-03 18:28:33	2012-06-03 18:28:33	4	1	2	263		-72.3875856400	2	25.0000000000	2	19.7158348560	4.6410000000	other	no_adult_present	4	Yon vwazin ap reponn
uuid:ce1d96c7-2325-4414-8598-6974924689cf	anonymousUser	2012-06-03 18:28:34		2012-06-03 18:28:34			1	2012-06-03 18:28:34	2012-06-03 18:28:34	4	1	6	264		-72.3864269257	2	39.0000000000	2	19.7148263454	4.6410000000	yes	adult_present_and_willing	4
uuid:47b329f0-7360-46d6-af52-273139d83088	anonymousUser	2012-06-03 18:28:39		2012-06-03 18:28:39			1	2012-06-03 18:28:39	2012-06-03 18:28:39	4	1	12	265		-72.3872423172	2	6.0000000000	2	19.7152447700	4.6410000000	yes	adult_present_and_willing	4
uuid:60155548-c734-43c7-a196-d519176dbc10	anonymousUser	2012-06-03 18:28:50		2012-06-03 18:28:50			1	2012-06-03 18:28:50	2012-06-03 18:28:50	4	1	15	266		-72.3866844177	2	-23.0000000000	2	19.7144401073	4.6410000000	yes	adult_present_and_willing	4
uuid:41d6564e-e6b1-4a55-8d3a-b80a2c858463	anonymousUser	2012-06-03 18:28:58		2012-06-03 18:28:58			1	2012-06-03 18:28:58	2012-06-03 18:28:58	4	1	6	267		-72.3870062828	2	-60.0000000000	2	19.7139358521	4.6410000000	yes	adult_present_and_willing	4
uuid:d3c75675-197c-4024-b544-4637f0fbc4cc	anonymousUser	2012-06-03 18:29:03		2012-06-03 18:29:03			1	2012-06-03 18:29:03	2012-06-03 18:29:03	4	1	1	268		-72.3865556717	2	32.0000000000	2	19.7141182423	4.6410000000	yes	adult_present_and_willing	4
uuid:7f37c8c8-d666-427f-94f0-3716dd7521a7	anonymousUser	2012-06-03 18:29:08		2012-06-03 18:29:08			1	2012-06-03 18:29:08	2012-06-03 18:29:08	4	1	5	269		-72.3875212669	2	4.0000000000	2	19.7143971920	4.6410000000	yes	adult_present_and_willing	4
uuid:d3b50b4b-2f11-4683-ab4f-f09c787e8e49	anonymousUser	2012-06-03 18:29:12		2012-06-03 18:29:12			1	2012-06-03 18:29:12	2012-06-03 18:29:12	6	1	8	270		-72.4257373810	19	59.0000000000	2	19.6324932575	9.4871710000	yes	adult_present_and_willing	1
uuid:db3710ff-c710-4a65-974a-a22056995387	anonymousUser	2012-06-03 18:29:18		2012-06-03 18:29:18			1	2012-06-03 18:29:18	2012-06-03 18:29:18	6	1	5	271		-72.4256300926	19	106.0000000000	2	19.6324396133	9.4871710000	yes	adult_present_and_willing	1
uuid:86d45b01-aa58-4768-b379-7eef75ab023a	anonymousUser	2012-06-03 18:29:24		2012-06-03 18:29:24			1	2012-06-03 18:29:24	2012-06-03 18:29:24	6	1	4	272		-72.4254155159	19	107.0000000000	2	19.6324503422	9.4871710000	yes	adult_present_and_willing	1
uuid:1fa9878b-5ab6-4f3b-8f45-fc216afc09bb	anonymousUser	2012-06-03 18:29:29		2012-06-03 18:29:29			1	2012-06-03 18:29:29	2012-06-03 18:29:29	6	1	7	273		-72.4249005318	19	75.0000000000	2	19.6327507496	4.6410000000	yes	adult_present_and_willing	1
uuid:ad8037bd-6aa6-4f2d-9dc4-6fee5d1b41c5	anonymousUser	2012-06-03 18:29:35		2012-06-03 18:29:35			1	2012-06-03 18:29:35	2012-06-03 18:29:35	6	1	9	274		-72.4249863625	19	78.0000000000	2	19.6325039864	4.6410000000	yes	adult_present_and_willing	1
uuid:0b2e9eff-f65b-46ca-83d0-8ee97d922273	anonymousUser	2012-06-03 18:29:40		2012-06-03 18:29:40			1	2012-06-03 18:29:40	2012-06-03 18:29:40	6	1	1	275		-72.4246215820	19	95.0000000000	2	19.6324825287	4.6410000000	yes	adult_present_and_willing	1
uuid:6b71894c-e328-455a-9bf9-29f38eeaeb0c	anonymousUser	2012-06-03 18:29:42		2012-06-03 18:29:42			1	2012-06-03 18:29:42	2012-06-03 18:29:42	6	1	1	276		-72.4247932434	19	99.0000000000	2	19.6325361729	4.6410000000	yes	adult_present_and_willing	1
uuid:6b7eac08-982b-48aa-a812-4847c309299e	anonymousUser	2012-06-03 18:29:44		2012-06-03 18:29:44			1	2012-06-03 18:29:44	2012-06-03 18:29:44	6	1	6	277		-72.4253511429	19	97.0000000000	2	19.6319353580	4.6410000000	yes	adult_present_and_willing	1
uuid:6ca56d62-bca6-419f-a09c-f4fed04038a2	anonymousUser	2012-06-03 18:29:56		2012-06-03 18:29:56			1	2012-06-03 18:29:56	2012-06-03 18:29:56	6	1	9	278		-72.4250078201	19	61.0000000000	2	19.6316564083	4.6410000000	yes	adult_present_and_willing	1
uuid:23cefaa5-e885-46f1-aa1b-3af5ac65930d	anonymousUser	2012-06-03 18:30:05		2012-06-03 18:30:05			1	2012-06-03 18:30:05	2012-06-03 18:30:05	5	1	4	279		-72.4028635025	20	40.0000000000	2	19.6994197369	4.6410000000	yes	adult_present_and_willing	3
uuid:2c741f69-9548-41b2-b09b-6f74b0f2fc8a	anonymousUser	2012-06-03 18:30:09		2012-06-03 18:30:09			1	2012-06-03 18:30:09	2012-06-03 18:30:09	5	1	4	280		-72.4028635025	20	57.0000000000	2	19.6993875504	4.6410000000	yes	adult_present_and_willing	3
uuid:7cb7270d-6996-4cb0-9d1e-0469e1492aa0	anonymousUser	2012-06-03 18:30:17		2012-06-03 18:30:17			1	2012-06-03 18:30:17	2012-06-03 18:30:17	5	1	6	281		-72.4027776718	20	70.0000000000	2	19.6994733810	9.4871710000	yes	adult_present_and_willing	3
uuid:c28bce05-fab6-4f7d-bec7-15012f9677e5	anonymousUser	2012-06-03 18:30:23		2012-06-03 18:30:23			1	2012-06-03 18:30:23	2012-06-03 18:30:23	5	1	4	282		-72.4024128914	20	34.0000000000	2	19.6993660927	9.4871710000	yes	adult_present_and_willing	3
uuid:fe006bf7-c13b-422a-98dd-4f16954aa27d	anonymousUser	2012-06-03 18:30:27		2012-06-03 18:30:27			1	2012-06-03 18:30:27	2012-06-03 18:30:27	5	1	3	283		-72.4024128914	20	9.0000000000	2	19.6992373466	4.6410000000	yes	adult_present_and_willing	3
uuid:0bfbb98b-8c7b-4826-bc36-6e537e3512cd	anonymousUser	2012-06-03 18:30:30		2012-06-03 18:30:30			1	2012-06-03 18:30:30	2012-06-03 18:30:30	5	1	6	284		-72.4028635025	20	12.0000000000	2	19.6991515160	4.6410000000	yes	adult_present_and_willing	3
uuid:791fec30-13f5-4ec0-9672-345e71f1739c	anonymousUser	2012-06-03 18:30:37		2012-06-03 18:30:37			1	2012-06-03 18:30:37	2012-06-03 18:30:37	5	1	3	285		-72.4028420448	20	35.0000000000	2	19.6993017197	4.6410000000	yes	adult_present_and_willing	3
uuid:98caf4ad-6ff7-45a6-8c5d-fa0cf2fe7dfd	anonymousUser	2012-06-03 18:30:39		2012-06-03 18:30:39			1	2012-06-03 18:30:39	2012-06-03 18:30:39	5	1	3	286		-72.4033784866	20	34.0000000000	2	19.6980035305	27.9749830000	yes	adult_present_and_willing	3
uuid:6a443bed-7544-4622-bbdf-f97540b3c169	anonymousUser	2012-06-03 18:30:41		2012-06-03 18:30:41			1	2012-06-03 18:30:41	2012-06-03 18:30:41	5	1	6	287		-72.4036359787	20	26.0000000000	2	19.6980357170	9.4871710000	yes	adult_present_and_willing	3
uuid:fbefa85a-2d2b-4878-b0d8-83e99c6f82e4	anonymousUser	2012-06-03 18:30:46		2012-06-03 18:30:46			1	2012-06-03 18:30:46	2012-06-03 18:30:46	5	1	9	287		-72.4037003517	20	13.0000000000	2	19.6978318691	4.6410000000	yes	adult_present_and_willing	3
uuid:555f23e9-112b-4962-b7f2-dfb89979331f	anonymousUser	2012-06-03 18:31:05		2012-06-03 18:31:05			1	2012-06-03 18:31:05	2012-06-03 18:31:05	4	1	5	288		-72.4034428596	21	14.0000000000	2	19.7010397911	9.4871710000	yes	adult_present_and_willing	1
uuid:3bedd775-ac8f-4dbb-8e2e-118fec979188	anonymousUser	2012-06-03 18:31:09		2012-06-03 18:31:09			1	2012-06-03 18:31:09	2012-06-03 18:31:09	4	1	6	289		-72.4031209946	21	28.0000000000	2	19.7014045715	9.4871710000	yes	adult_present_and_willing	1
uuid:865cf960-4ac9-4f00-9c6c-d88a91217180	anonymousUser	2012-06-03 18:31:13		2012-06-03 18:31:13			1	2012-06-03 18:31:13	2012-06-03 18:31:13	4	1	8	290		-72.4031424522	21	19.0000000000	2	19.7006320953	4.6410000000	yes	adult_present_and_willing	1
uuid:680917cb-9547-486e-a2ea-f5de5fc215e9	anonymousUser	2012-06-03 18:31:21		2012-06-03 18:31:21			1	2012-06-03 18:31:21	2012-06-03 18:31:21	4	1	7	291		-72.4025201797	21	-18.0000000000	2	19.7003746033	27.9749830000	yes	adult_present_and_willing	1
uuid:b4ada5a8-7db9-4651-9cba-3d8b8db88ce8	anonymousUser	2012-06-03 18:31:28		2012-06-03 18:31:28			1	2012-06-03 18:31:28	2012-06-03 18:31:28	4	1	3	292		-72.4026489258	21	42.0000000000	2	19.7005569935	9.4871710000	yes	adult_present_and_willing	1
uuid:b926d150-9b0e-4892-bf5f-a907fe1ae221	anonymousUser	2012-06-03 18:31:31		2012-06-03 18:31:31			1	2012-06-03 18:31:31	2012-06-03 18:31:31	4	1	3	293		-72.4032926559	21	111.0000000000	2	19.7004175186	9.4871710000	yes	adult_present_and_willing	1
uuid:4f111adf-77b1-4895-9a67-1401e61938ad	anonymousUser	2012-06-03 18:31:37		2012-06-03 18:31:37			1	2012-06-03 18:31:37	2012-06-03 18:31:37	4	1	2	294		-72.4027562141	21	94.0000000000	2	19.7002565861	45.5991740000	yes	adult_present_and_willing	1
uuid:46fbd95c-3b45-4ed9-9d86-900aa818614a	anonymousUser	2012-06-03 18:31:46		2012-06-03 18:31:46			1	2012-06-03 18:31:46	2012-06-03 18:31:46	4	1	2	295		-72.4035072327	21	53.0000000000	2	19.7007930279	4.6410000000	yes	adult_present_and_willing	1
uuid:72ceba37-f647-48e4-a004-de0767c3688d	anonymousUser	2012-06-03 18:31:48		2012-06-03 18:31:48			1	2012-06-03 18:31:48	2012-06-03 18:31:48	4	1	2	296		-72.4037647247	21	51.0000000000	2	19.7010612488	181.9434200000	yes	adult_present_and_willing	1
uuid:3a093026-9b90-4890-9431-f254a9ae4d4c	anonymousUser	2012-06-03 18:31:52		2012-06-03 18:31:52			1	2012-06-03 18:31:52	2012-06-03 18:31:52	4	1	6	297		-72.4032282829	21	13.0000000000	2	19.7002887726	4.6410000000	yes	adult_present_and_willing	1
uuid:5c1a779c-1de1-436a-a24f-289b11bbbd96	anonymousUser	2012-06-03 18:31:58		2012-06-03 18:31:58			1	2012-06-03 18:31:58	2012-06-03 18:31:58	4	1	6	298		-72.4034428596	21	23.0000000000	2	19.7003424168	4.6410000000	yes	adult_present_and_willing	1
uuid:6e5ccf1c-16c5-496d-8006-b5688a008945	anonymousUser	2012-06-03 18:32:05		2012-06-03 18:32:05			1	2012-06-03 18:32:05	2012-06-03 18:32:05	4	1	6	299		-72.4034857750	21	73.0000000000	2	19.7003638744	9.4871710000	yes	adult_present_and_willing	1
uuid:e01f5e82-cf34-494e-8985-3751d738aac2	anonymousUser	2012-06-03 18:32:10		2012-06-03 18:32:10			1	2012-06-03 18:32:10	2012-06-03 18:32:10	4	1	6	751			22		2			yes	adult_present_and_willing	2
uuid:22ba7b16-0ab1-4b2c-90b2-fb979e162b30	anonymousUser	2012-06-03 18:32:15		2012-06-03 18:32:15			1	2012-06-03 18:32:15	2012-06-03 18:32:15	4	1	7	752		-72.4036359787	22	7.0000000000	2	19.7039580345	9.4871710000	yes	adult_present_and_willing	2
uuid:a6acc523-a3b8-4c1f-ac36-fc58095b0673	anonymousUser	2012-06-03 18:32:26		2012-06-03 18:32:26			1	2012-06-03 18:32:26	2012-06-03 18:32:26	4	1	88	753		-72.4037003517	22	-25.0000000000	2	19.7043442726	27.9749830000	na	adult_present_and_unwilling	2	Refuse
uuid:a7a33ecf-6638-4724-8800-afb08577c274	anonymousUser	2012-06-03 18:32:27		2012-06-03 18:32:27			1	2012-06-03 18:32:27	2012-06-03 18:32:27	4	1	5	754		-72.4038076401	22	13.0000000000	2	19.7043013573	4.6410000000	yes	adult_present_and_willing	2
uuid:5dff22cb-d2ff-4a1e-ad34-d60629c94222	anonymousUser	2012-06-03 18:32:31		2012-06-03 18:32:31			1	2012-06-03 18:32:31	2012-06-03 18:32:31	4	1	6	755		-72.4037861824	22	36.0000000000	2	19.7043335438	27.9749830000	yes	adult_present_and_willing	2
uuid:d6156b28-14b4-4e0f-baa7-92e35decc660	anonymousUser	2012-06-03 18:32:36		2012-06-03 18:32:36			1	2012-06-03 18:32:36	2012-06-03 18:32:36	4	1	3	756		-72.4039793015	22	40.0000000000	2	19.7041082382	4.6410000000	yes	adult_present_and_willing	2
uuid:8153e9db-e495-4a33-9ed2-e3e01fb92a73	anonymousUser	2012-06-03 18:32:39		2012-06-03 18:32:39			1	2012-06-03 18:32:39	2012-06-03 18:32:39	4	1	4	757		-72.4039793015	22	45.0000000000	2	19.7043764591	4.6410000000	yes	adult_present_and_willing	2
uuid:cbbd4a74-105d-46c2-8f40-ffd2de79e63b	anonymousUser	2012-06-03 18:32:50		2012-06-03 18:32:50			1	2012-06-03 18:32:50	2012-06-03 18:32:50	4	1	2	758		-72.4039793015	22	45.0000000000	2	19.7043442726	9.4871710000	yes	adult_present_and_willing	2
uuid:5bc1e730-b0a1-4f4e-9f48-c8f802c824c5	anonymousUser	2012-06-03 18:32:52		2012-06-03 18:32:52			1	2012-06-03 18:32:52	2012-06-03 18:32:52	4	1	4	759		-72.4041080475	22	7.0000000000	2	19.7047197819	4.6410000000	yes	adult_present_and_willing	2
uuid:0748e7d0-972b-4389-a4d9-ed31332a72a4	anonymousUser	2012-06-03 18:32:56		2012-06-03 18:32:56			1	2012-06-03 18:32:56	2012-06-03 18:32:56	4	1	3	759		-72.4037432671	2	0.0000000000	2	19.7045588493	9.4871710000	yes	adult_present_and_willing	2
uuid:f77dbdd2-9983-46cb-b6e2-8dfddc565a56	anonymousUser	2012-06-05 14:31:48		2012-06-05 14:31:48			1	2012-06-05 14:31:48	2012-06-05 14:31:48	2	2	3	51		-73.2613420486	4	381.0000000000	3	19.6675014496	98.3470600000	yes	adult_present_and_willing	2
uuid:f429df7a-d1c0-45a2-af82-acb98d04b543	anonymousUser	2012-06-05 14:32:01		2012-06-05 14:32:01			1	2012-06-05 14:32:01	2012-06-05 14:32:01	2	2	3	52		-73.2614278793	4	407.0000000000	3	19.6677803993	98.3470600000	yes	adult_present_and_willing	2
uuid:93b80829-b0c8-4953-a308-460faef0b6bd	anonymousUser	2012-06-05 14:32:09		2012-06-05 14:32:09			1	2012-06-05 14:32:09	2012-06-05 14:32:09	2	2	3	53		-73.2613420486	4	407.0000000000	3	19.6677374840	45.5991740000	yes	adult_present_and_willing	2
uuid:57f63262-85d2-459e-8fc8-081af72be460	anonymousUser	2012-06-05 14:32:14		2012-06-05 14:32:14			1	2012-06-05 14:32:14	2012-06-05 14:32:14	2	2	88	54		-73.2613635063	4	407.0000000000	3	19.6677052975	98.3470600000	na	no_adult_present	2	la pers est allee au jardin
uuid:08e2d34b-8f38-4c94-a327-ae24e3b53e0f	anonymousUser	2012-06-05 14:32:15		2012-06-05 14:32:15			1	2012-06-05 14:32:15	2012-06-05 14:32:15	2	2	88	55		-73.2631659508	4	407.0000000000	3	19.6672868729	4.6410000000	no	adult_present_and_unwilling	2	pers refusee
uuid:364365f3-3904-4e76-9eb7-3f5854fea029	anonymousUser	2012-06-05 14:32:16		2012-06-05 14:32:16			1	2012-06-05 14:32:16	2012-06-05 14:32:16	2	2	8	56		-73.2637453079	4	388.0000000000	3	19.6670186520	27.9749830000	yes	adult_present_and_willing	2
uuid:0d019ee6-5694-47da-a514-049d66b7705b	anonymousUser	2012-06-05 14:32:31		2012-06-05 14:32:31			1	2012-06-05 14:32:31	2012-06-05 14:32:31	2	2	88	57		-73.2637238502	4	407.0000000000	3	19.6670722961	9.4871710000	na	no_adult_present	2	pers abs
uuid:a34dfa5f-adb2-4558-b676-e11419b78ec4	anonymousUser	2012-06-05 14:32:32		2012-06-05 14:32:32			1	2012-06-05 14:32:32	2012-06-05 14:32:32	2	2	2	58		-73.2637667656	4	408.0000000000	3	19.6671044827	27.9749830000	yes	adult_present_and_willing	2
uuid:b367443d-21f4-44ad-b7fa-b801506936b7	anonymousUser	2012-06-05 14:32:40		2012-06-05 14:32:40			1	2012-06-05 14:32:40	2012-06-05 14:32:40	2	2	88	59		-73.2637453079	4	404.0000000000	3	19.6671259403	9.4871710000	na	no_adult_present	2
uuid:580115d7-8eaf-471c-a01a-b3939e247182	anonymousUser	2012-06-05 14:32:41		2012-06-05 14:32:41			1	2012-06-05 14:32:41	2012-06-05 14:32:41	2	2	7	59		-73.2644534111	4	403.0000000000	3	19.6669542789	27.9749830000	yes	adult_present_and_willing	2
uuid:276b1bdf-8261-459a-a27d-bf9a7a04d447	anonymousUser	2012-06-05 14:32:54		2012-06-05 14:32:54			1	2012-06-05 14:32:54	2012-06-05 14:32:54	2	2	88	60		-73.2658481598	4	389.0000000000	3	19.6666967869	98.3470600000	na	no_adult_present	2	pers abs
uuid:b264a124-bf77-4699-978e-9297e8aa4fd1	anonymousUser	2012-06-05 14:32:55		2012-06-05 14:32:55			1	2012-06-05 14:32:55	2012-06-05 14:32:55	2	2	4	61			4		3			yes	adult_present_and_willing	2
uuid:da50909b-24ee-4b6d-9340-c5c831aadb4e	anonymousUser	2012-06-05 14:33:02		2012-06-05 14:33:02			1	2012-06-05 14:33:02	2012-06-05 14:33:02	2	2	4	62		-73.2657837868	4	389.0000000000	3	19.6667611599	4.6410000000	yes	adult_present_and_willing	2
uuid:1ee33731-87a0-444a-bc29-838e35501fc8	anonymousUser	2012-06-05 14:33:09		2012-06-05 14:33:09			1	2012-06-05 14:33:09	2012-06-05 14:33:09	2	2	88	63		-73.2660198212	4	399.0000000000	3	19.6665036678	98.3470600000	na	no_adult_present	2	pers abs
uuid:97d5d865-b698-476f-89ef-09a55433af6e	anonymousUser	2012-06-05 17:01:52		2012-06-05 17:01:52			1	2012-06-05 17:01:52	2012-06-05 17:01:52	5	3	7	101		-73.1888794899	13	739.0000000000	3	19.7575378418	45.5991740000	yes	adult_present_and_willing	3
uuid:88392fa7-9dad-4976-afc4-c5edb2d25083	anonymousUser	2012-06-05 17:02:07		2012-06-05 17:02:07			1	2012-06-05 17:02:07	2012-06-05 17:02:07	5	3	6	102		-73.1892228127	13	739.0000000000	3	19.7578489780	98.3470600000	yes	adult_present_and_willing	3
uuid:1f264019-06b3-4f6f-903e-4b0d494ddd4c	anonymousUser	2012-06-05 17:02:32		2012-06-05 17:02:32			1	2012-06-05 17:02:32	2012-06-05 17:02:32	5	3	5	102		-73.1894159317	13	733.0000000000	3	19.7574305534	27.9749830000	yes	adult_present_and_willing	3
uuid:1588c9d5-99e3-4ad5-a7a2-9e53e6a1c0c8	anonymousUser	2012-06-05 17:02:42		2012-06-05 17:02:42			1	2012-06-05 17:02:42	2012-06-05 17:02:42	5	3	88	104		-73.1893301010	13	740.0000000000	3	19.7575914860	98.3470600000	other	no_adult_present	3
uuid:dcb208bf-4e34-4fe5-9dea-18f3044c5955	anonymousUser	2012-06-05 17:02:45		2012-06-05 17:02:45			1	2012-06-05 17:02:45	2012-06-05 17:02:45	5	3	7	105		-73.1904888153	13	740.0000000000	3	19.7580635548	45.5991740000	yes	adult_present_and_willing	3
uuid:88602a94-02d0-4b85-9d97-1f894bd83486	anonymousUser	2012-06-05 17:02:56		2012-06-05 17:02:56			1	2012-06-05 17:02:56	2012-06-05 17:02:56	5	3	6	106		-73.1905961037	13	796.0000000000	3	19.7584605217	45.5991740000	yes	adult_present_and_willing	3
uuid:f94380db-78dd-4708-911c-bb2f5e8e3f6a	anonymousUser	2012-06-05 17:03:08		2012-06-05 17:03:08			1	2012-06-05 17:03:08	2012-06-05 17:03:08	5	3	88	107		-73.1906390190	13	799.0000000000	3	19.7580313683	9.4871710000	other	adult_present_and_unwilling	3
uuid:e225aa34-2e18-47c9-9bdc-ada2df0bdc56	anonymousUser	2012-06-05 17:03:11		2012-06-05 17:03:11			1	2012-06-05 17:03:11	2012-06-05 17:03:11	5	3	7	108		-73.1908106804	13	799.0000000000	3	19.7581386566	98.3470600000	yes	adult_present_and_willing	3
uuid:bb765d55-056a-4ecd-8211-835b315e5a50	anonymousUser	2012-06-05 17:29:16		2012-06-05 17:29:16			1	2012-06-05 17:29:16	2012-06-05 17:29:16	5	5	8	203		-73.1610703468	9	165.0000000000	3	19.7251152992	27.9749830000	yes	adult_present_and_willing	3
uuid:642ff7a8-b72a-42b3-a26d-0a8e10549166	anonymousUser	2012-06-05 17:29:37		2012-06-05 17:29:37			1	2012-06-05 17:29:37	2012-06-05 17:29:37	2	2	6	64		-73.3201146126	3	449.0000000000	3	19.6746253967	4.6410000000	yes	adult_present_and_willing	2
uuid:a97195f4-e005-48ac-950a-555fdedbafba	anonymousUser	2012-06-05 17:29:50		2012-06-05 17:29:50			1	2012-06-05 17:29:50	2012-06-05 17:29:50	2	2	7	65		-73.3201360702	4	461.0000000000	3	19.6758270264	27.9749830000	yes	adult_present_and_willing	2
uuid:f1678347-6da8-4689-924b-32873e7de207	anonymousUser	2012-06-05 17:29:56		2012-06-05 17:29:56			1	2012-06-05 17:29:56	2012-06-05 17:29:56	2	2	3	66		-73.3209943771	3	493.0000000000	3	19.6759021282	98.3470600000	yes	adult_present_and_willing	2
uuid:132a4b06-2174-4b63-ae0a-a480ca610acd	anonymousUser	2012-06-05 17:29:59		2012-06-05 17:29:59			1	2012-06-05 17:29:59	2012-06-05 17:29:59	2	2	2	67		-73.3213376999	3	428.0000000000	3	19.6758377552	4.6410000000	yes	adult_present_and_willing	2
uuid:ffdce231-12e5-4b35-a729-9617a5ac7158	anonymousUser	2012-06-05 17:30:01		2012-06-05 17:30:01			1	2012-06-05 17:30:01	2012-06-05 17:30:01	2	2	1	68		-73.3212733269	3	429.0000000000	3	19.6758592129	181.9434200000	yes	adult_present_and_willing	2
uuid:a821cd95-2a68-4b78-bc5d-5d4265e1a31a	anonymousUser	2012-06-05 17:30:03		2012-06-05 17:30:03			1	2012-06-05 17:30:03	2012-06-05 17:30:03	2	2	2	69		-73.3212089539	3	446.0000000000	3	19.6767711639	4.6410000000	yes	adult_present_and_willing	2
uuid:0a80404e-3762-43a9-a328-7b3b7848eca9	anonymousUser	2012-06-05 17:30:11		2012-06-05 17:30:11			1	2012-06-05 17:30:11	2012-06-05 17:30:11	2	2	88	70		-73.3209514618	3	447.0000000000	3	19.6778762341	4.6410000000	no	adult_present_and_unwilling	2	pers refusee
uuid:e4fca293-c9b5-45e4-8828-a2030e38c802	anonymousUser	2012-06-05 17:30:13		2012-06-05 17:30:13			1	2012-06-05 17:30:13	2012-06-05 17:30:13	2	2	1	71		-73.3199429512	3	440.0000000000	3	19.6759128571	9.4871710000	yes	adult_present_and_willing	2
uuid:efa574f4-5e07-4f37-b3c4-3dc00b541e73	anonymousUser	2012-06-05 17:30:14		2012-06-05 17:30:14			1	2012-06-05 17:30:14	2012-06-05 17:30:14	2	2	4	72		-73.3201146126	3	455.0000000000	3	19.6753871441	4.6410000000	yes	adult_present_and_willing	2
uuid:1c89eb86-308b-4ed1-aff4-cfaa1548bb15	anonymousUser	2012-06-05 17:31:00		2012-06-05 17:31:00			1	2012-06-05 17:31:00	2012-06-05 17:31:00	5	5	6	202		-73.1610703468	9	267.0000000000	3	19.7248685360	45.5991740000	other	no_adult_present	3	Pa gen gran moun se yon jen ki gen 16 an
uuid:b427372f-4b31-4f06-ab27-0ae96bea9d22	anonymousUser	2012-06-05 17:33:08		2012-06-05 17:33:08			1	2012-06-05 17:33:08	2012-06-05 17:33:08	5	5	88	203		-73.1609201431	9	247.0000000000	3	19.7249007225	45.5991740000	na	no_adult_present	3
uuid:847216ab-c403-402b-8388-6efb7144bbac	anonymousUser	2012-06-05 17:33:15		2012-06-05 17:33:15			1	2012-06-05 17:33:15	2012-06-05 17:33:15	5	5	88	204	Pa gen moun	-73.1602978706	9	262.0000000000	3	19.7258448601	98.3470600000	other	no_adult_present	3
uuid:d321feaa-7ea9-4a95-a530-fd00dc4cfcf0	anonymousUser	2012-06-05 17:33:18		2012-06-05 17:33:18			1	2012-06-05 17:33:18	2012-06-05 17:33:18	5	5	5	205		-73.1603407860	9	259.0000000000	3	19.7263062000	4.6410000000	yes	adult_present_and_willing	3
uuid:a7d20eb3-c85b-4ba6-957e-808d36f64d3d	anonymousUser	2012-06-05 17:33:34		2012-06-05 17:33:34			1	2012-06-05 17:33:34	2012-06-05 17:33:34	5	5	4	206		-73.1598901749	9	244.0000000000	3	19.7263705730	45.5991740000	yes	adult_present_and_willing	3
uuid:da11a9d4-c468-44fb-8c34-69ec421e7fe3	anonymousUser	2012-06-05 17:33:50		2012-06-05 17:33:50			1	2012-06-05 17:33:50	2012-06-05 17:33:50	5	5	4	207		-73.1603622437	9	235.0000000000	3	19.7261989117	9.4871710000	yes	adult_present_and_willing	3
uuid:b7936c68-eb2f-4043-bfe9-bc4a78ea31b3	anonymousUser	2012-06-05 18:43:26		2012-06-05 18:43:26			1	2012-06-05 18:43:26	2012-06-05 18:43:26	5	5	88	208		-73.1602334976	9	235.0000000000	3	19.7260165215	27.9749830000	other	no_adult_present	3
uuid:d43ea521-7b99-451d-bda0-8a5157d776c8	anonymousUser	2012-06-05 18:43:28		2012-06-05 18:43:28			1	2012-06-05 18:43:28	2012-06-05 18:43:28	5	5	3	209		-73.1599974632	9	273.0000000000	3	19.7268533707	9.4871710000	yes	adult_present_and_willing	3
uuid:e49c6d60-547b-4fef-9588-8800a8173d6b	anonymousUser	2012-06-05 18:43:32		2012-06-05 18:43:32			1	2012-06-05 18:43:32	2012-06-05 18:43:32	5	5	88	210	Jodi a se jou mache	-73.1598043442	9	263.0000000000	3	19.7274005413	27.9749830000	na	no_adult_present	3
uuid:7539f620-c404-4e1b-a2aa-b54fdcabd84e	anonymousUser	2012-06-05 18:43:33		2012-06-05 18:43:33			1	2012-06-05 18:43:33	2012-06-05 18:43:33	5	5	3	211		-73.1600832939	9	292.0000000000	3	19.7279584408	45.5991740000	yes	adult_present_and_willing	3
uuid:987888a3-c8ce-4c26-ad8b-83dbeea7beb1	anonymousUser	2012-06-05 18:43:39		2012-06-05 18:43:39			1	2012-06-05 18:43:39	2012-06-05 18:43:39	5	5	3	212		-73.1597399712	9	278.0000000000	3	19.7286343575	364.0434300000	yes	adult_present_and_willing	3
uuid:b1de14ee-b690-4a82-b02c-dc794db3031f	anonymousUser	2012-06-05 18:43:42		2012-06-05 18:43:42			1	2012-06-05 18:43:42	2012-06-05 18:43:42	5	4	88	263		-73.2087063789	7	469.0000000000	3	19.7485578060	4.6410000000	na	no_adult_present	3	Jodi a se jou mache
uuid:1787f42a-46ea-4382-bd72-3f1eb4f173bf	anonymousUser	2012-06-05 18:43:43		2012-06-05 18:43:43			1	2012-06-05 18:43:43	2012-06-05 18:43:43	5	4	6	265		-73.2096934319	7	485.0000000000	3	19.7491586208	27.9749830000	yes	no_adult_present	3
uuid:61329975-6c5d-447e-88f9-ebc67fab3080	anonymousUser	2012-06-05 18:43:59		2012-06-05 18:43:59			1	2012-06-05 18:43:59	2012-06-05 18:43:59	5	4	6	267		-73.2109808922	7	469.0000000000	3	19.7497594357	27.9749830000	yes	adult_present_and_willing	3
uuid:c47a8b5e-c4a6-4ae3-b9a7-da1444eb608a	anonymousUser	2012-06-05 18:44:12		2012-06-05 18:44:12			1	2012-06-05 18:44:12	2012-06-05 18:44:12	5	4	88	269		-73.2112598419	7	511.0000000000	3	19.7508323193	27.9749830000	na	no_adult_present	3
uuid:8823f696-a087-4a17-a105-9088a33f4862	anonymousUser	2012-06-05 18:44:13		2012-06-05 18:44:13			1	2012-06-05 18:44:13	2012-06-05 18:44:13	5	4	4	270		-73.2109594345	7	505.0000000000	3	19.7511327267	4.6410000000	yes	adult_present_and_willing	3
uuid:5707d662-a755-4c49-a780-02df7164e78b	anonymousUser	2012-06-05 20:02:51		2012-06-05 20:02:51			1	2012-06-05 20:02:51	2012-06-05 20:02:51	2	4	7	216		-72.4276900291	14	44.0000000000	2	19.6986901760	4.6410000000	yes	adult_present_and_willing	1
uuid:1c166103-7efc-4c95-becd-52d918e948e0	anonymousUser	2012-06-05 20:03:05		2012-06-05 20:03:05			1	2012-06-05 20:03:05	2012-06-05 20:03:05	2	4	2	217		-72.4274110794	14	104.0000000000	2	19.6991086006	9.4871710000	yes	adult_present_and_willing	1
uuid:6de0dbf1-6b88-45c1-8348-0410a195bdb8	anonymousUser	2012-06-05 20:03:10		2012-06-05 20:03:10			1	2012-06-05 20:03:10	2012-06-05 20:03:10	2	4	88	218	Se ti moun ki nan kay la	-72.4264883995	14	66.0000000000	2	19.6986794472	9.4871710000	na	no_adult_present	1
uuid:6583e749-41d8-43b4-a383-c8c75a8ba1c8	anonymousUser	2012-06-05 20:03:11		2012-06-05 20:03:11			1	2012-06-05 20:03:11	2012-06-05 20:03:11	2	4	3	219		-72.4261879921	14	54.0000000000	2	19.6990442276	9.4871710000	yes	adult_present_and_willing	1
uuid:297543e5-e447-41c2-8e14-3e977b802e4e	anonymousUser	2012-06-05 20:03:17		2012-06-05 20:03:17			1	2012-06-05 20:03:17	2012-06-05 20:03:17	2	4	5	220			14		2			yes	adult_present_and_willing	1
uuid:5389b5d6-55d7-480f-a266-ff50e3b349fd	anonymousUser	2012-06-05 20:03:23		2012-06-05 20:03:23			1	2012-06-05 20:03:23	2012-06-05 20:03:23	1	4	4	221			13		2			yes	adult_present_and_willing	1
uuid:a4b0eca7-11f4-4a3f-8345-d1c89bffc757	anonymousUser	2012-06-05 20:03:27		2012-06-05 20:03:27			1	2012-06-05 20:03:27	2012-06-05 20:03:27	1	4	88	222		-72.4036145210	13	35.0000000000	2	19.6741640568	4.6410000000	na	no_adult_present	1
uuid:614c193b-bb70-4268-85cf-9a8cf91112f8	anonymousUser	2012-06-05 20:03:28		2012-06-05 20:03:28			1	2012-06-05 20:03:28	2012-06-05 20:03:28	1	4	4	223		-72.4035716057	13	43.0000000000	2	19.6739923954	4.6410000000	yes	adult_present_and_willing	1
uuid:3b833b8d-3f4b-4c9b-b7ea-db28c04ac73b	anonymousUser	2012-06-05 20:03:33		2012-06-05 20:03:33			1	2012-06-05 20:03:33	2012-06-05 20:03:33	4	4	4	151		-72.3959541321	27	-12.0000000000	2	19.7082817554	9.4871710000	yes	adult_present_and_willing	2
uuid:9704a60d-765e-4c2b-be91-973d1bc30049	anonymousUser	2012-06-05 20:03:38		2012-06-05 20:03:38			1	2012-06-05 20:03:38	2012-06-05 20:03:38	4	4	5	152		-72.3956751823	27	-18.0000000000	2	19.7083246708	9.4871710000	yes	adult_present_and_willing	2
uuid:762c08da-29e5-460a-b180-8b3a4c32f387	anonymousUser	2012-06-05 20:03:44		2012-06-05 20:03:44			1	2012-06-05 20:03:44	2012-06-05 20:03:44	4	4	2	153			27		2			yes	adult_present_and_willing	2
uuid:dc101367-6260-4821-af7a-39d9b0dd76f5	anonymousUser	2012-06-05 20:03:48		2012-06-05 20:03:48			1	2012-06-05 20:03:48	2012-06-05 20:03:48	4	4	5	154		-72.3953962326	27	-20.0000000000	2	19.7082281113	4.6410000000	yes	adult_present_and_willing	2
uuid:203a8663-17c2-4c60-ac90-ed3bc5ab8980	anonymousUser	2012-06-05 20:03:54		2012-06-05 20:03:54			1	2012-06-05 20:03:54	2012-06-05 20:03:54	4	4	4	155		-72.3956322670	27	-20.0000000000	2	19.7082066536	9.4871710000	yes	adult_present_and_willing	2
uuid:0dc164a2-9302-49c8-8f53-1ab3c0ef5dab	anonymousUser	2012-06-05 20:04:00		2012-06-05 20:04:00			1	2012-06-05 20:04:00	2012-06-05 20:04:00	4	4	3	156		-72.3955464363	27	3.0000000000	2	19.7082817554	9.4871710000	yes	adult_present_and_willing	2
uuid:bce4e4d2-c1df-4efe-949e-9d88fd0329a4	anonymousUser	2012-06-05 20:04:07		2012-06-05 20:04:07			1	2012-06-05 20:04:07	2012-06-05 20:04:07	4	4	4	157		-72.3953747749	27	3.0000000000	2	19.7083675861	9.4871710000	yes	adult_present_and_willing	2
uuid:52827543-d99e-42c1-8873-aa6fbd2ec220	anonymousUser	2012-06-05 20:04:11		2012-06-05 20:04:11			1	2012-06-05 20:04:11	2012-06-05 20:04:11	4	4	4	158			27		2			yes	adult_present_and_willing	2
uuid:89cf7399-c122-4684-b444-66c5beba68b7	anonymousUser	2012-06-05 20:04:18		2012-06-05 20:04:18			1	2012-06-05 20:04:18	2012-06-05 20:04:18	4	4	4	159		-72.3951816559	27	-28.0000000000	2	19.7081637383	4.6410000000	yes	adult_present_and_willing	2
uuid:204dbee4-a4bb-4ccc-a40a-f1f7c2e16146	anonymousUser	2012-06-05 20:04:29		2012-06-05 20:04:29			1	2012-06-05 20:04:29	2012-06-05 20:04:29	4	4	3	160			27		2			yes	adult_present_and_willing	2
uuid:0d35969f-a71c-4ffe-8be8-b1ac1b5415fe	anonymousUser	2012-06-05 20:04:34		2012-06-05 20:04:34			1	2012-06-05 20:04:34	2012-06-05 20:04:34	4	4	4	161		-72.3950099945	27	-28.0000000000	2	19.7083675861	4.6410000000	yes	adult_present_and_willing	2
uuid:3212fd3a-5d6f-4624-9f4a-5590987fa97b	anonymousUser	2012-06-05 20:04:39		2012-06-05 20:04:39			1	2012-06-05 20:04:39	2012-06-05 20:04:39	4	4	5	252			23		3			yes	adult_present_and_willing	4
uuid:1d3016d6-e0a6-490d-a2a8-07b676c0670a	anonymousUser	2012-06-05 20:04:46		2012-06-05 20:04:46			1	2012-06-05 20:04:46	2012-06-05 20:04:46	4	4	4	253			23		3			yes	adult_present_and_willing	4
uuid:08631be1-4c82-4d01-ba87-1c90732bc224	anonymousUser	2012-06-05 20:04:51		2012-06-05 20:04:51			1	2012-06-05 20:04:51	2012-06-05 20:04:51	4	4	2	254		-73.1926131248	23	305.0000000000	3	19.7355866432	4.6410000000	yes	adult_present_and_willing	4
uuid:48cee966-8310-4bd3-8f81-5ff2e12b7d65	anonymousUser	2012-06-05 20:04:52		2012-06-05 20:04:52			1	2012-06-05 20:04:52	2012-06-05 20:04:52	4	4	88	254			23		3			na	adult_present_and_unwilling	4
uuid:3837e31f-7f26-4af9-9bef-17b7d3705059	anonymousUser	2012-06-05 20:04:53		2012-06-05 20:04:53			1	2012-06-05 20:04:53	2012-06-05 20:04:53	4	4	2	255		-73.1930208206	23	314.0000000000	3	19.7371745110	4.6410000000	yes	adult_present_and_willing	4
uuid:3def0876-27b3-4d23-96fd-0aef36ab4398	anonymousUser	2012-06-05 20:04:59		2012-06-05 20:04:59			1	2012-06-05 20:04:59	2012-06-05 20:04:59	4	4	2	256		-73.1931495666	23	305.0000000000	3	19.7371852398	4.6410000000	yes	adult_present_and_willing	4
uuid:f5d54c16-9738-4084-abb8-f99bd7022d85	anonymousUser	2012-06-05 20:05:03		2012-06-05 20:05:03			1	2012-06-05 20:05:03	2012-06-05 20:05:03	4	4	6	257	Se yom moun 13 ans ki ba nou enfomasyon sa yo	-73.1931281090	23	309.0000000000	3	19.7374320030	4.6410000000	other	no_adult_present	4
uuid:a3c0becd-01fe-4901-b398-62347fdee412	anonymousUser	2012-06-05 20:05:10		2012-06-05 20:05:10			1	2012-06-05 20:05:10	2012-06-05 20:05:10	4	4	5	258		-73.1934499741	23	310.0000000000	3	19.7375071049	4.6410000000	yes	adult_present_and_willing	4
uuid:590bb4f7-cf63-4601-926f-1114946b916a	anonymousUser	2012-06-05 20:05:18		2012-06-05 20:05:18			1	2012-06-05 20:05:18	2012-06-05 20:05:18	4	4	5	259		-73.1936860085	23	317.0000000000	3	19.7379899025	4.6410000000	yes	adult_present_and_willing	4
uuid:98965eeb-ab4f-42b9-8c24-909192bf2f37	anonymousUser	2012-06-05 20:05:23		2012-06-05 20:05:23			1	2012-06-05 20:05:23	2012-06-05 20:05:23	4	4	6	260		-73.1955313683	23	292.0000000000	3	19.7382581234	4.6410000000	yes	adult_present_and_willing	4
uuid:1f4503b0-0253-47b7-8771-3dd27b4f1033	anonymousUser	2012-06-05 20:05:29		2012-06-05 20:05:29			1	2012-06-05 20:05:29	2012-06-05 20:05:29	5	4	2	261		-73.2074618340	7	450.0000000000	3	19.7480642796	9.4871710000	yes	adult_present_and_willing	3
uuid:93f26668-085b-4936-b499-957b4cca8c0b	anonymousUser	2012-06-05 20:05:34		2012-06-05 20:05:34			1	2012-06-05 20:05:34	2012-06-05 20:05:34	5	4	2	262		-73.2076978683	7	462.0000000000	3	19.7482788563	9.4871710000	yes	adult_present_and_willing	3
uuid:7a79cc4f-01f2-4094-860d-dfaf1dce77e0	anonymousUser	2012-06-05 20:05:37		2012-06-05 20:05:37			1	2012-06-05 20:05:37	2012-06-05 20:05:37	5	4	4	264		-73.2096719742	7	512.0000000000	3	19.7490298748	4.6410000000	yes	adult_present_and_willing	3
uuid:aec58615-ae5e-49a1-8001-ce5163aafdcc	anonymousUser	2012-06-05 20:05:41		2012-06-05 20:05:41			1	2012-06-05 20:05:41	2012-06-05 20:05:41	5	4	4	266		-73.2105517387	7	456.0000000000	3	19.7498559952	4.6410000000	yes	adult_present_and_willing	3
uuid:f28f0507-a1f0-477c-87bb-30c2fcd37c29	anonymousUser	2012-06-05 20:05:45		2012-06-05 20:05:45			1	2012-06-05 20:05:45	2012-06-05 20:05:45	5	4	5	268		-73.2113242149	7	489.0000000000	3	19.7501349449	4.6410000000	yes	adult_present_and_willing	3
uuid:740f6a13-1b57-4428-a9fe-831f8292c4a8	anonymousUser	2012-06-05 20:06:13		2012-06-05 20:06:13			1	2012-06-05 20:06:13	2012-06-05 20:06:13	2	4	7	215		-72.4276256561	14	91.0000000000	2	19.6986472607	9.4871710000	yes	adult_present_and_willing	1
uuid:67c44e0e-972c-4a6b-9bf4-ae5a4b1f1b95	anonymousUser	2012-06-06 13:41:02		2012-06-06 13:41:02			1	2012-06-06 13:41:02	2012-06-06 13:41:02	4	5	4	213		-73.1574440002	25	264.0000000000	3	19.7148478031	45.5991740000	yes	adult_present_and_willing	2
uuid:46e5feb1-caeb-4cc3-8b7a-7d2d05bd2cb2	anonymousUser	2012-06-06 13:41:12		2012-06-06 13:41:12			1	2012-06-06 13:41:12	2012-06-06 13:41:12	4	5	4	214		-73.1574440002	25	259.0000000000	3	19.7143650055	45.5991740000	yes	adult_present_and_willing	2
uuid:6be63796-bd64-4aee-99c0-e52209e9b068	anonymousUser	2012-06-06 13:41:22		2012-06-06 13:41:22			1	2012-06-06 13:41:22	2012-06-06 13:41:22	4	5	7	215		-73.1575512886	25	167.0000000000	3	19.7140431404	45.5991740000	yes	adult_present_and_willing	2
uuid:12e688a0-8842-4926-a394-052748777b7d	anonymousUser	2012-06-06 13:41:28		2012-06-06 13:41:28			1	2012-06-06 13:41:28	2012-06-06 13:41:28	4	5	5	216		-73.1562423706	25	167.0000000000	3	19.7139894962	45.5991740000	yes	adult_present_and_willing	2
uuid:7b2fd72a-d8a6-4ea6-9385-b01e6209d618	anonymousUser	2012-06-06 13:41:36		2012-06-06 13:41:36			1	2012-06-06 13:41:36	2012-06-06 13:41:36	4	5	88	217		-73.1560921669	25	207.0000000000	3	19.7144615650	27.9749830000	other	no_adult_present	2
uuid:63fd5405-d4ad-44a7-8c1e-c4d68b0d71ff	anonymousUser	2012-06-06 13:41:37		2012-06-06 13:41:37			1	2012-06-06 13:41:37	2012-06-06 13:41:37	4	5	4	218		-73.1539893150	25	183.0000000000	3	19.7134208679	45.5991740000	other	adult_present_and_unwilling	2
uuid:0e8f459b-e83f-46b1-a58b-66389dafdba3	anonymousUser	2012-06-06 13:41:46		2012-06-06 13:41:46			1	2012-06-06 13:41:46	2012-06-06 13:41:46	4	5	88	219		-73.1539249420	25	251.0000000000	3	19.7134101391	27.9749830000	other	no_adult_present	2
uuid:13e8a3cd-5976-4bd9-9acd-682dd493e910	anonymousUser	2012-06-06 13:41:49		2012-06-06 13:41:49			1	2012-06-06 13:41:49	2012-06-06 13:41:49	4	5	4	220		-73.1533455849	25	235.0000000000	3	19.7129595280	98.3470600000	yes	adult_present_and_willing	2
uuid:74f78d23-eb42-42eb-af8b-89a2435e0022	anonymousUser	2012-06-06 13:41:56		2012-06-06 13:41:56			1	2012-06-06 13:41:56	2012-06-06 13:41:56	4	5	4	221		-73.1532597542	25	234.0000000000	3	19.7127556801	98.3470600000	yes	adult_present_and_willing	2
uuid:35888e41-008a-4440-89ba-ee5124aaf158	anonymousUser	2012-06-06 13:42:01		2012-06-06 13:42:01			1	2012-06-06 13:42:01	2012-06-06 13:42:01	4	5	3	222		-73.1535387039	25	186.0000000000	3	19.7123372555	45.5991740000	yes	adult_present_and_willing	2
uuid:867d1120-6979-46a1-96ef-d9cd1ac90f03	anonymousUser	2012-06-06 13:42:06		2012-06-06 13:42:06			1	2012-06-06 13:42:06	2012-06-06 13:42:06	4	5	88	223		-73.1534528732	25	203.0000000000	3	19.7119510174	27.9749830000	na	no_adult_present	2
uuid:b51e496a-853e-47d8-a235-8f11ecda80c5	anonymousUser	2012-06-06 13:42:07		2012-06-06 13:42:07			1	2012-06-06 13:42:07	2012-06-06 13:42:07	4	5	1	224		-73.1531310081	25	201.0000000000	3	19.7126591206	98.3470600000	yes	adult_present_and_willing	2
uuid:f4594a7e-9b4c-4a01-9680-f1b004bd772c	anonymousUser	2012-06-06 14:12:03		2012-06-06 14:12:03			1	2012-06-06 14:12:03	2012-06-06 14:12:03	5	2	6	73		-73.1857037544	14	857.0000000000	3	19.7611212730	27.9749830000	yes	adult_present_and_willing	4
uuid:2b53151b-2463-43ce-a197-227a8a3be860	anonymousUser	2012-06-06 14:12:22		2012-06-06 14:12:22			1	2012-06-06 14:12:22	2012-06-06 14:12:22	5	2	6	74		-73.1869912148	14	858.0000000000	3	19.7601342201	364.0434300000	yes	adult_present_and_willing	4
uuid:b4240c32-23b1-40a7-8b01-2482f466bf24	anonymousUser	2012-06-06 14:12:35		2012-06-06 14:12:35			1	2012-06-06 14:12:35	2012-06-06 14:12:35	5	2	4	75		-73.1857466698	14	814.0000000000	3	19.7600269318	27.9749830000	yes	adult_present_and_willing	4
uuid:c6812469-1520-421e-81a3-a58fa91fc90c	anonymousUser	2012-06-06 14:12:58		2012-06-06 14:12:58			1	2012-06-06 14:12:58	2012-06-06 14:12:58	5	2	6	76		-73.1855964661	14	824.0000000000	3	19.7601985931	9.4871710000	yes	adult_present_and_willing	4
uuid:361801b7-9713-4d4f-8ab3-70d63a1efa55	anonymousUser	2012-06-06 14:13:05		2012-06-06 14:13:05			1	2012-06-06 14:13:05	2012-06-06 14:13:05	5	2	88	77		-73.1852746010	14	838.0000000000	3	19.7611749172	9.4871710000	na	no_adult_present	4	pers abs
uuid:0a527ec0-377a-4e46-a5f8-4f43ffd86e34	anonymousUser	2012-06-06 14:13:06		2012-06-06 14:13:06			1	2012-06-06 14:13:06	2012-06-06 14:13:06	5	2	6	78		-73.1854677200	14	837.0000000000	3	19.7617864609	181.9434200000	yes	adult_present_and_willing	4
uuid:1296b09b-93c1-4ff1-9b66-c4992c0d8762	anonymousUser	2012-06-06 14:13:18		2012-06-06 14:13:18			1	2012-06-06 14:13:18	2012-06-06 14:13:18	5	2	3	79		-73.1848239899	14	855.0000000000	3	19.7615933418	27.9749830000	yes	adult_present_and_willing	4
uuid:38cbfa98-fb63-4bd5-aaf8-0ae33259beba	anonymousUser	2012-06-06 14:13:23		2012-06-06 14:13:23			1	2012-06-06 14:13:23	2012-06-06 14:13:23	5	2	7	80		-73.1846737862	14	869.0000000000	3	19.7616147995	4.6410000000	yes	adult_present_and_willing	4
uuid:12b1bf62-5e3a-4063-a411-2c827cb28cd2	anonymousUser	2012-06-06 14:13:32		2012-06-06 14:13:32			1	2012-06-06 14:13:32	2012-06-06 14:13:32	5	2	7	81		-73.1843948364	14	852.0000000000	3	19.7616255283	9.4871710000	yes	adult_present_and_willing	4
uuid:269e63b9-588c-40e7-ad23-1be32b288c2f	anonymousUser	2012-06-06 14:13:44		2012-06-06 14:13:44			1	2012-06-06 14:13:44	2012-06-06 14:13:44	5	2	6	82		-73.1837081909	14	842.0000000000	3	19.7614860535	9.4871710000	yes	adult_present_and_willing	4
uuid:177ba436-c03d-458b-83ca-68be9d4c2f85	anonymousUser	2012-06-06 16:13:54		2012-06-06 16:13:54			1	2012-06-06 16:13:54	2012-06-06 16:13:54	4	2	3	83		-73.1796741486	19	852.0000000000	3	19.7584068775	98.3470600000	yes	adult_present_and_willing	1
uuid:b90103aa-350b-4ae4-8299-1357b3e0a607	anonymousUser	2012-06-06 16:14:00		2012-06-06 16:14:00			1	2012-06-06 16:14:00	2012-06-06 16:14:00	4	2	9	84		-73.1789875030	19	824.0000000000	3	19.7573339939	4.6410000000	yes	adult_present_and_willing	1
uuid:145c56db-721b-454d-b2f8-3ae99196dd7e	anonymousUser	2012-06-06 16:14:14		2012-06-06 16:14:14			1	2012-06-06 16:14:14	2012-06-06 16:14:14	4	2	8	85		-73.1793093681	19	828.0000000000	3	19.7569477558	364.0434300000	yes	adult_present_and_willing	1
uuid:75f3e6d1-3adf-4494-9295-ca8001bebecd	anonymousUser	2012-06-06 16:14:21		2012-06-06 16:14:21			1	2012-06-06 16:14:21	2012-06-06 16:14:21	4	2	7	86		-73.1794381142	19	809.0000000000	3	19.7571086884	9.4871710000	yes	adult_present_and_willing	1
uuid:1aef472c-4d9e-4709-808d-b98cf7797011	anonymousUser	2012-06-06 16:14:29		2012-06-06 16:14:29			1	2012-06-06 16:14:29	2012-06-06 16:14:29	4	2	4	87		-73.1788372993	19	834.0000000000	3	19.7568833828	27.9749830000	yes	adult_present_and_willing	1
uuid:0bd82b01-1999-435c-bf39-f8e21add5d39	anonymousUser	2012-06-06 16:14:38		2012-06-06 16:14:38			1	2012-06-06 16:14:38	2012-06-06 16:14:38	4	2	2	88		-73.1787514687	19	831.0000000000	3	19.7568619251	27.9749830000	yes	adult_present_and_willing	1
uuid:c3575abc-f094-4ec1-81c6-651752ec324a	anonymousUser	2012-06-06 16:14:43		2012-06-06 16:14:43			1	2012-06-06 16:14:43	2012-06-06 16:14:43	4	2	3	89		-73.1789445877	19	832.0000000000	3	19.7568941116	9.4871710000	yes	adult_present_and_willing	1
uuid:f18fbc2d-ea99-4554-a2ae-6e837a882c13	anonymousUser	2012-06-06 16:14:48		2012-06-06 16:14:48			1	2012-06-06 16:14:48	2012-06-06 16:14:48	4	2	3	90		-73.1786012650	19	831.0000000000	3	19.7567760944	45.5991740000	yes	adult_present_and_willing	1
uuid:a5017e2e-484e-4f57-a865-089e85515883	anonymousUser	2012-06-06 16:14:53		2012-06-06 16:14:53			1	2012-06-06 16:14:53	2012-06-06 16:14:53	4	2	88	91		-73.1788158417	19	831.0000000000	3	19.7569048405	45.5991740000	no	adult_present_and_unwilling	1	pers refusee
uuid:ffc3a975-a350-4a3b-a7f0-aff6afa69cba	anonymousUser	2012-06-06 16:19:38		2012-06-06 16:19:38			1	2012-06-06 16:19:38	2012-06-06 16:19:38	6	4	4	335		-73.1589245796	22	269.0000000000	3	19.7264134884	4.6410000000	yes	adult_present_and_willing	1
uuid:f2b0cfc5-23b1-42f6-b7f9-74792b3fa9b6	anonymousUser	2012-06-06 16:20:43		2012-06-06 16:20:43			1	2012-06-06 16:20:43	2012-06-06 16:20:43	6	4	4	334		-73.1589245796	22	261.0000000000	3	19.7255015373	4.6410000000	yes	adult_present_and_willing	1
uuid:5355ae43-edac-4205-bf6d-d83af14079aa	anonymousUser	2012-06-06 16:21:06		2012-06-06 16:21:06			1	2012-06-06 16:21:06	2012-06-06 16:21:06	6	4	88	333		-73.1590747833	22	268.0000000000	3	19.7253835201	4.6410000000	na	no_adult_present	1
uuid:0e80da3d-5455-4ade-a06e-2a2abaa1909b	anonymousUser	2012-06-06 16:21:08		2012-06-06 16:21:08			1	2012-06-06 16:21:08	2012-06-06 16:21:08	6	4	4	332		-73.1591606140	22	260.0000000000	3	19.7247290611	4.6410000000	yes	adult_present_and_willing	1
uuid:f91debf1-c36b-44f5-b5a6-2d186a024f3a	anonymousUser	2012-06-06 16:21:16		2012-06-06 16:21:16			1	2012-06-06 16:21:16	2012-06-06 16:21:16	6	4	3	331		-73.1593322754	22	266.0000000000	3	19.7263705730	4.6410000000	yes	adult_present_and_willing	1
uuid:602d8e44-7e27-413b-aa73-09b47caa51d2	anonymousUser	2012-06-06 16:21:22		2012-06-06 16:21:22			1	2012-06-06 16:21:22	2012-06-06 16:21:22	6	4	9	330			22		3			yes	no_adult_present	1	Pa gen gwo moun se yon ti moun nan kay la ki bonm enfomasyon sa yo
uuid:f0b8b40c-9f9a-487a-a166-7bb6802e359e	anonymousUser	2012-06-06 16:21:41		2012-06-06 16:21:41			1	2012-06-06 16:21:41	2012-06-06 16:21:41	6	4	4	329		-73.1595253944	22	266.0000000000	3	19.7262740135	4.6410000000	other	no_adult_present	1
uuid:ca827de8-7c06-4137-a4b6-73ebced2135a	anonymousUser	2012-06-06 16:26:02		2012-06-06 16:26:02			1	2012-06-06 16:26:02	2012-06-06 16:26:02	6	3	5	109		-73.1599330902	21	308.0000000000	3	19.7274971008	27.9749830000	yes	adult_present_and_willing	4
uuid:cdc05e5b-c58a-4324-9d75-0013501e2fe6	anonymousUser	2012-06-06 16:26:14		2012-06-06 16:26:14			1	2012-06-06 16:26:14	2012-06-06 16:26:14	6	3	3	110		-73.1600403786	21	290.0000000000	3	19.7274541855	9.4871710000	yes	adult_present_and_willing	4
uuid:1d4ed58e-32a9-4fad-b78a-d4f561b0c7ad	anonymousUser	2012-06-06 16:26:25		2012-06-06 16:26:25			1	2012-06-06 16:26:25	2012-06-06 16:26:25	6	3	2	111		-73.1598043442	21	294.0000000000	3	19.7278404236	9.4871710000	yes	adult_present_and_willing	4
uuid:42399433-c208-4f8a-bac1-95171fa0fc50	anonymousUser	2012-06-06 16:26:31		2012-06-06 16:26:31			1	2012-06-06 16:26:31	2012-06-06 16:26:31	6	3	3	112		-73.1600832939	21	341.0000000000	3	19.7278404236	98.3470600000	yes	adult_present_and_willing	4
uuid:71fa8dc4-825d-4372-8dff-9ff6cb8db6b7	anonymousUser	2012-06-06 16:26:39		2012-06-06 16:26:39			1	2012-06-06 16:26:39	2012-06-06 16:26:39	6	3	1	113		-73.1599330902	21	273.0000000000	3	19.7279584408	9.4871710000	other	adult_present_and_willing	4	Li se yon granmoun ki pa la pale
uuid:4d9b95ad-69c7-4c99-886a-f71bbca19c03	anonymousUser	2012-06-06 16:26:40		2012-06-06 16:26:40			1	2012-06-06 16:26:40	2012-06-06 16:26:40	6	3	6	114		-73.1601905823	21	274.0000000000	3	19.7279047966	181.9434200000	yes	adult_present_and_willing	4
uuid:4727a9fa-eab5-489e-bd57-a7fb95965222	anonymousUser	2012-06-06 16:26:50		2012-06-06 16:26:50			1	2012-06-06 16:26:50	2012-06-06 16:26:50	6	3	88	115		-73.1601476669	21	314.0000000000	3	19.7276902199	98.3470600000	other	no_adult_present	4
uuid:1e156095-8b3e-4671-aefa-883e84025c02	anonymousUser	2012-06-06 16:26:51		2012-06-06 16:26:51			1	2012-06-06 16:26:51	2012-06-06 16:26:51	6	3	2	116		-73.1615638733	21	279.0000000000	3	19.7281301022	181.9434200000	yes	adult_present_and_willing	4
uuid:195e1dc1-9b84-4185-9b4d-cf20089bc36d	anonymousUser	2012-06-06 17:32:08		2012-06-06 17:32:08			1	2012-06-06 17:32:08	2012-06-06 17:32:08	5	5	4	151		-73.1673574448	24	270.0000000000	3	19.7328507900	27.9749830000	yes	adult_present_and_willing	1
uuid:7c4e9e40-2761-41d3-b720-1be317c16631	anonymousUser	2012-06-06 17:32:20		2012-06-06 17:32:20			1	2012-06-06 17:32:20	2012-06-06 17:32:20	5	5	88	152	ok	-73.1676578522	24	293.0000000000	3	19.7327864170	4.6410000000	na	no_adult_present	1	k
uuid:5f134db5-3526-4aaa-a070-05a8cc7f4449	anonymousUser	2012-06-06 17:32:21		2012-06-06 17:32:21			1	2012-06-06 17:32:21	2012-06-06 17:32:21	5	5	4	153		-73.1689667702	24	326.0000000000	3	19.7323894501	4.6410000000	yes	adult_present_and_willing	1
uuid:14dd637e-8365-4cf3-b036-93b6bb26e76d	anonymousUser	2012-06-06 17:32:34		2012-06-06 17:32:34			1	2012-06-06 17:32:34	2012-06-06 17:32:34	5	5	2	154		-73.1688165665	24	320.0000000000	3	19.7324430943	9.4871710000	yes	adult_present_and_willing	1
uuid:1eab6c2e-3dd9-4d95-b8e2-6b6797c5fe66	anonymousUser	2012-06-06 17:33:20		2012-06-06 17:33:20			1	2012-06-06 17:33:20	2012-06-06 17:33:20	5	5	4	225		-73.1577014923	10	188.0000000000	3	19.7150838375	9.4871710000	yes	adult_present_and_willing	1
uuid:0d3ce16f-d95a-4acc-80c1-8ea6aa203a7b	anonymousUser	2012-06-06 17:33:42		2012-06-06 17:33:42			1	2012-06-06 17:33:42	2012-06-06 17:33:42	5	5	4	226		-73.1574010849	10	242.0000000000	3	19.7153842449	9.4871710000	yes	adult_present_and_willing	1
uuid:354161a7-11fb-4aa3-9505-35c263f92a2c	anonymousUser	2012-06-06 17:34:44		2012-06-06 17:34:44			1	2012-06-06 17:34:44	2012-06-06 17:34:44	5	5	2	227		-73.1584525108	10	213.0000000000	3	19.7154057026	9.4871710000	yes	adult_present_and_willing	1
uuid:e5312122-dc9a-40b0-8276-4647c0ac0f09	anonymousUser	2012-06-06 17:34:52		2012-06-06 17:34:52			1	2012-06-06 17:34:52	2012-06-06 17:34:52	5	5	88	228		-73.1587958336	10	195.0000000000	3	19.7161459923	98.3470600000	other	no_adult_present	1
uuid:f831ec66-cb9f-4cc5-8c3c-9b0f9ea2495b	anonymousUser	2012-06-06 17:34:52		2012-06-06 17:34:52			1	2012-06-06 17:34:52	2012-06-06 17:34:52	5	5	5	229		-73.1589460373	10	221.0000000000	3	19.7156095505	45.5991740000	yes	adult_present_and_willing	1
uuid:96467a6c-0aa9-4419-8bb4-a185874f38cc	anonymousUser	2012-06-06 17:35:02		2012-06-06 17:35:02			1	2012-06-06 17:35:02	2012-06-06 17:35:02	5	5	2	230		-73.1592249870	10	219.0000000000	3	19.7163927555	181.9434200000	yes	adult_present_and_willing	1
uuid:a64bf95f-6838-4e4c-83d5-37431d8c7410	anonymousUser	2012-06-06 17:35:06		2012-06-06 17:35:06			1	2012-06-06 17:35:06	2012-06-06 17:35:06	5	5	2	231		-73.1601691246	10	218.0000000000	3	19.7169721127	98.3470600000	yes	adult_present_and_willing	1
uuid:79788fe8-fac1-4a5e-b8ec-e5599015d855	anonymousUser	2012-06-06 17:35:47		2012-06-06 17:35:47			1	2012-06-06 17:35:47	2012-06-06 17:35:47	5	5	88	232		-73.1608343124	10	254.0000000000	3	19.7171115875	45.5991740000	other	no_adult_present	1
uuid:a8bb2676-21af-418c-be06-341b81bbf4c6	anonymousUser	2012-06-06 17:35:48		2012-06-06 17:35:48			1	2012-06-06 17:35:48	2012-06-06 17:35:48	5	5	3	233		-73.1614780426	10	208.0000000000	3	19.7174334526	27.9749830000	yes	adult_present_and_willing	1
uuid:3a761ce7-9598-4e8d-a271-e85926643ced	anonymousUser	2012-06-06 17:35:56		2012-06-06 17:35:56			1	2012-06-06 17:35:56	2012-06-06 17:35:56	5	5	5	234		-73.1615424156	10	237.0000000000	3	19.7170901299	27.9749830000	yes	adult_present_and_willing	1
uuid:182552c8-f847-4684-a9a7-7c0a2b0997e4	anonymousUser	2012-06-06 17:40:19		2012-06-06 17:40:19			1	2012-06-06 17:40:19	2012-06-06 17:40:19	5	5	2	164		-73.1873774528	11	302.0000000000	3	19.7310805321	9.4871710000	yes	adult_present_and_willing	3
uuid:ce8e8670-9428-472e-aa5b-648dfe2fa9fb	anonymousUser	2012-06-06 17:40:26		2012-06-06 17:40:26			1	2012-06-06 17:40:26	2012-06-06 17:40:26	5	5	3	165		-73.1877207756	11	297.0000000000	3	19.7302222252	27.9749830000	yes	adult_present_and_willing	3
uuid:661c834d-e404-44bb-a710-6a3d21051914	anonymousUser	2012-06-06 17:41:38		2012-06-06 17:41:38			1	2012-06-06 17:41:38	2012-06-06 17:41:38	5	5	4	155		-73.1694602966	24	321.0000000000	3	19.7334516048	4.6410000000	yes	adult_present_and_willing	1	ok
uuid:4fa8db79-1eef-4afe-8583-659eaad3c3d6	anonymousUser	2012-06-06 17:41:48		2012-06-06 17:41:48			1	2012-06-06 17:41:48	2012-06-06 17:41:48	5	5	4	156		-73.1689453125	24	335.0000000000	3	19.7337305546	98.3470600000	yes	adult_present_and_willing	1
uuid:601c7ecc-8695-41cf-ba38-1e97381c5c4e	anonymousUser	2012-06-06 17:42:28		2012-06-06 17:42:28			1	2012-06-06 17:42:28	2012-06-06 17:42:28	5	5	3	157		-73.1718420982	24	312.0000000000	3	19.7320783138	4.6410000000	yes	adult_present_and_willing	1
uuid:f673ae6f-6279-4d2e-be44-9c93ab06377a	anonymousUser	2012-06-06 17:42:40		2012-06-06 17:42:40			1	2012-06-06 17:42:40	2012-06-06 17:42:40	5	5	88	158		-73.1714558601	24	351.0000000000	3	19.7302758694	9.4871710000	na	no_adult_present	1
uuid:e36c04ee-9193-46f8-a03f-9f3b807fa735	anonymousUser	2012-06-06 17:42:41		2012-06-06 17:42:41			1	2012-06-06 17:42:41	2012-06-06 17:42:41	5	5	8	159		-73.1716704369	24	319.0000000000	3	19.7302222252	4.6410000000	other	no_adult_present	1
uuid:59bd5aee-3c3c-4444-8370-343aa67ae357	anonymousUser	2012-06-06 17:42:46		2012-06-06 17:42:46			1	2012-06-06 17:42:46	2012-06-06 17:42:46	5	5	4	160		-73.1873559952	11	295.0000000000	3	19.7306299210	4.6410000000	yes	adult_present_and_willing	3
uuid:99c2359a-c20a-4afb-8d65-b39a07cb35c0	anonymousUser	2012-06-06 17:42:55		2012-06-06 17:42:55			1	2012-06-06 17:42:55	2012-06-06 17:42:55	5	5	4	161		-73.1871199608	11	305.0000000000	3	19.7309088707	4.6410000000	yes	adult_present_and_willing	3
uuid:abb503a5-68cd-4a0f-93d6-1ef59815a9ad	anonymousUser	2012-06-06 17:43:02		2012-06-06 17:43:02			1	2012-06-06 17:43:02	2012-06-06 17:43:02	5	5	4	162			11		3			yes	adult_present_and_willing	3
uuid:a3e2dfea-97c5-425d-9340-1e645632f042	anonymousUser	2012-06-06 17:43:03		2012-06-06 17:43:03			1	2012-06-06 17:43:03	2012-06-06 17:43:03	5	5	4	163		-73.1877851486	11	292.0000000000	3	19.7311341763	9.4871710000	yes	adult_present_and_willing	3
uuid:f36bc624-b2ba-4268-8d8c-352862f7d286	anonymousUser	2012-06-07 12:47:23		2012-06-07 12:47:23			1	2012-06-07 12:47:23	2012-06-07 12:47:23	4	3	8	117		-73.2245206833	6	524.0000000000	3	19.7552633286	98.3470600000	yes	adult_present_and_willing	1
uuid:42c181d9-8a6a-467b-b471-5184cd9872b0	anonymousUser	2012-06-07 12:47:37		2012-06-07 12:47:37			1	2012-06-07 12:47:37	2012-06-07 12:47:37	4	3	15	118		-73.2236838341	6	532.0000000000	3	19.7550272942	45.5991740000	yes	adult_present_and_willing	1
uuid:5cd7a618-2403-43a9-9eeb-b81838ca2128	anonymousUser	2012-06-07 12:47:59		2012-06-07 12:47:59			1	2012-06-07 12:47:59	2012-06-07 12:47:59	4	3	3	119		-73.2233834267	6	527.0000000000	3	19.7549200058	364.0434300000	yes	adult_present_and_willing	1
uuid:0293a625-3264-4ad7-9756-fcc28852e2bd	anonymousUser	2012-06-07 12:48:05		2012-06-07 12:48:05			1	2012-06-07 12:48:05	2012-06-07 12:48:05	4	3	3	120		-73.2235121727	6	502.0000000000	3	19.7545123100	98.3470600000	yes	adult_present_and_willing	1
uuid:d4d4fef5-dca3-4541-8860-483dc8236168	anonymousUser	2012-06-07 12:48:11		2012-06-07 12:48:11			1	2012-06-07 12:48:11	2012-06-07 12:48:11	4	3	88	121		-73.2234907150	6	532.0000000000	3	19.7545659542	27.9749830000	other	no_adult_present	1
uuid:665fb8bd-b2f3-4167-970c-add9e1548e0e	anonymousUser	2012-06-07 12:48:12		2012-06-07 12:48:12			1	2012-06-07 12:48:12	2012-06-07 12:48:12	4	3	5	122		-73.2255935669	6	530.0000000000	3	19.7545444965	27.9749830000	other	no_adult_present	1	Se timoun 16ans li ban nou enfo.
uuid:54e26320-f751-447c-825b-f4a423e0accb	anonymousUser	2012-06-07 12:48:19		2012-06-07 12:48:19			1	2012-06-07 12:48:19	2012-06-07 12:48:19	4	3	3	123		-73.2256793976	6	528.0000000000	3	19.7545659542	45.5991740000	yes	adult_present_and_willing	1
uuid:9918eb63-223f-4451-93d3-5c3da8de21ef	anonymousUser	2012-06-07 12:48:26		2012-06-07 12:48:26			1	2012-06-07 12:48:26	2012-06-07 12:48:26	4	3	6	124		-73.2255721092	6	533.0000000000	3	19.7545123100	45.5991740000	yes	adult_present_and_willing	1
uuid:3e5c8eae-331b-4a59-9c93-89506eaced0b	anonymousUser	2012-06-07 12:48:34		2012-06-07 12:48:34			1	2012-06-07 12:48:34	2012-06-07 12:48:34	4	3	5	125		-73.2253146172	6	521.0000000000	3	19.7500598431	181.9434200000	yes	adult_present_and_willing	1
uuid:bae7e531-df0f-4994-b13a-234b08894f13	anonymousUser	2012-06-07 12:48:42		2012-06-07 12:48:42			1	2012-06-07 12:48:42	2012-06-07 12:48:42	4	3	7	126		-73.2246708870	6	496.0000000000	3	19.7492444515	98.3470600000	yes	adult_present_and_willing	1
uuid:56ae4812-7839-4807-928a-1c4b9a05b7e4	anonymousUser	2012-06-07 13:50:48		2012-06-07 13:50:48			1	2012-06-07 13:50:48	2012-06-07 13:50:48	3	1	5	1			2		3			yes	adult_present_and_willing	2
uuid:0f76f8cd-dbfb-4182-9358-ed4509e04568	anonymousUser	2012-06-07 13:50:57		2012-06-07 13:50:57			1	2012-06-07 13:50:57	2012-06-07 13:50:57	2	1	11	3		-73.2880568504	2	427.0000000000	3	19.6778011322	4.6410000000	yes	adult_present_and_willing	2
uuid:ec9d90bc-741d-4763-939f-501833780a52	anonymousUser	2012-06-07 13:51:16		2012-06-07 13:51:16			1	2012-06-07 13:51:16	2012-06-07 13:51:16	3	1	3	3		-73.2880139351	2	446.0000000000	3	19.6778333187	4.6410000000	yes	adult_present_and_willing	2
uuid:4b642b8e-ab32-421e-b46e-5505946d62cf	anonymousUser	2012-06-07 13:51:22		2012-06-07 13:51:22			1	2012-06-07 13:51:22	2012-06-07 13:51:22	3	1	88	4		-73.2880568504	2	437.0000000000	3	19.6772646904	4.6410000000	na	no_adult_present	2
uuid:f0dd3156-b6d9-490f-bb95-929c7d84b32f	anonymousUser	2012-06-07 13:51:23		2012-06-07 13:51:23			1	2012-06-07 13:51:23	2012-06-07 13:51:23	3	1	7	5		-73.2878208160	2	405.0000000000	3	19.6754944324	4.6410000000	yes	adult_present_and_willing	2
uuid:b1b249b6-f82d-4c95-a793-876260a2f40c	anonymousUser	2012-06-07 13:51:38		2012-06-07 13:51:38			1	2012-06-07 13:51:38	2012-06-07 13:51:38	3	1	3	6		-73.2878422737	2	430.0000000000	3	19.6752583981	4.6410000000	yes	adult_present_and_willing	2
uuid:27be31e2-9ac9-47e1-9186-523226e8b3dc	anonymousUser	2012-06-07 13:51:44		2012-06-07 13:51:44			1	2012-06-07 13:51:44	2012-06-07 13:51:44	3	1	1	7		-73.2873058319	2	409.0000000000	3	19.6749043465	4.6410000000	yes	adult_present_and_willing	2
uuid:6e3bb255-217b-4a83-bffb-e2ad7b8f63b4	anonymousUser	2012-06-07 13:51:49		2012-06-07 13:51:49			1	2012-06-07 13:51:49	2012-06-07 13:51:49	3	1	8	8		-73.2872843742	2	441.0000000000	3	19.6750652790	4.6410000000	yes	adult_present_and_willing	2
uuid:234045b4-b02d-498d-ada0-0addc11d8cef	anonymousUser	2012-06-07 13:52:00		2012-06-07 13:52:00			1	2012-06-07 13:52:00	2012-06-07 13:52:00	3	1	5	9		-73.2865118980	2	420.0000000000	3	19.6761381626	4.6410000000	yes	adult_present_and_willing	2
uuid:3eb75506-2c9d-4718-9fa7-29e3d9bb14ee	anonymousUser	2012-06-07 13:52:14		2012-06-07 13:52:14			1	2012-06-07 13:52:14	2012-06-07 13:52:14	3	1	5	10		-73.2864046097	2	430.0000000000	3	19.6764278412	4.6410000000	yes	adult_present_and_willing	2
uuid:a50ede4a-bcf8-4161-af97-67814fe83d3e	anonymousUser	2012-06-07 13:52:54		2012-06-07 13:52:54			1	2012-06-07 13:52:54	2012-06-07 13:52:54	2	1	3	11		-73.2618999481	1	416.0000000000	3	19.6672224998	4.6410000000	yes	adult_present_and_willing	1
uuid:f97a99ab-ab37-455a-9513-5e5246f63ffe	anonymousUser	2012-06-07 13:53:05		2012-06-07 13:53:05			1	2012-06-07 13:53:05	2012-06-07 13:53:05	2	1	3	12		-73.2618784904	1	420.0000000000	3	19.6671903133	4.6410000000	yes	adult_present_and_willing	1
uuid:2a00abec-3d4e-4313-ba9f-145c52d65eca	anonymousUser	2012-06-07 13:53:09		2012-06-07 13:53:09			1	2012-06-07 13:53:09	2012-06-07 13:53:09	2	1	5	13		-73.2620716095	1	425.0000000000	3	19.6668577194	4.6410000000	yes	adult_present_and_willing	1
uuid:8cfd9b9a-bc1d-44b5-b4fb-58b12754ff19	anonymousUser	2012-06-07 13:53:21		2012-06-07 13:53:21			1	2012-06-07 13:53:21	2012-06-07 13:53:21	2	1	1	14		-73.2622647285	1	423.0000000000	3	19.6669864655	4.6410000000	yes	adult_present_and_willing	1
uuid:484f6827-cb55-4568-b00e-42cccc8e7864	anonymousUser	2012-06-07 13:53:23		2012-06-07 13:53:23			1	2012-06-07 13:53:23	2012-06-07 13:53:23	2	1	8	15		-73.2615566254	1	416.0000000000	1	19.6672546864	9.4871710000	yes	adult_present_and_willing	1
uuid:af10a3bf-152f-4c47-91a4-e5d43ea4434b	anonymousUser	2012-06-07 13:53:32		2012-06-07 13:53:32			1	2012-06-07 13:53:32	2012-06-07 13:53:32	2	1	2	16		-73.2611489296	1	414.0000000000	3	19.6673941612	9.4871710000	yes	adult_present_and_willing	1
uuid:1673929d-c177-4040-a8c6-b2151730f2ac	anonymousUser	2012-06-07 13:53:41		2012-06-07 13:53:41			1	2012-06-07 13:53:41	2012-06-07 13:53:41	2	1	3	17		-73.2626080513	1	409.0000000000	3	19.6672010422	4.6410000000	yes	adult_present_and_willing	1
uuid:e23f632f-947c-4e8d-a448-3ae9569e3459	anonymousUser	2012-06-07 13:53:47		2012-06-07 13:53:47			1	2012-06-07 13:53:47	2012-06-07 13:53:47	2	1	2	18		-73.2624578476	1	407.0000000000	3	19.6670293808	9.4871710000	yes	adult_present_and_willing	1
uuid:be7c16ad-7b5b-43cd-9aac-9de5fa3d8d30	anonymousUser	2012-06-07 13:53:51		2012-06-07 13:53:51			1	2012-06-07 13:53:51	2012-06-07 13:53:51	2	1	4	19		-73.2659769058	1	379.0000000000	3	19.6664285660	4.6410000000	yes	adult_present_and_willing	1
uuid:6206abb5-0531-4345-a87f-6ba60cfbbc06	anonymousUser	2012-06-07 13:53:58		2012-06-07 13:53:58			1	2012-06-07 13:53:58	2012-06-07 13:53:58	2	1	7	20		-73.2677149773	1	457.0000000000	3	19.6660637856	4.6410000000	yes	adult_present_and_willing	1
uuid:82ced853-1b7f-438c-a335-2cbcea28dc4b	anonymousUser	2012-06-07 13:54:11		2012-06-07 13:54:11			1	2012-06-07 13:54:11	2012-06-07 13:54:11	2	1	6	21		-73.2707190514	1	412.0000000000	3	19.6672976017	4.6410000000	yes	adult_present_and_willing	1
uuid:f011afdc-203e-4599-86a9-2b41e1d4cbe3	anonymousUser	2012-06-07 13:54:16		2012-06-07 13:54:16			1	2012-06-07 13:54:16	2012-06-07 13:54:16	2	1	5	22		-73.2648825645	1	396.0000000000	3	19.6666109562	4.6410000000	yes	adult_present_and_willing	1
uuid:444652db-e31b-4013-9d06-c16e3202c92a	anonymousUser	2012-06-07 13:54:23		2012-06-07 13:54:23			1	2012-06-07 13:54:23	2012-06-07 13:54:23	3	1	10	23		-73.2629513741	2	409.0000000000	3	19.6668040752	4.6410000000	yes	adult_present_and_willing	2
uuid:fd2a9c64-c539-4be8-8a04-ec7f52bf19ce	anonymousUser	2012-06-07 13:54:38		2012-06-07 13:54:38			1	2012-06-07 13:54:38	2012-06-07 13:54:38	4	1	3	24		-73.1940507889	15	810.0000000000	3	19.7785019875	4.6410000000	yes	adult_present_and_willing	3
uuid:e7cbf0c5-5408-4d83-a761-0b00ffc146c0	anonymousUser	2012-06-07 13:54:42		2012-06-07 13:54:42			1	2012-06-07 13:54:42	2012-06-07 13:54:42	4	1	9	25		-73.1940507889	15	882.0000000000	3	19.7785878181	27.9749830000	yes	adult_present_and_willing	3
uuid:a4e82705-8c38-425c-9dbd-5ac937fdb5aa	anonymousUser	2012-06-07 13:54:52		2012-06-07 13:54:52			1	2012-06-07 13:54:52	2012-06-07 13:54:52	4	1	8	26		-73.1934499741	15	784.0000000000	3	19.7795963287	4.6410000000	yes	adult_present_and_willing	3
uuid:5f592045-758f-4fd9-b4d4-303c2093bbcc	anonymousUser	2012-06-07 13:55:02		2012-06-07 13:55:02			1	2012-06-07 13:55:02	2012-06-07 13:55:02	4	1	5	27		-73.1935358047	15	797.0000000000	3	19.7796285152	4.6410000000	yes	adult_present_and_willing	3
uuid:9ea1c439-8c10-45ed-b605-43bfe30059a4	anonymousUser	2012-06-07 13:55:10		2012-06-07 13:55:10			1	2012-06-07 13:55:10	2012-06-07 13:55:10	4	1	8	28		-73.1934070587	15	813.0000000000	3	19.7797036171	9.4871710000	yes	adult_present_and_willing	3
uuid:52d0a961-529b-4373-a653-2c0c0216c93c	anonymousUser	2012-06-07 13:55:25		2012-06-07 13:55:25			1	2012-06-07 13:55:25	2012-06-07 13:55:25	4	1	5	29		-73.1929779053	15	798.0000000000	3	19.7796714306	4.6410000000	yes	adult_present_and_willing	3
uuid:379ea809-ade8-40ee-9f9e-1e2f8c4f1c5c	anonymousUser	2012-06-07 13:55:44		2012-06-07 13:55:44			1	2012-06-07 13:55:44	2012-06-07 13:55:44	4	1	8	30		-73.1930208206	15	796.0000000000	3	19.7797787189	4.6410000000	yes	adult_present_and_willing	3
uuid:d11f3200-a2bf-4727-a097-85e99b56ba5b	anonymousUser	2012-06-07 13:55:56		2012-06-07 13:55:56			1	2012-06-07 13:55:56	2012-06-07 13:55:56	4	1	10	31		-73.1934928894	15	775.0000000000	3	19.7798860073	4.6410000000	yes	adult_present_and_willing	3
uuid:7231ae85-1232-49c0-b6be-b5bddfcc6ab4	anonymousUser	2012-06-07 13:56:13		2012-06-07 13:56:13			1	2012-06-07 13:56:13	2012-06-07 13:56:13	4	1	5	32		-73.1934928894	15	781.0000000000	3	19.7802507877	4.6410000000	yes	adult_present_and_willing	3
uuid:9088fe69-12d3-4b10-91f7-0fee80fd53e2	anonymousUser	2012-06-07 13:56:27		2012-06-07 13:56:27			1	2012-06-07 13:56:27	2012-06-07 13:56:27	4	1	4	33		-73.1932997704	15	785.0000000000	3	19.7803580761	4.6410000000	yes	adult_present_and_willing	3
uuid:d3626610-9cea-4453-8e7a-d60650e170aa	anonymousUser	2012-06-07 13:56:41		2012-06-07 13:56:41			1	2012-06-07 13:56:41	2012-06-07 13:56:41	2	1	3	34		-73.2095861435	26	8.0000000000	3	19.6628880501	4.6410000000	yes	adult_present_and_willing	2
uuid:13e328be-4ab3-4b20-8fcc-ea487daf2ef7	anonymousUser	2012-06-07 13:56:46		2012-06-07 13:56:46			1	2012-06-07 13:56:46	2012-06-07 13:56:46	2	1	88	35		-73.2093286514	26	-21.0000000000	3	19.6630167961	4.6410000000	yes	adult_present_and_unwilling	2	Refuse
uuid:5d099e74-ac86-44cc-a8fb-b0a66fd101de	anonymousUser	2012-06-07 13:56:52		2012-06-07 13:56:52			1	2012-06-07 13:56:52	2012-06-07 13:56:52	2	1	4	36		-73.2087922096	26	-14.0000000000	3	19.6623730659	27.9749830000	yes	adult_present_and_willing	2
uuid:707412ca-9720-4f94-89a6-daef5fa1759a	anonymousUser	2012-06-07 13:56:58		2012-06-07 13:56:58			1	2012-06-07 13:56:58	2012-06-07 13:56:58	2	1	88	37		-73.2088565826	26	8.0000000000	3	19.6630811691	9.4871710000	na	no_adult_present	2
uuid:7edda3fb-17a2-4c41-9ed2-0441baf355de	anonymousUser	2012-06-07 13:57:00		2012-06-07 13:57:00			1	2012-06-07 13:57:00	2012-06-07 13:57:00	2	1	6	38		-73.2087922096	26	-9.0000000000	3	19.6628665924	4.6410000000	yes	adult_present_and_willing	2
uuid:010e6ddc-b025-4509-94f7-2ab690f1e8c0	anonymousUser	2012-06-07 13:57:16		2012-06-07 13:57:16			1	2012-06-07 13:57:16	2012-06-07 13:57:16	2	1	5	38		-73.2083845139	26	-11.0000000000	3	19.6631991863	4.6410000000	yes	adult_present_and_willing	2
uuid:27506e4a-5307-40b8-97c6-81a989d98b2f	anonymousUser	2012-06-07 13:57:26		2012-06-07 13:57:26			1	2012-06-07 13:57:26	2012-06-07 13:57:26	2	1	9	39		-73.2081270218	26	-4.0000000000	3	19.6634888649	4.6410000000	yes	adult_present_and_willing	2
uuid:a6f10755-84a7-4f66-8584-6d12a45d45c7	anonymousUser	2012-06-07 13:57:54		2012-06-07 13:57:54			1	2012-06-07 13:57:54	2012-06-07 13:57:54	2	1	4	40		-73.2087063789	26	-12.0000000000	3	19.6631884575	4.6410000000	yes	adult_present_and_willing	2
uuid:b83e5484-e820-4ccc-970b-7de769b77660	anonymousUser	2012-06-07 13:58:09		2012-06-07 13:58:09			1	2012-06-07 13:58:09	2012-06-07 13:58:09	2	1	7	41		-73.2088565826	26	-10.0000000000	3	19.6633279324	4.6410000000	yes	adult_present_and_willing	2
uuid:1a7f1560-3c59-4837-8145-cf238a6595a9	anonymousUser	2012-06-07 13:58:20		2012-06-07 13:58:20			1	2012-06-07 13:58:20	2012-06-07 13:58:20	2	1	6	42		-73.2094573975	26	-15.0000000000	3	19.6633923054	4.6410000000	yes	adult_present_and_willing	2
uuid:988dcd0e-84dd-43ba-93f5-2bbdf93f3ad6	anonymousUser	2012-06-07 14:36:16		2012-06-07 14:36:16			1	2012-06-07 14:36:16	2012-06-07 14:36:16	3	5	4	175		-73.2083415985	28	-27.0000000000	3	19.6638965607	45.5991740000	yes	adult_present_and_willing	2
uuid:b8006c06-7c7f-454b-8de0-3b224988c16e	anonymousUser	2012-06-07 14:36:24		2012-06-07 14:36:24			1	2012-06-07 14:36:24	2012-06-07 14:36:24	3	5	6	166		-73.2102084160	28	0.0000000000	3	19.6638751030	27.9749830000	yes	adult_present_and_willing	2
uuid:be64d3f3-e431-4135-9d7d-08c8b8ab03d2	anonymousUser	2012-06-07 14:36:38		2012-06-07 14:36:38			1	2012-06-07 14:36:38	2012-06-07 14:36:38	3	5	3	167		-73.2100582123	28	0.0000000000	3	19.6636605263	98.3470600000	yes	adult_present_and_willing	2
uuid:e41b40b5-5dee-42eb-8b00-85c803ed2531	anonymousUser	2012-06-07 14:36:41		2012-06-07 14:36:41			1	2012-06-07 14:36:41	2012-06-07 14:36:41	3	5	2	176		-73.2091569900	28	-39.0000000000	3	19.6636605263	364.0434300000	yes	adult_present_and_willing	2
uuid:47b445eb-151f-44e1-92d0-e425f03d5736	anonymousUser	2012-06-07 14:36:43		2012-06-07 14:36:43			1	2012-06-07 14:36:43	2012-06-07 14:36:43	3	5	88	168		-73.2096076012	28	121.0000000000	3	19.6638536453	45.5991740000	na	no_adult_present	2
uuid:34ab99e2-c0c5-4c03-a423-0e66c16d38da	anonymousUser	2012-06-07 14:36:44		2012-06-07 14:36:44			1	2012-06-07 14:36:44	2012-06-07 14:36:44	3	5	4	169		-73.2099509239	28	78.0000000000	3	19.6635854244	181.9434200000	yes	adult_present_and_willing	2
uuid:5745e1f8-b7c0-4fdb-a7ae-7334682fb107	anonymousUser	2012-06-07 14:36:50		2012-06-07 14:36:50			1	2012-06-07 14:36:50	2012-06-07 14:36:50	3	5	88	170		-73.2095003128	28	9.0000000000	3	19.6642291546	364.0434300000	na	no_adult_present	2	Anpil kay yo met yo abandone yo al rete yon lot kote
uuid:b85e94d7-3436-41a0-afbf-dc897a38e379	anonymousUser	2012-06-07 14:36:51		2012-06-07 14:36:51			1	2012-06-07 14:36:51	2012-06-07 14:36:51	3	5	88	171		-73.2090926170	28	-133.0000000000	3	19.6634888649	27.9749830000	na	no_adult_present	2
uuid:98ac316e-b591-428c-8562-4cc54c1b0ff0	anonymousUser	2012-06-07 14:36:52		2012-06-07 14:36:52			1	2012-06-07 14:36:52	2012-06-07 14:36:52	3	5	7	172		-73.2089853287	28	-122.0000000000	3	19.6639287472	45.5991740000	yes	adult_present_and_willing	2
uuid:5137e60b-7f79-4b70-bb17-49e74cc962dd	anonymousUser	2012-06-07 14:37:00		2012-06-07 14:37:00			1	2012-06-07 14:37:00	2012-06-07 14:37:00	3	5	4	173		-73.2088780403	28	-50.0000000000	3	19.6638107300	98.3470600000	yes	adult_present_and_willing	2
uuid:d2cfa136-48a4-4834-bc4c-34a8d00bbda5	anonymousUser	2012-06-07 14:37:22		2012-06-07 14:37:22			1	2012-06-07 14:37:22	2012-06-07 14:37:22	3	5	8	174		-73.2086849213	28	-61.0000000000	3	19.6634888649	181.9434200000	yes	adult_present_and_willing	2
uuid:2fd4ab85-a526-4149-bdf5-9f281ded61dd	anonymousUser	2012-06-07 14:42:10		2012-06-07 14:42:10			1	2012-06-07 14:42:10	2012-06-07 14:42:10	4	2	6	92		-73.1858110428	18	854.0000000000	3	19.7635352612	4.6410000000	yes	adult_present_and_willing	4
uuid:b3c015a2-542e-4ae8-9e2b-3759b0ce4bdf	anonymousUser	2012-06-07 14:42:24		2012-06-07 14:42:24			1	2012-06-07 14:42:24	2012-06-07 14:42:24	4	2	4	93		-73.1866478920	18	849.0000000000	3	19.7636854649	4.6410000000	yes	adult_present_and_willing	4
uuid:c37abcac-5f59-4ca7-a8fc-91048c0a0b66	anonymousUser	2012-06-07 14:42:30		2012-06-07 14:42:30			1	2012-06-07 14:42:30	2012-06-07 14:42:30	4	2	5	94		-73.1873989105	18	847.0000000000	3	19.7638463974	98.3470600000	yes	adult_present_and_willing	4
uuid:708a2f7d-bd14-48ee-b95e-34cf702d3e0a	anonymousUser	2012-06-07 14:42:37		2012-06-07 14:42:37			1	2012-06-07 14:42:37	2012-06-07 14:42:37	4	2	3	95		-73.1852102280	18	956.0000000000	3	19.7649514675	45.5991740000	yes	adult_present_and_willing	4
uuid:259c214f-57f8-429b-865f-21915b62f000	anonymousUser	2012-06-07 14:42:41		2012-06-07 14:42:41			1	2012-06-07 14:42:41	2012-06-07 14:42:41	4	2	4	96		-73.1860041618	18	882.0000000000	3	19.7640609741	9.4871710000	yes	adult_present_and_willing	4
uuid:cfce5a20-ade7-4a00-8632-ee5569415f53	anonymousUser	2012-06-07 14:42:46		2012-06-07 14:42:46			1	2012-06-07 14:42:46	2012-06-07 14:42:46	4	2	1	97		-73.1858968735	18	882.0000000000	3	19.7640824318	4.6410000000	yes	adult_present_and_willing	4
uuid:c41190b0-5220-4f9f-aadd-b4e81c0e3418	anonymousUser	2012-06-07 14:42:50		2012-06-07 14:42:50			1	2012-06-07 14:42:50	2012-06-07 14:42:50	4	2	5	98		-73.1866908073	18	865.0000000000	3	19.7643935680	45.5991740000	yes	adult_present_and_willing	4
uuid:3968e77f-4bbf-4083-af9f-6cb2a43d6a59	anonymousUser	2012-06-07 14:42:58		2012-06-07 14:42:58			1	2012-06-07 14:42:58	2012-06-07 14:42:58	4	2	4	99		-73.1869912148	18	837.0000000000	3	19.7648334503	45.5991740000	yes	adult_present_and_willing	4
uuid:44796e66-ddb6-4a31-84b8-ed3941f27c5f	anonymousUser	2012-06-07 14:43:03		2012-06-07 14:43:03			1	2012-06-07 14:43:03	2012-06-07 14:43:03	4	2	3	100		-73.1881499290	18	837.0000000000	3	19.7653698921	98.3470600000	yes	adult_present_and_willing	4
uuid:cadb6b6d-cf0b-4310-870b-43a198508d21	anonymousUser	2012-06-07 15:23:27		2012-06-07 15:23:27			1	2012-06-07 15:23:27	2012-06-07 15:23:27	4	2	2	251		-73.1879782677	18	839.0000000000	3	19.7654771805	27.9749830000	yes	adult_present_and_willing	4
uuid:b894eba0-947a-4fd9-8636-bc26cdb41832	anonymousUser	2012-06-07 15:23:34		2012-06-07 15:23:34			1	2012-06-07 15:23:34	2012-06-07 15:23:34	4	2	3	253		-73.1878495216	18	859.0000000000	3	19.7654986382	4.6410000000	yes	adult_present_and_willing	4
uuid:8e385214-d58d-4e9d-81f6-ab7cfd55f10a	anonymousUser	2012-06-07 15:23:40		2012-06-07 15:23:40			1	2012-06-07 15:23:40	2012-06-07 15:23:40	4	2	88	253		-73.1879782677	18	869.0000000000	3	19.7655522823	9.4871710000	no	adult_present_and_unwilling	4	pers refusee, elle est malade
uuid:61978e09-b0d7-4d02-b4f4-6c8541f51447	anonymousUser	2012-06-07 15:23:40		2012-06-07 15:23:40			1	2012-06-07 15:23:40	2012-06-07 15:23:40	4	2	2	254		-73.1878709793	18	863.0000000000	3	19.7654128075	27.9749830000	yes	adult_present_and_willing	4
uuid:00b7c9d1-f47e-4a4f-a1b8-5df16ec6d0c5	anonymousUser	2012-06-07 15:23:44		2012-06-07 15:23:44			1	2012-06-07 15:23:44	2012-06-07 15:23:44	2	2	2	255		-73.2110667229	27	-12.0000000000	3	19.6639502048	45.5991740000	yes	adult_present_and_willing	2
uuid:169011d9-b53e-4c86-a375-11a499236acd	anonymousUser	2012-06-07 15:23:46		2012-06-07 15:23:46			1	2012-06-07 15:23:46	2012-06-07 15:23:46	2	2	5	256		-73.2108306885	27	-9.0000000000	3	19.6638429165	27.9749830000	yes	adult_present_and_willing	2
uuid:e6590a19-d0eb-4703-a22d-8a235f4fc7c4	anonymousUser	2012-06-07 15:23:56		2012-06-07 15:23:56			1	2012-06-07 15:23:56	2012-06-07 15:23:56	2	2	5	257		-73.2109379768	27	-14.0000000000	3	19.6638858318	98.3470600000	yes	adult_present_and_willing	2
uuid:763d029e-e83e-418d-84b5-8b041cd12f60	anonymousUser	2012-06-07 15:24:06		2012-06-07 15:24:06			1	2012-06-07 15:24:06	2012-06-07 15:24:06	2	2	5	258		-73.2110452652	27	-68.0000000000	3	19.6641540527	9.4871710000	yes	adult_present_and_willing	2
uuid:55f7c19c-a8c9-4acf-8d01-0d24e36fce57	anonymousUser	2012-06-07 15:24:14		2012-06-07 15:24:14			1	2012-06-07 15:24:14	2012-06-07 15:24:14	2	2	5	259		-73.2114315033	27	14.0000000000	3	19.6649801731	9.4871710000	yes	adult_present_and_willing	2
uuid:09e4fae0-04f8-41a4-9228-49b22a336a2b	anonymousUser	2012-06-07 15:24:17		2012-06-07 15:24:17			1	2012-06-07 15:24:17	2012-06-07 15:24:17	2	2	2	260		-73.2114100456	27	80.0000000000	3	19.6646904945	98.3470600000	yes	adult_present_and_willing	2
uuid:848e9e05-2de0-48c5-a16e-784ff6240ccb	anonymousUser	2012-06-07 15:24:24		2012-06-07 15:24:24			1	2012-06-07 15:24:24	2012-06-07 15:24:24	2	2	3	261		-73.2107663155	27	50.0000000000	3	19.6651518345	181.9434200000	yes	adult_present_and_willing	2
uuid:fff74670-597d-427c-b09f-c10044813d5e	anonymousUser	2012-06-07 15:24:27		2012-06-07 15:24:27			1	2012-06-07 15:24:27	2012-06-07 15:24:27	2	2	2	262		-73.2110452652	27	-14.0000000000	3	19.6654844284	4.6410000000	yes	adult_present_and_willing	2
uuid:2b1e30c7-39cc-4b09-ac5a-02f28c94eb3d	anonymousUser	2012-06-07 15:24:34		2012-06-07 15:24:34			1	2012-06-07 15:24:34	2012-06-07 15:24:34	2	2	1	263		-73.2111525536	27	37.0000000000	3	19.6653234959	27.9749830000	yes	adult_present_and_willing	2
uuid:f7fb7f76-de86-45bb-83ea-2b27d08bcb87	anonymousUser	2012-06-07 15:24:36		2012-06-07 15:24:36			1	2012-06-07 15:24:36	2012-06-07 15:24:36	2	2	3	264		-73.2112812996	27	-19.0000000000	3	19.6658277512	27.9749830000	yes	adult_present_and_willing	2
uuid:c0823fc0-b974-41f0-ad6c-cb58ed383a86	anonymousUser	2012-06-07 15:24:39		2012-06-07 15:24:39			1	2012-06-07 15:24:39	2012-06-07 15:24:39	2	2	2	265		-73.2112598419	27	-19.0000000000	3	19.6657955647	4.6410000000	yes	adult_present_and_willing	2
uuid:e10ee283-13a0-4c86-9494-526e23175dcb	anonymousUser	2012-06-07 15:24:42		2012-06-07 15:24:42			1	2012-06-07 15:24:42	2012-06-07 15:24:42	2	2	3	266		-73.2111310959	27	-19.0000000000	3	19.6658492088	181.9434200000	yes	adult_present_and_willing	2
uuid:fa5658a8-4230-41a6-83e9-d437f0f36347	anonymousUser	2012-06-08 13:53:47		2012-06-08 13:53:47			1	2012-06-08 13:53:47	2012-06-08 13:53:47	2	3	7	127		-73.0139136314	5	-1.0000000000	4	19.8751688004	27.9749830000	yes	adult_present_and_willing	1
uuid:ac565a06-a49b-4974-a713-67e6dfce3ae4	anonymousUser	2012-06-08 13:53:57		2012-06-08 13:53:57			1	2012-06-08 13:53:57	2012-06-08 13:53:57	2	3	4	128		-73.0146646500	5	0.0000000000	4	19.8754906654	364.0434300000	yes	adult_present_and_willing	1
uuid:89bd8bd1-ad6f-49ee-b9c6-ce74199fe5dc	anonymousUser	2012-06-08 13:54:00		2012-06-08 13:54:00			1	2012-06-08 13:54:00	2012-06-08 13:54:00	2	3	6	129		-73.0139994621	5	55.0000000000	4	19.8756408691	98.3470600000	yes	adult_present_and_willing	1
uuid:0b81f0d4-5813-47ed-ba3a-83c22ebeba9c	anonymousUser	2012-06-08 13:54:10		2012-06-08 13:54:10			1	2012-06-08 13:54:10	2012-06-08 13:54:10	2	3	6	130		-73.0141711235	5	52.0000000000	4	19.8756301403	45.5991740000	yes	adult_present_and_willing	1
uuid:eba0b65b-8d38-48da-a95d-80e4c40e5aeb	anonymousUser	2012-06-08 13:54:15		2012-06-08 13:54:15			1	2012-06-08 13:54:15	2012-06-08 13:54:15	2	3	2	131		-73.0143427849	5	19.0000000000	4	19.8760056496	45.5991740000	yes	adult_present_and_willing	1
uuid:f15a69e7-8104-4424-ad24-6465b33db57b	anonymousUser	2012-06-08 13:54:17		2012-06-08 13:54:17			1	2012-06-08 13:54:17	2012-06-08 13:54:17	2	3	7	132		-73.0142998695	5	6.0000000000	4	19.8760271072	27.9749830000	yes	adult_present_and_willing	1
uuid:adb4f41f-f9b0-4b38-b78d-5c0f51e26a6e	anonymousUser	2012-06-08 13:54:23		2012-06-08 13:54:23			1	2012-06-08 13:54:23	2012-06-08 13:54:23	2	3	3	133		-73.0144715309	5	-8.0000000000	4	19.8757803440	45.5991740000	yes	adult_present_and_willing	1
uuid:cb76547f-09eb-4c19-b413-7289328815cd	anonymousUser	2012-06-08 13:54:27		2012-06-08 13:54:27			1	2012-06-08 13:54:27	2012-06-08 13:54:27	2	3	3	134		-73.0142998695	5	-8.0000000000	4	19.8756623268	98.3470600000	yes	adult_present_and_willing	1
uuid:7a7512db-3e25-4406-b4f1-53056f58e223	anonymousUser	2012-06-08 13:54:30		2012-06-08 13:54:30			1	2012-06-08 13:54:30	2012-06-08 13:54:30	2	3	88	135		-73.0146646500	5	16.0000000000	4	19.8759412765	181.9434200000	other	no_adult_present	1
uuid:87f77e42-0755-4a7c-a3e1-c861dfb33a03	anonymousUser	2012-06-08 13:54:30		2012-06-08 13:54:30			1	2012-06-08 13:54:30	2012-06-08 13:54:30	2	3	2	136		-73.0152654648	5	8.0000000000	4	19.8761987686	181.9434200000	yes	adult_present_and_willing	1
uuid:1285e3c7-ab18-49d1-aa1e-29715ffe72c8	anonymousUser	2012-06-08 14:14:04		2012-06-08 14:14:04			1	2012-06-08 14:14:04	2012-06-08 14:14:04	3	4	5	336	Ok	-73.1112670898	7	453.0000000000	4	19.8093473911	4.6410000000	yes	adult_present_and_willing	4	Ok
uuid:a5c00001-679e-4ad7-88aa-2170a9ce07c9	anonymousUser	2012-06-08 14:14:11		2012-06-08 14:14:11			1	2012-06-08 14:14:11	2012-06-08 14:14:11	3	4	4	37	Rr	-73.1112885475	7	465.0000000000	4	19.8094868660	4.6410000000	yes	adult_present_and_willing	4	Er
uuid:60beb339-d971-4e59-af77-1a697f541369	anonymousUser	2012-06-08 14:15:37		2012-06-08 14:15:37			1	2012-06-08 14:15:37	2012-06-08 14:15:37	4	4	3	338	Ok	-73.1113743782	7	442.0000000000	4	19.8095297813	4.6410000000	yes	adult_present_and_willing	3	Ok
uuid:77a4cafc-1dd6-48b5-a2ae-8c3831d278b1	anonymousUser	2012-06-08 14:15:47		2012-06-08 14:15:47			1	2012-06-08 14:15:47	2012-06-08 14:15:47	3	4	1	339	Ok	-73.1112885475	7	452.0000000000	4	19.8095941544	4.6410000000	yes	adult_present_and_willing	4	Ok
uuid:1421dfa6-13e7-4e27-a222-38a0d5f914b2	anonymousUser	2012-06-08 14:15:51		2012-06-08 14:15:51			1	2012-06-08 14:15:51	2012-06-08 14:15:51	3	4	4	340	Ok	-73.1112885475	7	446.0000000000	4	19.8092722893	4.6410000000	yes	adult_present_and_willing	4	Mb
uuid:b9ad73ce-8dc9-4494-9edc-1cf9be8c0755	anonymousUser	2012-06-08 14:16:25		2012-06-08 14:16:25			1	2012-06-08 14:16:25	2012-06-08 14:16:25	3	4	3	341	Ok	-73.1112027168	7	459.0000000000	4	19.8091006279	4.6410000000	yes	adult_present_and_willing	4	Ee
uuid:96f76f1a-a4ae-4013-8d6b-6dc4c8466126	anonymousUser	2012-06-08 14:16:31		2012-06-08 14:16:31			1	2012-06-08 14:16:31	2012-06-08 14:16:31	3	4	3	341	Ok	-73.1112456322	7	462.0000000000	4	19.8093688488	4.6410000000	yes	adult_present_and_willing	4	Er
uuid:3c39e320-8ade-458b-b126-17c6d522aa3d	anonymousUser	2012-06-08 14:16:36		2012-06-08 14:16:36			1	2012-06-08 14:16:36	2012-06-08 14:16:36	4	4	2	342	Ok	-73.1112456322	7	443.0000000000	4	19.8090577126	4.6410000000	yes	adult_present_and_willing	3	Ok
uuid:25c46853-a125-4e23-8e7c-39a9dc9541d5	anonymousUser	2012-06-08 14:16:39		2012-06-08 14:16:39			1	2012-06-08 14:16:39	2012-06-08 14:16:39	4	4	3	3	Ok	-73.1113529205	4	445.0000000000	4	19.8090255260	4.6410000000	yes	adult_present_and_willing	7	Ok
uuid:39bfd61f-ffda-4f31-8736-709b470f7776	anonymousUser	2012-06-08 14:16:43		2012-06-08 14:16:43			1	2012-06-08 14:16:43	2012-06-08 14:16:43	4	4	3	345	Ok	-73.1113100052	7	455.0000000000	4	19.8088109493	4.6410000000	yes	adult_present_and_willing	3	Er
uuid:6adf8b8e-b402-443b-b9bd-a07f4a86f553	anonymousUser	2012-06-08 14:16:49		2012-06-08 14:16:49			1	2012-06-08 14:16:49	2012-06-08 14:16:49	4	4	1	3450	Ok	-73.1111598015	7	438.0000000000	4	19.8085641861	4.6410000000	yes	adult_present_and_willing	3	Ok
uuid:8c99bf2c-c656-44e2-94ae-131aad7bef28	anonymousUser	2012-06-08 14:16:52		2012-06-08 14:16:52			1	2012-06-08 14:16:52	2012-06-08 14:16:52	4	4	1	349	Ok	-73.1112027168	7	441.0000000000	4	19.8086607456	4.6410000000	yes	adult_present_and_willing	3	Oo
uuid:2432553c-3dd9-4ace-82c1-f15d517c46c9	anonymousUser	2012-06-08 14:16:56		2012-06-08 14:16:56			1	2012-06-08 14:16:56	2012-06-08 14:16:56	4	4	2	348	Ok	-73.1111168861	7	437.0000000000	4	19.8085963726	4.6410000000	yes	adult_present_and_willing	3	Er
uuid:c098d1e9-0bb9-4cbd-ae41-6d8efee3937e	anonymousUser	2012-06-08 14:17:01		2012-06-08 14:17:01			1	2012-06-08 14:17:01	2012-06-08 14:17:01	3	4	3	347	Ok	-73.1110739708	7	453.0000000000	4	19.8082637787	4.6410000000	yes	adult_present_and_willing	4	Ok
uuid:a59f17ed-7856-449a-8553-d14b1a8873cd	anonymousUser	2012-06-08 15:12:33		2012-06-08 15:12:33			1	2012-06-08 15:12:33	2012-06-08 15:12:33	3	5	8	296		-73.1494617462	10	-15.0000000000	4	19.8688817024	181.9434200000	yes	adult_present_and_willing	2
uuid:4129dde5-877a-41f3-85a2-cfaae7ec14ad	anonymousUser	2012-06-08 15:12:50		2012-06-08 15:12:50			1	2012-06-08 15:12:50	2012-06-08 15:12:50	3	5	15	297		-73.1494617462	10	15.0000000000	4	19.8681628704	45.5991740000	yes	adult_present_and_willing	2
uuid:50d3ca4e-7902-4c33-9861-05fba5c17c92	anonymousUser	2012-06-08 15:13:11		2012-06-08 15:13:11			1	2012-06-08 15:13:11	2012-06-08 15:13:11	3	5	5	298		-73.1495046616	10	28.0000000000	4	19.8686563969	364.0434300000	yes	adult_present_and_willing	2
uuid:c1c30702-b990-4cdf-aafe-6d971b8f7f55	anonymousUser	2012-06-08 15:13:17		2012-06-08 15:13:17			1	2012-06-08 15:13:17	2012-06-08 15:13:17	3	5	88	299		-73.1486892700	10	32.0000000000	4	19.8688066006	181.9434200000	na	no_adult_present	2
uuid:7dcf1b27-4e29-4899-ae93-a6cd0fdff16c	anonymousUser	2012-06-08 15:13:18		2012-06-08 15:13:18			1	2012-06-08 15:13:18	2012-06-08 15:13:18	3	5	7	300		-73.1480884552	10	21.0000000000	4	19.8694181442	27.9749830000	yes	adult_present_and_willing	2
uuid:4e07a28f-7954-4fa8-b972-658e9632a5c3	anonymousUser	2012-06-08 15:13:32		2012-06-08 15:13:32			1	2012-06-08 15:13:32	2012-06-08 15:13:32	3	5	88	301		-73.1491398811	10	23.0000000000	4	19.8703837395	364.0434300000	other	no_adult_present	2
uuid:40e101f1-210e-4a9a-a570-cf402b53090e	anonymousUser	2012-06-08 15:13:33		2012-06-08 15:13:33			1	2012-06-08 15:13:33	2012-06-08 15:13:33	3	5	10	302		-73.1483030319	10	37.0000000000	4	19.8705017567	181.9434200000	yes	adult_present_and_willing	2
uuid:607fb9c8-6116-4c13-ab33-968ea38bedd6	anonymousUser	2012-06-08 15:14:26		2012-06-08 15:14:26			1	2012-06-08 15:14:26	2012-06-08 15:14:26	3	5	3	303		-73.1490325928	10	37.0000000000	4	19.8672401905	98.3470600000	yes	adult_present_and_willing	2
uuid:5604a88a-a5a6-417b-8a8c-0d68c8f86477	anonymousUser	2012-06-08 15:14:34		2012-06-08 15:14:34			1	2012-06-08 15:14:34	2012-06-08 15:14:34	3	5	5	304		-73.1451702118	10	105.0000000000	4	19.8656201363	27.9749830000	yes	adult_present_and_willing	2
uuid:db4676b0-63c5-4ad4-badf-a8a39285c0d6	anonymousUser	2012-06-08 15:14:42		2012-06-08 15:14:42			1	2012-06-08 15:14:42	2012-06-08 15:14:42	3	5	4	305		-73.1468439102	10	67.0000000000	4	19.8636567593	27.9749830000	yes	adult_present_and_willing	2
uuid:94d282bd-24f9-4891-9269-a172258d4b49	anonymousUser	2012-06-08 15:14:48		2012-06-08 15:14:48			1	2012-06-08 15:14:48	2012-06-08 15:14:48	3	5	88	306		-73.1467795372	10	71.0000000000	4	19.8643541336	364.0434300000	other	no_adult_present	2
uuid:f45825fe-c73d-4dfd-a4ca-ca62d65967a2	anonymousUser	2012-06-08 15:14:49		2012-06-08 15:14:49			1	2012-06-08 15:14:49	2012-06-08 15:14:49	3	5	2	307		-73.1467151642	10	70.0000000000	4	19.8632383347	364.0434300000	yes	adult_present_and_willing	2
uuid:9b37374b-4113-4e3d-882a-f189e2c8c2f2	anonymousUser	2012-06-08 15:14:58		2012-06-08 15:14:58			1	2012-06-08 15:14:58	2012-06-08 15:14:58	4	5	4	308		-73.1395053864	9	70.0000000000	4	19.8648476601	98.3470600000	yes	adult_present_and_willing	1
uuid:6ead2a2d-c2f5-4ecc-b30c-1677797dd064	anonymousUser	2012-06-08 15:15:05		2012-06-08 15:15:05			1	2012-06-08 15:15:05	2012-06-08 15:15:05	4	5	4	309		-73.1389260292	9	70.0000000000	4	19.8646652699	27.9749830000	yes	adult_present_and_willing	1
uuid:7611e170-7ddb-45d8-b56b-44d7934d7c84	anonymousUser	2012-06-08 15:15:20		2012-06-08 15:15:20			1	2012-06-08 15:15:20	2012-06-08 15:15:20	4	5	7	310		-73.1387329102	9	77.0000000000	4	19.8650193214	9.4871710000	yes	adult_present_and_willing	1
uuid:62578f9a-fba6-49f8-8d62-36645412c105	anonymousUser	2012-06-08 15:15:29		2012-06-08 15:15:29			1	2012-06-08 15:15:29	2012-06-08 15:15:29	4	5	88	311		-73.1387543678	9	64.0000000000	4	19.8651480675	27.9749830000	other	no_adult_present	1
uuid:18faad11-55ad-431c-96cd-3ffd4f75052a	anonymousUser	2012-06-08 15:15:30		2012-06-08 15:15:30			1	2012-06-08 15:15:30	2012-06-08 15:15:30	4	5	5	312		-73.1388401985	9	103.0000000000	4	19.8654162884	9.4871710000	yes	adult_present_and_willing	1
uuid:147ba550-cf8e-4b3e-8203-4b242a6681ba	anonymousUser	2012-06-08 15:15:36		2012-06-08 15:15:36			1	2012-06-08 15:15:36	2012-06-08 15:15:36	4	5	3	313		-73.1381750107	9	103.0000000000	4	19.8660600185	364.0434300000	yes	adult_present_and_willing	1
uuid:0248f80e-fe68-4e3e-82f2-78d8d9e95049	anonymousUser	2012-06-08 15:15:41		2012-06-08 15:15:41			1	2012-06-08 15:15:41	2012-06-08 15:15:41	4	5	2	314		-73.1385612488	9	114.0000000000	4	19.8647618294	9.4871710000	yes	adult_present_and_willing	1
uuid:957d512c-e6e3-46e7-841e-9832ec2aed3f	anonymousUser	2012-06-08 15:15:45		2012-06-08 15:15:45			1	2012-06-08 15:15:45	2012-06-08 15:15:45	4	5	8	315		-73.1375956535	9	79.0000000000	4	19.8643755913	98.3470600000	yes	adult_present_and_willing	1
uuid:08e140b6-6cb7-4bce-975c-484b56c08536	anonymousUser	2012-06-08 15:16:00		2012-06-08 15:16:00			1	2012-06-08 15:16:00	2012-06-08 15:16:00	4	5	2	316		-73.1375098228	9	64.0000000000	4	19.8644399643	27.9749830000	yes	adult_present_and_willing	1
uuid:ed43b015-625a-49a0-b8f1-fc4c376492b7	anonymousUser	2012-06-08 17:58:21		2012-06-08 17:58:21			1	2012-06-08 17:58:21	2012-06-08 17:58:21	2	2	8	2746		-73.0752825737	3	332.0000000000	4	19.8013544083	27.9749830000	yes	adult_present_and_willing	2
uuid:6e4ddc2f-07cf-492e-954c-f31ca6e19029	anonymousUser	2012-06-08 17:58:30		2012-06-08 17:58:30			1	2012-06-08 17:58:30	2012-06-08 17:58:30	2	2	2	2747		-73.0752396584	3	339.0000000000	4	19.8012149334	27.9749830000	yes	adult_present_and_willing	2
uuid:0d71967d-4604-4916-827f-73b26f805ff0	anonymousUser	2012-06-08 17:58:36		2012-06-08 17:58:36			1	2012-06-08 17:58:36	2012-06-08 17:58:36	2	2	6	2748		-73.0747461319	3	304.0000000000	4	19.8023629189	9.4871710000	yes	adult_present_and_willing	2
uuid:5e3a3ab7-ecc9-418d-be80-305d607ff9b8	anonymousUser	2012-06-08 17:58:40		2012-06-08 17:58:40			1	2012-06-08 17:58:40	2012-06-08 17:58:40	2	2	3	2749		-73.0740809441	3	267.0000000000	4	19.8019123077	45.5991740000	yes	adult_present_and_willing	2
uuid:e56e6df0-fc51-45e3-95a4-8e13e06d2a42	anonymousUser	2012-06-08 17:58:47		2012-06-08 17:58:47			1	2012-06-08 17:58:47	2012-06-08 17:58:47	2	2	6	2750		-73.0749177933	3	383.0000000000	4	19.8026633263	45.5991740000	yes	adult_present_and_willing	2
uuid:d0d57b54-a560-43ff-a13d-b0c840ccceef	anonymousUser	2012-06-08 17:59:00		2012-06-08 17:59:00			1	2012-06-08 17:59:00	2012-06-08 17:59:00	2	2	88	2751		-73.0742311478	3	349.0000000000	4	19.8019230366	181.9434200000	yes	no_adult_present	2	pers abs
uuid:9d5fe13d-ae72-484d-8a71-9059734ebd3b	anonymousUser	2012-06-08 17:59:00		2012-06-08 17:59:00			1	2012-06-08 17:59:00	2012-06-08 17:59:00	2	2	2	2752		-73.0735015869	3	314.0000000000	4	19.8033177853	45.5991740000	yes	adult_present_and_willing	2
uuid:9cc9a34e-f2f9-4647-883a-ca2d6333687a	anonymousUser	2012-06-08 17:59:03		2012-06-08 17:59:03			1	2012-06-08 17:59:03	2012-06-08 17:59:03	2	2	4	2753		-73.0731797218	3	306.0000000000	4	19.8039078712	27.9749830000	yes	adult_present_and_willing	2
uuid:b2dbe517-1396-4144-a35b-2d6d1b11e6eb	anonymousUser	2012-06-08 17:59:10		2012-06-08 17:59:10			1	2012-06-08 17:59:10	2012-06-08 17:59:10	2	2	4	2754		-73.0729007721	3	308.0000000000	4	19.8047983646	4.6410000000	yes	adult_present_and_willing	2
uuid:b1cf6263-8e61-4a56-b5d6-77d7901507e0	anonymousUser	2012-06-08 17:59:32		2012-06-08 17:59:32			1	2012-06-08 17:59:32	2012-06-08 17:59:32	2	2	7	2755		-73.0727720261	3	319.0000000000	4	19.8047554493	45.5991740000	yes	adult_present_and_willing	2
uuid:76aa45c4-fb50-47a5-94c9-e0ab00c3160d	anonymousUser	2012-06-08 17:59:40		2012-06-08 17:59:40			1	2012-06-08 17:59:40	2012-06-08 17:59:40	2	2	7	2756		-73.0727934837	3	315.0000000000	4	19.8057746887	27.9749830000	yes	adult_present_and_willing	2
uuid:432c88f0-6a7a-495e-a1ec-a6d9a2c4ab41	anonymousUser	2012-06-08 17:59:46		2012-06-08 17:59:46			1	2012-06-08 17:59:46	2012-06-08 17:59:46	2	2	4	2757		-73.0730295181	3	257.0000000000	4	19.8056352139	45.5991740000	yes	adult_present_and_willing	2
uuid:3eb2e03a-985b-4ba3-bd21-1856c39f873d	anonymousUser	2012-06-08 17:59:49		2012-06-08 17:59:49			1	2012-06-08 17:59:49	2012-06-08 17:59:49	3	2	5	2758		-73.0707764626	4	26.0000000000	4	19.8639786243	4.6410000000	yes	adult_present_and_willing	3
uuid:160d25a0-0923-49bc-9abf-f97c9e4bb2ba	anonymousUser	2012-06-08 18:00:02		2012-06-08 18:00:02			1	2012-06-08 18:00:02	2012-06-08 18:00:02	3	2	1	2759		-73.0698108673	4	27.0000000000	4	19.8634958267	9.4871710000	yes	adult_present_and_willing	3
uuid:23d41f41-c749-4235-9346-9301710e930b	anonymousUser	2012-06-08 18:00:03		2012-06-08 18:00:03			1	2012-06-08 18:00:03	2012-06-08 18:00:03	3	2	6	2760		-73.0700039864	4	45.0000000000	4	19.8640215397	45.5991740000	yes	adult_present_and_willing	3
uuid:3a5e9da0-84d3-45ee-b729-a5d2e20b153e	anonymousUser	2012-06-08 18:00:10		2012-06-08 18:00:10			1	2012-06-08 18:00:10	2012-06-08 18:00:10	3	2	3	2761		-73.0700469017	4	26.0000000000	4	19.8640644550	4.6410000000	yes	adult_present_and_willing	3
uuid:cae52a0e-55e9-4693-b4db-f2527aad735b	anonymousUser	2012-06-08 18:00:11		2012-06-08 18:00:11			1	2012-06-08 18:00:11	2012-06-08 18:00:11	3	2	3	2761		-73.0698752403	4	14.0000000000	4	19.8638498783	98.3470600000	yes	adult_present_and_willing	3
uuid:46e7ba9e-907c-452b-886b-fcd55d5f1532	anonymousUser	2012-06-08 18:00:14		2012-06-08 18:00:14			1	2012-06-08 18:00:14	2012-06-08 18:00:14	3	2	2	2762		-73.0692744255	4	24.0000000000	4	19.8639357090	4.6410000000	yes	adult_present_and_willing	3
uuid:c5ca2966-2da1-4d90-be0e-3b582d2c8dc1	anonymousUser	2012-06-08 18:00:17		2012-06-08 18:00:17			1	2012-06-08 18:00:17	2012-06-08 18:00:17	3	2	1	2763		-73.0693387985	4	30.0000000000	4	19.8639678955	4.6410000000	yes	adult_present_and_willing	3
uuid:3aa5adbc-9eac-4421-8925-c458981f1c13	anonymousUser	2012-06-08 18:00:19		2012-06-08 18:00:19			1	2012-06-08 18:00:19	2012-06-08 18:00:19	3	2	88	2764		-73.0694675446	4	35.0000000000	4	19.8639249802	181.9434200000	na	no_adult_present	3	pers abs
uuid:544bc5be-15c3-46a3-b59a-8491ed0e7f0f	anonymousUser	2012-06-08 18:00:19		2012-06-08 18:00:19			1	2012-06-08 18:00:19	2012-06-08 18:00:19	3	2	2	2765		-73.0684590340	4	31.0000000000	4	19.8627769947	4.6410000000	yes	adult_present_and_willing	3
uuid:c5caa511-9abf-4238-aa2a-03ef77d6e46f	anonymousUser	2012-06-08 18:00:23		2012-06-08 18:00:23			1	2012-06-08 18:00:23	2012-06-08 18:00:23	3	2	2	2766		-73.0688452721	4	35.0000000000	4	19.8623692989	4.6410000000	yes	adult_present_and_willing	3
uuid:4d9a9a46-5b17-4041-b905-ab649d22333e	anonymousUser	2012-06-08 18:00:25		2012-06-08 18:00:25			1	2012-06-08 18:00:25	2012-06-08 18:00:25	3	2	4	2767		-73.0688667297	4	57.0000000000	4	19.8623692989	9.4871710000	yes	adult_present_and_willing	3
uuid:8aebc5bc-3274-4837-a1e4-82376c96871a	anonymousUser	2012-06-08 18:00:31		2012-06-08 18:00:31			1	2012-06-08 18:00:31	2012-06-08 18:00:31	3	2	1	2768		-73.0688023567	4	45.0000000000	4	19.8623478413	98.3470600000	yes	adult_present_and_willing	3
uuid:15e74819-949e-4769-9a0b-3c06c1626dad	anonymousUser	2012-06-08 18:00:33		2012-06-08 18:00:33			1	2012-06-08 18:00:33	2012-06-08 18:00:33	3	2	88	2769		-73.0702400207	4	27.0000000000	4	19.8636782169	27.9749830000	na	no_adult_present	3	pers abs?
uuid:32624df6-bd16-4bc2-b40b-51d98a5a3ec0	anonymousUser	2012-06-09 12:31:24		2012-06-09 12:31:24			1	2012-06-09 12:31:24	2012-06-09 12:31:24	3	2	2	2777		-73.1502127647	16	444.0000000000	4	19.7542333603	98.3470600000	yes	adult_present_and_willing	2
uuid:6f8535f3-b859-4077-9854-d3845df2c66a	anonymousUser	2012-06-09 12:31:31		2012-06-09 12:31:31			1	2012-06-09 12:31:31	2012-06-09 12:31:31	3	2	2	2778		-73.1513285637	16	466.0000000000	4	19.7544801235	45.5991740000	yes	adult_present_and_willing	2
uuid:97478a2c-6f20-462d-90d7-8184ef7496ba	anonymousUser	2012-06-09 13:35:59		2012-06-09 13:35:59			1	2012-06-09 13:35:59	2012-06-09 13:35:59	3	3	6	138		-73.1872272491	14	56.0000000000	4	19.8485505581	98.3470600000	yes	adult_present_and_willing	1
uuid:cca93fcb-cea6-4957-8530-3884cea078d4	anonymousUser	2012-06-09 13:36:06		2012-06-09 13:36:06			1	2012-06-09 13:36:06	2012-06-09 13:36:06	3	3	4	139		-73.1860470772	14	62.0000000000	4	19.8488616943	45.5991740000	yes	adult_present_and_willing	1
uuid:973de75f-5b63-4b8d-b5ab-0a51a44b32bd	anonymousUser	2012-06-09 13:36:08		2012-06-09 13:36:08			1	2012-06-09 13:36:08	2012-06-09 13:36:08	3	3	5	140		-73.1857681274	14	37.0000000000	4	19.8486042023	45.5991740000	yes	adult_present_and_willing	1
uuid:d5a7e364-b652-498d-990b-d6e346e515bf	anonymousUser	2012-06-09 13:36:10		2012-06-09 13:36:10			1	2012-06-09 13:36:10	2012-06-09 13:36:10	3	3	6	141		-73.1856822968	14	-25.0000000000	4	19.8488402367	27.9749830000	yes	adult_present_and_willing	1
uuid:39ccada0-4cd5-4187-970c-e6fad846291c	anonymousUser	2012-06-09 13:36:15		2012-06-09 13:36:15			1	2012-06-09 13:36:15	2012-06-09 13:36:15	3	3	3	142		-73.1857037544	14	130.0000000000	4	19.8486900330	45.5991740000	yes	adult_present_and_willing	1
uuid:aa59cedf-fe6c-4760-8a5d-00d094a3cb33	anonymousUser	2012-06-09 13:36:18		2012-06-09 13:36:18			1	2012-06-09 13:36:18	2012-06-09 13:36:18	3	3	88	143		-73.1857895851	14	130.0000000000	4	19.8486900330	45.5991740000	other	no_adult_present	1
uuid:282a441a-67d0-4de3-9962-04d08f1f6c6c	anonymousUser	2012-06-09 13:36:18		2012-06-09 13:36:18			1	2012-06-09 13:36:18	2012-06-09 13:36:18	3	3	4	144		-73.1860041618	14	120.0000000000	4	19.8485720158	45.5991740000	yes	adult_present_and_willing	1
uuid:2bc8cea7-c11e-4f43-9e9f-809315f45406	anonymousUser	2012-06-09 13:36:21		2012-06-09 13:36:21			1	2012-06-09 13:36:21	2012-06-09 13:36:21	3	3	2	145		-73.1849956512	14	54.0000000000	4	19.8480141163	181.9434200000	yes	adult_present_and_willing	1
uuid:9b8033d6-4d4b-45a1-92e9-148ff3944715	anonymousUser	2012-06-09 13:36:23		2012-06-09 13:36:23			1	2012-06-09 13:36:23	2012-06-09 13:36:23	3	3	5	146		-73.1860256195	14	164.0000000000	4	19.8487329483	98.3470600000	yes	adult_present_and_willing	1
uuid:66c2f1da-b9e7-4cf7-913f-fd797b656143	anonymousUser	2012-06-09 13:36:27		2012-06-09 13:36:27			1	2012-06-09 13:36:27	2012-06-09 13:36:27	3	3	2	147		-73.1845021248	14	153.0000000000	4	19.8493015766	45.5991740000	yes	adult_present_and_willing	1
uuid:87460e66-51e5-457b-8a63-46a940ea92ab	anonymousUser	2012-06-09 14:29:21		2012-06-09 14:29:21			1	2012-06-09 14:29:21	2012-06-09 14:29:21	3	2	2	2779		-73.1512856483	16	443.0000000000	4	19.7544479370	9.4871710000	yes	adult_present_and_willing	2
uuid:2c9f1124-a79c-4dde-87ed-c453a57c9244	anonymousUser	2012-06-09 14:29:27		2012-06-09 14:29:27			1	2012-06-09 14:29:27	2012-06-09 14:29:27	3	2	5	2780		-73.1516504288	16	461.0000000000	4	19.7553169727	27.9749830000	yes	adult_present_and_willing	2
uuid:783b4e1f-6995-4a30-bef1-27dc0169d182	anonymousUser	2012-06-09 14:29:33		2012-06-09 14:29:33			1	2012-06-09 14:29:33	2012-06-09 14:29:33	3	2	4	2781		-73.1512641907	16	418.0000000000	4	19.7552311420	9.4871710000	yes	adult_present_and_willing	2
uuid:742f4868-a2b8-41a5-830d-04bbf6c6c55c	anonymousUser	2012-06-09 14:29:43		2012-06-09 14:29:43			1	2012-06-09 14:29:43	2012-06-09 14:29:43	3	2	4	2782		-73.1494617462	16	569.0000000000	4	19.7550916672	98.3470600000	yes	adult_present_and_willing	2
uuid:2b189e68-0587-456c-864b-c4f0dc1ea916	anonymousUser	2012-06-09 15:27:31		2012-06-09 15:27:31			1	2012-06-09 15:27:31	2012-06-09 15:27:31	4	4	3	346	Ok	-73.0991005898	8	49.0000000000	4	19.8619294167	4.6410000000	yes	adult_present_and_willing	6	Ok
uuid:bd4cb29b-c6b3-4553-aed4-df927031c3c6	anonymousUser	2012-06-09 15:27:35		2012-06-09 15:27:35			1	2012-06-09 15:27:35	2012-06-09 15:27:35	6	4	4	351	Ok	-73.0988216400	8	46.0000000000	4	19.8618328571	4.6410000000	yes	adult_present_and_willing	4	Ok
uuid:65646df8-0a5c-4aeb-8a46-eb60b65cd54e	anonymousUser	2012-06-09 15:27:36		2012-06-09 15:27:36			1	2012-06-09 15:27:36	2012-06-09 15:27:36	4	4	5	352	Ok	-73.0986714363	8	37.0000000000	4	19.8620688915	4.6410000000	yes	adult_present_and_willing	4	Ok
uuid:3f5a1dc7-ccf5-416f-a6b6-b446578a1ca9	anonymousUser	2012-06-09 15:27:39		2012-06-09 15:27:39			1	2012-06-09 15:27:39	2012-06-09 15:27:39	3	4	6	354	Ok	-73.1055593491	12	450.0000000000	4	19.7944021225	4.6410000000	yes	adult_present_and_willing	2	Yon sel moun ki la
uuid:b32d3694-91f6-4d69-8af4-4df1484f2a6c	anonymousUser	2012-06-09 15:27:42		2012-06-09 15:27:42			1	2012-06-09 15:27:42	2012-06-09 15:27:42	2	4	8	355	Ok	-73.1057953835	12	457.0000000000	4	19.7944772243	4.6410000000	yes	adult_present_and_willing	3	Gen kat ki pa la
uuid:a4741c1f-8033-4881-ac6a-96b233ad455a	anonymousUser	2012-06-09 15:27:49		2012-06-09 15:27:49			1	2012-06-09 15:27:49	2012-06-09 15:27:49	3	4	6	356	Ok	-73.1051731110	12	453.0000000000	4	19.7956573963	4.6410000000	yes	adult_present_and_willing	2	Oui
uuid:441bf89c-48fd-4c2a-bd93-ca0fe0a4a2a7	anonymousUser	2012-06-09 15:27:52		2012-06-09 15:27:52			1	2012-06-09 15:27:52	2012-06-09 15:27:52	2	4	4	357	Ok	-73.1052374840	4	456.0000000000	4	19.7950029373	4.6410000000	yes	adult_present_and_willing	3	Oui
uuid:2c7f5ed6-2f7d-488c-8b39-136af4c8885d	anonymousUser	2012-06-09 15:27:55		2012-06-09 15:27:55			1	2012-06-09 15:27:55	2012-06-09 15:27:55	2	4	1	358	Ok	-73.1055378914	12	457.0000000000	4	19.7947669029	4.6410000000	yes	adult_present_and_willing	3	Ih
uuid:7c2baee0-42db-4ca5-8b93-cc9be9be8616	anonymousUser	2012-06-09 15:27:59		2012-06-09 15:27:59			1	2012-06-09 15:27:59	2012-06-09 15:27:59	3	4	4	361	Ok	-73.1061387062	12	481.0000000000	4	19.7947347164	4.6410000000	yes	adult_present_and_willing	2	Ojs
uuid:5ce4ab6f-4274-4e86-b5b5-996533890526	anonymousUser	2012-06-09 15:32:06		2012-06-09 15:32:06			1	2012-06-09 15:32:06	2012-06-09 15:32:06	3	2	9	2770		-73.1502771378	16	223.0000000000	4	19.7518408298	45.5991740000	yes	adult_present_and_willing	2
uuid:5930cf6e-9b5c-4cab-bb83-1ddb151678db	anonymousUser	2012-06-09 15:32:19		2012-06-09 15:32:19			1	2012-06-09 15:32:19	2012-06-09 15:32:19	3	2	5	2771		-73.1494617462	16	425.0000000000	4	19.7521626949	364.0434300000	yes	adult_present_and_willing	2
uuid:2d334b35-c54e-4cb7-a9a6-3c17124af41b	anonymousUser	2012-06-09 15:32:28		2012-06-09 15:32:28			1	2012-06-09 15:32:28	2012-06-09 15:32:28	3	2	3	2772		-73.1486678123	16	367.0000000000	4	19.7521626949	181.9434200000	yes	adult_present_and_willing	2
uuid:a597ebb4-0389-4227-bd49-dce1051d859b	anonymousUser	2012-06-09 15:32:31		2012-06-09 15:32:31			1	2012-06-09 15:32:31	2012-06-09 15:32:31	3	2	7	273		-73.1489896774	16	391.0000000000	4	19.7526669502	27.9749830000	yes	adult_present_and_willing	2
uuid:95c60891-39b8-45bb-8b99-4ae08671d9a5	anonymousUser	2012-06-09 15:32:37		2012-06-09 15:32:37			1	2012-06-09 15:32:37	2012-06-09 15:32:37	3	2	3	2774		-73.1488180161	16	382.0000000000	4	19.7533106804	98.3470600000	yes	adult_present_and_willing	2
uuid:68099cb7-95d0-40ff-8c4b-372fdc6897a1	anonymousUser	2012-06-09 15:32:40		2012-06-09 15:32:40			1	2012-06-09 15:32:40	2012-06-09 15:32:40	3	2	88	2775		-73.1491184235	16	399.0000000000	4	19.7540616989	181.9434200000	na	no_adult_present	2	Pa gen moun
uuid:fd8903ed-9058-4586-a293-e6805588a385	anonymousUser	2012-06-09 15:32:41		2012-06-09 15:32:41			1	2012-06-09 15:32:41	2012-06-09 15:32:41	3	2	6	2776		-73.1489467621	16	438.0000000000	4	19.7539114952	98.3470600000	yes	adult_present_and_willing	2
uuid:4d6f4d63-1aa0-4696-92a9-6be9b6ec96ca	anonymousUser	2012-06-09 15:32:45		2012-06-09 15:32:45			1	2012-06-09 15:32:45	2012-06-09 15:32:45	2	5	4	322	Granmoun yo pa la	-73.1740307808	17	689.0000000000	4	19.7770857811	45.5991740000	yes	no_adult_present	2
uuid:0b2f29fa-883d-4a11-b6ed-573429b512fb	anonymousUser	2012-06-09 15:32:48		2012-06-09 15:32:48			1	2012-06-09 15:32:48	2012-06-09 15:32:48	2	5	88	323		-73.1755113602	17	779.0000000000	4	19.7771179676	364.0434300000	na	no_adult_present	2
uuid:61a48524-41b0-4cc2-80a6-4bc88574000f	anonymousUser	2012-06-09 15:32:49		2012-06-09 15:32:49			1	2012-06-09 15:32:49	2012-06-09 15:32:49	2	5	88	324	Kay ki gen nan zon nan aviwom 10al majorite abandone	-73.1763911247	17	761.0000000000	4	19.7768604755	181.9434200000	na	no_adult_present	2
uuid:4eddacae-6a47-4f99-88ea-b94628026500	anonymousUser	2012-06-09 15:35:34		2012-06-09 15:35:34			1	2012-06-09 15:35:34	2012-06-09 15:35:34	2	5	5	317		-73.1765198708	17	790.0000000000	4	19.7754657269	4.6410000000	yes	adult_present_and_willing	2
uuid:af3f7f62-f72c-4fb2-8596-11470640f373	anonymousUser	2012-06-09 15:35:40		2012-06-09 15:35:40			1	2012-06-09 15:35:40	2012-06-09 15:35:40	2	5	9	318		-73.1766271591	17	784.0000000000	4	19.7755408287	45.5991740000	yes	adult_present_and_willing	2
uuid:58e6529d-ec48-4e02-ba9f-decdb27b83ee	anonymousUser	2012-06-09 15:35:58		2012-06-09 15:35:58			1	2012-06-09 15:35:58	2012-06-09 15:35:58	2	5	3	319		-73.1764125824	17	778.0000000000	4	19.7754120827	45.5991740000	yes	adult_present_and_willing	2
uuid:375da033-467e-4e72-96f7-767f34ad133e	anonymousUser	2012-06-09 15:36:01		2012-06-09 15:36:01			1	2012-06-09 15:36:01	2012-06-09 15:36:01	2	5	5	320		-73.1767129898	17	776.0000000000	4	19.7755515575	98.3470600000	yes	adult_present_and_willing	2
uuid:bb2f59e8-790b-44ec-90f3-521f2e0687c3	anonymousUser	2012-06-09 17:48:25		2012-06-09 17:48:25			1	2012-06-09 17:48:25	2012-06-09 17:48:25	2	2	2	2787		-73.1856822968	18	104.0000000000	4	19.8404824734	45.5991740000	yes	adult_present_and_willing	2
uuid:982068f4-9620-4215-ac61-8006c3372c54	anonymousUser	2012-06-09 17:48:29		2012-06-09 17:48:29			1	2012-06-09 17:48:29	2012-06-09 17:48:29	2	2	5	2788		-73.1859827042	18	-35.0000000000	4	19.8402357101	45.5991740000	yes	adult_present_and_willing	2
uuid:62ebc04d-3c69-490f-b54e-22469b20f15f	anonymousUser	2012-06-09 17:48:33		2012-06-09 17:48:33			1	2012-06-09 17:48:33	2012-06-09 17:48:33	2	2	3	2789		-73.1872057915	18	318.0000000000	4	19.8436796665	98.3470600000	yes	adult_present_and_willing	2
uuid:4a45ef67-7ec3-46ce-9941-61e76049a1b3	anonymousUser	2012-06-09 17:48:35		2012-06-09 17:48:35			1	2012-06-09 17:48:35	2012-06-09 17:48:35	2	2	7	2790		-73.1874847412	18	348.0000000000	4	19.8439800739	45.5991740000	yes	adult_present_and_willing	2
uuid:965bbc90-b4c3-4d18-8179-d860e52bccf4	anonymousUser	2012-06-09 17:48:39		2012-06-09 17:48:39			1	2012-06-09 17:48:39	2012-06-09 17:48:39	2	2	4	2795		-73.1868195534	18	89.0000000000	4	19.8430681229	27.9749830000	yes	adult_present_and_willing	2
uuid:e7d091aa-b41c-4d79-ab98-111b0d770b39	anonymousUser	2012-06-09 17:51:53		2012-06-09 17:51:53			1	2012-06-09 17:51:53	2012-06-09 17:51:53	2	2	5	2783		-73.1854462624	18	63.0000000000	4	19.8384118080	98.3470600000	yes	adult_present_and_willing	2
uuid:dbc40e20-65f8-4b41-8bb8-d9b9c106f559	anonymousUser	2012-06-09 17:52:00		2012-06-09 17:52:00			1	2012-06-09 17:52:00	2012-06-09 17:52:00	2	2	2	2784		-73.1852102280	18	86.0000000000	4	19.8384225368	27.9749830000	yes	adult_present_and_willing	2
uuid:58955bae-43f9-4be5-ab0d-c54d28d292fb	anonymousUser	2012-06-09 17:52:07		2012-06-09 17:52:07			1	2012-06-09 17:52:07	2012-06-09 17:52:07	2	2	4	2785		-73.1853604317	18	69.0000000000	4	19.8383367062	45.5991740000	yes	adult_present_and_willing	2
uuid:a2a50106-ff6d-4b07-955f-32582258595b	anonymousUser	2012-06-09 17:52:11		2012-06-09 17:52:11			1	2012-06-09 17:52:11	2012-06-09 17:52:11	2	2	4	2786		-73.1856179237	18	81.0000000000	4	19.8379933834	181.9434200000	yes	adult_present_and_willing	2
uuid:1c3ba977-5149-40e7-9c5c-fdc64170b56f	anonymousUser	2012-06-09 17:52:16		2012-06-09 17:52:16			1	2012-06-09 17:52:16	2012-06-09 17:52:16	2	2	6	2791		-73.1853389740	18	90.0000000000	4	19.8394739628	27.9749830000	yes	adult_present_and_willing	2
uuid:509c11be-657b-4fa4-80d9-dfe1860b48bd	anonymousUser	2012-06-10 13:23:23		2012-06-10 13:23:23			1	2012-06-10 13:23:23	2012-06-10 13:23:23	4	5	10	2716		-73.1904459000	30	-23.0000000000	4	19.8529815674	364.0434300000	yes	adult_present_and_willing	3
uuid:95832932-0bc5-4580-a695-8dac740d32ec	anonymousUser	2012-06-10 13:23:41		2012-06-10 13:23:41			1	2012-06-10 13:23:41	2012-06-10 13:23:41	4	5	2	2717		-73.1930208206	30	-24.0000000000	4	19.8529601097	98.3470600000	yes	adult_present_and_willing	3
uuid:fc35cb02-68bb-44cf-b822-fa701b41108d	anonymousUser	2012-06-10 13:23:43		2012-06-10 13:23:43			1	2012-06-10 13:23:43	2012-06-10 13:23:43	4	5	7	2718		-73.1916260719	30	-23.0000000000	4	19.8531210423	364.0434300000	yes	adult_present_and_willing	3
uuid:0d48d7fc-f494-4282-8952-a8a96f0efe6a	anonymousUser	2012-06-10 13:24:07		2012-06-10 13:24:07			1	2012-06-10 13:24:07	2012-06-10 13:24:07	4	5	5	2719		-73.1927204132	30	11.0000000000	4	19.8530995846	27.9749830000	yes	adult_present_and_willing	3
uuid:92a9f346-2efe-4043-93f3-5ae28fd40355	anonymousUser	2012-06-10 13:24:23		2012-06-10 13:24:23			1	2012-06-10 13:24:23	2012-06-10 13:24:23	4	5	3	2720		-73.1929135323	30	12.0000000000	4	19.8530673981	181.9434200000	yes	adult_present_and_willing	3
uuid:af0badee-2eba-4878-956b-b32f9c0fba84	anonymousUser	2012-06-10 13:24:29		2012-06-10 13:24:29			1	2012-06-10 13:24:29	2012-06-10 13:24:29	4	5	4	2711		-73.1929993629	30	33.0000000000	4	19.8531532288	98.3470600000	yes	no_adult_present	3
uuid:3dcc14a4-94b8-4eee-b0b7-fb8124b0b00b	anonymousUser	2012-06-10 13:24:32		2012-06-10 13:24:32			1	2012-06-10 13:24:32	2012-06-10 13:24:32	3	5	5	2712		-73.1928277016	30	40.0000000000	4	19.8530781269	98.3470600000	yes	adult_present_and_willing	3
uuid:028be956-63c7-4f36-910a-7699114572cb	anonymousUser	2012-06-10 13:24:33		2012-06-10 13:24:33			1	2012-06-10 13:24:33	2012-06-10 13:24:33	2	2	8	2836		-73.2613420486	23	627.0000000000	4	19.8052382469	181.9434200000	yes	adult_present_and_willing	2
uuid:5ed9bad8-ebe9-4643-a0f7-693121e340f4	anonymousUser	2012-06-10 13:24:39		2012-06-10 13:24:39			1	2012-06-10 13:24:39	2012-06-10 13:24:39	4	5	6	2713		-73.1932139397	30	43.0000000000	4	19.8534858227	98.3470600000	yes	adult_present_and_willing	3
uuid:25e8e24e-b171-445a-a7f7-a8792d899189	anonymousUser	2012-06-10 13:24:50		2012-06-10 13:24:50			1	2012-06-10 13:24:50	2012-06-10 13:24:50	4	5	4	2714		-73.1930637360	30	45.0000000000	4	19.8532283306	364.0434300000	yes	adult_present_and_willing	3
uuid:ef36f9ee-9300-471d-ad26-c3343e8610c8	anonymousUser	2012-06-10 13:24:57		2012-06-10 13:24:57			1	2012-06-10 13:24:57	2012-06-10 13:24:57	2	2	6	2837		-73.2608485222	23	615.0000000000	4	19.8047554493	9.4871710000	yes	adult_present_and_willing	2
uuid:c71b2c7f-9230-4249-ac6f-5a220e57bcea	anonymousUser	2012-06-10 13:25:19		2012-06-10 13:25:19			1	2012-06-10 13:25:19	2012-06-10 13:25:19	2	2	5	2838		-73.2610416412	23	614.0000000000	4	19.8046803474	4.6410000000	yes	adult_present_and_willing	2
uuid:82728405-04cc-48ea-adb4-b1a22f3f7dd8	anonymousUser	2012-06-10 13:25:26		2012-06-10 13:25:26			1	2012-06-10 13:25:26	2012-06-10 13:25:26	2	2	5	2839		-73.2605910301	23	629.0000000000	4	19.8045408726	4.6410000000	yes	adult_present_and_willing	2
uuid:9b62bdf3-54dc-4132-8336-7adada84e36a	anonymousUser	2012-06-10 13:25:37		2012-06-10 13:25:37			1	2012-06-10 13:25:37	2012-06-10 13:25:37	2	2	1	2840		-73.2603335381	23	611.0000000000	4	19.8036825657	4.6410000000	yes	adult_present_and_willing	2
uuid:c3a2b70d-1c01-4503-904f-646eb87ea0eb	anonymousUser	2012-06-10 13:25:44		2012-06-10 13:25:44			1	2012-06-10 13:25:44	2012-06-10 13:25:44	2	2	3	2841		-73.2600331306	23	630.0000000000	4	19.8039186001	27.9749830000	yes	adult_present_and_willing	2
uuid:046c3100-eded-4dd4-ad47-788bc9111c46	anonymousUser	2012-06-10 13:25:50		2012-06-10 13:25:50			1	2012-06-10 13:25:50	2012-06-10 13:25:50	2	2	3	2842		-73.2600545883	23	620.0000000000	4	19.8034465313	27.9749830000	yes	adult_present_and_willing	2
uuid:d014a189-c6b0-487b-afde-98d66fbcc958	anonymousUser	2012-06-10 13:25:55		2012-06-10 13:25:55			1	2012-06-10 13:25:55	2012-06-10 13:25:55	2	2	5	2843		-73.2594108582	23	603.0000000000	4	19.8036718369	27.9749830000	yes	adult_present_and_willing	2
uuid:5b9da4de-43b8-4d8c-9cae-4f2798232f44	anonymousUser	2012-06-10 13:26:03		2012-06-10 13:26:03			1	2012-06-10 13:26:03	2012-06-10 13:26:03	2	2	3	3		-73.2585740089	23	644.0000000000	4	19.8036074638	45.5991740000	yes	adult_present_and_willing	2
uuid:ca65e165-f9e5-478a-8ba6-660d40515e53	anonymousUser	2012-06-10 13:26:03		2012-06-10 13:26:03			1	2012-06-10 13:26:03	2012-06-10 13:26:03	2	2	3	2844		-73.2588958740	23	602.0000000000	4	19.8032104969	98.3470600000	yes	adult_present_and_willing	2
uuid:b0380f7b-064d-4cf4-b87a-da7d9c664556	anonymousUser	2012-06-10 13:26:19		2012-06-10 13:26:19			1	2012-06-10 13:26:19	2012-06-10 13:26:19	2	2	2	2845		-73.2587242126	23	623.0000000000	4	19.8036074638	45.5991740000	yes	adult_present_and_willing	2
uuid:9f50f0bd-9483-4035-a282-ef2f5ce18362	anonymousUser	2012-06-10 13:26:23		2012-06-10 13:26:23			1	2012-06-10 13:26:23	2012-06-10 13:26:23	2	2	3	2846		-73.2585310936	23	602.0000000000	4	19.8034036160	9.4871710000	yes	adult_present_and_willing	2
uuid:ad1cdf75-3378-46d7-9c46-5ab75d43eaf5	anonymousUser	2012-06-10 13:55:59		2012-06-10 13:55:59			1	2012-06-10 13:55:59	2012-06-10 13:55:59	6	3	6	148		-73.1775283813	15	52.0000000000	4	19.8516190052	181.9434200000	yes	adult_present_and_willing	3
uuid:f26730b8-c9cf-49c5-ab51-f6493393289c	anonymousUser	2012-06-10 13:56:10		2012-06-10 13:56:10			1	2012-06-10 13:56:10	2012-06-10 13:56:10	4	3	2	2792		-73.2563638687	24	678.0000000000	4	19.7994017601	45.5991740000	yes	adult_present_and_willing	1
uuid:475a6886-a3b0-4800-a756-2aba172ee102	anonymousUser	2012-06-10 13:56:16		2012-06-10 13:56:16			1	2012-06-10 13:56:16	2012-06-10 13:56:16	4	3	5	2793		-73.2570290565	24	613.0000000000	4	19.7994446754	364.0434300000	yes	adult_present_and_willing	1
uuid:8951cce7-528b-4de5-9f51-052047c13dd0	anonymousUser	2012-06-10 13:56:33		2012-06-10 13:56:33			1	2012-06-10 13:56:33	2012-06-10 13:56:33	4	3	88	2794		-73.2561063766	24	634.0000000000	4	19.7993373871	364.0434300000	other	no_adult_present	1
uuid:d257df85-03b4-4b44-9efb-4c5cc2191f5c	anonymousUser	2012-06-10 13:56:34		2012-06-10 13:56:34			1	2012-06-10 13:56:34	2012-06-10 13:56:34	4	3	9	2795		-73.2568788528	24	630.0000000000	4	19.8003029823	98.3470600000	yes	adult_present_and_willing	1
uuid:eeb0ca68-f6ec-460e-bfe9-94e77bb11aaf	anonymousUser	2012-06-10 13:57:02		2012-06-10 13:57:02			1	2012-06-10 13:57:02	2012-06-10 13:57:02	4	3	6	2796		-73.2581448555	24	601.0000000000	4	19.8006248474	364.0434300000	yes	adult_present_and_willing	1
uuid:8ee5985b-3bc1-449c-b3ad-a4cacfd211fd	anonymousUser	2012-06-10 13:57:26		2012-06-10 13:57:26			1	2012-06-10 13:57:26	2012-06-10 13:57:26	4	3	5	2797		-73.2560205460	24	599.0000000000	4	19.8003351688	181.9434200000	yes	adult_present_and_willing	1
uuid:4877fe76-9fd4-4954-b34b-547c004b7f6d	anonymousUser	2012-06-10 13:57:38		2012-06-10 13:57:38			1	2012-06-10 13:57:38	2012-06-10 13:57:38	4	3	9	2798		-73.2569432259	24	668.0000000000	4	19.8006892204	45.5991740000	yes	adult_present_and_willing	1
uuid:0b3e2a2e-a5fd-43d9-9097-38ef7e7dc0a0	anonymousUser	2012-06-10 13:58:09		2012-06-10 13:58:09			1	2012-06-10 13:58:09	2012-06-10 13:58:09	4	3	88	2799		-73.2566642761	24	618.0000000000	4	19.8009681702	181.9434200000	no	adult_present_and_unwilling	1
uuid:9920279b-5c58-4c27-9277-a245cd3742aa	anonymousUser	2012-06-10 13:58:45		2012-06-10 13:58:45			1	2012-06-10 13:58:45	2012-06-10 13:58:45	4	3	4	2800		-73.2565355301	24	651.0000000000	4	19.8009467125	98.3470600000	yes	adult_present_and_willing	1
uuid:4ac4537a-15af-4ed9-b049-5c495e0e7b8b	anonymousUser	2012-06-10 13:59:53		2012-06-10 13:59:53			1	2012-06-10 13:59:53	2012-06-10 13:59:53	4	3	4	2801		-73.2567071915	24	648.0000000000	4	19.8023200035	364.0434300000	yes	adult_present_and_willing	1
uuid:3715edbc-11cc-44ed-9343-addcced90a32	anonymousUser	2012-06-10 15:16:06		2012-06-10 15:16:06			1	2012-06-10 15:16:06	2012-06-10 15:16:06	2	3	4	2802		-73.2385754585	25	364.0000000000	4	19.8164391518	45.5991740000	yes	adult_present_and_willing	1
uuid:deb56260-5b65-4d10-b64b-6dd20ac77d8f	anonymousUser	2012-06-10 15:17:45		2012-06-10 15:17:45			1	2012-06-10 15:17:45	2012-06-10 15:17:45	2	3	6	2803		-73.2389402390	25	415.0000000000	4	19.8163104057	27.9749830000	yes	adult_present_and_willing	1
uuid:6ce04bde-1cd4-44bf-b62b-2c81667fd918	anonymousUser	2012-06-10 15:18:13		2012-06-10 15:18:13			1	2012-06-10 15:18:13	2012-06-10 15:18:13	2	3	4	2804		-73.2384681702	25	358.0000000000	4	19.8169541359	45.5991740000	yes	adult_present_and_willing	1
uuid:f6f59288-53d0-426f-bfe0-c39864851f7e	anonymousUser	2012-06-10 15:18:21		2012-06-10 15:18:21			1	2012-06-10 15:18:21	2012-06-10 15:18:21	2	3	4	2805		-73.2388329506	25	380.0000000000	4	19.8169219494	181.9434200000	yes	adult_present_and_willing	1
uuid:0c5c9064-2a88-437e-85ad-cf5e255ea2be	anonymousUser	2012-06-10 15:18:28		2012-06-10 15:18:28			1	2012-06-10 15:18:28	2012-06-10 15:18:28	2	3	88	2806		-73.2384252548	25	397.0000000000	4	19.8170614243	27.9749830000	other	no_adult_present	1
uuid:12f9247e-e050-473f-a967-588352fcf5f6	anonymousUser	2012-06-10 15:18:30		2012-06-10 15:18:30			1	2012-06-10 15:18:30	2012-06-10 15:18:30	2	3	88	2807		-73.2385110855	25	396.0000000000	4	19.8171472549	364.0434300000	other	no_adult_present	1
uuid:1d8e9cea-3c79-4b91-b26d-7efe0afe72ef	anonymousUser	2012-06-10 15:57:04		2012-06-10 15:57:04			1	2012-06-10 15:57:04	2012-06-10 15:57:04	4	5	5	2671		-73.1947159767	29	15.0000000000	4	19.8522520065	9.4871710000	yes	adult_present_and_willing	4
uuid:64de5a71-99a8-4909-bc4a-09c05f37dfcf	anonymousUser	2012-06-10 15:57:16		2012-06-10 15:57:16			1	2012-06-10 15:57:16	2012-06-10 15:57:16	4	5	5	2672		-73.1949520111	29	59.0000000000	4	19.8521876335	181.9434200000	yes	adult_present_and_willing	4
uuid:8199f2c3-07c3-467a-b3fd-f03842511be6	anonymousUser	2012-06-10 15:57:32		2012-06-10 15:57:32			1	2012-06-10 15:57:32	2012-06-10 15:57:32	4	5	10	2673		-73.1951236725	29	72.0000000000	4	19.8520588875	98.3470600000	yes	adult_present_and_willing	4
uuid:ef4e00dc-1de6-4d92-80e2-f06e97b4d68b	anonymousUser	2012-06-10 15:57:53		2012-06-10 15:57:53			1	2012-06-10 15:57:53	2012-06-10 15:57:53	4	5	88	2674	Pa gen moun prezan	-73.1955528259	29	7.0000000000	4	19.8514902592	364.0434300000	na	no_adult_present	4
uuid:a6dc7cdd-42e0-4ddc-b4ae-68bc030d6bee	anonymousUser	2012-06-10 15:57:53		2012-06-10 15:57:53			1	2012-06-10 15:57:53	2012-06-10 15:57:53	4	5	7	2675		-73.1947803497	29	86.0000000000	4	19.8517048359	9.4871710000	yes	adult_present_and_willing	4
uuid:93d95540-0166-4c5f-9103-60aba5106b7e	anonymousUser	2012-06-10 15:58:37		2012-06-10 15:58:37			1	2012-06-10 15:58:37	2012-06-10 15:58:37	4	5	6	2676		-73.1938791275	29	115.0000000000	4	19.8526275158	364.0434300000	yes	adult_present_and_willing	4
uuid:ccc70658-08d9-4dff-90b0-5ba06d1bbaf8	anonymousUser	2012-06-10 15:58:50		2012-06-10 15:58:50			1	2012-06-10 15:58:50	2012-06-10 15:58:50	4	5	5	2677		-73.1943511963	4	80.0000000000	4	19.8517799377	181.9434200000	yes	adult_present_and_willing	4
uuid:1e526a2d-62c2-419f-8aa8-1d9abbb274cb	anonymousUser	2012-06-10 15:58:59		2012-06-10 15:58:59			1	2012-06-10 15:58:59	2012-06-10 15:58:59	4	5	88	2678		-73.1940507889	29	76.0000000000	4	19.8520374298	364.0434300000	other	no_adult_present	4	Pa gen moun
uuid:f94c721d-3480-40f8-a881-f3cbf6a35a4c	anonymousUser	2012-06-10 15:59:01		2012-06-10 15:59:01			1	2012-06-10 15:59:01	2012-06-10 15:59:01	4	5	2	2679		-73.1938362122	29	81.0000000000	4	19.8521769047	364.0434300000	yes	adult_present_and_willing	4
uuid:8a147d31-a4d0-4c96-953c-72ca465c7bbd	anonymousUser	2012-06-10 15:59:03		2012-06-10 15:59:03			1	2012-06-10 15:59:03	2012-06-10 15:59:03	4	5	8	2680		-73.1951880455	30	26.0000000000	4	19.8512113094	181.9434200000	yes	adult_present_and_willing	4
uuid:d8c18f5d-2d39-41e7-aa9f-535dcbabf69f	anonymousUser	2012-06-10 16:02:52		2012-06-10 16:02:52			1	2012-06-10 16:02:52	2012-06-10 16:02:52	2	2	4	2847		-73.2586812973	22	607.0000000000	4	19.8026525974	4.6410000000	yes	adult_present_and_willing	1
uuid:2622bb65-1e23-44fc-b023-99f74437e26d	anonymousUser	2012-06-10 16:03:16		2012-06-10 16:03:16			1	2012-06-10 16:03:16	2012-06-10 16:03:16	3	4	5	178		-72.1339774132	14	305.0000000000	1	19.2752766609	9.4871710000	yes	adult_present_and_willing	1
uuid:66634573-c2b8-430b-8eb1-c4c9853ed123	anonymousUser	2012-06-10 16:03:16		2012-06-10 16:03:16			1	2012-06-10 16:03:16	2012-06-10 16:03:16	4	5	4	2711		-73.1928706169	30	54.0000000000	4	19.8529493809	181.9434200000	yes	no_adult_present	3
uuid:2cfce0e0-e37a-4811-b3e7-687bb9ba8c57	anonymousUser	2012-06-10 16:04:20		2012-06-10 16:04:20			1	2012-06-10 16:04:20	2012-06-10 16:04:20	2	2	2	2848		-73.2586812973	22	639.0000000000	4	19.8026204109	9.4871710000	yes	adult_present_and_willing	1
uuid:b3895155-7a98-49fc-9657-889af8ec8c89	anonymousUser	2012-06-10 16:05:21		2012-06-10 16:05:21			1	2012-06-10 16:05:21	2012-06-10 16:05:21	2	2	3	2849		-73.2586169243	22	639.0000000000	4	19.8027706146	4.6410000000	yes	adult_present_and_willing	1
uuid:56411c2d-9fb3-4b34-be9b-6c77bfd67f59	anonymousUser	2012-06-10 16:10:29		2012-06-10 16:10:29			1	2012-06-10 16:10:29	2012-06-10 16:10:29	2	2	7	2851		-73.2582736015	22	594.0000000000	4	19.8026633263	27.9749830000	yes	adult_present_and_willing	1
uuid:0363e667-e85c-43f7-b5da-85344635714a	anonymousUser	2012-06-10 16:12:24		2012-06-10 16:12:24			1	2012-06-10 16:12:24	2012-06-10 16:12:24	2	2	4	2852		-73.2580804825	22	585.0000000000	4	19.8026633263	9.4871710000	yes	adult_present_and_willing	1
uuid:d5947e67-640d-43a6-94d6-9ab0652f6b7a	anonymousUser	2012-06-10 16:13:02		2012-06-10 16:13:02			1	2012-06-10 16:13:02	2012-06-10 16:13:02	2	2	4	2853		-73.2578015327	22	605.0000000000	4	19.8026204109	27.9749830000	yes	adult_present_and_willing	1
uuid:831ce08c-fde1-4287-b9eb-2dc5e70ddc40	anonymousUser	2012-06-10 17:12:35		2012-06-10 17:12:35			1	2012-06-10 17:12:35	2012-06-10 17:12:35	4	4	5	353	Ok	-73.0984783173	8	39.0000000000	4	19.8620367050	4.6410000000	yes	adult_present_and_willing	6	Et
uuid:fa026b43-36fe-43b7-9f3b-2ac047562aef	anonymousUser	2012-06-10 17:13:28		2012-06-10 17:13:28			1	2012-06-10 17:13:28	2012-06-10 17:13:28	3	4	8	2721	Ok	-73.2247996330	28	20.0000000000	4	19.8878395557	4.6410000000	yes	adult_present_and_willing	3
uuid:c775b2ea-dd74-4c51-8d4c-94269c06427e	anonymousUser	2012-06-10 17:14:03		2012-06-10 17:14:03			1	2012-06-10 17:14:03	2012-06-10 17:14:03	3	4	5	2722	Ok	-73.2258510590	28	50.0000000000	4	19.8891484737	4.6410000000	yes	adult_present_and_willing	3	Ok
uuid:372b3b68-6886-4515-8575-16b367b08787	anonymousUser	2012-06-10 17:14:26		2012-06-10 17:14:26			1	2012-06-10 17:14:26	2012-06-10 17:14:26	3	4	6	2723	Ok	-73.2245421410	28	13.0000000000	4	19.8888158798	4.6410000000	yes	adult_present_and_willing	3	Ok
uuid:95db8775-4f95-4c47-be5b-36f8a7fedeeb	anonymousUser	2012-06-10 17:14:55		2012-06-10 17:14:55			1	2012-06-10 17:14:55	2012-06-10 17:14:55	3	4	2	2724	Ik	-73.2240056992	28	17.0000000000	4	19.8890626431	4.6410000000	yes	adult_present_and_willing	3	Ij
uuid:85a86b16-f563-43e8-acc9-49557c3c9b88	anonymousUser	2012-06-10 17:15:16		2012-06-10 17:15:16			1	2012-06-10 17:15:16	2012-06-10 17:15:16	3	4	1	2725	Ih	-73.2250142097	28	10.0000000000	4	19.8888802528	4.6410000000	yes	adult_present_and_willing	3	Ih
uuid:241856ab-4dcf-4b53-ae91-488794f0b06e	anonymousUser	2012-06-10 17:17:01		2012-06-10 17:17:01			1	2012-06-10 17:17:01	2012-06-10 17:17:01	3	4	4	2727	Ok	-73.2230186462	28	19.0000000000	4	19.8886227608	4.6410000000	yes	adult_present_and_willing	3	Ok
uuid:a7857a46-9f01-46dd-b34d-be5e14a401be	anonymousUser	2012-06-10 17:17:21		2012-06-10 17:17:21			1	2012-06-10 17:17:21	2012-06-10 17:17:21	3	4	5	2728	Ok	-73.2229542732	28	19.0000000000	4	19.8894810677	4.6410000000	yes	adult_present_and_willing	3	Er
uuid:e70fe3a5-0e16-497e-b34c-73bcfbb699f3	anonymousUser	2012-06-10 17:20:57		2012-06-10 17:20:57			1	2012-06-10 17:20:57	2012-06-10 17:20:57	3	4	2	2726		-73.2235980034	28	34.0000000000	4	19.8884940147	4.6410000000	yes	adult_present_and_willing	3	Ok
uuid:2b1a2803-bd33-4b27-b638-54c6c533cc44	anonymousUser	2012-06-10 18:49:38		2012-06-10 18:49:38			1	2012-06-10 18:49:38	2012-06-10 18:49:38	1	4	3	362	Ok	-73.1993508339	27	24.0000000000	4	19.8620367050	4.6410000000	yes	adult_present_and_willing	4	Ok
uuid:4e68386c-4933-4f2a-bb18-7a6886d6bc54	anonymousUser	2012-06-10 18:49:50		2012-06-10 18:49:50			1	2012-06-10 18:49:50	2012-06-10 18:49:50	1	4	4	363	Oo	-73.1981921196	27	38.0000000000	4	19.8618972301	4.6410000000	yes	adult_present_and_willing	4	Ok
uuid:6bdd7ce4-bfb4-490e-8923-d2e9a9aa5151	anonymousUser	2012-06-10 18:49:55		2012-06-10 18:49:55			1	2012-06-10 18:49:55	2012-06-10 18:49:55	3	4	2	364	Oi	-73.1980848312	27	43.0000000000	4	19.8620903492	4.6410000000	yes	adult_present_and_willing	4	Oj
uuid:4a1c2a09-7525-45f9-9f44-f6d66f7aa3b4	anonymousUser	2012-06-10 18:50:04		2012-06-10 18:50:04			1	2012-06-10 18:50:04	2012-06-10 18:50:04	1	4	1	365	Ok	-73.1981921196	27	29.0000000000	4	19.8621654510	4.6410000000	yes	adult_present_and_willing	4	Sm
uuid:bb261b3f-45a3-4237-b52e-c39e373ade92	anonymousUser	2012-06-10 18:50:07		2012-06-10 18:50:07			1	2012-06-10 18:50:07	2012-06-10 18:50:07	1	4	1	366	Ok	-73.1978702545	27	38.0000000000	4	19.8622512817	4.6410000000	yes	adult_present_and_willing	4	Oj
uuid:06d70a44-bb42-4624-8089-1c0413b68837	anonymousUser	2012-06-10 18:50:12		2012-06-10 18:50:12			1	2012-06-10 18:50:12	2012-06-10 18:50:12	1	4	88	367	Pa possible	-73.1974840164	27	32.0000000000	4	19.8622190952	4.6410000000	na	adult_present_and_unwilling	4	Ok
uuid:4620a5c0-0784-4b04-8c5a-f59829f654c0	anonymousUser	2012-06-10 19:11:50		2012-06-10 19:11:50			1	2012-06-10 19:11:50	2012-06-10 19:11:50	2	2	3	2849		-73.2586169243	22	639.0000000000	4	19.8027706146	4.6410000000	yes	adult_present_and_willing	1
uuid:3adc03a2-ee3d-4e0f-b64f-1e3f5c5aa8af	anonymousUser	2012-06-10 19:11:52		2012-06-10 19:11:52			1	2012-06-10 19:11:52	2012-06-10 19:11:52	2	2	4	2850		-73.2583594322	22	633.0000000000	4	19.8028135300	9.4871710000	yes	adult_present_and_willing	1
uuid:f5de2f56-4a0c-4bae-b7c7-c70db4a351c4	anonymousUser	2012-06-10 19:12:11		2012-06-10 19:12:11			1	2012-06-10 19:12:11	2012-06-10 19:12:11	2	2	5	2854		-73.2580375671	22	616.0000000000	4	19.8030388355	9.4871710000	yes	adult_present_and_willing	1
uuid:bf6b17f1-042f-4533-a7a4-7f3235fee282	anonymousUser	2012-06-10 19:12:14		2012-06-10 19:12:14			1	2012-06-10 19:12:14	2012-06-10 19:12:14	2	2	5	2855		-73.2577800751	22	605.0000000000	4	19.8032963276	27.9749830000	yes	adult_present_and_willing	1
uuid:27367fe2-c75c-498d-afe1-19cc5eaa3973	anonymousUser	2012-06-10 19:12:16		2012-06-10 19:12:16			1	2012-06-10 19:12:16	2012-06-10 19:12:16	2	2	6	2856		-73.2578229904	22	603.0000000000	4	19.8034358025	45.5991740000	yes	adult_present_and_willing	1
uuid:c1466243-5dca-4eba-a6ac-7ff9ca2ff91b	anonymousUser	2012-06-10 20:24:23		2012-06-10 20:24:23			1	2012-06-10 20:24:23	2012-06-10 20:24:23	3	1	10	2596		-73.1975269318	19	807.0000000000	4	19.7775363922	4.6410000000	yes	adult_present_and_willing	1
uuid:b285c9a6-6cc0-45d6-ae32-74a803109cbd	anonymousUser	2012-06-10 20:28:27		2012-06-10 20:28:27			1	2012-06-10 20:28:27	2012-06-10 20:28:27	3	1	6	2597		-73.1976342201	19	852.0000000000	4	19.7773325443	4.6410000000	yes	adult_present_and_willing	1
uuid:5293502c-41cb-4a6b-88b2-57248e78b8b8	anonymousUser	2012-06-10 20:28:32		2012-06-10 20:28:32			1	2012-06-10 20:28:32	2012-06-10 20:28:32	3	1	5	2598		-73.1975269318	19	832.0000000000	4	19.7771823406	4.6410000000	yes	adult_present_and_willing	1
uuid:0417292d-be25-4c7b-a5be-33efcb02bc5b	anonymousUser	2012-06-10 20:28:35		2012-06-10 20:28:35			1	2012-06-10 20:28:35	2012-06-10 20:28:35	3	1	5	2599		-73.1978702545	19	810.0000000000	4	19.7775149345	4.6410000000	yes	adult_present_and_willing	1
uuid:c98a3aa2-420b-4b2c-9b73-dc4d230a44b2	anonymousUser	2012-06-10 20:28:41		2012-06-10 20:28:41			1	2012-06-10 20:28:41	2012-06-10 20:28:41	3	1	3	2600		-73.1981706619	19	829.0000000000	4	19.7777616978	4.6410000000	yes	adult_present_and_willing	1
uuid:ccbea1dc-16af-44e3-bd97-3d6684a9248f	anonymousUser	2012-06-10 20:28:45		2012-06-10 20:28:45			1	2012-06-10 20:28:45	2012-06-10 20:28:45	3	1	6	2601		-73.1964969635	19	827.0000000000	4	19.7764420509	4.6410000000	yes	adult_present_and_willing	1
uuid:ffbbf674-fbde-40a9-a2d1-ef1f756310c3	anonymousUser	2012-06-10 20:28:52		2012-06-10 20:28:52			1	2012-06-10 20:28:52	2012-06-10 20:28:52	3	1	9	2602		-73.1969261169	19	844.0000000000	4	19.7748005390	4.6410000000	yes	adult_present_and_willing	1
uuid:0489526d-3739-4902-b06f-1b0427609114	anonymousUser	2012-06-10 20:28:58		2012-06-10 20:28:58			1	2012-06-10 20:28:58	2012-06-10 20:28:58	3	1	6	2603		-73.1969261169	19	859.0000000000	4	19.7748112679	4.6410000000	yes	adult_present_and_willing	1
uuid:a8c1c310-5f24-468d-bf54-cd0ba6471f3a	anonymousUser	2012-06-10 20:29:03		2012-06-10 20:29:03			1	2012-06-10 20:29:03	2012-06-10 20:29:03	3	1	7	2604		-73.1972694397	19	837.0000000000	4	19.7749400139	4.6410000000	yes	adult_present_and_willing	1
uuid:788e7d13-7751-4615-8e73-62159ad02dd2	anonymousUser	2012-06-10 20:29:09		2012-06-10 20:29:09			1	2012-06-10 20:29:09	2012-06-10 20:29:09	3	1	7	2605		-73.1976771355	19	832.0000000000	4	19.7750043869	4.6410000000	yes	adult_present_and_willing	1
uuid:f2179c39-f951-446b-9d80-1cc4cadde956	anonymousUser	2012-06-11 13:02:53		2012-06-11 13:02:53			1	2012-06-11 13:02:53	2012-06-11 13:02:53	1	5	4	2681		-73.0645322800	11	-12.0000000000	4	19.9018728733	4.6410000000	yes	adult_present_and_willing	1
uuid:512ed9ec-2993-4474-a9e5-752e266ee988	anonymousUser	2012-06-11 13:03:04		2012-06-11 13:03:04			1	2012-06-11 13:03:04	2012-06-11 13:03:04	1	2	2	2662		-73.0644249916	11	-12.0000000000	4	19.9017441273	364.0434300000	yes	adult_present_and_willing	1
uuid:7e28cab8-1d49-4df4-966f-76ca9d094c05	anonymousUser	2012-06-11 13:03:15		2012-06-11 13:03:15			1	2012-06-11 13:03:15	2012-06-11 13:03:15	1	5	3	2683		-73.0641889572	11	-19.0000000000	4	19.9026238918	181.9434200000	yes	adult_present_and_willing	1
uuid:51f3764f-e4f8-4e19-9806-1ec0a0a2deff	anonymousUser	2012-06-11 13:03:34		2012-06-11 13:03:34			1	2012-06-11 13:03:34	2012-06-11 13:03:34	1	5	5	2684		-73.0641460419	11	-11.0000000000	4	19.9025487900	27.9749830000	yes	adult_present_and_willing	1
uuid:89559228-f492-4a20-ac78-6fb0a10c4e7f	anonymousUser	2012-06-11 13:03:42		2012-06-11 13:03:42			1	2012-06-11 13:03:42	2012-06-11 13:03:42	1	5	88	2685		-73.0659270287	11	8.0000000000	4	19.9005424976	181.9434200000	other	no_adult_present	1
uuid:a4553c0f-8a96-4d61-a1c2-ffd9724faa7c	anonymousUser	2012-06-11 13:03:43		2012-06-11 13:03:43			1	2012-06-11 13:03:43	2012-06-11 13:03:43	1	5	4	2686		-73.0664420128	11	47.0000000000	4	19.9010574818	27.9749830000	yes	adult_present_and_willing	1
uuid:54cbbc27-737c-4c74-8f5d-d99c14bf6d1c	anonymousUser	2012-06-11 13:03:49		2012-06-11 13:03:49			1	2012-06-11 13:03:49	2012-06-11 13:03:49	1	5	1	2687		-73.0662918091	11	47.0000000000	4	19.9007999897	98.3470600000	yes	adult_present_and_willing	1
uuid:85f23d24-b746-4ab4-9f5f-c089c58c759f	anonymousUser	2012-06-11 13:03:53		2012-06-11 13:03:53			1	2012-06-11 13:03:53	2012-06-11 13:03:53	1	5	5	2688		-73.0669999123	11	12.0000000000	4	19.9017977715	98.3470600000	yes	adult_present_and_willing	1
uuid:918f8454-af24-46b5-bb79-6c849e439bbd	anonymousUser	2012-06-11 13:48:17		2012-06-11 13:48:17			1	2012-06-11 13:48:17	2012-06-11 13:48:17	2	4	3	2729	er	-73.2055306435	26	164.0000000000	4	19.8378860950	4.6410000000	yes	adult_present_and_willing	4	ok
uuid:289fc8e4-c2a7-4862-b3af-1a8f13d5f11c	anonymousUser	2012-06-11 13:48:22		2012-06-11 13:48:22			1	2012-06-11 13:48:22	2012-06-11 13:48:22	2	4	4	2730	er	-73.2063460350	26	195.0000000000	4	19.8374462128	4.6410000000	yes	adult_present_and_willing	4	er
uuid:6a6ee74f-b38f-422e-ac2d-578765c58202	anonymousUser	2012-06-11 13:48:24		2012-06-11 13:48:24			1	2012-06-11 13:48:24	2012-06-11 13:48:24	2	4	88	2731	pa possible	-73.2067108154	26	168.0000000000	4	19.8376715183	9.4871710000	na	no_adult_present	4	li femen
uuid:d7f565f2-cb29-4b2a-9563-43e99eea3bad	anonymousUser	2012-06-11 13:48:24		2012-06-11 13:48:24			1	2012-06-11 13:48:24	2012-06-11 13:48:24	4	4	88	2732	pa possible	-73.2067322731	26	172.0000000000	4	19.8377358913	4.6410000000	na	no_adult_present	2	li femen
uuid:39240cf2-ae85-45a6-ac74-ab47785db736	anonymousUser	2012-06-11 13:48:25		2012-06-11 13:48:25			1	2012-06-11 13:48:25	2012-06-11 13:48:25	4	4	1	2733	ok	-73.2067108154	26	165.0000000000	4	19.8377358913	4.6410000000	yes	adult_present_and_willing	2	oo
uuid:e06204bc-706c-482c-9a01-7b75ae2e141c	anonymousUser	2012-06-11 13:48:26		2012-06-11 13:48:26			1	2012-06-11 13:48:26	2012-06-11 13:48:26	2	4	5	2734	ok	-73.2052946091	26	164.0000000000	4	19.8375535011	4.6410000000	yes	adult_present_and_willing	4	er
uuid:6959e4e8-6e9d-4627-bc9c-4e3cd5fe9bcf	anonymousUser	2012-06-11 13:48:33		2012-06-11 13:48:33			1	2012-06-11 13:48:33	2012-06-11 13:48:33	2	4	1	2735	ok	-73.2053160667	26	144.0000000000	4	19.8372423649	4.6410000000	yes	adult_present_and_willing	4	ok
uuid:f4f13ef9-d74e-4458-8002-3957ce35f0ac	anonymousUser	2012-06-11 13:48:34		2012-06-11 13:48:34			1	2012-06-11 13:48:34	2012-06-11 13:48:34	2	4	1	2736	oilk	-73.2052516937	26	183.0000000000	4	19.8375427723	4.6410000000	yes	adult_present_and_willing	4	er
uuid:c2045933-0c78-4508-8c4d-7ec7a39188b7	anonymousUser	2012-06-11 13:48:36		2012-06-11 13:48:36			1	2012-06-11 13:48:36	2012-06-11 13:48:36	4	4	88	2737	refuse	-73.2048439980	26	147.0000000000	4	19.8383259773	9.4871710000	no	adult_present_and_unwilling	2	no
uuid:79eb77a4-fb77-426e-ba9e-d17f4d29793a	anonymousUser	2012-06-11 13:48:36		2012-06-11 13:48:36			1	2012-06-11 13:48:36	2012-06-11 13:48:36	2	4	2	2738	er	-73.2041144371	26	160.0000000000	4	19.8388195038	4.6410000000	yes	adult_present_and_willing	4	ok
uuid:590d7f95-80ee-4374-82fa-bce6bac51a8c	anonymousUser	2012-06-11 13:48:47		2012-06-11 13:48:47			1	2012-06-11 13:48:47	2012-06-11 13:48:47	2	4	1	2740	er	-73.2040071487	26	167.0000000000	4	19.8385083675	4.6410000000	yes	adult_present_and_willing	4	ok
uuid:9952c8bb-b423-4be6-b3a0-62ffcebc17d1	anonymousUser	2012-06-12 16:14:13		2012-06-12 16:14:13			1	2012-06-12 16:14:12	2012-06-12 16:14:12	4	3	9	2971		-72.6277184486	5	366.0000000000	5	19.7063183784	45.5991740000	yes	adult_present_and_willing	1
uuid:e9019d21-cea3-4e60-be6f-53aaa5105e71	anonymousUser	2012-06-12 16:14:20		2012-06-12 16:14:20			1	2012-06-12 16:14:20	2012-06-12 16:14:20	4	3	5	2971		-72.6275682449	5	431.0000000000	5	19.7062218189	4.6410000000	yes	adult_present_and_willing	1
uuid:bb44a85f-2da9-4ce8-9253-c8351093d546	anonymousUser	2012-06-12 16:14:25		2012-06-12 16:14:25			1	2012-06-12 16:14:25	2012-06-12 16:14:25	4	3	10	2973		-72.6275253296	5	412.0000000000	5	19.7068333626	4.6410000000	yes	adult_present_and_willing	1
uuid:f38ffc6e-d9ca-4968-b526-cae146883761	anonymousUser	2012-06-12 16:50:14		2012-06-12 16:50:14			1	2012-06-12 16:50:14	2012-06-12 16:50:14	3	2	88	150		-72.6231694221	4	431.0000000000	5	19.7088396549	45.5991740000	na	no_adult_present	2	pers abs
uuid:1c106224-0f43-4d9f-9397-da772362e4f8	anonymousUser	2012-06-12 16:50:15		2012-06-12 16:50:15			1	2012-06-12 16:50:15	2012-06-12 16:50:15	3	2	8	151		-72.6208305359	4	431.0000000000	4	19.7104918957	9.4871710000	yes	adult_present_and_willing	2
uuid:79e1981d-94ef-4381-abae-d53f62553878	anonymousUser	2012-06-12 16:50:31		2012-06-12 16:50:31			1	2012-06-12 16:50:31	2012-06-12 16:50:31	3	2	7	152		-72.6210665703	4	431.0000000000	4	19.7106528282	27.9749830000	yes	adult_present_and_willing	2
uuid:fb23797e-5540-4672-b996-07e03e7df939	anonymousUser	2012-06-12 16:50:36		2012-06-12 16:50:36			1	2012-06-12 16:50:36	2012-06-12 16:50:36	3	2	7	153		-72.6207447052	4	431.0000000000	4	19.7108459473	45.5991740000	yes	adult_present_and_willing	2
uuid:61abf08d-6eaa-4c96-ba37-d207047bd112	anonymousUser	2012-06-12 16:50:46		2012-06-12 16:50:46			1	2012-06-12 16:50:46	2012-06-12 16:50:46	3	2	5	154		-72.6269245148	3	431.0000000000	5	19.7028744221	98.3470600000	yes	adult_present_and_willing	3
uuid:c24b6a80-dc1d-46f9-85df-148ebf000a16	anonymousUser	2012-06-12 16:50:52		2012-06-12 16:50:52			1	2012-06-12 16:50:52	2012-06-12 16:50:52	3	2	4	155			3		5			yes	adult_present_and_willing	3
uuid:cc1bb661-947d-4079-8019-42631e75cc89	anonymousUser	2012-06-12 16:50:55		2012-06-12 16:50:55			1	2012-06-12 16:50:55	2012-06-12 16:50:55	3	2	3	156			3		5			yes	adult_present_and_willing	3
uuid:ff25854a-ace9-4da3-ab69-73c6ffe2cae6	anonymousUser	2012-06-12 16:50:59		2012-06-12 16:50:59			1	2012-06-12 16:50:59	2012-06-12 16:50:59	3	2	6	157			3		5			yes	adult_present_and_willing	3
uuid:cba41c90-3765-4ff1-85f2-f937e79ef513	anonymousUser	2012-06-12 16:51:06		2012-06-12 16:51:06			1	2012-06-12 16:51:06	2012-06-12 16:51:06	3	2	3	158			3		5			yes	adult_present_and_willing	3
uuid:ec235d28-84ca-47fd-9d4a-829b02a5b17b	anonymousUser	2012-06-12 16:51:10		2012-06-12 16:51:10			1	2012-06-12 16:51:10	2012-06-12 16:51:10	3	2	5	159			3		5			yes	adult_present_and_willing	3
uuid:461b7ab2-59ad-4e89-b5d7-7bc6a21c155f	anonymousUser	2012-06-12 17:57:46		2012-06-12 17:57:46			1	2012-06-12 17:57:46	2012-06-12 17:57:46	3	5	7	2701		-72.6747107506	10	328.0000000000	5	19.7595119476	4.6410000000	yes	adult_present_and_willing	1
uuid:8ebc008c-c8b0-4f36-ad99-0e9aba3c0c44	anonymousUser	2012-06-12 17:57:47		2012-06-12 17:57:47			1	2012-06-12 17:57:47	2012-06-12 17:57:47	3	5	6	327		-72.6538324356	11	636.0000000000	5	19.7584283352	9.4871710000	yes	adult_present_and_willing	3
uuid:88ec126a-cb80-4cfe-a15d-2073041bdb90	anonymousUser	2012-06-12 17:57:53		2012-06-12 17:57:53			1	2012-06-12 17:57:53	2012-06-12 17:57:53	3	5	88	2702		-72.6751613617	10	332.0000000000	5	19.7592115402	27.9749830000	na	no_adult_present	1
uuid:4bc08555-311c-4814-ba9c-ed372b67c4ec	anonymousUser	2012-06-12 17:57:54		2012-06-12 17:57:54			1	2012-06-12 17:57:54	2012-06-12 17:57:54	3	5	5	2703		-72.6750969887	10	330.0000000000	5	19.7591686249	45.5991740000	yes	adult_present_and_willing	1
uuid:b4e1eb05-9cb9-4a6a-b221-5b2afd688cde	anonymousUser	2012-06-12 17:57:56		2012-06-12 17:57:56			1	2012-06-12 17:57:56	2012-06-12 17:57:56	3	5	4	2704		-72.6751828194	10	313.0000000000	5	19.7596085072	9.4871710000	yes	adult_present_and_willing	1
uuid:8592059c-d7eb-4fff-8cb8-810dee974956	anonymousUser	2012-06-12 17:58:01		2012-06-12 17:58:01			1	2012-06-12 17:58:01	2012-06-12 17:58:01	3	5	7	2705		-72.6754403114	10	311.0000000000	5	19.7593510151	27.9749830000	yes	adult_present_and_willing	1
uuid:200a9b93-9356-4b9e-ba4e-ccb638589e43	anonymousUser	2012-06-12 17:58:05		2012-06-12 17:58:05			1	2012-06-12 17:58:05	2012-06-12 17:58:05	3	5	5	2706		-72.6753759384	10	312.0000000000	5	19.7593510151	27.9749830000	yes	adult_present_and_willing	1
uuid:973f8e07-e9f1-4f03-bbed-e126f6dc5e10	anonymousUser	2012-06-12 17:58:08		2012-06-12 17:58:08			1	2012-06-12 17:58:08	2012-06-12 17:58:08	3	5	6	2707		-72.6755905151	10	310.0000000000	5	19.7596728802	4.6410000000	yes	adult_present_and_willing	1
uuid:328da93b-03b5-4f13-915b-ee24602f5c1c	anonymousUser	2012-06-12 17:58:12		2012-06-12 17:58:12			1	2012-06-12 17:58:12	2012-06-12 17:58:12	3	5	88	2708		-72.6762127876	10	300.0000000000	5	19.7598445415	9.4871710000	na	no_adult_present	1
uuid:24b6be9c-6823-4a8f-9926-a97cdc80477b	anonymousUser	2012-06-12 17:58:13		2012-06-12 17:58:13			1	2012-06-12 17:58:13	2012-06-12 17:58:13	3	5	5	2709		-72.6764917374	10	316.0000000000	5	19.7595226765	4.6410000000	yes	adult_present_and_willing	1
uuid:965c618a-0a42-4a2b-aabb-fdc3b76cc8d4	anonymousUser	2012-06-12 17:58:16		2012-06-12 17:58:16			1	2012-06-12 17:58:16	2012-06-12 17:58:16	4	5	3	2710		-72.7046442032	9	240.0000000000	5	19.7364771366	45.5991740000	yes	adult_present_and_willing	1
uuid:39781281-91c9-4d41-92d3-72bf120158c6	anonymousUser	2012-06-12 17:58:19		2012-06-12 17:58:19			1	2012-06-12 17:58:19	2012-06-12 17:58:19	4	5	7	2715		-72.7041935921	9	199.0000000000	5	19.7359085083	45.5991740000	yes	adult_present_and_willing	1
uuid:c95904f3-f03b-49b0-ba11-5bf1eb4b58c5	anonymousUser	2012-06-12 17:58:25		2012-06-12 17:58:25			1	2012-06-12 17:58:25	2012-06-12 17:58:25	4	5	2	2691		-72.7044296265	9	219.0000000000	5	19.7363269329	45.5991740000	yes	adult_present_and_willing	1
uuid:9c2f3711-1705-4654-a15c-fac2384b3be6	anonymousUser	2012-06-12 17:58:27		2012-06-12 17:58:27			1	2012-06-12 17:58:27	2012-06-12 17:58:27	4	5	4	2699		-72.7043867111	9	207.0000000000	5	19.7359728813	98.3470600000	yes	adult_present_and_willing	1
uuid:f2391c3d-c606-4a15-a060-7f178b617940	anonymousUser	2012-06-12 17:58:30		2012-06-12 17:58:30			1	2012-06-12 17:58:30	2012-06-12 17:58:30	4	5	3	2698		-72.7042579651	9	207.0000000000	5	19.7358441353	45.5991740000	yes	adult_present_and_willing	1
uuid:66f2eada-a5f6-4faa-b4ef-990fc54d71e7	anonymousUser	2012-06-12 17:58:34		2012-06-12 17:58:34			1	2012-06-12 17:58:34	2012-06-12 17:58:34	4	5	2	2697		-72.7045798302	9	139.0000000000	5	19.7355222702	98.3470600000	yes	adult_present_and_willing	1
uuid:e4f03d7e-27a3-4437-b9cb-757ac4e365a9	anonymousUser	2012-06-12 17:58:40		2012-06-12 17:58:40			1	2012-06-12 17:58:40	2012-06-12 17:58:40	4	5	4	2696		-72.7038717270	9	249.0000000000	5	19.7354900837	27.9749830000	yes	adult_present_and_willing	1
uuid:e32b30c5-c387-412e-99e4-647498947ab9	anonymousUser	2012-06-12 17:58:43		2012-06-12 17:58:43			1	2012-06-12 17:58:43	2012-06-12 17:58:43	3	5	3	328		-72.6538968086	11	646.0000000000	5	19.7583746910	98.3470600000	yes	adult_present_and_willing	3
uuid:dd28fa0a-cfa7-4876-9e84-5c444c5633bc	anonymousUser	2012-06-12 17:58:48		2012-06-12 17:58:48			1	2012-06-12 17:58:48	2012-06-12 17:58:48	3	5	7	2690		-72.6535534859	11	646.0000000000	5	19.7586214542	45.5991740000	yes	adult_present_and_willing	3
uuid:2c6be1b8-835f-483f-91ca-50ba968bc36d	anonymousUser	2012-06-12 17:58:54		2012-06-12 17:58:54			1	2012-06-12 17:58:54	2012-06-12 17:58:54	3	5	88	2689		-72.6540684700	11	652.0000000000	5	19.7582244873	98.3470600000	na	no_adult_present	3
uuid:4fe53d8f-1954-4d9d-891b-69d73710b5a7	anonymousUser	2012-06-12 17:58:55		2012-06-12 17:58:55			1	2012-06-12 17:58:55	2012-06-12 17:58:55	3	5	3	2695		-72.6534461975	11	588.0000000000	5	19.7578918934	45.5991740000	yes	adult_present_and_willing	3
uuid:006f371a-3366-408b-a60d-8684f2609147	anonymousUser	2012-06-12 17:58:58		2012-06-12 17:58:58			1	2012-06-12 17:58:58	2012-06-12 17:58:58	3	5	88	2694		-72.6534676552	11	519.0000000000	5	19.7580206394	45.5991740000	na	no_adult_present	3
uuid:72be93bf-7fb5-4243-aecb-6da0c63d3f52	anonymousUser	2012-06-12 17:58:59		2012-06-12 17:58:59			1	2012-06-12 17:58:59	2012-06-12 17:58:59	3	5	3	2700		-72.6540255547	11	609.0000000000	5	19.7580420971	98.3470600000	yes	adult_present_and_willing	3
uuid:4ac6eead-42ca-423c-a80f-63f8490da1b6	anonymousUser	2012-06-12 17:59:01		2012-06-12 17:59:01			1	2012-06-12 17:59:01	2012-06-12 17:59:01	3	5	3	2692		-72.6541543007	5	609.0000000000	5	19.7586965561	181.9434200000	yes	adult_present_and_willing	3
uuid:2c1af402-4ec0-4a03-9e4c-9749d58c723f	anonymousUser	2012-06-12 17:59:05		2012-06-12 17:59:05			1	2012-06-12 17:59:05	2012-06-12 17:59:05	3	5	88	2693		-72.6546478271	11	610.0000000000	5	19.7609496117	98.3470600000	na	no_adult_present	3
uuid:b4447441-b59a-4e60-a181-d2eab659336f	anonymousUser	2012-06-13 12:03:25		2012-06-13 12:03:25			1	2012-06-13 12:03:25	2012-06-13 12:03:25	3	3	4	621		-72.7453279495	16	196.0000000000	5	19.7355759144	27.9749830000	yes	adult_present_and_willing	3
uuid:5dbac0b3-c504-4253-bace-0ba7fdc0b36f	anonymousUser	2012-06-13 12:03:29		2012-06-13 12:03:29			1	2012-06-13 12:03:29	2012-06-13 12:03:29	3	3	3	622		-72.7456068993	16	159.0000000000	5	19.7358119488	9.4871710000	yes	adult_present_and_willing	3	Moun ki ba nou enfomasyon an te bwel potoprens. Nou pa fe kovrej ak kap pou li.
uuid:92bc1788-c049-4340-9f96-87eac3a48044	anonymousUser	2012-06-13 12:03:32		2012-06-13 12:03:32			1	2012-06-13 12:03:32	2012-06-13 12:03:32	3	3	1	623		-72.7468085289	16	181.0000000000	5	19.7361767292	9.4871710000	yes	adult_present_and_willing	3
uuid:0337c71d-b862-426b-b31e-1f8c31f45356	anonymousUser	2012-06-13 12:03:33		2012-06-13 12:03:33			1	2012-06-13 12:03:33	2012-06-13 12:03:33	3	3	8	624		-72.7459931374	16	181.0000000000	5	19.7356939316	27.9749830000	yes	adult_present_and_willing	3
uuid:e1f74650-f334-4e7c-9115-86670b434c51	anonymousUser	2012-06-13 14:15:11		2012-06-13 14:15:11			1	2012-06-13 14:15:11	2012-06-13 14:15:11	4	1	8	2617		-72.6337909698	2	190.0000000000	5	19.6687459946	4.6410000000	yes	adult_present_and_willing	2
uuid:4b861472-cfcd-41bd-9fc2-e9a38e8e21d8	anonymousUser	2012-06-13 14:15:27		2012-06-13 14:15:27			1	2012-06-13 14:15:27	2012-06-13 14:15:27	4	1	2	2618		-72.6322245598	2	201.0000000000	5	19.6681880951	4.6410000000	yes	adult_present_and_willing	2
uuid:9dd9d492-1801-4d7d-b3d1-0b0540cae502	anonymousUser	2012-06-13 14:15:30		2012-06-13 14:15:30			1	2012-06-13 14:15:30	2012-06-13 14:15:30	4	1	7	2619		-72.6316666603	2	254.0000000000	5	19.6680271626	9.4871710000	yes	adult_present_and_willing	2
uuid:dcc5c13e-d125-4e33-b0d1-2fc98ac4a6aa	anonymousUser	2012-06-13 14:15:42		2012-06-13 14:15:42			1	2012-06-13 14:15:42	2012-06-13 14:15:42	4	1	10	2620		-72.6314091682	2	223.0000000000	5	19.6677374840	4.6410000000	yes	adult_present_and_willing	2
uuid:1b05a3f1-21ce-4296-8490-5ab535f9d139	anonymousUser	2012-06-13 14:16:00		2012-06-13 14:16:00			1	2012-06-13 14:16:00	2012-06-13 14:16:00	4	1	8	2621		-72.6314520836	2	250.0000000000	5	19.6677374840	4.6410000000	yes	adult_present_and_willing	2
uuid:754e9c51-a8c0-46e1-b9c8-35d706644aa7	anonymousUser	2012-06-13 14:16:12		2012-06-13 14:16:12			1	2012-06-13 14:16:12	2012-06-13 14:16:12	4	1	4	2622		-72.6313447952	2	189.0000000000	5	19.6675014496	9.4871710000	yes	adult_present_and_willing	2
uuid:d44ac2fe-4734-4a1b-afbc-d9f5adfd1ade	anonymousUser	2012-06-13 14:16:26		2012-06-13 14:16:26			1	2012-06-13 14:16:26	2012-06-13 14:16:26	4	1	5	2613		-72.6313447952	2	250.0000000000	5	19.6675121784	4.6410000000	yes	adult_present_and_willing	2
uuid:7bda262f-435d-45b8-bc99-5480bab2c83c	anonymousUser	2012-06-13 14:16:34		2012-06-13 14:16:34			1	2012-06-13 14:16:34	2012-06-13 14:16:34	4	1	7	2624		-72.6314949989	2	219.0000000000	5	19.6673727036	4.6410000000	yes	adult_present_and_willing	2
uuid:10f5c1af-6bbf-42dc-a62d-26a574941e37	anonymousUser	2012-06-13 14:16:48		2012-06-13 14:16:48			1	2012-06-13 14:16:48	2012-06-13 14:16:48	4	1	9	2625		-72.6313447952	2	218.0000000000	5	19.6675550938	4.6410000000	yes	adult_present_and_willing	2
uuid:341d74c9-74d5-4024-9d99-d4e329666fc0	anonymousUser	2012-06-13 14:17:07		2012-06-13 14:17:07			1	2012-06-13 14:17:07	2012-06-13 14:17:07	4	1	88	2626		-72.6323103905	2	201.0000000000	5	19.6681022644	4.6410000000	na	no_adult_present	2
uuid:065935c3-73e6-41d5-8877-3420ceb578a2	anonymousUser	2012-06-13 14:17:10		2012-06-13 14:17:10			1	2012-06-13 14:17:10	2012-06-13 14:17:10	4	1	4	2626		-72.6355075836	1	243.0000000000	5	19.6706449985	4.6410000000	yes	adult_present_and_willing	1
uuid:cf6a86f7-8759-444a-8100-e42e89f17c1d	anonymousUser	2012-06-13 14:17:23		2012-06-13 14:17:23			1	2012-06-13 14:17:23	2012-06-13 14:17:23	4	1	5	2627		-72.6354217529	1	220.0000000000	5	19.6706557274	9.4871710000	yes	adult_present_and_willing	1
uuid:67bf0c5e-580f-476d-9638-f2199b530d80	anonymousUser	2012-06-13 14:17:49		2012-06-13 14:17:49			1	2012-06-13 14:17:49	2012-06-13 14:17:49	4	1	7	2628		-72.6356148720	1	239.0000000000	5	19.6709668636	4.6410000000	yes	adult_present_and_willing	1
uuid:a77cc3da-a6e8-41c6-a92e-06161a0885ae	anonymousUser	2012-06-13 14:18:29		2012-06-13 14:18:29			1	2012-06-13 14:18:29	2012-06-13 14:18:29	4	1	10	2629		-72.6351857185	1	261.0000000000	5	19.6719217300	9.4871710000	yes	adult_present_and_willing	1
uuid:d6318ebe-eda9-48d3-a842-f0a4f822a4d0	anonymousUser	2012-06-13 14:18:45		2012-06-13 14:18:45			1	2012-06-13 14:18:45	2012-06-13 14:18:45	4	1	4	2630		-72.6350998878	1	248.0000000000	5	19.6722221375	4.6410000000	yes	adult_present_and_willing	1
uuid:cb4480ce-e74e-428a-a657-f9e798aeed69	anonymousUser	2012-06-13 14:18:49		2012-06-13 14:18:49			1	2012-06-13 14:18:49	2012-06-13 14:18:49	4	1	6	2631		-72.6351857185	1	239.0000000000	5	19.6722006798	9.4871710000	yes	adult_present_and_willing	1
uuid:20af7f35-a091-4d70-b173-8f156d0b1177	anonymousUser	2012-06-13 14:18:57		2012-06-13 14:18:57			1	2012-06-13 14:18:57	2012-06-13 14:18:57	4	1	88	2632		-72.6355290413	1	243.0000000000	5	19.6717286110	4.6410000000	na	no_adult_present	1	absan
uuid:2fba79b8-365a-4d9a-91a5-5b7d3cc80929	anonymousUser	2012-06-13 14:18:58		2012-06-13 14:18:58			1	2012-06-13 14:18:58	2012-06-13 14:18:58	4	1	6	2633		-72.6357865334	1	243.0000000000	5	19.6715784073	4.6410000000	yes	adult_present_and_willing	1
uuid:ae8e27bd-1a8d-4aee-bccb-4ef63a61c0a0	anonymousUser	2012-06-13 14:19:04		2012-06-13 14:19:04			1	2012-06-13 14:19:04	2012-06-13 14:19:04	3	5	10	396		-72.7160596848	22	239.0000000000	5	19.6507859230	98.3470600000	yes	adult_present_and_willing	2
uuid:d821a272-18e6-4990-9d15-936055bdb0c2	anonymousUser	2012-06-13 14:19:16		2012-06-13 14:19:16			1	2012-06-13 14:19:16	2012-06-13 14:19:16	3	5	4	397		-72.7162528038	22	228.0000000000	5	19.6507215500	45.5991740000	yes	adult_present_and_willing	2
uuid:9579e59a-7719-4ea3-ae96-70e9996969bf	anonymousUser	2012-06-13 14:19:20		2012-06-13 14:19:20			1	2012-06-13 14:19:20	2012-06-13 14:19:20	3	5	10	398		-72.7171540260	22	233.0000000000	5	19.6506142616	27.9749830000	yes	adult_present_and_willing	2
uuid:2a76b8cc-b3c5-4dec-8617-4b28c29b7708	anonymousUser	2012-06-13 14:19:35		2012-06-13 14:19:35			1	2012-06-13 14:19:35	2012-06-13 14:19:35	3	5	88	399		-72.7173471451	22	222.0000000000	5	19.6507108212	98.3470600000	na	no_adult_present	2
uuid:54045d8c-7f68-4560-b9a7-239d51690a0c	anonymousUser	2012-06-13 14:19:36		2012-06-13 14:19:36			1	2012-06-13 14:19:36	2012-06-13 14:19:36	3	5	10	400		-72.7178192139	22	217.0000000000	5	19.6506679058	98.3470600000	yes	adult_present_and_willing	2
uuid:146b34db-2be5-4cd2-9868-014eedfd161e	anonymousUser	2012-06-13 14:19:45		2012-06-13 14:19:45			1	2012-06-13 14:19:45	2012-06-13 14:19:45	3	5	4	401		-72.7181839943	22	205.0000000000	5	19.6510970592	98.3470600000	yes	adult_present_and_willing	2
uuid:a6d6890a-aa56-4218-8171-7401d2ab093c	anonymousUser	2012-06-13 14:19:51		2012-06-13 14:19:51			1	2012-06-13 14:19:51	2012-06-13 14:19:51	3	5	6	402		-72.7182912827	5	200.0000000000	5	19.6512794495	27.9749830000	yes	adult_present_and_willing	2
uuid:42a0eafc-cfaf-4477-9099-630838b31548	anonymousUser	2012-06-13 14:20:01		2012-06-13 14:20:01			1	2012-06-13 14:20:01	2012-06-13 14:20:01	3	5	88	403	pa gen prezan	-72.7174115181	22	226.0000000000	5	19.6507108212	181.9434200000	yes	no_adult_present	2
uuid:ad93c190-3ac2-4575-b0f6-b346dc48b4f6	anonymousUser	2012-06-13 14:20:01		2012-06-13 14:20:01			1	2012-06-13 14:20:01	2012-06-13 14:20:01	3	5	5	404			22		5			yes	adult_present_and_willing	2
uuid:84172a4e-0227-4a45-ad9c-e4037686d25d	anonymousUser	2012-06-13 14:20:06		2012-06-13 14:20:06			1	2012-06-13 14:20:06	2012-06-13 14:20:06	3	5	1	405	ep	-72.7180981636	22	237.0000000000	5	19.6515476704	45.5991740000	yes	adult_present_and_willing	2
uuid:09717f05-b2a5-4de0-9904-f86073138494	anonymousUser	2012-06-13 14:20:09		2012-06-13 14:20:09			1	2012-06-13 14:20:09	2012-06-13 14:20:09	3	5	7	406		-72.7162313461	22	235.0000000000	5	19.6496057510	181.9434200000	yes	adult_present_and_willing	2
uuid:bf82d5ce-89fe-4344-a221-aa242cafca22	anonymousUser	2012-06-13 14:54:42		2012-06-13 14:54:42			1	2012-06-13 14:54:42	2012-06-13 14:54:42	5	3	5	625		-72.7162957191	17	195.0000000000	5	19.7310698032	27.9749830000	yes	adult_present_and_willing	2
uuid:430b4a7d-34ee-4471-9692-d5c61a62c69f	anonymousUser	2012-06-13 14:54:47		2012-06-13 14:54:47			1	2012-06-13 14:54:47	2012-06-13 14:54:47	5	3	4	626		-72.7163600922	17	216.0000000000	5	19.7308230400	4.6410000000	yes	adult_present_and_willing	2
uuid:84891f17-60d7-41ad-b3a3-11288f2c4ead	anonymousUser	2012-06-13 14:54:50		2012-06-13 14:54:50			1	2012-06-13 14:54:50	2012-06-13 14:54:50	5	3	88	627		-72.7165746689	17	216.0000000000	5	19.7308659554	98.3470600000	other	no_adult_present	2
uuid:7ed34816-8423-4d62-9442-530c9a578daf	anonymousUser	2012-06-13 14:54:51		2012-06-13 14:54:51			1	2012-06-13 14:54:51	2012-06-13 14:54:51	5	3	6	628		-72.7161240578	17	208.0000000000	5	19.7305870056	98.3470600000	yes	adult_present_and_willing	2
uuid:ac5f8cae-995b-4a4b-b75b-545b3ee31fe9	anonymousUser	2012-06-13 14:54:57		2012-06-13 14:54:57			1	2012-06-13 14:54:57	2012-06-13 14:54:57	5	3	7	629		-72.7162098885	17	233.0000000000	5	19.7304904461	181.9434200000	yes	adult_present_and_willing	2
uuid:1de3e56a-6102-4c52-afc6-05bfad5d1e2a	anonymousUser	2012-06-13 14:55:03		2012-06-13 14:55:03			1	2012-06-13 14:55:03	2012-06-13 14:55:03	5	3	5	630		-72.7153944969	17	181.0000000000	5	19.7302973270	9.4871710000	yes	adult_present_and_willing	2
uuid:9bd09dd8-2669-4807-a224-dffc74838369	anonymousUser	2012-06-13 14:55:08		2012-06-13 14:55:08			1	2012-06-13 14:55:08	2012-06-13 14:55:08	5	3	4	631		-72.7155017853	17	254.0000000000	5	19.7293210030	9.4871710000	yes	adult_present_and_willing	2
uuid:70c6b9c0-f25e-463a-8be0-bebbd64df010	anonymousUser	2012-06-13 14:55:13		2012-06-13 14:55:13			1	2012-06-13 14:55:13	2012-06-13 14:55:13	5	3	88	632		-72.7157163620	17	259.0000000000	5	19.7289884090	98.3470600000	other	no_adult_present	2
uuid:ea5994fc-2516-497e-b12a-e0ee549e4fd7	anonymousUser	2012-06-13 14:55:14		2012-06-13 14:55:14			1	2012-06-13 14:55:14	2012-06-13 14:55:14	5	3	2	633		-72.7161455154	17	263.0000000000	5	19.7291064262	98.3470600000	yes	adult_present_and_willing	2
uuid:01ec07a9-af67-465a-bd13-7204f29dfb93	anonymousUser	2012-06-13 14:55:16		2012-06-13 14:55:16			1	2012-06-13 14:55:16	2012-06-13 14:55:16	5	3	88	633		-72.7160596848	17	264.0000000000	5	19.7292459011	45.5991740000	other	no_adult_present	2
uuid:123aef27-3408-4f06-92d7-76dea3b45cd3	anonymousUser	2012-06-13 16:40:00		2012-06-13 16:40:00			1	2012-06-13 16:40:00	2012-06-13 16:40:00	3	5	8	407		-72.6969838142	20	243.0000000000	5	19.6571266651	45.5991740000	yes	adult_present_and_willing	3
uuid:441cd354-29d7-4816-9365-359a3ecd6b0b	anonymousUser	2012-06-13 16:40:17		2012-06-13 16:40:17			1	2012-06-13 16:40:17	2012-06-13 16:40:17	3	5	2	2		-72.6971769333	20	275.0000000000	5	19.6570515633	45.5991740000	yes	adult_present_and_willing	3
uuid:f493cdc3-fd58-4f6b-b313-1e47090e3068	anonymousUser	2012-06-13 16:40:22		2012-06-13 16:40:22			1	2012-06-13 16:40:22	2012-06-13 16:40:22	3	5	5	409		-72.6970052719	20	257.0000000000	5	19.6565687656	98.3470600000	yes	adult_present_and_willing	3
uuid:d6a3e415-d065-4c0f-9af0-0279b560d193	anonymousUser	2012-06-13 16:40:27		2012-06-13 16:40:27			1	2012-06-13 16:40:27	2012-06-13 16:40:27	3	5	5	410		-72.6973056793	20	257.0000000000	5	19.6563327312	9.4871710000	yes	adult_present_and_willing	3
uuid:137aeca8-ea22-48cf-a13d-334a98454b26	anonymousUser	2012-06-13 16:40:30		2012-06-13 16:40:30			1	2012-06-13 16:40:30	2012-06-13 16:40:30	3	5	2	411		-72.6970696449	20	257.0000000000	5	19.6560645103	45.5991740000	yes	adult_present_and_willing	3
uuid:c36eae82-e7c7-4d7e-bc82-a3367538ff03	anonymousUser	2012-06-13 16:40:35		2012-06-13 16:40:35			1	2012-06-13 16:40:35	2012-06-13 16:40:35	3	5	5	412		-72.6963400841	20	255.0000000000	5	19.6558821201	45.5991740000	yes	adult_present_and_willing	3
uuid:c5afac70-8a5a-4ae0-a777-30612d7e40f7	anonymousUser	2012-06-13 16:40:39		2012-06-13 16:40:39			1	2012-06-13 16:40:39	2012-06-13 16:40:39	3	5	5	413		-72.6983356476	20	255.0000000000	5	19.6554100513	98.3470600000	yes	adult_present_and_willing	3
uuid:7f126e19-3751-4720-a6c6-ba61385292db	anonymousUser	2012-06-13 16:40:43		2012-06-13 16:40:43			1	2012-06-13 16:40:43	2012-06-13 16:40:43	3	5	2	414		-72.6984214783	20	254.0000000000	5	19.6553671360	98.3470600000	yes	adult_present_and_willing	3
uuid:79ece227-ef63-4bd5-b606-24e9a3b26058	anonymousUser	2012-06-13 16:40:47		2012-06-13 16:40:47			1	2012-06-13 16:40:47	2012-06-13 16:40:47	3	5	88	415		-72.6969623566	20	255.0000000000	5	19.6568369865	98.3470600000	na	no_adult_present	3
uuid:56cdac25-32b1-4eac-920b-ddab6b0be8d0	anonymousUser	2012-06-13 16:40:47		2012-06-13 16:40:47			1	2012-06-13 16:40:47	2012-06-13 16:40:47	3	5	88	416		-72.6956963539	20	253.0000000000	5	19.6606135368	181.9434200000	na	no_adult_present	3
uuid:64c03c72-0ac0-4023-93b9-4e2d203e2db0	anonymousUser	2012-06-13 17:23:01		2012-06-13 17:23:01			1	2012-06-13 17:23:01	2012-06-13 17:23:01	2	2	9	446			15		5			yes	adult_present_and_willing	1
uuid:6a5e4ced-d718-469a-99da-d24662f777a6	anonymousUser	2012-06-13 17:23:39		2012-06-13 17:23:39			1	2012-06-13 17:23:39	2012-06-13 17:23:39	2	2	88	447			15		5			na	no_adult_present	1	pers abs
uuid:bedabdab-bc91-4f3c-9340-511cdb822f43	anonymousUser	2012-06-13 17:23:41		2012-06-13 17:23:41			1	2012-06-13 17:23:41	2012-06-13 17:23:41	2	2	8	448			15		5			yes	adult_present_and_willing	1
uuid:de54c781-e42f-4f7d-8e5e-3467ae8029f2	anonymousUser	2012-06-13 17:58:56		2012-06-13 17:58:56			1	2012-06-13 17:58:56	2012-06-13 17:58:56	3	1	10	43		-73.0781579018	2	336.0000000000	4	19.7967731953	4.6410000000	yes	adult_present_and_willing	2
uuid:cd59bc90-1d53-4f43-9c7f-9ed5c350952b	anonymousUser	2012-06-13 17:59:29		2012-06-13 17:59:29			1	2012-06-13 17:59:29	2012-06-13 17:59:29	3	1	11	44		-73.0759048462	1	374.0000000000	4	19.7950994968	4.6410000000	yes	adult_present_and_willing	2
uuid:a3b9d5dc-7b81-4071-87ad-6d2997f12df4	anonymousUser	2012-06-13 17:59:41		2012-06-13 17:59:41			1	2012-06-13 17:59:41	2012-06-13 17:59:41	3	1	5	45		-73.0765056610	2	341.0000000000	4	19.7941768169	4.6410000000	yes	adult_present_and_willing	2
uuid:3d33756b-595a-434d-9bb3-d5bc00ac7cf6	anonymousUser	2012-06-13 17:59:46		2012-06-13 17:59:46			1	2012-06-13 17:59:46	2012-06-13 17:59:46	3	1	5	46		-73.0765271187	2	340.0000000000	4	19.7941875458	4.6410000000	yes	adult_present_and_willing	2
uuid:dc2f6375-8e79-443c-a0de-4528f3ce7a02	anonymousUser	2012-06-13 18:00:03		2012-06-13 18:00:03			1	2012-06-13 18:00:03	2012-06-13 18:00:03	3	1	9	48		-73.0763983726	2	344.0000000000	4	19.7939944267	4.6410000000	yes	adult_present_and_willing	2
uuid:33e8f742-c5ac-485b-8ee9-b3195f2a46d6	anonymousUser	2012-06-13 18:00:16		2012-06-13 18:00:16			1	2012-06-13 18:00:16	2012-06-13 18:00:16	3	1	5	49		-73.0763339996	2	342.0000000000	4	19.7940909863	9.4871710000	yes	adult_present_and_willing	2
uuid:a92a9342-bc70-4db9-a5ea-ba8afc353020	anonymousUser	2012-06-13 18:00:22		2012-06-13 18:00:22			1	2012-06-13 18:00:22	2012-06-13 18:00:22	3	1	10	50		-73.0761623383	2	307.0000000000	4	19.7933828831	4.6410000000	yes	adult_present_and_willing	2
uuid:6f709f46-dca3-4fb2-80fe-12a5eb946574	anonymousUser	2012-06-13 18:00:33		2012-06-13 18:00:33			1	2012-06-13 18:00:33	2012-06-13 18:00:33	7	1	6	267		-73.2072687149	20	224.0000000000	4	19.8146903515	4.6410000000	yes	adult_present_and_willing	3
uuid:aa8ada98-edfd-43e3-822f-353647628ff9	anonymousUser	2012-06-13 18:00:39		2012-06-13 18:00:39			1	2012-06-13 18:00:39	2012-06-13 18:00:39	7	1	3	268		-73.2075262070	20	219.0000000000	4	19.8148834705	4.6410000000	yes	adult_present_and_willing	3
uuid:b32ab19a-20f0-4e82-bd1a-04148beed1a6	anonymousUser	2012-06-13 18:00:43		2012-06-13 18:00:43			1	2012-06-13 18:00:43	2012-06-13 18:00:43	7	1	7	269		-73.2079553604	20	228.0000000000	4	19.8150873184	4.6410000000	yes	adult_present_and_willing	3
uuid:1d114afd-46cf-4a9c-a7db-8ab0fccaa2e4	anonymousUser	2012-06-13 18:00:51		2012-06-13 18:00:51			1	2012-06-13 18:00:51	2012-06-13 18:00:51	7	1	4	270		-73.2088780403	20	238.0000000000	4	19.8154520988	4.6410000000	yes	adult_present_and_willing	3
uuid:40260527-38be-44a1-9efe-9b44e56a5a19	anonymousUser	2012-06-13 18:00:57		2012-06-13 18:00:57			1	2012-06-13 18:00:57	2012-06-13 18:00:57	7	1	7	271		-73.2094144821	20	275.0000000000	4	19.8149049282	4.6410000000	yes	adult_present_and_willing	3
uuid:1cbd1154-59bf-4ad0-9198-796cf59435a3	anonymousUser	2012-06-13 18:01:09		2012-06-13 18:01:09			1	2012-06-13 18:01:09	2012-06-13 18:01:09	7	1	7	272		-73.2096505165	20	241.0000000000	4	19.8145186901	4.6410000000	yes	adult_present_and_willing	3
uuid:96915a33-21c1-422f-be76-ba5ecbbfabd6	anonymousUser	2012-06-13 18:01:38		2012-06-13 18:01:38			1	2012-06-13 18:01:38	2012-06-13 18:01:38	7	1	5	273		-73.2094359398	20	260.0000000000	4	19.8144221306	4.6410000000	yes	adult_present_and_willing	3
uuid:716b1da5-5003-4965-90e0-e50579d4306d	anonymousUser	2012-06-13 18:01:53		2012-06-13 18:01:53			1	2012-06-13 18:01:53	2012-06-13 18:01:53	7	1	3	274		-73.2097148895	20	253.0000000000	4	19.8141324520	4.6410000000	yes	adult_present_and_willing	3
uuid:42162493-134b-4c44-ac18-d1e3693bb481	anonymousUser	2012-06-13 18:02:06		2012-06-13 18:02:06			1	2012-06-13 18:02:06	2012-06-13 18:02:06	7	1	88	275		-73.2097578049	20	258.0000000000	4	19.8146474361	4.6410000000	na	no_adult_present	3	Absan
uuid:0bc71156-02fc-4c21-841c-b31599e8d5bb	anonymousUser	2012-06-13 18:02:08		2012-06-13 18:02:08			1	2012-06-13 18:02:08	2012-06-13 18:02:08	8	1	5	276		-73.1947803497	21	105.0000000000	4	19.8443663120	4.6410000000	yes	adult_present_and_willing	5
uuid:cabdb3f0-fdf0-472c-a5cb-64623c54a1af	anonymousUser	2012-06-13 18:02:15		2012-06-13 18:02:15			1	2012-06-13 18:02:15	2012-06-13 18:02:15	8	1	4	277		-73.1948018074	21	117.0000000000	4	19.8443555832	9.4871710000	yes	adult_present_and_willing	5
uuid:447faa3f-89fd-4d21-9073-d6bf0be58ef3	anonymousUser	2012-06-13 18:02:21		2012-06-13 18:02:21			1	2012-06-13 18:02:21	2012-06-13 18:02:21	8	1	15	278		-73.1948661804	21	106.0000000000	4	19.8446559906	4.6410000000	yes	adult_present_and_willing	5
uuid:6e16c21b-1caf-42c2-8ceb-0eac27c3c0f1	anonymousUser	2012-06-13 18:02:44		2012-06-13 18:02:44			1	2012-06-13 18:02:44	2012-06-13 18:02:44	8	1	6	279		-73.1950807571	21	100.0000000000	4	19.8440551758	4.6410000000	yes	adult_present_and_willing	5
uuid:99a4aec8-d783-4eca-b660-f01a728dc8cd	anonymousUser	2012-06-13 18:02:52		2012-06-13 18:02:52			1	2012-06-13 18:02:52	2012-06-13 18:02:52	8	1	8	280		-73.1952095032	21	97.0000000000	4	19.8440337181	4.6410000000	yes	adult_present_and_willing	5
uuid:1466da77-41fb-4f3b-b983-982d13a71440	anonymousUser	2012-06-13 18:03:02		2012-06-13 18:03:02			1	2012-06-13 18:03:02	2012-06-13 18:03:02	8	1	7	281		-73.1957674026	21	113.0000000000	4	19.8450529575	98.3470600000	yes	adult_present_and_willing	5
uuid:c51b9302-5f8a-4157-8845-5478d2ade3b7	anonymousUser	2012-06-13 18:03:13		2012-06-13 18:03:13			1	2012-06-13 18:03:13	2012-06-13 18:03:13	8	1	7	282		-73.1952738762	21	133.0000000000	4	19.8445916176	4.6410000000	yes	adult_present_and_willing	5
uuid:acdccd74-601e-4992-8741-214eabe23027	anonymousUser	2012-06-13 18:03:25		2012-06-13 18:03:25			1	2012-06-13 18:03:25	2012-06-13 18:03:25	8	1	88	283		-73.1954240799	21	82.0000000000	4	19.8443233967	4.6410000000	na	adult_present_and_unwilling	5	Refuse
uuid:cc56a7ff-26c1-4a5e-8a0f-32d97cd301bf	anonymousUser	2012-06-13 18:03:26		2012-06-13 18:03:26			1	2012-06-13 18:03:26	2012-06-13 18:03:26	8	1	5	284		-73.1954026222	21	76.0000000000	4	19.8444199562	4.6410000000	yes	adult_present_and_willing	5
uuid:0974a4c7-1b0c-4136-925e-5535ec288d72	anonymousUser	2012-06-13 18:03:41		2012-06-13 18:03:41			1	2012-06-13 18:03:41	2012-06-13 18:03:41	8	1	5	285		-73.1955528259	21	102.0000000000	4	19.8437762260	4.6410000000	yes	adult_present_and_willing	5
uuid:5f5c7966-fd5d-4349-b36b-2fd21037fcf2	anonymousUser	2012-06-13 18:03:48		2012-06-13 18:03:48			1	2012-06-13 18:03:48	2012-06-13 18:03:48	8	1	3	286		-73.1954669952	21	106.0000000000	4	19.8436474800	4.6410000000	yes	adult_present_and_willing	5
uuid:f5a224d5-c360-4082-99c4-97d32f5222bd	anonymousUser	2012-06-13 18:03:52		2012-06-13 18:03:52			1	2012-06-13 18:03:52	2012-06-13 18:03:52	8	1	8	287		-73.1957459450	21	128.0000000000	4	19.8433899879	4.6410000000	yes	adult_present_and_willing	5
uuid:30400a46-d899-42f6-9ad0-06c73c3b5be3	anonymousUser	2012-06-13 18:03:54		2012-06-13 18:03:54			1	2012-06-13 18:03:54	2012-06-13 18:03:54	6	1	4	6		-73.1893301010	15	39.0000000000	4	19.8621332645	4.6410000000	yes	adult_present_and_willing	1
uuid:0281fa7f-0c73-4f1b-82c1-1d70cdd393b1	anonymousUser	2012-06-13 18:03:58		2012-06-13 18:03:58			1	2012-06-13 18:03:58	2012-06-13 18:03:58	6	1	6	2607		-73.1894588470	15	27.0000000000	4	19.8625516891	4.6410000000	yes	adult_present_and_willing	1
uuid:96918119-bce9-4343-89e5-4cce8dcc1180	anonymousUser	2012-06-13 18:04:02		2012-06-13 18:04:02			1	2012-06-13 18:04:02	2012-06-13 18:04:02	6	1	10	2608		-73.1890296936	15	59.0000000000	4	19.8622190952	4.6410000000	yes	adult_present_and_willing	1
uuid:2808d232-fcfc-4728-bafa-a0aff9214a4c	anonymousUser	2012-06-13 18:04:12		2012-06-13 18:04:12			1	2012-06-13 18:04:12	2012-06-13 18:04:12	6	1	88	2609		-73.1889867783	15	44.0000000000	4	19.8621118069	4.6410000000	na	adult_present_and_unwilling	1	Refuse
uuid:f26a9328-7d91-4f30-b923-2b2a21d55c8f	anonymousUser	2012-06-13 18:04:13		2012-06-13 18:04:13			1	2012-06-13 18:04:13	2012-06-13 18:04:13	6	1	3	2610		-73.1884717941	15	117.0000000000	4	19.8622727394	9.4871710000	yes	adult_present_and_willing	1
uuid:76a06190-9c8b-477a-9fbc-c5e2c8454aac	anonymousUser	2012-06-13 18:04:16		2012-06-13 18:04:16			1	2012-06-13 18:04:16	2012-06-13 18:04:16	6	1	4	2611		-73.1883645058	15	36.0000000000	4	19.8620045185	4.6410000000	yes	adult_present_and_willing	1
uuid:5ce1cf23-4236-4623-a41d-f9c84d4ee9db	anonymousUser	2012-06-13 18:04:20		2012-06-13 18:04:20			1	2012-06-13 18:04:20	2012-06-13 18:04:20	6	1	4	2612		-73.1878709793	15	34.0000000000	4	19.8620903492	4.6410000000	yes	adult_present_and_willing	1
uuid:77b46bed-5809-4ff7-b2e1-606989a260a8	anonymousUser	2012-06-13 18:04:36		2012-06-13 18:04:36			1	2012-06-13 18:04:36	2012-06-13 18:04:36	6	1	6	2613		-73.1879138947	15	29.0000000000	4	19.8622190952	4.6410000000	yes	adult_present_and_willing	1
uuid:31448c63-73cc-4986-9ce9-ea4b35a351e5	anonymousUser	2012-06-13 18:04:40		2012-06-13 18:04:40			1	2012-06-13 18:04:40	2012-06-13 18:04:40	6	1	4	2614		-73.1880640984	15	26.0000000000	4	19.8617577553	4.6410000000	yes	adult_present_and_willing	1
uuid:54ed694c-3bfb-4ec7-b4d1-f4f434ea7a0f	anonymousUser	2012-06-13 18:04:44		2012-06-13 18:04:44			1	2012-06-13 18:04:44	2012-06-13 18:04:44	6	1	6	2615		-73.1880211830	15	32.0000000000	4	19.8618113995	4.6410000000	yes	adult_present_and_willing	1
uuid:ddce5363-6c6d-46e3-9bd1-eb7b0898f754	anonymousUser	2012-06-13 18:04:48		2012-06-13 18:04:48			1	2012-06-13 18:04:48	2012-06-13 18:04:48	6	1	88	2616		-73.1878924370	15	36.0000000000	4	19.8618650436	4.6410000000	na	no_adult_present	1	Absan
uuid:acdb7357-f076-4eb4-ac9a-ad1373332038	anonymousUser	2012-06-13 18:04:49		2012-06-13 18:04:49			1	2012-06-13 18:04:49	2012-06-13 18:04:49	4	1	5	571		-72.7330112457	13	252.0000000000	5	19.7877609730	4.6410000000	yes	adult_present_and_willing	1
uuid:79195d92-f7b0-4e1e-99c4-c98dc41c43df	anonymousUser	2012-06-13 18:04:57		2012-06-13 18:04:57			1	2012-06-13 18:04:57	2012-06-13 18:04:57	4	1	1	572		-72.7314662933	13	268.0000000000	5	19.7892308235	4.6410000000	yes	adult_present_and_willing	1
uuid:69bda776-2fb3-405c-b5b2-b86cee408263	anonymousUser	2012-06-13 18:04:58		2012-06-13 18:04:58			1	2012-06-13 18:04:58	2012-06-13 18:04:58	4	1	11	573		-72.7312302589	13	264.0000000000	5	19.7894454002	4.6410000000	yes	adult_present_and_willing	1
uuid:6925a6af-201b-4c23-8afc-79e006ad176e	anonymousUser	2012-06-13 18:05:05		2012-06-13 18:05:05			1	2012-06-13 18:05:05	2012-06-13 18:05:05	4	1	6	574		-72.7308011055	13	276.0000000000	5	19.7889518738	4.6410000000	yes	adult_present_and_willing	1
uuid:8f098cb0-b076-47ca-9fcd-18792242a75b	anonymousUser	2012-06-13 18:05:15		2012-06-13 18:05:15			1	2012-06-13 18:05:15	2012-06-13 18:05:15	4	1	2	575		-72.7311873436	13	295.0000000000	5	19.7883510590	4.6410000000	yes	adult_present_and_willing	1
uuid:e6bc15a4-ea43-43aa-b660-f0b79782ec46	anonymousUser	2012-06-13 18:05:17		2012-06-13 18:05:17			1	2012-06-13 18:05:17	2012-06-13 18:05:17	3	1	7	576		-72.7302432060	12	208.0000000000	5	19.7570979595	4.6410000000	yes	adult_present_and_willing	1
uuid:f3cd6d29-1022-434a-bc3e-2525c436dd40	anonymousUser	2012-06-13 18:05:22		2012-06-13 18:05:22			1	2012-06-13 18:05:22	2012-06-13 18:05:22	3	1	8	577		-72.7324104309	12	219.0000000000	5	19.7561323643	4.6410000000	yes	adult_present_and_willing	1
uuid:08653ff3-8fbc-4ff5-9185-7f605ea56205	anonymousUser	2012-06-13 18:05:29		2012-06-13 18:05:29			1	2012-06-13 18:05:29	2012-06-13 18:05:29	3	1	4	578		-72.7321314812	12	246.0000000000	5	19.7560465336	4.6410000000	yes	adult_present_and_willing	1
uuid:41f993fe-3a9b-4a81-b6cf-38a501e10caf	anonymousUser	2012-06-13 18:05:34		2012-06-13 18:05:34			1	2012-06-13 18:05:34	2012-06-13 18:05:34	3	1	7	579		-72.7322387695	12	275.0000000000	5	19.7559928894	4.6410000000	yes	adult_present_and_willing	1
uuid:da09cd0d-fb14-493f-be77-87cb35868028	anonymousUser	2012-06-13 18:05:40		2012-06-13 18:05:40			1	2012-06-13 18:05:40	2012-06-13 18:05:40	3	1	13	580		-72.7312517166	12	231.0000000000	5	19.7552204132	4.6410000000	yes	adult_present_and_willing	1
uuid:201c5b99-69a1-477e-bf7c-7def355cb629	anonymousUser	2012-06-13 18:05:56		2012-06-13 18:05:56			1	2012-06-13 18:05:56	2012-06-13 18:05:56	3	1	2	582	Yon moun ki pa domi nan kay la ap banm enfomasyon	-72.7296853065	12	226.0000000000	5	19.7566902637	4.6410000000	other	no_adult_present	1
uuid:f889028d-8afb-4916-bcf4-f9ed147f2c10	anonymousUser	2012-06-13 18:05:58		2012-06-13 18:05:58			1	2012-06-13 18:05:58	2012-06-13 18:05:58	3	1	1	583		-72.7297496796	12	231.0000000000	5	19.7565400600	4.6410000000	yes	adult_present_and_willing	1
uuid:2674d10f-cb00-4099-a498-fb1d9db9052a	anonymousUser	2012-06-13 18:06:01		2012-06-13 18:06:01			1	2012-06-13 18:06:01	2012-06-13 18:06:01	3	1	9	584		-72.7298355103	12	230.0000000000	5	19.7561538219	4.6410000000	yes	adult_present_and_willing	1
uuid:0253c8c5-f3bb-41bf-b89c-6c1590cb8a55	anonymousUser	2012-06-13 18:06:13		2012-06-13 18:06:13			1	2012-06-13 18:06:13	2012-06-13 18:06:13	3	1	6	585		-72.7344918251	12	233.0000000000	5	19.7559714317	4.6410000000	yes	adult_present_and_willing	1
uuid:0597b5c4-d268-41d7-aaae-534e8b5c1df9	anonymousUser	2012-06-13 18:06:19		2012-06-13 18:06:19			1	2012-06-13 18:06:19	2012-06-13 18:06:19	3	1	5	586		-72.7327322960	12	236.0000000000	5	19.7561109066	4.6410000000	yes	adult_present_and_willing	1
uuid:11d45ee8-34b5-4018-8205-6f9c0fc1d67f	anonymousUser	2012-06-13 18:30:23		2012-06-13 18:30:23			1	2012-06-13 18:30:23	2012-06-13 18:30:23	2	2	2	448			15		5			yes	adult_present_and_willing	1
uuid:406ec966-dd20-454d-91fc-1d64d3751f3e	anonymousUser	2012-06-13 18:30:28		2012-06-13 18:30:28			1	2012-06-13 18:30:28	2012-06-13 18:30:28	2	2	2	449			15		5			yes	adult_present_and_willing	1
uuid:7d9c1993-a86b-41af-aedb-fb4c0eb88fe7	anonymousUser	2012-06-13 18:30:38		2012-06-13 18:30:38			1	2012-06-13 18:30:38	2012-06-13 18:30:38	2	2	8	450			15		5			yes	adult_present_and_willing	1
uuid:f8974da0-17d3-4605-9da8-86b00036892b	anonymousUser	2012-06-13 18:30:53		2012-06-13 18:30:53			1	2012-06-13 18:30:53	2012-06-13 18:30:53	2	2	4	451		-72.7963757515	15	123.0000000000	5	19.7718715668	98.3470600000	yes	adult_present_and_willing	1
uuid:5cf2b1d1-88af-47ae-a1ac-ea2cfbefe474	anonymousUser	2012-06-13 18:31:02		2012-06-13 18:31:02			1	2012-06-13 18:31:02	2012-06-13 18:31:02	2	2	6	452		-72.7960109711	15	107.0000000000	5	19.7720217705	364.0434300000	yes	adult_present_and_willing	1
uuid:cd1af16f-ea26-4d20-a32b-83af0f52e595	anonymousUser	2012-06-13 18:31:15		2012-06-13 18:31:15			1	2012-06-13 18:31:15	2012-06-13 18:31:15	2	2	1	453		-72.7959680557	15	112.0000000000	5	19.7720861435	98.3470600000	yes	adult_present_and_willing	1
uuid:4ce6a1ea-6cb9-48b7-a4bf-8adac11b4951	anonymousUser	2012-06-13 18:31:24		2012-06-13 18:31:24			1	2012-06-13 18:31:24	2012-06-13 18:31:24	2	2	5	454		-72.7957320213	15	104.0000000000	5	19.7715926170	4.6410000000	yes	adult_present_and_willing	1
uuid:83e2d3c4-3947-4cd5-b1bd-93f86050f2f7	anonymousUser	2012-06-13 18:31:28		2012-06-13 18:31:28			1	2012-06-13 18:31:28	2012-06-13 18:31:28	2	2	6	455		-72.7956247330	15	107.0000000000	5	19.7715389729	364.0434300000	yes	adult_present_and_willing	1
uuid:c27e973d-522c-4886-bd28-762485754802	anonymousUser	2012-06-13 18:31:34		2012-06-13 18:31:34			1	2012-06-13 18:31:34	2012-06-13 18:31:34	2	2	4	456		-72.7956032753	15	105.0000000000	5	19.7711527348	27.9749830000	yes	adult_present_and_willing	1
uuid:80743c4d-d214-4fb1-b8c3-84824a84cbed	anonymousUser	2012-06-13 18:31:39		2012-06-13 18:31:39			1	2012-06-13 18:31:39	2012-06-13 18:31:39	2	2	2	457		-72.7947878838	15	81.0000000000	5	19.7713673115	98.3470600000	yes	adult_present_and_willing	1
uuid:fac72edc-9467-44ff-9c0e-670fb2693a26	anonymousUser	2012-06-13 19:09:21		2012-06-13 19:09:21			1	2012-06-13 19:09:21	2012-06-13 19:09:21	4	4	3	376	Hg	-72.7222180366	21	258.0000000000	5	19.6454536915	4.6410000000	yes	adult_present_and_willing	2	Tg
uuid:87468ed1-eb2a-4b98-a9a4-9cc99aa50273	anonymousUser	2012-06-13 19:09:26		2012-06-13 19:09:26			1	2012-06-13 19:09:26	2012-06-13 19:09:26	4	4	1	377	Nn	-72.7222824097	21	259.0000000000	5	19.6453678608	4.6410000000	no	adult_present_and_unwilling	2	Li pa vle
uuid:0f1d385c-f5ed-415b-9b05-dc10acbe36e8	anonymousUser	2012-06-13 19:09:27		2012-06-13 19:09:27			1	2012-06-13 19:09:27	2012-06-13 19:09:27	4	4	3	378	Jh	-72.7217030525	21	264.0000000000	5	19.6451747417	4.6410000000	yes	adult_present_and_willing	2	Ft
uuid:891504c1-c0fb-40a1-8836-60096fc81b67	anonymousUser	2012-06-13 19:09:28		2012-06-13 19:09:28			1	2012-06-13 19:09:28	2012-06-13 19:09:28	4	4	3	379	Yyu	-72.7206301689	21	244.0000000000	5	19.6449387074	4.6410000000	yes	adult_present_and_willing	2	Tyw
uuid:7a8d27cf-fbbb-4b42-bc1b-7ece853636af	anonymousUser	2012-06-13 19:09:30		2012-06-13 19:09:30			1	2012-06-13 19:09:30	2012-06-13 19:09:30	4	4	5	380	Oo	-72.7202439308	21	251.0000000000	5	19.6451854706	4.6410000000	other	adult_present_and_unwilling	2	Li
uuid:345bbd72-e68a-4fb5-a02d-10c42c2e0885	anonymousUser	2012-06-13 19:09:31		2012-06-13 19:09:31			1	2012-06-13 19:09:31	2012-06-13 19:09:31	3	4	5	376	Ok	-72.6809334755	8	216.0000000000	5	19.6880900860	4.6410000000	yes	adult_present_and_willing	3	Of
uuid:014552dc-8f36-4bd2-8089-c7a9f1ed7192	anonymousUser	2012-06-13 19:09:33		2012-06-13 19:09:33			1	2012-06-13 19:09:33	2012-06-13 19:09:33	3	4	88	382		-72.6815557480	8	233.0000000000	5	19.6888196468	4.6410000000	no	no_adult_present	3
uuid:a352583f-4768-4a7b-ba49-11b73021304a	anonymousUser	2012-06-13 19:09:34		2012-06-13 19:09:34			1	2012-06-13 19:09:34	2012-06-13 19:09:34	3	4	5	382	Oi	-72.6810836792	8	234.0000000000	5	19.6904933453	4.6410000000	yes	adult_present_and_willing	3	Of
uuid:8f1026cf-7c94-408d-bf8c-a7a0927c4e2d	anonymousUser	2012-06-13 19:09:43		2012-06-13 19:09:43			1	2012-06-13 19:09:43	2012-06-13 19:09:43	3	4	5	385	Htr	-72.6808476448	8	241.0000000000	5	19.6905577183	4.6410000000	yes	adult_present_and_willing	3	Gg
uuid:dd149a26-2703-42a5-8a21-7d9e89a47f51	anonymousUser	2012-06-13 19:09:47		2012-06-13 19:09:47			1	2012-06-13 19:09:47	2012-06-13 19:09:47	3	4	8	386	Ou	-72.6815772057	8	248.0000000000	5	19.6910083294	4.6410000000	yes	adult_present_and_willing	3	Irtt
uuid:9483cda3-c0c4-4499-903d-60c5d01c3854	anonymousUser	2012-06-13 19:09:50		2012-06-13 19:09:50			1	2012-06-13 19:09:50	2012-06-13 19:09:50	3	4	2	387	Ff	-72.6816415787	8	248.0000000000	5	19.6911478043	4.6410000000	yes	adult_present_and_willing	3	Gg
uuid:be0a99f0-b705-41e4-93be-4dc03ca33550	anonymousUser	2012-06-13 19:09:51		2012-06-13 19:09:51			1	2012-06-13 19:09:51	2012-06-13 19:09:51	3	4	88	388	Hys	-72.6817917824	8	256.0000000000	5	19.6916413307	4.6410000000	no	no_adult_present	3	Pa gen moun
uuid:3c1fa567-495e-4078-a0ff-27d00a6b6df5	anonymousUser	2012-06-13 19:09:52		2012-06-13 19:09:52			1	2012-06-13 19:09:52	2012-06-13 19:09:52	3	4	88	389	Gfy	-72.6817917824	8	256.0000000000	5	19.6916091442	4.6410000000	other	adult_present_and_unwilling	3	Li pa interese
uuid:06b25549-c45b-4918-9cae-a1b09542c222	anonymousUser	2012-06-13 19:09:52		2012-06-13 19:09:52			1	2012-06-13 19:09:52	2012-06-13 19:09:52	3	4	88	390	Ok	-72.6818990707	8	257.0000000000	5	19.6917808056	9.4871710000	no	adult_present_and_unwilling	3	Li pa ka ban m infomasyon
uuid:fe9cbcdd-ec37-4497-9db1-5ddf3654c693	anonymousUser	2012-06-14 07:11:20		2012-06-14 07:11:20			1	2012-06-14 07:11:20	2012-06-14 07:11:20	3	4	11	368	Oj	-72.7283334732	19	247.0000000000	5	19.6379220486	9.4871710000	yes	adult_present_and_willing	1	Oh
uuid:fdaee186-dbdc-4d0d-94eb-f8b8b2fd4cf9	anonymousUser	2012-06-14 07:11:26		2012-06-14 07:11:26			1	2012-06-14 07:11:26	2012-06-14 07:11:26	3	4	5	369	Hg	-72.7286982536	19	255.0000000000	5	19.6377933025	4.6410000000	yes	adult_present_and_willing	1	Yg
uuid:9012d822-2204-424c-ab55-da9f64aa3ebc	anonymousUser	2012-06-14 07:11:29		2012-06-14 07:11:29			1	2012-06-14 07:11:29	2012-06-14 07:11:29	3	4	88	370	Pj	-72.7291488647	19	260.0000000000	5	19.6378898621	4.6410000000	yes	adult_present_and_willing	1	Uh
uuid:441b690a-da36-4269-bac6-224cd8a90c1d	anonymousUser	2012-06-14 07:11:32		2012-06-14 07:11:32			1	2012-06-14 07:11:32	2012-06-14 07:11:32	3	4	88	371	Ppg	-72.7292776108	19	239.0000000000	4	19.6379756927	9.4871710000	yes	adult_present_and_willing	1	Ygd
uuid:f0bcd35b-34a9-44e8-8cbd-a8b67a114b56	anonymousUser	2012-06-14 07:11:34		2012-06-14 07:11:34			1	2012-06-14 07:11:34	2012-06-14 07:11:34	3	4	8	372	Yg	-72.7280759811	19	202.0000000000	5	19.6376645565	4.6410000000	yes	adult_present_and_willing	1	Fg
uuid:659c3bdf-12ed-456c-9de0-0d4fb3c9507f	anonymousUser	2012-06-14 07:11:38		2012-06-14 07:11:38			1	2012-06-14 07:11:38	2012-06-14 07:11:38	4	4	3	373	Hh	-72.7221322060	21	291.0000000000	5	19.6462368965	4.6410000000	yes	adult_present_and_willing	2	Gg
uuid:31b9d899-8345-4605-a0b7-be2c952044e7	anonymousUser	2012-06-14 07:11:40		2012-06-14 07:11:40			1	2012-06-14 07:11:40	2012-06-14 07:11:40	4	4	3	374	Rzh		21		5			yes	adult_present_and_willing	2	Eff
uuid:ddeb9a46-00d4-4d42-8ab9-6b896bc2686a	anonymousUser	2012-06-14 07:11:42		2012-06-14 07:11:42			1	2012-06-14 07:11:42	2012-06-14 07:11:42	4	5	5	375	Fygf	-72.7220678329	21	279.0000000000	5	19.6461725235	9.4871710000	yes	adult_present_and_unwilling	2	Ght
uuid:441e38ff-7643-4eb9-abee-d778adfd0659	anonymousUser	2012-06-14 11:59:14		2012-06-14 11:59:14			1	2012-06-14 11:59:14	2012-06-14 11:59:14	4	5	12	417		-72.6738739014	23	143.0000000000	5	19.6665036678	45.5991740000	yes	adult_present_and_willing	2
uuid:314e1116-d61c-4aab-806d-54c96ec20231	anonymousUser	2012-06-14 11:59:26		2012-06-14 11:59:26			1	2012-06-14 11:59:26	2012-06-14 11:59:26	4	5	6	418		-72.6738095283	23	143.0000000000	5	19.6666967869	98.3470600000	yes	adult_present_and_willing	2
uuid:dbc511d6-5f08-40f8-a35e-92b455487e5a	anonymousUser	2012-06-14 11:59:28		2012-06-14 11:59:28			1	2012-06-14 11:59:28	2012-06-14 11:59:28	4	5	8	419		-72.6741099358	23	162.0000000000	5	19.6666324139	45.5991740000	yes	adult_present_and_willing	2
uuid:a153a8fc-0213-4398-b527-f16244fe89b3	anonymousUser	2012-06-14 11:59:41		2012-06-14 11:59:41			1	2012-06-14 11:59:41	2012-06-14 11:59:41	4	5	88	420	Pa gen moun	-72.6739811897	23	190.0000000000	5	19.6664285660	45.5991740000	na	no_adult_present	2
uuid:391f7641-7bc1-4cf1-a795-d09a2d49ca52	anonymousUser	2012-06-14 11:59:41		2012-06-14 11:59:41			1	2012-06-14 11:59:41	2012-06-14 11:59:41	4	5	3	421		-72.6736807823	23	187.0000000000	5	19.6669650078	364.0434300000	yes	adult_present_and_willing	2
uuid:f532ea21-cde8-4a79-9fbf-75b5276ca2a2	anonymousUser	2012-06-14 11:59:43		2012-06-14 11:59:43			1	2012-06-14 11:59:43	2012-06-14 11:59:43	4	5	5	422		-72.6738095283	23	186.0000000000	5	19.6667933464	98.3470600000	yes	adult_present_and_willing	2
uuid:12382eb7-bc83-40f4-8cdd-821e44d677b9	anonymousUser	2012-06-14 11:59:47		2012-06-14 11:59:47			1	2012-06-14 11:59:47	2012-06-14 11:59:47	4	5	5	423		-72.6735520363	23	186.0000000000	5	19.6659994125	98.3470600000	yes	adult_present_and_willing	2
uuid:61a948cc-4df6-4cba-962f-d8c08c61abaa	anonymousUser	2012-06-14 11:59:50		2012-06-14 11:59:50			1	2012-06-14 11:59:50	2012-06-14 11:59:50	4	5	88	424		-72.6740455627	23	186.0000000000	5	19.6668684483	98.3470600000	na	no_adult_present	2
uuid:e5ec5b2c-92e9-483f-a5e3-44c4f9e29025	anonymousUser	2012-06-14 11:59:50		2012-06-14 11:59:50			1	2012-06-14 11:59:50	2012-06-14 11:59:50	4	5	4	425		-72.6742386818	23	188.0000000000	5	19.6666860580	98.3470600000	yes	adult_present_and_willing	2
uuid:dfdf1dd7-a255-4a60-8b46-3d881202acdf	anonymousUser	2012-06-14 11:59:53		2012-06-14 11:59:53			1	2012-06-14 11:59:53	2012-06-14 11:59:53	4	5	3	426		-72.6743674278	23	174.0000000000	5	19.6655809879	98.3470600000	yes	adult_present_and_willing	2
uuid:65c642c3-4123-4c25-997d-2707cef0cfc8	anonymousUser	2012-06-14 11:59:56		2012-06-14 11:59:56			1	2012-06-14 11:59:56	2012-06-14 11:59:56	4	5	88	427	Pa gen moun	-72.6743674278	23	174.0000000000	5	19.6656453609	98.3470600000	na	no_adult_present	2
uuid:32c29da1-030c-4d1c-b762-0871d93d8afa	anonymousUser	2012-06-14 11:59:56		2012-06-14 11:59:56			1	2012-06-14 11:59:56	2012-06-14 11:59:56	4	5	5	428		-72.6743674278	23	174.0000000000	5	19.6656882763	45.5991740000	yes	adult_present_and_willing	2
uuid:c51c750e-f077-4eb8-a362-43f1708d0e53	anonymousUser	2012-06-14 13:36:04		2012-06-14 13:36:04			1	2012-06-14 13:36:04	2012-06-14 13:36:04	3	5	5	429		-72.6700544357	24	217.0000000000	5	19.6539509296	9.4871710000	yes	adult_present_and_willing	2
uuid:5a8db328-23a1-4b21-a7f8-dc6cde9066ab	anonymousUser	2012-06-14 13:36:08		2012-06-14 13:36:08			1	2012-06-14 13:36:08	2012-06-14 13:36:08	3	5	6	430		-72.6700115204	24	179.0000000000	5	19.6541869640	9.4871710000	yes	adult_present_and_willing	2
uuid:b86025d2-1163-435b-9199-cd308e4fe6f4	anonymousUser	2012-06-14 13:36:26		2012-06-14 13:36:26			1	2012-06-14 13:36:26	2012-06-14 13:36:26	3	5	4	431		-72.6700544357	24	174.0000000000	5	19.6537470818	27.9749830000	yes	adult_present_and_willing	2
uuid:0701ce5e-de27-4b58-8788-448189b1faaf	anonymousUser	2012-06-14 13:36:27		2012-06-14 13:36:27			1	2012-06-14 13:36:27	2012-06-14 13:36:27	3	5	3	432		-72.6700115204	24	172.0000000000	5	19.6540260315	181.9434200000	yes	adult_present_and_willing	2
uuid:be8a758e-4648-4e9e-9a7e-542291e74040	anonymousUser	2012-06-14 13:36:32		2012-06-14 13:36:32			1	2012-06-14 13:36:32	2012-06-14 13:36:32	3	5	88	433		-72.6698613167	24	173.0000000000	5	19.6535003185	181.9434200000	na	no_adult_present	2
uuid:b20c2b16-6743-4c1c-8053-2a2e5e47d456	anonymousUser	2012-06-14 13:36:33		2012-06-14 13:36:33			1	2012-06-14 13:36:33	2012-06-14 13:36:33	3	5	4	434		-72.6692175865	24	157.0000000000	5	19.6534144878	98.3470600000	yes	adult_present_and_willing	2
uuid:1ca47d42-06f8-47ce-b806-6d1528b3e7a4	anonymousUser	2012-06-14 13:36:35		2012-06-14 13:36:35			1	2012-06-14 13:36:35	2012-06-14 13:36:35	3	5	88	435		-72.6683163643	24	195.0000000000	5	19.6521270275	98.3470600000	na	no_adult_present	2
uuid:f7d80384-ae02-4217-bd0b-444afafb5451	anonymousUser	2012-06-14 13:36:35		2012-06-14 13:36:35			1	2012-06-14 13:36:35	2012-06-14 13:36:35	3	5	2	436		-72.6680159569	24	187.0000000000	5	19.6526741982	27.9749830000	yes	adult_present_and_willing	2
uuid:fa07c5a4-f969-4ef9-ac06-0fc599d655f9	anonymousUser	2012-06-14 13:36:37		2012-06-14 13:36:37			1	2012-06-14 13:36:37	2012-06-14 13:36:37	3	5	88	437		-72.6678013802	24	187.0000000000	5	19.6525025368	98.3470600000	na	no_adult_present	2
uuid:f81c64fb-1aef-4427-96de-cb4034f247d9	anonymousUser	2012-06-14 13:36:37		2012-06-14 13:36:37			1	2012-06-14 13:36:37	2012-06-14 13:36:37	3	5	2	438		-72.6680588722	24	214.0000000000	5	19.6522343159	181.9434200000	yes	adult_present_and_willing	2
uuid:7e834d13-82b8-4e8e-89a2-1ef5b4d3875e	anonymousUser	2012-06-14 13:36:40		2012-06-14 13:36:40			1	2012-06-14 13:36:40	2012-06-14 13:36:40	3	5	88	439		-72.6680588722	24	137.0000000000	5	19.6525561810	45.5991740000	yes	no_adult_present	2
uuid:7316adaa-ca8b-4767-a096-e3747ad80842	anonymousUser	2012-06-14 13:39:51		2012-06-14 13:39:51			1	2012-06-14 13:39:51	2012-06-14 13:39:51	6	4	3	671	Ok	-72.6794314384	26	194.0000000000	5	19.6696901321	4.6410000000	yes	adult_present_and_willing	4	Li
uuid:8c661f7e-991b-46d5-bb6a-57e6efb5a7e9	anonymousUser	2012-06-14 13:39:53		2012-06-14 13:39:53			1	2012-06-14 13:39:53	2012-06-14 13:39:53	6	4	6	672	Egv	-72.6793670654	26	194.0000000000	5	19.6697759628	4.6410000000	yes	adult_present_and_willing	4	Ufc
uuid:a775b2c6-c47f-49f6-9c94-cd42170d42bf	anonymousUser	2012-06-14 13:39:56		2012-06-14 13:39:56			1	2012-06-14 13:39:56	2012-06-14 13:39:56	6	4	4	673	Ou	-72.6792812347	26	204.0000000000	5	19.6699047089	4.6410000000	yes	adult_present_and_willing	4	Uhd
uuid:f1cff62a-6386-4855-a44c-73f50d4ea3b8	anonymousUser	2012-06-14 13:39:59		2012-06-14 13:39:59			1	2012-06-14 13:39:59	2012-06-14 13:39:59	6	4	7	674	Oui	-72.6793456078	26	188.0000000000	5	19.6699047089	4.6410000000	yes	adult_present_and_unwilling	4	Gen moun la yo a se age yo pa ka bay infomasyon sou lot moun ki pa la yo
uuid:8efd6464-4498-4736-8f73-415d726aaf91	anonymousUser	2012-06-14 13:40:01		2012-06-14 13:40:01			1	2012-06-14 13:40:01	2012-06-14 13:40:01	6	4	1	675	Ugd	-72.6796460152	26	195.0000000000	5	19.6701729298	4.6410000000	yes	adult_present_and_willing	4	Yge
uuid:4cd2b184-e4f1-4adb-adf7-045be1ec5368	anonymousUser	2012-06-14 13:40:02		2012-06-14 13:40:02			1	2012-06-14 13:40:02	2012-06-14 13:40:02	6	4	3	676	Yg	-72.6795816421	26	200.0000000000	5	19.6700763702	27.9749830000	yes	adult_present_and_willing	4	Ue
uuid:de128431-4295-4dd1-90b7-7f97fe6f4739	anonymousUser	2012-06-14 13:40:04		2012-06-14 13:40:04			1	2012-06-14 13:40:04	2012-06-14 13:40:04	6	4	88	677	Pdz V	-72.6795816421	26	206.0000000000	5	19.6700870991	27.9749830000	na	no_adult_present	4	Pa gen moum
uuid:4578b211-0313-4134-a1f3-a78412e6c2ce	anonymousUser	2012-06-14 13:40:04		2012-06-14 13:40:04			1	2012-06-14 13:40:04	2012-06-14 13:40:04	6	4	5	678	Uhs	-72.6796889305	26	213.0000000000	5	19.6701836586	4.6410000000	yes	adult_present_and_willing	4	Gfu
uuid:abe6b649-6a41-411b-8fdb-7175d86e7076	anonymousUser	2012-06-14 13:40:05		2012-06-14 13:40:05			1	2012-06-14 13:40:05	2012-06-14 13:40:05	6	4	88	679	Hdf	-72.6804828644	26	191.0000000000	5	19.6700334549	4.6410000000	na	no_adult_present	4	Fdd
uuid:bcba8042-36ea-4886-adab-03dc2f244148	anonymousUser	2012-06-14 13:40:06		2012-06-14 13:40:06			1	2012-06-14 13:40:06	2012-06-14 13:40:06	6	4	88	680	Oi	-72.6803970337	26	204.0000000000	5	19.6696257591	4.6410000000	yes	adult_present_and_willing	4	Igf
uuid:f1e6659e-491a-43ca-a82c-0933342781bc	anonymousUser	2012-06-14 13:40:08		2012-06-14 13:40:08			1	2012-06-14 13:40:08	2012-06-14 13:40:08	6	4	88	681		-72.6800966263	26	203.0000000000	5	19.6698403358	181.9434200000	na	no_adult_present	4
uuid:857d7f5c-f06b-4ebd-9dca-d3f29d86c5f7	anonymousUser	2012-06-14 13:40:09		2012-06-14 13:40:09			1	2012-06-14 13:40:09	2012-06-14 13:40:09	6	4	4	682		-72.6802897453	26	204.0000000000	5	19.6699583530	98.3470600000	yes	adult_present_and_willing	4
uuid:e4291ed6-856f-42fa-b19f-450d29225097	anonymousUser	2012-06-14 18:00:11		2012-06-14 18:00:11			1	2012-06-14 18:00:11	2012-06-14 18:00:11	4	1	5	588		-72.6915979385	25	258.0000000000	5	19.6120655537	4.6410000000	yes	adult_present_and_willing	1
uuid:e93c6711-8fcf-407e-b422-45a4e510f91d	anonymousUser	2012-06-14 18:00:14		2012-06-14 18:00:14			1	2012-06-14 18:00:14	2012-06-14 18:00:14	4	1	5	590		-72.6919198036	25	277.0000000000	5	19.6116578579	4.6410000000	yes	adult_present_and_willing	1
uuid:ee26e3be-3acd-4f61-8391-940a33adf9bf	anonymousUser	2012-06-14 18:00:19		2012-06-14 18:00:19			1	2012-06-14 18:00:19	2012-06-14 18:00:19	4	1	4	592		-72.6918339729	25	258.0000000000	5	19.6126341820	4.6410000000	yes	adult_present_and_willing	1
uuid:e5d39be7-f0a2-4086-8607-d9e79ea04245	anonymousUser	2012-06-14 18:00:22		2012-06-14 18:00:22			1	2012-06-14 18:00:22	2012-06-14 18:00:22	4	1	5	594		-72.6917481422	24	278.0000000000	5	19.6126127243	4.6410000000	yes	adult_present_and_willing	1
uuid:635f3393-ac3d-46a8-b894-b07b8b3101db	anonymousUser	2012-06-14 18:00:29		2012-06-14 18:00:29			1	2012-06-14 18:00:29	2012-06-14 18:00:29	4	1	4	596		-72.6918339729	24	277.0000000000	5	19.6135890484	4.6410000000	yes	adult_present_and_willing	1
uuid:aab6ef94-2d03-47cd-ac13-359dc5eaa20c	anonymousUser	2012-06-14 18:00:34		2012-06-14 18:00:34			1	2012-06-14 18:00:34	2012-06-14 18:00:34	4	1	4	598		-72.6917695999	25	274.0000000000	5	19.6135890484	4.6410000000	yes	adult_present_and_willing	1
uuid:fcb384b7-a4b9-47c7-8136-dcb7563b9f58	anonymousUser	2012-06-14 18:00:39		2012-06-14 18:00:39			1	2012-06-14 18:00:39	2012-06-14 18:00:39	4	1	9	600		-72.6923060417	24	271.0000000000	5	19.6136963367	4.6410000000	yes	adult_present_and_willing	1
uuid:68e4dfd1-3f2b-482a-bf08-4303a1e2a92e	anonymousUser	2012-06-14 18:00:47		2012-06-14 18:00:47			1	2012-06-14 18:00:47	2012-06-14 18:00:47	4	1	6	602		-72.6921129227	25	279.0000000000	5	19.6139001846	4.6410000000	yes	adult_present_and_willing	1
uuid:9b04d43f-b12a-4bb5-8d36-3e533ac48b1c	anonymousUser	2012-06-14 18:00:53		2012-06-14 18:00:53			1	2012-06-14 18:00:53	2012-06-14 18:00:53	4	1	6	604		-72.6925849915	25	289.0000000000	5	19.6141576767	27.9749830000	yes	adult_present_and_willing	1
uuid:11fe1eca-713d-472f-a142-f40091459293	anonymousUser	2012-06-14 19:04:43		2012-06-14 19:04:43			1	2012-06-14 19:04:43	2012-06-14 19:04:43	4	3	5	522		-72.6792168617	29	197.0000000000	5	19.6701729298	9.4871710000	yes	adult_present_and_willing	3
uuid:0475cfa1-8c48-4a36-8110-410446384895	anonymousUser	2012-06-14 19:04:46		2012-06-14 19:04:46			1	2012-06-14 19:04:46	2012-06-14 19:04:46	4	3	7	523		-72.6791524887	29	185.0000000000	5	19.6704089642	181.9434200000	yes	adult_present_and_willing	3
uuid:a939c6b2-2439-4039-af95-ca8000dbede9	anonymousUser	2012-06-14 19:04:49		2012-06-14 19:04:49			1	2012-06-14 19:04:49	2012-06-14 19:04:49	4	3	6	524		-72.6790666580	29	171.0000000000	5	19.6705591679	4.6410000000	yes	adult_present_and_willing	3
uuid:4017d736-a9ce-4bb9-974d-0049305658d8	anonymousUser	2012-06-14 19:04:56		2012-06-14 19:04:56			1	2012-06-14 19:04:56	2012-06-14 19:04:56	4	3	4	525		-72.6785731316	29	170.0000000000	5	19.6703875065	364.0434300000	yes	adult_present_and_willing	3
uuid:f6ddcaf7-158b-4d08-b873-483f8f326286	anonymousUser	2012-06-14 19:04:59		2012-06-14 19:04:59			1	2012-06-14 19:04:59	2012-06-14 19:04:59	4	3	8	526		-72.6787018776	29	200.0000000000	5	19.6703124046	9.4871710000	yes	adult_present_and_willing	3
uuid:b93974f6-08a3-4273-9b26-31cc1f9a869a	anonymousUser	2012-06-14 19:05:05		2012-06-14 19:05:05			1	2012-06-14 19:05:05	2012-06-14 19:05:05	4	3	8	527		-72.6788735390	29	176.0000000000	5	19.6703124046	27.9749830000	yes	adult_present_and_willing	3
uuid:232881cc-5917-4120-b286-a5797d73b23f	anonymousUser	2012-06-14 19:05:09		2012-06-14 19:05:09			1	2012-06-14 19:05:09	2012-06-14 19:05:09	4	3	9	528		-72.6786160469	29	229.0000000000	5	19.6705055237	9.4871710000	yes	adult_present_and_willing	3
uuid:4be8bc4d-64ad-4144-9244-923b48d9275e	anonymousUser	2012-06-14 19:05:13		2012-06-14 19:05:13			1	2012-06-14 19:05:13	2012-06-14 19:05:13	4	3	7	529		-72.6787662506	29	227.0000000000	5	19.6705913544	98.3470600000	yes	adult_present_and_willing	3
uuid:413bb4f5-e1fb-4bd1-8c74-694e7d2b4340	anonymousUser	2012-06-14 19:05:16		2012-06-14 19:05:16			1	2012-06-14 19:05:16	2012-06-14 19:05:16	4	3	88	530		-72.6785087585	29	221.0000000000	5	19.6705484390	181.9434200000	other	no_adult_present	3
uuid:3de7107b-e002-4b96-9ee3-c10b200ed5c6	anonymousUser	2012-06-14 20:02:31		2012-06-14 20:02:31			1	2012-06-14 20:02:31	2012-06-14 20:02:31	5	2	6	548		-72.6799035072	28	204.0000000000	5	19.6693789959	9.4871710000	yes	adult_present_and_willing	1
uuid:17d12e64-4265-447d-b1c0-75ec925c32d9	anonymousUser	2012-06-14 20:02:38		2012-06-14 20:02:38			1	2012-06-14 20:02:38	2012-06-14 20:02:38	5	2	4	549		-72.6794528961	28	190.0000000000	5	19.6690356731	98.3470600000	yes	adult_present_and_willing	1
uuid:c25b6ffd-7a74-44d7-a854-d81690a9e8e6	anonymousUser	2012-06-14 20:02:42		2012-06-14 20:02:42			1	2012-06-14 20:02:42	2012-06-14 20:02:42	5	2	7	550		-72.6796245575	28	190.0000000000	5	19.6694219112	27.9749830000	yes	adult_present_and_willing	1
uuid:758c5d62-b3e7-4d01-9b9c-cd158355d52f	anonymousUser	2012-06-14 20:02:51		2012-06-14 20:02:51			1	2012-06-14 20:02:51	2012-06-14 20:02:51	5	2	6	551		-72.6795816421	28	190.0000000000	5	19.6694111824	364.0434300000	yes	adult_present_and_willing	1
uuid:00d3475a-e033-4fed-a11a-c0ca300f9f6c	anonymousUser	2012-06-14 20:02:58		2012-06-14 20:02:58			1	2012-06-14 20:02:58	2012-06-14 20:02:58	5	2	9	552		-72.6794743538	28	188.0000000000	5	19.6694970131	98.3470600000	yes	adult_present_and_willing	1
uuid:370ce0ce-81ca-4bec-92ae-cfdeed169702	anonymousUser	2012-06-14 20:03:06		2012-06-14 20:03:06			1	2012-06-14 20:03:06	2012-06-14 20:03:06	5	2	5	553	o	-72.6797962189	28	188.0000000000	5	19.6697008610	98.3470600000	yes	adult_present_and_willing	1
uuid:30675fad-d20c-4c55-be4b-2d4ab0d302ad	anonymousUser	2012-06-14 20:03:11		2012-06-14 20:03:11			1	2012-06-14 20:03:11	2012-06-14 20:03:11	5	2	5	554		-72.6795601845	28	189.0000000000	5	19.6691107750	98.3470600000	yes	adult_present_and_willing	1
uuid:6e39674b-d02e-47f8-be4c-e0a1e345d4bd	anonymousUser	2012-06-14 20:03:16		2012-06-14 20:03:16			1	2012-06-14 20:03:16	2012-06-14 20:03:16	5	2	4	555		-72.6793885231	28	195.0000000000	5	19.6690785885	45.5991740000	yes	adult_present_and_willing	1
uuid:5457c255-ab3d-4aa9-83eb-effb93d307f9	anonymousUser	2012-06-14 20:03:19		2012-06-14 20:03:19			1	2012-06-14 20:03:19	2012-06-14 20:03:19	5	2	5	556		-72.6794958115	28	195.0000000000	5	19.6690785885	98.3470600000	yes	adult_present_and_willing	1
uuid:433c66aa-230c-4e1b-905d-e1326556329c	anonymousUser	2012-06-14 20:03:25		2012-06-14 20:03:25			1	2012-06-14 20:03:25	2012-06-14 20:03:25	5	2	5	557		-72.6796460152	28	188.0000000000	5	19.6682846546	98.3470600000	yes	adult_present_and_willing	1
uuid:f3156494-5adc-42dc-a0ca-ed295f0ee6b6	anonymousUser	2012-06-14 20:03:28		2012-06-14 20:03:28			1	2012-06-14 20:03:28	2012-06-14 20:03:28	5	2	5	558		-72.6784014702	28	180.0000000000	5	19.6690464020	181.9434200000	yes	adult_present_and_willing	1
uuid:f5035e52-4e91-4870-ba1d-dcf8cf8856c7	anonymousUser	2012-06-14 20:03:31		2012-06-14 20:03:31			1	2012-06-14 20:03:31	2012-06-14 20:03:31	5	2	5	559		-72.6793456078	28	170.0000000000	5	19.6693360806	98.3470600000	yes	adult_present_and_willing	1
uuid:d425681e-9830-41eb-b809-6ff806fd96a0	anonymousUser	2012-06-14 20:03:34		2012-06-14 20:03:34			1	2012-06-14 20:03:34	2012-06-14 20:03:34	5	2	5	560		-72.6793670654	28	171.0000000000	5	19.6694970131	98.3470600000	yes	adult_present_and_willing	1
uuid:8cb9b360-b7e9-45f1-a2ef-1317fcab31a2	anonymousUser	2012-06-14 20:03:43		2012-06-14 20:03:43			1	2012-06-14 20:03:43	2012-06-14 20:03:43	5	2	5	561		-72.6798605919	28	196.0000000000	5	19.6695184708	181.9434200000	yes	adult_present_and_willing	1
uuid:85741cbf-d21a-4cc2-b4d8-8a4d4c38183c	anonymousUser	2012-06-14 20:05:39		2012-06-14 20:05:39			1	2012-06-14 20:05:39	2012-06-14 20:05:39	5	4	7	601	Ohf	-72.6759338379	30	212.0000000000	5	19.6715247631	4.6410000000	yes	adult_present_and_willing	1	Yf
uuid:c15cdd5e-5690-4345-88f0-94c210c159a7	anonymousUser	2012-06-14 20:05:42		2012-06-14 20:05:42			1	2012-06-14 20:05:42	2012-06-14 20:05:42	5	4	88	602		-72.6757063000	30	0.0000000000	5	19.6710926000	2750.0000000000	na	no_adult_present	1
uuid:f7420006-d0de-4b6a-84d6-12ebba77e939	anonymousUser	2012-06-14 20:05:43		2012-06-14 20:05:43			1	2012-06-14 20:05:43	2012-06-14 20:05:43	5	4	3	603		-72.6757063000	30	0.0000000000	5	19.6710926000	2750.0000000000	yes	adult_present_and_willing	1
uuid:a8250123-772d-4f3d-93d2-fc6987c75a2b	anonymousUser	2012-06-14 20:05:45		2012-06-14 20:05:45			1	2012-06-14 20:05:45	2012-06-14 20:05:45	5	4	3	604			30		5			yes	adult_present_and_willing	1
uuid:3d24ed47-1efb-4a35-8657-5c2d063d7059	anonymousUser	2012-06-14 20:05:47		2012-06-14 20:05:47			1	2012-06-14 20:05:47	2012-06-14 20:05:47	5	4	4	605			30		5			yes	adult_present_and_willing	1
uuid:b8c99b7d-ff85-4e9a-80f3-bbb4d5090d98	anonymousUser	2012-06-14 20:05:48		2012-06-14 20:05:48			1	2012-06-14 20:05:48	2012-06-14 20:05:48	5	4	3	606			30		5			yes	adult_present_and_willing	1
uuid:c7e6bd19-2341-4715-afa0-dd689432905d	anonymousUser	2012-06-14 20:05:50		2012-06-14 20:05:50			1	2012-06-14 20:05:50	2012-06-14 20:05:50	5	4	2	607			30		5			yes	adult_present_and_willing	1
uuid:8ebf6969-853e-4913-89bb-5c8cb8af7d57	anonymousUser	2012-06-14 20:05:51		2012-06-14 20:05:51			1	2012-06-14 20:05:51	2012-06-14 20:05:51	5	4	3	608			30		5			yes	adult_present_and_willing	1
uuid:bc92c1ca-23c0-44b2-b995-228287387448	anonymousUser	2012-06-14 20:05:56		2012-06-14 20:05:56			1	2012-06-14 20:05:56	2012-06-14 20:05:56	5	4	3	609		-72.6798605919	30	193.0000000000	5	19.6695077419	27.9749830000	yes	adult_present_and_willing	1
uuid:3861bb0b-6de2-44cd-9adf-987bea9977e9	anonymousUser	2012-06-14 20:05:57		2012-06-14 20:05:57			1	2012-06-14 20:05:57	2012-06-14 20:05:57	5	4	2	610		-72.6819183000	30	0.0000000000	5	19.6729927000	3265.0000000000	yes	adult_present_and_willing	1
uuid:e0c3e817-d3f8-421f-97d3-f639875fbcf5	anonymousUser	2012-06-14 20:06:00		2012-06-14 20:06:00			1	2012-06-14 20:06:00	2012-06-14 20:06:00	5	4	4	611		-72.6798605919	30	191.0000000000	5	19.6694219112	45.5991740000	yes	adult_present_and_willing	1
uuid:9fdefb06-c03b-48fd-aa85-6fc5dec3966f	anonymousUser	2012-06-14 20:06:02		2012-06-14 20:06:02			1	2012-06-14 20:06:02	2012-06-14 20:06:02	5	4	8	612		-72.6819183000	30	0.0000000000	5	19.6729927000	3265.0000000000	yes	adult_present_and_willing	1
uuid:1d770b1d-1375-4159-b780-9b82709f68de	anonymousUser	2012-06-16 12:04:51		2012-06-16 12:04:51			1	2012-06-16 12:04:51	2012-06-16 12:04:51	4	3	1	721		-72.6575016975	3	14.0000000000	6	19.2808341980	98.3470600000	yes	adult_present_and_willing	2
uuid:9e4ef97b-28d8-4825-9abd-d0e3ee3d6b52	anonymousUser	2012-06-16 12:04:55		2012-06-16 12:04:55			1	2012-06-16 12:04:55	2012-06-16 12:04:55	4	3	5	722		-72.6579737663	3	18.0000000000	6	19.2808556557	181.9434200000	yes	adult_present_and_willing	2
uuid:d3a0d621-6d94-46e4-bb2a-0bd898dce92d	anonymousUser	2012-06-16 12:05:06		2012-06-16 12:05:06			1	2012-06-16 12:05:06	2012-06-16 12:05:06	4	3	4	723		-72.6579523087	3	21.0000000000	6	19.2809844017	45.5991740000	yes	adult_present_and_willing	2
uuid:787928f2-6b92-4325-bab1-e4adbd45d026	anonymousUser	2012-06-16 12:05:14		2012-06-16 12:05:14			1	2012-06-16 12:05:14	2012-06-16 12:05:14	4	3	7	724		-72.6578021049	3	-19.0000000000	6	19.2808449268	45.5991740000	yes	adult_present_and_willing	2
uuid:7c105186-5f06-49cd-a218-13a618f44ff9	anonymousUser	2012-06-16 12:05:28		2012-06-16 12:05:28			1	2012-06-16 12:05:28	2012-06-16 12:05:28	4	3	4	725		-72.6579737663	3	-19.0000000000	6	19.2806839943	181.9434200000	yes	adult_present_and_willing	2
uuid:86fcde2a-1c40-4e27-afaf-2f2eff881efd	anonymousUser	2012-06-16 12:05:36		2012-06-16 12:05:36			1	2012-06-16 12:05:36	2012-06-16 12:05:36	4	3	6	726		-72.6578235626	3	-23.0000000000	6	19.2806518078	98.3470600000	yes	adult_present_and_willing	2
uuid:dea0d987-b817-4924-b101-ec149d25c797	anonymousUser	2012-06-16 12:05:47		2012-06-16 12:05:47			1	2012-06-16 12:05:47	2012-06-16 12:05:47	4	3	3	727		-72.6578664780	3	-20.0000000000	6	19.2805016041	98.3470600000	yes	adult_present_and_willing	2
uuid:59d0fcae-d4f1-4e25-8404-f18dbf116680	anonymousUser	2012-06-16 12:05:53		2012-06-16 12:05:53			1	2012-06-16 12:05:53	2012-06-16 12:05:53	4	3	3	728		-72.6578879356	2	-23.0000000000	6	19.2807483673	98.3470600000	yes	adult_present_and_willing	3
uuid:3ae23e5e-0dd8-4df5-9b25-ac94660d7bfe	anonymousUser	2012-06-16 12:05:58		2012-06-16 12:05:58			1	2012-06-16 12:05:58	2012-06-16 12:05:58	4	3	5	729		-72.6578021049	3	-5.0000000000	6	19.2807161808	27.9749830000	yes	adult_present_and_willing	2
uuid:fc052c0c-a1d5-4198-80ca-c485977e1710	anonymousUser	2012-06-16 12:06:04		2012-06-16 12:06:04			1	2012-06-16 12:06:04	2012-06-16 12:06:04	4	3	88	730		-72.6574802399	3	-7.0000000000	6	19.2806518078	27.9749830000	yes	adult_present_and_willing	2	Moun sa yo te potoprems ane pase
uuid:b4152959-6c1d-4068-aeea-04306da8085c	anonymousUser	2012-06-16 12:06:05		2012-06-16 12:06:05			1	2012-06-16 12:06:05	2012-06-16 12:06:05	4	3	5	731		-72.6577806473	3	-30.0000000000	6	19.2806303501	45.5991740000	yes	adult_present_and_willing	2
uuid:6cce0040-dc6c-44cc-b752-7b329df274a2	anonymousUser	2012-06-16 12:06:10		2012-06-16 12:06:10			1	2012-06-16 12:06:10	2012-06-16 12:06:10	4	3	5	732		-72.6577806473	3	-30.0000000000	6	19.2805230618	27.9749830000	yes	adult_present_and_willing	2
uuid:6287f926-2f53-4885-9d12-afac22122310	anonymousUser	2012-06-16 12:06:17		2012-06-16 12:06:17			1	2012-06-16 12:06:17	2012-06-16 12:06:17	5	3	2	733		-72.6575660706	4	-30.0000000000	6	19.2811346054	9.4871710000	yes	adult_present_and_willing	2
uuid:295e0a44-d1f4-45fa-9433-2b912252efb6	anonymousUser	2012-06-16 12:06:22		2012-06-16 12:06:22			1	2012-06-16 12:06:22	2012-06-16 12:06:22	5	3	3	734		-72.6575875282	4	-30.0000000000	6	19.2810595036	98.3470600000	yes	adult_present_and_willing	2
uuid:2ba30ceb-11eb-4256-8121-919aefc0c5c0	anonymousUser	2012-06-16 12:06:36		2012-06-16 12:06:36			1	2012-06-16 12:06:36	2012-06-16 12:06:36	5	3	75	735		-72.6575231552	4	-5.0000000000	6	19.2813277245	98.3470600000	yes	adult_present_and_willing	2
uuid:4022ae9f-0150-4371-9773-2b8a26d85459	anonymousUser	2012-06-16 12:06:43		2012-06-16 12:06:43			1	2012-06-16 12:06:43	2012-06-16 12:06:43	5	3	4	736		-72.6575875282	4	-29.0000000000	6	19.2813491821	27.9749830000	yes	adult_present_and_willing	2
uuid:164a84b4-3047-4e15-9f78-98d428173c39	anonymousUser	2012-06-16 12:06:49		2012-06-16 12:06:49			1	2012-06-16 12:06:49	2012-06-16 12:06:49	5	3	6	737		-72.6576304436	4	11.0000000000	6	19.2814135551	45.5991740000	yes	adult_present_and_willing	2
uuid:13f1b848-ec94-45ab-8ea5-d13877c4d377	anonymousUser	2012-06-16 12:06:57		2012-06-16 12:06:57			1	2012-06-16 12:06:57	2012-06-16 12:06:57	5	3	5	738		-72.6575231552	4	-17.0000000000	6	19.2815637588	27.9749830000	yes	adult_present_and_willing	2
uuid:09c447ae-1544-4a55-942f-e35af14025d2	anonymousUser	2012-06-16 12:07:05		2012-06-16 12:07:05			1	2012-06-16 12:07:05	2012-06-16 12:07:05	5	3	2	739		-72.6575660706	4	-15.0000000000	6	19.2817783356	27.9749830000	yes	adult_present_and_willing	2
uuid:6670ecd2-c4c5-4335-92a6-cae7c31bc187	anonymousUser	2012-06-16 12:07:07		2012-06-16 12:07:07			1	2012-06-16 12:07:07	2012-06-16 12:07:07	5	3	4	740		-72.6575016975	4	-12.0000000000	6	19.2817461491	9.4871710000	yes	adult_present_and_willing	2
uuid:ac24baa9-7e59-4278-96ce-755432bb8f92	anonymousUser	2012-06-16 12:07:14		2012-06-16 12:07:14			1	2012-06-16 12:07:14	2012-06-16 12:07:14	5	3	2	741		-72.6577591896	4	-12.0000000000	6	19.2818856239	98.3470600000	yes	adult_present_and_willing	2
uuid:72237b7d-4ef7-4b0a-a243-ced6b215640f	anonymousUser	2012-06-16 12:07:18		2012-06-16 12:07:18			1	2012-06-16 12:07:18	2012-06-16 12:07:18	5	3	88	742		-72.6578450203	4	-11.0000000000	6	19.2818641663	181.9434200000	other	no_adult_present	2	Moun yo al nan jaden.
uuid:1849e908-0b93-4b4c-b6b7-d84b9b12bd74	anonymousUser	2012-06-16 14:27:28		2012-06-16 14:27:28			1	2012-06-16 14:27:28	2012-06-16 14:27:28	2	5	7	1066		-72.6719427109	7	-9.0000000000	6	19.3271613121	181.9434200000	yes	adult_present_and_willing	1
uuid:7ec30895-b910-4f8d-a8fb-f5b25da1727c	anonymousUser	2012-06-16 14:32:37		2012-06-16 14:32:37			1	2012-06-16 14:32:37	2012-06-16 14:32:37	2	5	3	1068		-72.6721787453	7	-18.0000000000	6	19.3276119232	181.9434200000	yes	adult_present_and_willing	1
uuid:e29bb2a2-d197-48f8-8d8c-91815bff9db7	anonymousUser	2012-06-16 14:32:58		2012-06-16 14:32:58			1	2012-06-16 14:32:58	2012-06-16 14:32:58	2	5	4	1069		-72.6722431183	7	23.0000000000	6	19.3275797367	181.9434200000	yes	adult_present_and_willing	1
uuid:9b218347-b795-4e0b-89a2-5ceda8f9f0a0	anonymousUser	2012-06-16 14:33:15		2012-06-16 14:33:15			1	2012-06-16 14:33:15	2012-06-16 14:33:15	2	5	88	1070	Al plante di ri	-72.6722645760	7	-19.0000000000	6	19.3274402618	98.3470600000	na	no_adult_present	1
uuid:fb4db067-a2c6-42cf-b736-80cdb1f1b503	anonymousUser	2012-06-16 14:33:19		2012-06-16 14:33:19			1	2012-06-16 14:33:19	2012-06-16 14:33:19	2	5	6	1071		-72.6722216606	7	-3.0000000000	6	19.3273329735	98.3470600000	yes	adult_present_and_willing	1
uuid:db7bc38a-34a8-440e-a2e7-6243a2ef6993	anonymousUser	2012-06-16 14:33:24		2012-06-16 14:33:24			1	2012-06-16 14:33:24	2012-06-16 14:33:24	2	5	5	1062		-72.6724147797	7	-111.0000000000	6	19.3275260925	98.3470600000	yes	adult_present_and_willing	1
uuid:a2907ccd-615e-43ba-8527-189179b7da0e	anonymousUser	2012-06-16 14:39:08		2012-06-16 14:39:08			1	2012-06-16 14:39:08	2012-06-16 14:39:08	2	5	4	1067		-72.6719212532	7	-18.0000000000	6	19.3274939060	27.9749830000	yes	adult_present_and_willing	1
uuid:634ff4a8-aa2f-4292-a1df-1754d5c88651	anonymousUser	2012-06-16 14:46:15		2012-06-16 14:46:15			1	2012-06-16 14:46:15	2012-06-16 14:46:15	3	4	6	2546	Ok	-72.6469016075	6	-29.0000000000	6	19.2965734005	4.6410000000	yes	adult_present_and_willing	2	Ig
uuid:9c751e76-be47-4cbc-accd-fbcccd655d49	anonymousUser	2012-06-16 14:46:27		2012-06-16 14:46:27			1	2012-06-16 14:46:27	2012-06-16 14:46:27	3	4	1	2547	Og	-72.6467943192	6	-14.0000000000	6	19.2966163158	4.6410000000	yes	adult_present_and_willing	2	Hf
uuid:4a63cec3-8619-4a0f-aceb-7e2dcb93eafb	anonymousUser	2012-06-16 14:46:30		2012-06-16 14:46:30			1	2012-06-16 14:46:30	2012-06-16 14:46:30	3	4	2	2548	Gf	-72.6469445229	6	-15.0000000000	6	19.2966377735	4.6410000000	yes	adult_present_and_willing	2	Gd
uuid:3b4b0c0f-7cab-419e-bc44-3c52ea34114d	anonymousUser	2012-06-16 14:46:32		2012-06-16 14:46:32			1	2012-06-16 14:46:32	2012-06-16 14:46:32	3	4	2	2549	Jhj	-72.6468372345	6	1.0000000000	6	19.2966055870	9.4871710000	no	adult_present_and_unwilling	2	Li pa vle pale lap fe interesant
uuid:09f2b430-3b2e-441c-83ba-b21528f17174	anonymousUser	2012-06-16 14:46:32		2012-06-16 14:46:32			1	2012-06-16 14:46:32	2012-06-16 14:46:32	3	4	2	2550	Fid		6		6			yes	adult_present_and_willing	2	Jzt
uuid:2b30c044-b6f0-4353-832b-0bdd62f3c018	anonymousUser	2012-06-16 14:46:36		2012-06-16 14:46:36			1	2012-06-16 14:46:36	2012-06-16 14:46:36	3	4	88	2551	Ojf	-72.6468372345	6	-21.0000000000	6	19.2964661121	4.6410000000	no	adult_present_and_unwilling	2	Oh
uuid:cf8f131a-b8d1-42ac-9365-bec4fc5e29fb	anonymousUser	2012-06-16 14:46:36		2012-06-16 14:46:36			1	2012-06-16 14:46:36	2012-06-16 14:46:36	3	4	6	2552	Oj	-72.6469874382	6	0.0000000000	6	19.2963802814	4.6410000000	yes	adult_present_and_willing	2	Ufr
uuid:c165bad8-4c44-4754-9d3d-5a00d420a4c8	anonymousUser	2012-06-16 14:46:42		2012-06-16 14:46:42			1	2012-06-16 14:46:42	2012-06-16 14:46:42	3	4	3	2553	Lxzy		6		6			yes	adult_present_and_willing	2	Jfx
uuid:791e4bb0-793f-4508-ac1b-84a4fc36823b	anonymousUser	2012-06-16 14:46:45		2012-06-16 14:46:45			1	2012-06-16 14:46:45	2012-06-16 14:46:45	3	4	2	2554	Ftr	-72.6473093033	6	-24.0000000000	6	19.2965626717	4.6410000000	yes	adult_present_and_willing	2	Rdr
uuid:be726ddf-839c-4a15-9e78-0d0a3ecde385	anonymousUser	2012-06-16 14:46:47		2012-06-16 14:46:47			1	2012-06-16 14:46:47	2012-06-16 14:46:47	3	4	88	2555	Ggg	-72.6470088959	6	-5.0000000000	6	19.2965090275	4.6410000000	na	no_adult_present	2	Li pa la
uuid:0fb124a1-44d3-4d21-bc5b-5d6603effcf4	anonymousUser	2012-06-16 14:46:48		2012-06-16 14:46:48			1	2012-06-16 14:46:48	2012-06-16 14:46:48	3	4	3	2556	Ihf	-72.6463651657	6	-16.0000000000	6	19.2960798740	4.6410000000	yes	adult_present_and_willing	2	Hg
uuid:c72945cb-910a-47bc-86ff-178b1ce6f618	anonymousUser	2012-06-16 14:46:51		2012-06-16 14:46:51			1	2012-06-16 14:46:51	2012-06-16 14:46:51	4	4	88	2557	Gyy	-72.6449489593	5	5.0000000000	6	19.2935907841	4.6410000000	na	no_adult_present	1	Ojf
uuid:fae7e5f7-bfe6-411e-af1d-8e1635c7c2cc	anonymousUser	2012-06-16 14:46:52		2012-06-16 14:46:52			1	2012-06-16 14:46:52	2012-06-16 14:46:52	4	4	6	2558	Uz	-72.6448845863	5	-33.0000000000	6	19.2931509018	4.6410000000	yes	adult_present_and_willing	1	Iz
uuid:f2e51e98-34ea-4696-83ce-b1426cf9456b	anonymousUser	2012-06-16 14:46:58		2012-06-16 14:46:58			1	2012-06-16 14:46:58	2012-06-16 14:46:58	4	4	6	2558	Ogf	-72.6449704170	5	-9.0000000000	6	19.2931723595	4.6410000000	yes	adult_present_and_willing	1	Tfe
uuid:e9137a6c-8553-4b94-80a3-22fdbdc12049	anonymousUser	2012-06-16 14:46:59		2012-06-16 14:46:59			1	2012-06-16 14:46:59	2012-06-16 14:46:59	3	3	5	531		-72.6474380493	16	34.0000000000	6	19.2878293991	98.3470600000	yes	adult_present_and_willing	3
uuid:b42730ad-e614-4216-8431-0f892220ee48	anonymousUser	2012-06-16 14:47:15		2012-06-16 14:47:15			1	2012-06-16 14:47:15	2012-06-16 14:47:15	3	3	5	532		-72.6468157768	16	-24.0000000000	6	19.2884409428	45.5991740000	yes	adult_present_and_willing	3
uuid:f7876a19-5a68-4641-a5ec-dbc7a836d7fe	anonymousUser	2012-06-16 14:47:22		2012-06-16 14:47:22			1	2012-06-16 14:47:22	2012-06-16 14:47:22	3	3	3	533		-72.6471805572	16	-9.0000000000	6	19.2884945869	364.0434300000	yes	adult_present_and_willing	3
uuid:05ce7be7-4ebc-4924-8878-8be0fe3ddca6	anonymousUser	2012-06-16 14:47:29		2012-06-16 14:47:29			1	2012-06-16 14:47:29	2012-06-16 14:47:29	3	3	5	534		-72.6473093033	16	-1.0000000000	6	19.2886555195	27.9749830000	yes	adult_present_and_willing	3
uuid:bcf74bea-59cf-4ba7-a90a-02ddff4fb835	anonymousUser	2012-06-16 14:47:38		2012-06-16 14:47:38			1	2012-06-16 14:47:38	2012-06-16 14:47:38	3	3	6	535		-72.6491546631	16	0.0000000000	6	19.2873358726	98.3470600000	yes	adult_present_and_willing	3
uuid:35b2d297-3c5b-43e6-ad4e-217ded2b54ec	anonymousUser	2012-06-16 14:47:48		2012-06-16 14:47:48			1	2012-06-16 14:47:48	2012-06-16 14:47:48	3	3	5	536		-72.6472878456	16	-7.0000000000	6	19.2888808250	98.3470600000	yes	adult_present_and_willing	3
uuid:9e302be1-7d0f-438a-bbfe-8e23ca3d0916	anonymousUser	2012-06-16 14:47:56		2012-06-16 14:47:56			1	2012-06-16 14:47:56	2012-06-16 14:47:56	3	3	1	537		-72.6469016075	16	-5.0000000000	6	19.2890739441	98.3470600000	yes	adult_present_and_willing	3
uuid:13eb02e7-073c-431b-a423-248749cae400	anonymousUser	2012-06-16 14:47:58		2012-06-16 14:47:58			1	2012-06-16 14:47:58	2012-06-16 14:47:58	3	3	9	538		-72.6470088959	16	-8.0000000000	6	19.2891168594	45.5991740000	yes	adult_present_and_willing	3
uuid:2e1d6b9d-eebb-49a7-9665-c004243de618	anonymousUser	2012-06-16 14:48:08		2012-06-16 14:48:08			1	2012-06-16 14:48:08	2012-06-16 14:48:08	3	3	3	539		-72.6485967636	16	-14.0000000000	6	19.2876148224	364.0434300000	yes	adult_present_and_willing	3
uuid:2407cb1b-c1c6-4709-b519-20d4e33fe6aa	anonymousUser	2012-06-16 14:48:11		2012-06-16 14:48:11			1	2012-06-16 14:48:11	2012-06-16 14:48:11	3	3	3	540		-72.6467084885	16	-48.0000000000	6	19.2886769772	98.3470600000	yes	adult_present_and_willing	3
uuid:453cca2b-ed91-46dc-9a88-1e7eea379769	anonymousUser	2012-06-16 15:46:40		2012-06-16 15:46:40			1	2012-06-16 15:46:40	2012-06-16 15:46:40	2	5	6	1063		-72.6728010178	7	-32.0000000000	6	19.3271505833	45.5991740000	yes	adult_present_and_willing	1
uuid:f2b85158-73b5-4b9e-89d4-17728795b4c6	anonymousUser	2012-06-16 15:46:53		2012-06-16 15:46:53			1	2012-06-16 15:46:53	2012-06-16 15:46:53	2	5	5	1064		-72.6726722717	7	-9.0000000000	6	19.3275904655	364.0434300000	yes	adult_present_and_willing	1
uuid:a07278d0-8198-4690-9d6a-ee6ca61a3dc5	anonymousUser	2012-06-16 15:47:02		2012-06-16 15:47:02			1	2012-06-16 15:47:02	2012-06-16 15:47:02	2	5	6	1065		-72.6727581024	7	-15.0000000000	6	19.3277192116	9.4871710000	yes	adult_present_and_willing	1
uuid:a660fd61-fe71-489c-a875-8e8ea298b397	anonymousUser	2012-06-16 15:47:12		2012-06-16 15:47:12			1	2012-06-16 15:47:12	2012-06-16 15:47:12	2	5	5	1056		-72.6731228828	7	-11.0000000000	6	19.3275368214	27.9749830000	yes	adult_present_and_willing	1
uuid:f15ee298-74b1-4494-a473-6d5574e82978	anonymousUser	2012-06-16 15:47:22		2012-06-16 15:47:22			1	2012-06-16 15:47:22	2012-06-16 15:47:22	2	5	88	1057		-72.6732301712	7	-17.0000000000	6	19.3276119232	45.5991740000	na	no_adult_present	1	Pa gem moun
uuid:043d2396-228a-41e9-9cc1-107edb31a1fb	anonymousUser	2012-06-16 15:47:23		2012-06-16 15:47:23			1	2012-06-16 15:47:23	2012-06-16 15:47:23	2	5	8	1021		-72.6787877083	8	-21.0000000000	6	19.3332874775	27.9749830000	yes	adult_present_and_willing	1
uuid:d3daebe8-8416-4e40-8726-23d15ec8eb91	anonymousUser	2012-06-16 15:47:37		2012-06-16 15:47:37			1	2012-06-16 15:47:37	2012-06-16 15:47:37	2	5	4	1022		-72.6787662506	8	3.0000000000	6	19.3332982063	98.3470600000	yes	adult_present_and_willing	1
uuid:85bbd69f-7c29-4f55-bcd7-d9ab93bd2e57	anonymousUser	2012-06-16 15:47:48		2012-06-16 15:47:48			1	2012-06-16 15:47:48	2012-06-16 15:47:48	2	5	5	1023		-72.6787233353	8	10.0000000000	6	19.3337059021	45.5991740000	yes	adult_present_and_willing	1
uuid:cfef8d87-6563-4e9e-8f2e-b1a238e71391	anonymousUser	2012-06-16 15:47:58		2012-06-16 15:47:58			1	2012-06-16 15:47:58	2012-06-16 15:47:58	2	5	8	1024		-72.6787018776	8	17.0000000000	6	19.3339526653	181.9434200000	yes	adult_present_and_willing	1
uuid:0569abe2-e31c-4ae9-991f-4f188df3037f	anonymousUser	2012-06-16 15:48:12		2012-06-16 15:48:12			1	2012-06-16 15:48:12	2012-06-16 15:48:12	2	5	9	1025		-72.6786160469	8	-23.0000000000	6	19.3339204788	181.9434200000	yes	adult_present_and_willing	1
uuid:129cff32-482e-4e6c-9a6b-defb7b276c54	anonymousUser	2012-06-16 15:48:29		2012-06-16 15:48:29			1	2012-06-16 15:48:29	2012-06-16 15:48:29	2	5	3	1026		-72.6786804199	8	11.0000000000	6	19.3338024616	45.5991740000	yes	adult_present_and_willing	1
uuid:3d42f3a3-dc9e-40df-af5e-cb050e0b31d1	anonymousUser	2012-06-16 15:48:34		2012-06-16 15:48:34			1	2012-06-16 15:48:34	2012-06-16 15:48:34	2	5	88	1027		-72.6786589622	8	-8.0000000000	6	19.3339633942	98.3470600000	na	no_adult_present	1	Al plante di ri
uuid:a4aae5ce-134c-40b7-ba1a-09a27ef67967	anonymousUser	2012-06-16 15:48:36		2012-06-16 15:48:36			1	2012-06-16 15:48:36	2012-06-16 15:48:36	2	5	4	1028		-72.6789808273	8	-8.0000000000	6	19.3342638016	98.3470600000	yes	adult_present_and_willing	1
uuid:8f9c5e6c-f7fd-485e-b707-592de82daf76	anonymousUser	2012-06-16 15:48:43		2012-06-16 15:48:43			1	2012-06-16 15:48:43	2012-06-16 15:48:43	2	5	88	1029	Pa la	-72.6786160469	8	12.0000000000	6	19.3344032764	45.5991740000	na	no_adult_present	1
uuid:b31850bd-97cd-4195-8aed-939b49a6dab4	anonymousUser	2012-06-16 15:48:44		2012-06-16 15:48:44			1	2012-06-16 15:48:44	2012-06-16 15:48:44	2	5	1	1030		-72.6791310310	8	9.0000000000	6	19.3339741230	98.3470600000	yes	adult_present_and_willing	1
uuid:e3f91222-0798-4fc5-adc6-11c939513860	anonymousUser	2012-06-16 15:48:47		2012-06-16 15:48:47			1	2012-06-16 15:48:47	2012-06-16 15:48:47	2	5	88	1031		-72.6787662506	8	3.0000000000	6	19.3337166309	27.9749830000	na	no_adult_present	1
uuid:3be877fe-8f04-45f6-be46-f725712e2e4b	anonymousUser	2012-06-16 15:48:48		2012-06-16 15:48:48			1	2012-06-16 15:48:48	2012-06-16 15:48:48	3	5	7	1032		-72.6489400864	29	-12.0000000000	6	19.3001782894	27.9749830000	yes	adult_present_and_willing	3
uuid:9c8afb8d-75af-4717-8466-46d9732a9cfe	anonymousUser	2012-06-16 15:49:09		2012-06-16 15:49:09			1	2012-06-16 15:49:09	2012-06-16 15:49:09	3	5	7	1033		-72.6488327980	29	-25.0000000000	6	19.3003714085	27.9749830000	yes	adult_present_and_willing	3
uuid:997698ae-2fa7-4d34-95d9-e8bdf1347ecb	anonymousUser	2012-06-16 15:49:22		2012-06-16 15:49:22			1	2012-06-16 15:49:22	2012-06-16 15:49:22	3	5	88	1034	Al moulin di ri	-72.6490259171	29	55.0000000000	6	19.2999207973	27.9749830000	na	no_adult_present	3
uuid:a3fc9fc9-9acf-4bee-99b3-da8f9a131f7d	anonymousUser	2012-06-16 15:49:23		2012-06-16 15:49:23			1	2012-06-16 15:49:23	2012-06-16 15:49:23	3	5	6	1035		-72.6487469673	29	-23.0000000000	6	19.2995882034	181.9434200000	yes	adult_present_and_willing	3
uuid:d5bc5603-be38-4dab-9bca-e86ec8a10136	anonymousUser	2012-06-16 15:49:32		2012-06-16 15:49:32			1	2012-06-16 15:49:32	2012-06-16 15:49:32	3	5	88	1036	Pa gen moun	-72.6489186287	29	-34.0000000000	6	19.2992663383	98.3470600000	na	no_adult_present	3
uuid:e01dd959-d794-43ef-83fe-475afc62f395	anonymousUser	2012-06-16 15:49:33		2012-06-16 15:49:33			1	2012-06-16 15:49:33	2012-06-16 15:49:33	3	5	4	1037		-72.6487898827	29	-14.0000000000	6	19.3001139164	45.5991740000	yes	adult_present_and_willing	3
uuid:c8ccffc8-427a-4579-baa5-4f0ffc1ae7c5	anonymousUser	2012-06-16 15:49:39		2012-06-16 15:49:39			1	2012-06-16 15:49:39	2012-06-16 15:49:39	3	5	5	1038		-72.6492190361	29	-13.0000000000	6	19.2996203899	364.0434300000	yes	adult_present_and_willing	3
uuid:5cd52cda-177c-4b4b-8eb7-f8efeaf5e7c0	anonymousUser	2012-06-16 15:49:48		2012-06-16 15:49:48			1	2012-06-16 15:49:48	2012-06-16 15:49:48	3	5	2	1039		-72.6506137848	29	-28.0000000000	6	19.3002104759	364.0434300000	yes	adult_present_and_willing	3
uuid:2b183c03-d329-409d-bca0-6009b90649ef	anonymousUser	2012-06-16 15:49:53		2012-06-16 15:49:53			1	2012-06-16 15:49:53	2012-06-16 15:49:53	3	5	4	1040		-72.6485109329	29	-4.0000000000	6	19.2997598648	181.9434200000	yes	adult_present_and_willing	3
uuid:641c3a22-14a8-4d53-87ff-f254ea2cc4a4	anonymousUser	2012-06-16 15:50:00		2012-06-16 15:50:00			1	2012-06-16 15:50:00	2012-06-16 15:50:00	3	5	88	1041		-72.6480388641	29	14.0000000000	6	19.2993521690	364.0434300000	na	no_adult_present	3
uuid:6342da27-63b8-46f4-a9d7-141d1f110b0f	anonymousUser	2012-06-16 15:50:01		2012-06-16 15:50:01			1	2012-06-16 15:50:01	2012-06-16 15:50:01	3	5	5	1042		-72.6487898827	29	-22.0000000000	6	19.2995774746	9.4871710000	yes	adult_present_and_willing	3
uuid:cf1aa506-12ae-4027-b0a9-741f64e63c2c	anonymousUser	2012-06-16 16:35:40		2012-06-16 16:35:40			1	2012-06-16 16:35:40	2012-06-16 16:35:40	1	3	2	4		-72.6439833641	15	-4.0000000000	6	19.2909836769	9.4871710000	yes	adult_present_and_willing	1
uuid:9f1e6fdc-e212-448b-ae93-6da7c2a57022	anonymousUser	2012-06-16 16:35:51		2012-06-16 16:35:51			1	2012-06-16 16:35:51	2012-06-16 16:35:51	4	3	1	849		-72.6443481445	15	-22.0000000000	6	19.2913484573	181.9434200000	yes	adult_present_and_willing	1
uuid:1f5fa42e-dcef-441d-b487-90d28208b570	anonymousUser	2012-06-16 16:35:55		2012-06-16 16:35:55			1	2012-06-16 16:35:55	2012-06-16 16:35:55	4	3	5	850		-72.6443266869	15	-4.0000000000	6	19.2913377285	181.9434200000	yes	adult_present_and_willing	1
uuid:2a086f91-5225-4b47-835b-7b04b15682fd	anonymousUser	2012-06-16 16:36:06		2012-06-16 16:36:06			1	2012-06-16 16:36:06	2012-06-16 16:36:06	4	3	88	851		-72.6443481445	15	-15.0000000000	6	19.2914235592	364.0434300000	other	adult_present_and_unwilling	1
uuid:4a149c79-4727-4e39-b068-3e282cf9e913	anonymousUser	2012-06-16 16:36:10		2012-06-16 16:36:10			1	2012-06-16 16:36:10	2012-06-16 16:36:10	4	3	4	852		-72.6440262794	15	-3.0000000000	6	19.2910480499	9.4871710000	yes	adult_present_and_willing	1
uuid:3a232f1d-052a-4e31-9b6c-0677c1c5368e	anonymousUser	2012-06-16 16:37:30		2012-06-16 16:37:30			1	2012-06-16 16:37:30	2012-06-16 16:37:30	4	3	4	854		-72.6458072662	15	-98.0000000000	6	19.2912626266	181.9434200000	yes	adult_present_and_willing	1
uuid:927f4c4d-d538-4c99-a401-a33d325f863f	anonymousUser	2012-06-16 16:37:33		2012-06-16 16:37:33			1	2012-06-16 16:37:33	2012-06-16 16:37:33	4	3	4	855		-72.6445627213	15	-27.0000000000	6	19.2908549309	27.9749830000	yes	adult_present_and_willing	1
uuid:632f50df-2ec6-4e3c-bf2c-dbe962407b9b	anonymousUser	2012-06-16 16:37:36		2012-06-16 16:37:36			1	2012-06-16 16:37:36	2012-06-16 16:37:36	4	3	88	856		-72.6445412636	15	-23.0000000000	6	19.2918419838	181.9434200000	other	no_adult_present	1
uuid:3c2488c9-3bad-4566-ba28-1ec755525e07	anonymousUser	2012-06-16 16:38:29		2012-06-16 16:38:29			1	2012-06-16 16:38:29	2012-06-16 16:38:29	4	3	7	853		-72.6443696022	15	-27.0000000000	6	19.2915737629	181.9434200000	yes	adult_present_and_willing	1
uuid:6d7e7142-6cbb-48ec-9a86-3aa019ce376a	anonymousUser	2012-06-16 17:09:54		2012-06-16 17:09:54			1	2012-06-16 17:09:54	2012-06-16 17:09:54	7	2	5	5		-72.6574158668	6	218.0000000000	4	19.2813920975	45.5991740000	yes	adult_present_and_willing	7
uuid:540d76c6-413e-4393-939f-3ea0fafcd0e4	anonymousUser	2012-06-16 17:09:56		2012-06-16 17:09:56			1	2012-06-16 17:09:56	2012-06-16 17:09:56	3	2	5	896		-72.6574587822	2	218.0000000000	6	19.2812418938	27.9749830000	yes	adult_present_and_willing	1
uuid:89941679-e865-41f0-8737-6880785983d5	anonymousUser	2012-06-16 17:10:04		2012-06-16 17:10:04			1	2012-06-16 17:10:04	2012-06-16 17:10:04	3	2	7	897		-72.6574587822	2	218.0000000000	6	19.2811882496	45.5991740000	yes	adult_present_and_willing	1
uuid:47c7cf65-9ee5-4bf6-b791-99af466f7d98	anonymousUser	2012-06-16 17:10:11		2012-06-16 17:10:11			1	2012-06-16 17:10:11	2012-06-16 17:10:11	3	2	4	898		-72.6572442055	2	218.0000000000	6	19.2812204361	45.5991740000	yes	adult_present_and_willing	1
uuid:8099447c-5c49-43c9-a301-112c0fe1c112	anonymousUser	2012-06-16 17:10:15		2012-06-16 17:10:15			1	2012-06-16 17:10:15	2012-06-16 17:10:15	3	2	4	899		-72.6577591896	2	210.0000000000	6	19.2810702324	98.3470600000	yes	adult_present_and_willing	1
uuid:871f39df-cad5-4db9-8872-2d836eb7dbeb	anonymousUser	2012-06-16 17:10:17		2012-06-16 17:10:17			1	2012-06-16 17:10:17	2012-06-16 17:10:17	3	2	3	900		-72.6574802399	2	-24.0000000000	6	19.2806839943	9.4871710000	yes	adult_present_and_willing	1
uuid:4510c568-66e3-4e7b-b43d-91841e8d41e5	anonymousUser	2012-06-16 17:10:32		2012-06-16 17:10:32			1	2012-06-16 17:10:32	2012-06-16 17:10:32	3	2	3	901		-72.6573944092	2	-10.0000000000	6	19.2806625366	98.3470600000	yes	adult_present_and_willing	1
uuid:e29827d3-8c4c-4b6b-b1fe-989cc9dea8cf	anonymousUser	2012-06-16 17:10:35		2012-06-16 17:10:35			1	2012-06-16 17:10:35	2012-06-16 17:10:35	3	2	4	902		-72.6572871208	2	-9.0000000000	6	19.2806410789	27.9749830000	yes	adult_present_and_willing	1
uuid:ef36597f-bd34-4549-9fe0-9916ccc24044	anonymousUser	2012-06-16 17:10:37		2012-06-16 17:10:37			1	2012-06-16 17:10:37	2012-06-16 17:10:37	3	2	5	903		-72.6572442055	2	-8.0000000000	6	19.2805016041	27.9749830000	yes	adult_present_and_willing	1
uuid:673ffea3-7a39-4826-952a-67e3016b3783	anonymousUser	2012-06-16 17:10:47		2012-06-16 17:10:47			1	2012-06-16 17:10:47	2012-06-16 17:10:47	3	2	1	904		-72.6568579674	2	32.0000000000	6	19.2802655697	9.4871710000	yes	adult_present_and_willing	1
uuid:1b4f4c21-84e7-4c87-b1c2-d0ffd3bab29a	anonymousUser	2012-06-16 17:10:49		2012-06-16 17:10:49			1	2012-06-16 17:10:49	2012-06-16 17:10:49	3	2	3	905		-72.6569867134	2	-20.0000000000	6	19.2805552483	9.4871710000	yes	adult_present_and_willing	1
uuid:a3837f31-6a7e-49b3-aeba-581ff8457be4	anonymousUser	2012-06-16 17:10:51		2012-06-16 17:10:51			1	2012-06-16 17:10:51	2012-06-16 17:10:51	3	2	4	906		-72.6572442055	2	-20.0000000000	6	19.2803728580	98.3470600000	yes	adult_present_and_willing	1
uuid:31eee9cb-9354-4306-a49a-01f7a4f9e16d	anonymousUser	2012-06-16 17:10:54		2012-06-16 17:10:54			1	2012-06-16 17:10:54	2012-06-16 17:10:54	3	2	3	907		-72.6573944092	2	26.0000000000	5	19.2803943157	45.5991740000	yes	adult_present_and_willing	1
uuid:1a234c32-a961-4ffe-bc0a-d6aad74d9b85	anonymousUser	2012-06-16 17:10:59		2012-06-16 17:10:59			1	2012-06-16 17:10:59	2012-06-16 17:10:59	3	2	5	908		-72.6570940018	2	18.0000000000	6	19.2803835869	98.3470600000	yes	adult_present_and_willing	1
uuid:84855162-79ea-48fe-ac61-a8bae3e76d35	anonymousUser	2012-06-16 17:11:02		2012-06-16 17:11:02			1	2012-06-16 17:11:02	2012-06-16 17:11:02	3	2	4	909		-72.6508498192	30	28.0000000000	6	19.3005430698	98.3470600000	yes	adult_present_and_willing	1
uuid:150bbbf5-2373-4ef5-9dcf-7b6b0e0ecdfa	anonymousUser	2012-06-16 17:11:05		2012-06-16 17:11:05			1	2012-06-16 17:11:05	2012-06-16 17:11:05	3	2	2	910		-72.6510000229	30	22.0000000000	5	19.3004250526	181.9434200000	yes	adult_present_and_willing	1
uuid:98677896-ff2a-4574-951e-08b7f6002256	anonymousUser	2012-06-16 17:11:07		2012-06-16 17:11:07			1	2012-06-16 17:11:07	2012-06-16 17:11:07	3	2	4	911		-72.6507639885	30	-6.0000000000	6	19.3006932735	181.9434200000	yes	adult_present_and_willing	1
uuid:793d912c-eebd-4512-8786-7a367cc4f0f3	anonymousUser	2012-06-16 17:11:12		2012-06-16 17:11:12			1	2012-06-16 17:11:12	2012-06-16 17:11:12	3	2	4	912		-72.6506352425	30	-5.0000000000	6	19.3002963066	27.9749830000	yes	adult_present_and_willing	1
uuid:0e46fb5f-7596-4079-ae7d-bbcab69ed59d	anonymousUser	2012-06-16 17:11:16		2012-06-16 17:11:16			1	2012-06-16 17:11:16	2012-06-16 17:11:16	3	2	2	913		-72.6506781578	30	-5.0000000000	6	19.3004894257	98.3470600000	yes	adult_present_and_willing	1
uuid:e9943e7f-f3d2-4747-8fa7-fa51b5380e28	anonymousUser	2012-06-16 17:11:19		2012-06-16 17:11:19			1	2012-06-16 17:11:19	2012-06-16 17:11:19	3	2	8	914		-72.6507425308	30	-5.0000000000	6	19.3002212048	27.9749830000	yes	adult_present_and_willing	1
uuid:e20c6a6e-758c-4a4f-b355-3a76e0a20f76	anonymousUser	2012-06-16 17:11:23		2012-06-16 17:11:23			1	2012-06-16 17:11:23	2012-06-16 17:11:23	3	2	3	915		-72.6507639885	30	-5.0000000000	6	19.3001997471	45.5991740000	yes	adult_present_and_willing	1
uuid:a7823ba9-9c01-43cd-917c-8e7eefc21fc5	anonymousUser	2012-06-16 17:11:28		2012-06-16 17:11:28			1	2012-06-16 17:11:28	2012-06-16 17:11:28	3	2	4	916		-72.6510858536	30	-5.0000000000	6	19.2996203899	98.3470600000	yes	adult_present_and_willing	1
uuid:a3aba897-10f1-4dfd-93da-82aa64c39625	anonymousUser	2012-06-16 17:11:31		2012-06-16 17:11:31			1	2012-06-16 17:11:31	2012-06-16 17:11:31	3	2	2	917		-72.6512789726	30	-5.0000000000	6	19.2993307114	181.9434200000	yes	adult_present_and_willing	1
uuid:71ac12f9-284c-4994-9ecb-31e382bed03e	anonymousUser	2012-06-16 17:11:33		2012-06-16 17:11:33			1	2012-06-16 17:11:33	2012-06-16 17:11:33	3	2	4	918		-72.6508498192	30	1.0000000000	6	19.2998349667	98.3470600000	yes	adult_present_and_willing	1
uuid:95a08fe7-aa28-4957-90af-4401fcbb977c	anonymousUser	2012-06-16 17:11:36		2012-06-16 17:11:36			1	2012-06-16 17:11:36	2012-06-16 17:11:36	3	2	88	919	pers	-72.6509571075	30	-37.0000000000	6	19.2999744415	98.3470600000	na	no_adult_present	1	pers abs
uuid:60de31c4-3d25-4346-b85b-9f3fc4a6a292	anonymousUser	2012-06-16 17:11:36		2012-06-16 17:11:36			1	2012-06-16 17:11:36	2012-06-16 17:11:36	1	2	3	4		-72.6442623138	23	-27.0000000000	5	19.2925071716	98.3470600000	yes	adult_present_and_willing	3
uuid:7f873454-5ef2-4a8b-a026-89646cc2060f	anonymousUser	2012-06-16 17:11:43		2012-06-16 17:11:43			1	2012-06-16 17:11:43	2012-06-16 17:11:43	4	2	4	947		-72.6443481445	23	-25.0000000000	6	19.2925930023	27.9749830000	yes	adult_present_and_willing	1
uuid:90a4bd62-3570-47f0-846b-63172f0bad6b	anonymousUser	2012-06-16 17:11:47		2012-06-16 17:11:47			1	2012-06-16 17:11:47	2012-06-16 17:11:47	4	2	4	948		-72.6439189911	23	-24.0000000000	6	19.2928183079	181.9434200000	yes	adult_present_and_willing	1
uuid:b952fb01-46e3-46a6-8c84-e763fffe960b	anonymousUser	2012-06-16 17:11:50		2012-06-16 17:11:50			1	2012-06-16 17:11:50	2012-06-16 17:11:50	4	2	3	949		-72.6438760757	23	-33.0000000000	6	19.2929148674	181.9434200000	yes	adult_present_and_willing	1
uuid:afdcca63-8347-42a0-9d14-cdfcfa219a5b	anonymousUser	2012-06-16 17:11:52		2012-06-16 17:11:52			1	2012-06-16 17:11:52	2012-06-16 17:11:52	4	2	3	950		-72.6446700096	23	-8.0000000000	6	19.2923676968	181.9434200000	yes	adult_present_and_willing	1
uuid:72e3936b-9574-4318-adc8-31afef8d5ad4	anonymousUser	2012-06-16 17:12:04		2012-06-16 17:12:04			1	2012-06-16 17:12:04	2012-06-16 17:12:04	4	2	6	951		-72.6441764832	23	-38.0000000000	6	19.2926466465	98.3470600000	yes	adult_present_and_willing	1
uuid:9c567d11-fd9e-4f91-a549-bb929cfb80aa	anonymousUser	2012-06-16 17:12:11		2012-06-16 17:12:11			1	2012-06-16 17:12:11	2012-06-16 17:12:11	4	2	3	952		-72.6438546181	23	-37.0000000000	6	19.2924535275	181.9434200000	yes	adult_present_and_willing	1
uuid:72309cbc-771c-46b2-9181-fe90bb2cee91	anonymousUser	2012-06-16 17:12:13		2012-06-16 17:12:13			1	2012-06-16 17:12:13	2012-06-16 17:12:13	4	2	1	953		-72.6452493668	23	-37.0000000000	6	19.2921531200	364.0434300000	yes	adult_present_and_willing	1
uuid:2aa99784-438e-433a-b6ac-c36f16c9af1b	anonymousUser	2012-06-16 17:12:20		2012-06-16 17:12:20			1	2012-06-16 17:12:20	2012-06-16 17:12:20	4	2	4	954		-72.6440691948	23	-36.0000000000	6	19.2924213409	27.9749830000	yes	adult_present_and_willing	1
uuid:eb792ea1-2d43-4930-8347-1451fc1fe05e	anonymousUser	2012-06-16 17:12:23		2012-06-16 17:12:23			1	2012-06-16 17:12:23	2012-06-16 17:12:23	4	2	2	955		-72.6439619064	23	10.0000000000	6	19.2922496796	27.9749830000	yes	adult_present_and_willing	1
uuid:a5d06eae-a004-484a-9162-c500f2c46014	anonymousUser	2012-06-16 17:12:29		2012-06-16 17:12:29			1	2012-06-16 17:12:29	2012-06-16 17:12:29	4	2	3	956		-72.6438975334	23	0.0000000000	6	19.2923891544	98.3470600000	yes	adult_present_and_willing	1
uuid:a1c8ef3c-88c4-4f1f-a6a1-aaef718bd187	anonymousUser	2012-06-16 17:12:31		2012-06-16 17:12:31			1	2012-06-16 17:12:31	2012-06-16 17:12:31	4	2	6	957		-72.6437473297	23	2.0000000000	6	19.2924213409	98.3470600000	yes	adult_present_and_willing	1
uuid:3f6b6b10-a518-412b-948a-125afb245677	anonymousUser	2012-06-16 17:12:37		2012-06-16 17:12:37			1	2012-06-16 17:12:37	2012-06-16 17:12:37	4	2	5	958		-72.6386189461	13	128.0000000000	6	19.2857480049	181.9434200000	yes	adult_present_and_willing	3
uuid:2fe238df-3268-4211-b680-bde36f4ac2da	anonymousUser	2012-06-16 17:12:40		2012-06-16 17:12:40			1	2012-06-16 17:12:40	2012-06-16 17:12:40	4	2	4	959		-72.6396918297	13	128.0000000000	6	19.2857694626	98.3470600000	yes	adult_present_and_willing	3
uuid:9a53300d-1aed-438b-8fd3-94694e736c6a	anonymousUser	2012-06-16 17:12:43		2012-06-16 17:12:43			1	2012-06-16 17:12:43	2012-06-16 17:12:43	4	2	6	960		-72.6393485069	13	-20.0000000000	6	19.2852437496	45.5991740000	yes	adult_present_and_willing	3
uuid:bdf85c5a-47eb-4a7e-ac62-aed16ddd59d3	anonymousUser	2012-06-16 17:12:57		2012-06-16 17:12:57			1	2012-06-16 17:12:57	2012-06-16 17:12:57	4	2	3	961		-72.6394128799	13	-15.0000000000	6	19.2846858501	364.0434300000	yes	adult_present_and_willing	3
uuid:891ed7ac-091b-48f8-b749-fc3710c30a81	anonymousUser	2012-06-16 17:13:00		2012-06-16 17:13:00			1	2012-06-16 17:13:00	2012-06-16 17:13:00	4	2	1	962		-72.6391768455	13	8.0000000000	6	19.2854690552	9.4871710000	yes	adult_present_and_willing	3
uuid:0e8e6728-3124-4a43-b43e-fde0aa33db40	anonymousUser	2012-06-16 17:13:02		2012-06-16 17:13:02			1	2012-06-16 17:13:02	2012-06-16 17:13:02	4	2	1	963		-72.6392626762	13	-22.0000000000	6	19.2855119705	45.5991740000	yes	adult_present_and_willing	3
uuid:0c92a028-3de4-4df9-b1d7-f946eb2236f0	anonymousUser	2012-06-16 17:13:03		2012-06-16 17:13:03			1	2012-06-16 17:13:03	2012-06-16 17:13:03	4	2	5	964		-72.6391339302	13	-6.0000000000	6	19.2855763435	45.5991740000	yes	adult_present_and_willing	3
uuid:5e8dbc20-8ca3-4195-a731-859ad49ff550	anonymousUser	2012-06-16 17:13:11		2012-06-16 17:13:11			1	2012-06-16 17:13:11	2012-06-16 17:13:11	4	2	7	965		-72.6391983032	13	-31.0000000000	6	19.2854690552	45.5991740000	yes	adult_present_and_willing	3
uuid:838b358a-8d2c-4156-a1df-b345bf8ceec8	anonymousUser	2012-06-16 17:13:26		2012-06-16 17:13:26			1	2012-06-16 17:13:26	2012-06-16 17:13:26	4	2	3	966		-72.6390051842	13	0.0000000000	6	19.2852544785	9.4871710000	yes	adult_present_and_willing	3
uuid:c8dae3ba-8827-47e8-b258-529dfa674282	anonymousUser	2012-06-16 17:13:28		2012-06-16 17:13:28			1	2012-06-16 17:13:28	2012-06-16 17:13:28	4	2	3	967		-72.6392626762	13	-5.0000000000	6	19.2853832245	45.5991740000	yes	adult_present_and_willing	3
uuid:f3d9bcd1-77b0-4dad-9cca-7632d1241eee	anonymousUser	2012-06-16 21:23:18		2012-06-16 21:23:18			1	2012-06-16 21:23:18	2012-06-16 21:23:18	3	4	4	2566	Ft	-72.6099085808	27	-9.0000000000	6	19.2996954918	4.6410000000	yes	adult_present_and_willing	2	Yfw
uuid:fdecf9f7-d5e3-49c6-b452-5bc246f1f0dd	anonymousUser	2012-06-16 21:23:19		2012-06-16 21:23:19			1	2012-06-16 21:23:19	2012-06-16 21:23:19	4	4	88	2757			5		6			na	no_adult_present	1
uuid:4cc017f0-77ed-4803-b831-f5b28df2b4a6	anonymousUser	2012-06-16 21:23:20		2012-06-16 21:23:20			1	2012-06-16 21:23:20	2012-06-16 21:23:20	4	4	6	2558			5		6			yes	adult_present_and_willing	1
uuid:5bac8134-f750-4014-9825-1bfdea55d87e	anonymousUser	2012-06-16 21:23:22		2012-06-16 21:23:22			1	2012-06-16 21:23:22	2012-06-16 21:23:22	4	4	5	2559			5		6			yes	adult_present_and_willing	1
uuid:9b7c71da-4919-459d-bde9-66c128bac542	anonymousUser	2012-06-16 21:23:24		2012-06-16 21:23:24			1	2012-06-16 21:23:24	2012-06-16 21:23:24	4	4	88	2560			5		6			na	no_adult_present	1
uuid:f6fe5a1e-33cc-46b6-b10d-11db58d16425	anonymousUser	2012-06-16 21:23:25		2012-06-16 21:23:25			1	2012-06-16 21:23:25	2012-06-16 21:23:25	4	4	4	2561			5		6			yes	adult_present_and_willing	1
uuid:a0d2fad9-32fc-412b-bf7f-a03c99b59793	anonymousUser	2012-06-17 12:18:55		2012-06-17 12:18:55			1	2012-06-17 12:18:55	2012-06-17 12:18:55	4	3	5	856		-72.6416230202	25	-23.0000000000	6	19.2944276333	4.6410000000	yes	adult_present_and_willing	3
uuid:7128bb7b-56a6-436d-be8d-4b7a8e0d26c5	anonymousUser	2012-06-17 12:19:00		2012-06-17 12:19:00			1	2012-06-17 12:19:00	2012-06-17 12:19:00	4	3	4	857		-72.6414728165	25	-23.0000000000	6	19.2942881584	181.9434200000	yes	adult_present_and_willing	3	Se yom tigranmoun nou jwenn . Vooisinaj ede nou fe coverage men li pa ka reponn kap
uuid:41c2676f-55dc-46a2-ab17-844a4d777a09	anonymousUser	2012-06-17 12:19:03		2012-06-17 12:19:03			1	2012-06-17 12:19:03	2012-06-17 12:19:03	4	3	2	858		-72.6417303085	25	-18.0000000000	6	19.2945134640	9.4871710000	yes	adult_present_and_willing	3
uuid:ca38eca7-b8bd-4f16-b65e-e5447556f161	anonymousUser	2012-06-17 12:19:07		2012-06-17 12:19:07			1	2012-06-17 12:19:07	2012-06-17 12:19:07	4	3	3	859		-72.6419663429	25	-34.0000000000	6	19.2945241928	9.4871710000	yes	adult_present_and_willing	3
uuid:0668cedb-a92d-4493-b6b1-c4da69618d7b	anonymousUser	2012-06-17 12:19:11		2012-06-17 12:19:11			1	2012-06-17 12:19:11	2012-06-17 12:19:11	4	3	4	860		-72.6418590546	25	-109.0000000000	6	19.2946100235	27.9749830000	yes	adult_present_and_willing	3
uuid:04018329-34c0-4cb3-9269-51207840034e	anonymousUser	2012-06-17 12:19:16		2012-06-17 12:19:16			1	2012-06-17 12:19:16	2012-06-17 12:19:16	4	3	88	861		-72.6415371895	25	-42.0000000000	6	19.2942237854	9.4871710000	other	no_adult_present	3
uuid:08c6ae1b-bc34-4e90-9d4c-a422ec859b02	anonymousUser	2012-06-17 12:19:17		2012-06-17 12:19:17			1	2012-06-17 12:19:17	2012-06-17 12:19:17	4	3	88	862		-72.6416659355	25	-14.0000000000	6	19.2942881584	45.5991740000	other	no_adult_present	3
uuid:6dff852b-dbed-45b2-8ffb-62ff007e8c8a	anonymousUser	2012-06-17 12:19:17		2012-06-17 12:19:17			1	2012-06-17 12:19:17	2012-06-17 12:19:17	4	3	6	863		-72.6418161392	25	-14.0000000000	6	19.2938911915	45.5991740000	yes	adult_present_and_willing	3
uuid:7f4ba03f-f8be-4c6c-b2c1-2288aaed24a4	anonymousUser	2012-06-17 12:19:24		2012-06-17 12:19:24			1	2012-06-17 12:19:24	2012-06-17 12:19:24	4	3	5	864		-72.6417946815	25	-46.0000000000	6	19.2938911915	364.0434300000	yes	adult_present_and_willing	3
uuid:a3b663a7-b602-4f2d-adcf-5ea36e9c383f	anonymousUser	2012-06-17 12:19:33		2012-06-17 12:19:33			1	2012-06-17 12:19:33	2012-06-17 12:19:33	4	3	6	865		-72.6417946815	25	-32.0000000000	6	19.2938697338	98.3470600000	yes	adult_present_and_willing	3
uuid:d38ada34-82a5-4032-9396-b6e77b56d20f	anonymousUser	2012-06-17 12:19:42		2012-06-17 12:19:42			1	2012-06-17 12:19:42	2012-06-17 12:19:42	4	3	8	866		-72.6419663429	25	-22.0000000000	6	19.2936551571	45.5991740000	yes	adult_present_and_willing	3
uuid:0c524a6f-d790-4888-bbf9-457e732bcdd8	anonymousUser	2012-06-17 12:19:56		2012-06-17 12:19:56			1	2012-06-17 12:19:56	2012-06-17 12:19:56	4	3	5	867		-72.6422238350	25	-21.0000000000	6	19.2936122417	181.9434200000	yes	adult_present_and_willing	3
uuid:afd14778-a9e4-4201-8ab5-41be695e4b94	anonymousUser	2012-06-17 12:46:45		2012-06-17 12:46:45			1	2012-06-17 12:46:45	2012-06-17 12:46:45	4	4	88	2561	Ojd	-72.6469016075	17	-27.0000000000	6	19.2940735817	4.6410000000	no	no_adult_present	2	Ufs
uuid:889ef2d6-4161-4905-964a-15b5e575a359	anonymousUser	2012-06-17 12:46:50		2012-06-17 12:46:50			1	2012-06-17 12:46:50	2012-06-17 12:46:50	4	4	88	2496	Gg	-72.6467943192	17	-8.0000000000	6	19.2943096161	9.4871710000	no	no_adult_present	2	Ood
uuid:f847a05a-618a-4940-a7a2-4b116ea5b431	anonymousUser	2012-06-17 12:46:56		2012-06-17 12:46:56			1	2012-06-17 12:46:56	2012-06-17 12:46:56	4	4	88	2497	Gt	-72.6467299461	17	-30.0000000000	6	19.2942345142	4.6410000000	yes	adult_present_and_willing	2	Ggr
uuid:cec49736-5b45-40b0-a72a-804691a8620f	anonymousUser	2012-06-17 12:47:23		2012-06-17 12:47:23			1	2012-06-17 12:47:23	2012-06-17 12:47:23	4	4	5	2498	Gfg	-72.6467728615	17	-16.0000000000	6	19.2942452431	4.6410000000	yes	adult_present_and_willing	2	Ftyw
uuid:94beb7c5-3bdc-4868-bcc6-62311f6b6031	anonymousUser	2012-06-17 12:47:36		2012-06-17 12:47:36			1	2012-06-17 12:47:36	2012-06-17 12:47:36	4	4	1	2499	Hge	-72.6467084885	17	-16.0000000000	6	19.2936551571	4.6410000000	yes	adult_present_and_willing	2	Ett
uuid:de79860a-fcfc-4a78-95f6-18e087a1bb39	anonymousUser	2012-06-17 12:47:40		2012-06-17 12:47:40			1	2012-06-17 12:47:40	2012-06-17 12:47:40	4	4	2	2500	Fdr	-72.6467728615	17	-16.0000000000	6	19.2936551571	4.6410000000	yes	adult_present_and_willing	2	Fff
uuid:582d2f35-4a39-4f90-8a89-f4689d144350	anonymousUser	2012-06-17 12:47:44		2012-06-17 12:47:44			1	2012-06-17 12:47:44	2012-06-17 12:47:44	4	4	3	2501	Oui	-72.6467514038	17	-21.0000000000	6	19.2936015129	4.6410000000	na	adult_present_and_unwilling	2	Yap fe maled ve yo pa vle pale
uuid:19b2c350-ed3d-4972-93ad-292d6b1bbdc9	anonymousUser	2012-06-17 12:47:45		2012-06-17 12:47:45			1	2012-06-17 12:47:45	2012-06-17 12:47:45	4	4	88	2502	Ugf	-72.6470303535	17	-17.0000000000	6	19.2936122417	4.6410000000	yes	adult_present_and_willing	2	Ufh
uuid:fdb27519-dbec-4b7d-ab9f-f5bfa75c587f	anonymousUser	2012-06-17 13:50:01		2012-06-17 13:50:01			1	2012-06-17 13:50:01	2012-06-17 13:50:01	4	3	3	868		-72.6443481445	24	42.0000000000	6	19.2930006981	98.3470600000	yes	adult_present_and_willing	1
uuid:25e3a1e4-5e9d-4464-8586-d3402ca4a1f6	anonymousUser	2012-06-17 13:50:07		2012-06-17 13:50:07			1	2012-06-17 13:50:07	2012-06-17 13:50:07	4	3	5	869		-72.6440477371	24	41.0000000000	6	19.2930865288	98.3470600000	yes	adult_present_and_willing	1
uuid:8b72526a-834a-41a8-aa44-e034e646c88e	anonymousUser	2012-06-17 13:50:13		2012-06-17 13:50:13			1	2012-06-17 13:50:13	2012-06-17 13:50:13	4	3	4	870		-72.6446270943	24	-48.0000000000	6	19.2931616306	27.9749830000	yes	adult_present_and_willing	1
uuid:725be414-662d-4b2b-bbc9-e43087d8b21c	anonymousUser	2012-06-17 13:50:17		2012-06-17 13:50:17			1	2012-06-17 13:50:17	2012-06-17 13:50:17	4	3	88	871		-72.6443052292	24	7.0000000000	6	19.2931509018	45.5991740000	other	no_adult_present	1
uuid:986bf758-7cba-4884-90ec-32cde65c4bfb	anonymousUser	2012-06-17 13:50:17		2012-06-17 13:50:17			1	2012-06-17 13:50:17	2012-06-17 13:50:17	4	3	3	872		-72.6440691948	24	7.0000000000	6	19.2933976650	45.5991740000	yes	adult_present_and_willing	1
uuid:cad47760-96da-4d89-9d1d-b4ada483c5bb	anonymousUser	2012-06-17 13:50:21		2012-06-17 13:50:21			1	2012-06-17 13:50:21	2012-06-17 13:50:21	4	3	1	873		-72.6439619064	24	20.0000000000	6	19.2930221558	98.3470600000	yes	adult_present_and_willing	1
uuid:d928b9d1-52eb-499c-a425-f97987472df3	anonymousUser	2012-06-17 13:50:23		2012-06-17 13:50:23			1	2012-06-17 13:50:23	2012-06-17 13:50:23	4	3	5	874		-72.6438117027	24	40.0000000000	6	19.2930543423	98.3470600000	yes	adult_present_and_willing	1
uuid:e1f85b3b-0ebe-4d34-8792-dcaf751962c9	anonymousUser	2012-06-17 13:50:28		2012-06-17 13:50:28			1	2012-06-17 13:50:28	2012-06-17 13:50:28	4	3	5	875		-72.6437687874	24	40.0000000000	6	19.2929792404	45.5991740000	yes	adult_present_and_willing	1
uuid:86f60f00-3f00-46da-8e4b-7328eaf0f347	anonymousUser	2012-06-17 13:50:32		2012-06-17 13:50:32			1	2012-06-17 13:50:32	2012-06-17 13:50:32	4	3	4	876		-72.6439189911	24	40.0000000000	6	19.2929685116	45.5991740000	yes	adult_present_and_willing	1
uuid:a16b7109-5570-4a1e-ac27-402152c9fc7e	anonymousUser	2012-06-17 13:50:35		2012-06-17 13:50:35			1	2012-06-17 13:50:35	2012-06-17 13:50:35	4	3	5	877		-72.6438546181	24	39.0000000000	6	19.2929255962	98.3470600000	yes	adult_present_and_willing	1
uuid:c3b88beb-6149-4a22-bad0-08b323492dfa	anonymousUser	2012-06-17 13:50:40		2012-06-17 13:50:40			1	2012-06-17 13:50:40	2012-06-17 13:50:40	4	3	1	878		-72.6440048218	24	43.0000000000	6	19.2930006981	98.3470600000	yes	adult_present_and_willing	1
uuid:f75a8adc-565e-497f-ab2f-0596e0a05dfa	anonymousUser	2012-06-17 13:50:42		2012-06-17 13:50:42			1	2012-06-17 13:50:42	2012-06-17 13:50:42	4	3	3	879		-72.6438760757	24	43.0000000000	6	19.2928290367	181.9434200000	yes	adult_present_and_willing	1
uuid:3c8fdcca-6119-4bd0-a87b-f9d721707ea4	anonymousUser	2012-06-17 14:04:08		2012-06-17 14:04:08			1	2012-06-17 14:04:08	2012-06-17 14:04:08	4	5	5	1046		-72.6441764832	19	11.0000000000	6	19.2916595936	181.9434200000	yes	adult_present_and_willing	3
uuid:0e11a903-6894-4bba-895d-5e7a921257e1	anonymousUser	2012-06-17 14:04:15		2012-06-17 14:04:15			1	2012-06-17 14:04:15	2012-06-17 14:04:15	4	5	5	1047		-72.6441550255	19	-49.0000000000	6	19.2915201187	181.9434200000	yes	adult_present_and_willing	3
uuid:128a3f62-02e7-4a05-80c0-65427bb65042	anonymousUser	2012-06-17 14:04:21		2012-06-17 14:04:21			1	2012-06-17 14:04:21	2012-06-17 14:04:21	4	5	4	1048		-72.6461505890	19	-112.0000000000	6	19.2917025089	364.0434300000	yes	adult_present_and_willing	3
uuid:ebb03e32-b0eb-4c79-857d-dcdca59dca0d	anonymousUser	2012-06-17 14:04:29		2012-06-17 14:04:29			1	2012-06-17 14:04:29	2012-06-17 14:04:29	4	5	1	1049		-72.6445412636	19	-79.0000000000	6	19.2914986610	98.3470600000	yes	adult_present_and_willing	3
uuid:2f7be831-0afe-4f45-b242-cd3d5111d420	anonymousUser	2012-06-17 14:04:34		2012-06-17 14:04:34			1	2012-06-17 14:04:34	2012-06-17 14:04:34	4	5	2	1050		-72.6446270943	19	-82.0000000000	6	19.2915201187	98.3470600000	yes	adult_present_and_willing	3
uuid:24b93da1-218e-4994-ba58-3da59b60c335	anonymousUser	2012-06-17 14:04:41		2012-06-17 14:04:41			1	2012-06-17 14:04:41	2012-06-17 14:04:41	4	5	3	1051		-72.6441335678	19	-26.0000000000	6	19.2912840843	98.3470600000	yes	adult_present_and_willing	3
uuid:7bf0b892-2dd7-483a-b2c7-999e16660212	anonymousUser	2012-06-17 14:04:48		2012-06-17 14:04:48			1	2012-06-17 14:04:48	2012-06-17 14:04:48	5	5	5	1052		-72.6441550255	19	-26.0000000000	6	19.2911875248	98.3470600000	yes	adult_present_and_willing	3
uuid:d1f6090c-40d1-4ec5-98b9-87fef95f96c1	anonymousUser	2012-06-17 14:04:59		2012-06-17 14:04:59			1	2012-06-17 14:04:59	2012-06-17 14:04:59	4	5	2	1053		-72.6446700096	19	-80.0000000000	6	19.2914128304	181.9434200000	yes	adult_present_and_willing	3
uuid:126d34c1-245d-4ee6-8b1a-b2b7c08a6a21	anonymousUser	2012-06-17 14:05:06		2012-06-17 14:05:06			1	2012-06-17 14:05:06	2012-06-17 14:05:06	4	5	88	1054		-72.6448631287	19	-88.0000000000	6	19.2913591862	98.3470600000	na	no_adult_present	3
uuid:21655bb5-0499-4ac8-9073-04a7021097aa	anonymousUser	2012-06-17 14:05:08		2012-06-17 14:05:08			1	2012-06-17 14:05:08	2012-06-17 14:05:08	4	5	6	1055		-72.6439619064	19	-88.0000000000	6	19.2906832695	364.0434300000	yes	adult_present_and_willing	3
uuid:c34a1f5f-0dde-45be-85b6-0c581e3df2c8	anonymousUser	2012-06-17 14:05:18		2012-06-17 14:05:18			1	2012-06-17 14:05:18	2012-06-17 14:05:18	4	5	6	1016		-72.6446056366	20	-88.0000000000	6	19.2911982536	98.3470600000	no	adult_present_and_willing	1
uuid:fdbf4182-9b05-4b7b-a791-cedc5f467b2b	anonymousUser	2012-06-17 14:05:31		2012-06-17 14:05:31			1	2012-06-17 14:05:31	2012-06-17 14:05:31	4	5	2	1017		-72.6441550255	20	-88.0000000000	6	19.2900395393	98.3470600000	yes	adult_present_and_willing	1
uuid:1e080c9f-2eda-4301-809b-6bc55b331445	anonymousUser	2012-06-17 14:05:37		2012-06-17 14:05:37			1	2012-06-17 14:05:37	2012-06-17 14:05:37	4	5	2	1018		-72.6444339752	20	-88.0000000000	6	19.2904472351	98.3470600000	yes	adult_present_and_willing	1
uuid:f8ded763-9305-47fe-a90e-44f8d73e686e	anonymousUser	2012-06-17 14:05:42		2012-06-17 14:05:42			1	2012-06-17 14:05:42	2012-06-17 14:05:42	4	5	6	1019		-72.6445627213	20	-88.0000000000	6	19.2904472351	98.3470600000	yes	adult_present_and_willing	1
uuid:a5611f42-873f-4ed8-ae68-40c2a73fd2f9	anonymousUser	2012-06-17 14:05:54		2012-06-17 14:05:54			1	2012-06-17 14:05:54	2012-06-17 14:05:54	4	5	88	1920	Mennen timoun legliz pou kominyon rapote yon vwazin men li pa konn enfomasyon sou met kay la	-72.6444339752	20	-88.0000000000	6	19.2901682854	98.3470600000	na	no_adult_present	1
uuid:f41650a2-96ae-4b43-85d6-94de250587b9	anonymousUser	2012-06-17 14:05:57		2012-06-17 14:05:57			1	2012-06-17 14:05:57	2012-06-17 14:05:57	4	5	4	1011		-72.6444554329	20	-88.0000000000	6	19.2901039124	181.9434200000	yes	adult_present_and_willing	1
uuid:09c12252-4c89-4d67-af6d-05dba415c9c8	anonymousUser	2012-06-17 14:06:08		2012-06-17 14:06:08			1	2012-06-17 14:06:08	2012-06-17 14:06:08	4	5	7	1012		-72.6443696022	20	-88.0000000000	6	19.2897391319	45.5991740000	yes	adult_present_and_willing	1
uuid:dc1d1e32-d31d-443f-909a-b1b3e0e3b7ba	anonymousUser	2012-06-17 14:06:22		2012-06-17 14:06:22			1	2012-06-17 14:06:22	2012-06-17 14:06:22	4	5	88	1013		-72.6442193985	20	-88.0000000000	6	19.2901575565	45.5991740000	na	no_adult_present	1
uuid:8fb2c2c8-24df-4c40-8e59-36cc14c7395e	anonymousUser	2012-06-17 14:06:23		2012-06-17 14:06:23			1	2012-06-17 14:06:23	2012-06-17 14:06:23	4	5	1	1013		-72.6444554329	20	-88.0000000000	6	19.2896318436	98.3470600000	yes	adult_present_and_willing	1
uuid:bfffd507-91b0-4431-9351-1aa5c0c2d133	anonymousUser	2012-06-17 14:06:27		2012-06-17 14:06:27			1	2012-06-17 14:06:27	2012-06-17 14:06:27	4	5	88	1015		-72.6440691948	20	-88.0000000000	6	19.2900288105	98.3470600000	na	no_adult_present	1
uuid:d820e53d-aa3e-4b9f-8ed2-c9a9b6b6b099	anonymousUser	2012-06-17 14:06:29		2012-06-17 14:06:29			1	2012-06-17 14:06:29	2012-06-17 14:06:29	4	5	4	1016		-72.6436614990	20	-88.0000000000	6	19.2892885208	364.0434300000	yes	adult_present_and_willing	1
uuid:009a99ed-60b5-49ae-b5f1-7baa9fc7cd52	anonymousUser	2012-06-17 14:56:48		2012-06-17 14:56:48			1	2012-06-17 14:56:48	2012-06-17 14:56:48	3	4	3	2503	Sjg	-72.6463222504	18	-5.0000000000	6	19.2950069904	4.6410000000	yes	adult_present_and_willing	2	Fodz
uuid:ed9eacd1-9685-42e6-b208-c350f48ebe06	anonymousUser	2012-06-17 14:56:55		2012-06-17 14:56:55			1	2012-06-17 14:56:55	2012-06-17 14:56:55	3	4	88	2504		-72.6462364197	18	-24.0000000000	6	19.2954468727	9.4871710000	na	no_adult_present	2	Ggs
uuid:ec5bd724-eb42-4f25-9720-b1867e1cf1d5	anonymousUser	2012-06-17 14:57:01		2012-06-17 14:57:01			1	2012-06-17 14:57:01	2012-06-17 14:57:01	3	4	88	2506	Yfw	-72.6462364197	18	-15.0000000000	6	19.2956399918	4.6410000000	no	adult_present_and_unwilling	2	Li pa interese
uuid:3f17777f-adc1-4788-8c5a-d9e00df39e54	anonymousUser	2012-06-17 14:57:02		2012-06-17 14:57:02			1	2012-06-17 14:57:02	2012-06-17 14:57:02	3	4	2	2507	Gff	-72.6461935043	18	-22.0000000000	6	19.2955434322	4.6410000000	yes	adult_present_and_willing	2	Egge
uuid:32975c34-e9da-463d-8066-4de1882476a1	anonymousUser	2012-06-17 14:57:06		2012-06-17 14:57:06			1	2012-06-17 14:57:06	2012-06-17 14:57:06	3	4	3	2508	Rff	-72.6459574699	18	1.0000000000	6	19.2955648899	27.9749830000	yes	adult_present_and_willing	2	Fff
uuid:9904d533-3198-4798-8aa4-28c72faf82a3	anonymousUser	2012-06-17 14:57:12		2012-06-17 14:57:12			1	2012-06-17 14:57:12	2012-06-17 14:57:12	3	4	6	2509	Fgh	-72.6459574699	18	-13.0000000000	6	19.2956078053	4.6410000000	yes	adult_present_and_willing	2	Hff
uuid:545687b0-a64f-4c6e-ae69-5225a1fe4ab9	anonymousUser	2012-06-17 14:57:20		2012-06-17 14:57:20			1	2012-06-17 14:57:20	2012-06-17 14:57:20	3	4	88	2510	Gyff	-72.6457643509	18	-22.0000000000	6	19.2956185341	4.6410000000	no	adult_present_and_unwilling	2	Hgg
uuid:d3401e73-4080-4e86-8f2c-0d5e9b8646a6	anonymousUser	2012-06-17 14:57:21		2012-06-17 14:57:21			1	2012-06-17 14:57:21	2012-06-17 14:57:21	3	4	3	2511	Gfr	-72.6458072662	18	-15.0000000000	6	19.2954361439	4.6410000000	yes	adult_present_and_willing	2	Gydr
uuid:cca81841-3809-4cf3-91f3-51bb12174e83	anonymousUser	2012-06-17 14:57:27		2012-06-17 14:57:27			1	2012-06-17 14:57:27	2012-06-17 14:57:27	2	4	4	2512	Clzh	-72.6457643509	18	-20.0000000000	6	19.2954576015	4.6410000000	yes	adult_present_and_willing	2	Vpf
uuid:da03f387-96ff-4cbf-a772-6f872f5e3a53	anonymousUser	2012-06-17 14:57:34		2012-06-17 14:57:34			1	2012-06-17 14:57:34	2012-06-17 14:57:34	3	4	5	2513	Ok	-72.6456999779	18	-19.0000000000	6	19.2955648899	4.6410000000	yes	adult_present_and_unwilling	2	Li di nou sil te konnen li pat bay non li
uuid:e283e738-bf06-44fe-94c6-70fd467fbeab	anonymousUser	2012-06-17 14:57:35		2012-06-17 14:57:35			1	2012-06-17 14:57:35	2012-06-17 14:57:35	3	4	88	2513	Li pa vle	-72.6455283165	18	-19.0000000000	6	19.2956721783	4.6410000000	no	adult_present_and_unwilling	2	Sa pa interesel
uuid:32ed3379-ba34-48d6-b81b-ece852b3cfcd	anonymousUser	2012-06-17 15:32:00		2012-06-17 15:32:00			1	2012-06-17 15:32:00	2012-06-17 15:32:00	5	5	5	1007		-72.6491975784	28	-49.0000000000	6	19.2988049984	181.9434200000	yes	adult_present_and_willing	4
uuid:0e1f4d80-e8c2-4f99-84a1-1a8ded9bafeb	anonymousUser	2012-06-17 15:32:11		2012-06-17 15:32:11			1	2012-06-17 15:32:11	2012-06-17 15:32:11	5	5	3	1008		-72.6488327980	28	-50.0000000000	6	19.2986869812	181.9434200000	yes	adult_present_and_willing	4
uuid:63d7cb20-1920-4b7b-b46a-d779cd9893dd	anonymousUser	2012-06-17 15:32:21		2012-06-17 15:32:21			1	2012-06-17 15:32:21	2012-06-17 15:32:21	5	5	4	1009		-72.6490473747	28	-44.0000000000	6	19.2980110645	364.0434300000	yes	adult_present_and_willing	4
uuid:58311a96-08af-40d8-876e-98f40fa1b76e	anonymousUser	2012-06-17 15:32:32		2012-06-17 15:32:32			1	2012-06-17 15:32:32	2012-06-17 15:32:32	5	5	2	1010		-72.6490044594	28	-56.0000000000	6	19.2981934547	364.0434300000	yes	adult_present_and_willing	4
uuid:96461d2d-27c5-4fc7-9cdd-98cec3f8bea3	anonymousUser	2012-06-17 15:32:36		2012-06-17 15:32:36			1	2012-06-17 15:32:36	2012-06-17 15:32:36	5	5	88	1001		-72.6490688324	28	-30.0000000000	6	19.2984616756	4.6410000000	na	no_adult_present	4
uuid:ee4ef0e0-feac-471a-a382-f72ed0e0ed7a	anonymousUser	2012-06-17 15:32:37		2012-06-17 15:32:37			1	2012-06-17 15:32:37	2012-06-17 15:32:37	5	5	4	1043		-72.6488542557	28	-19.0000000000	6	19.2981612682	364.0434300000	yes	adult_present_and_willing	4
uuid:2532b128-0d40-4beb-9aad-339089f2d4e6	anonymousUser	2012-06-17 15:32:44		2012-06-17 15:32:44			1	2012-06-17 15:32:44	2012-06-17 15:32:44	5	5	8	1044		-72.6485109329	28	-4.0000000000	6	19.2986440659	364.0434300000	yes	adult_present_and_willing	4
uuid:60a850fd-f5d3-43f3-81a1-39cbb1166656	anonymousUser	2012-06-17 15:32:56		2012-06-17 15:32:56			1	2012-06-17 15:32:56	2012-06-17 15:32:56	5	5	88	1045		-72.6485967636	28	-32.0000000000	6	19.2982578278	364.0434300000	na	no_adult_present	4
uuid:c52b4cb6-30b0-4609-a15c-03cfdd60c610	anonymousUser	2012-06-17 15:32:58		2012-06-17 15:32:58			1	2012-06-17 15:32:58	2012-06-17 15:32:58	5	5	1	1058		-72.6486396790	28	-3.0000000000	6	19.2976999283	181.9434200000	yes	adult_present_and_willing	4
uuid:b894e61f-ef01-4d53-804c-25cd4bb494af	anonymousUser	2012-06-17 15:33:01		2012-06-17 15:33:01			1	2012-06-17 15:33:01	2012-06-17 15:33:01	5	5	88	1059		-72.6494550705	28	-28.0000000000	6	19.2984616756	181.9434200000	na	no_adult_present	4	Pa gen moun
uuid:1f689a35-45b0-483b-98d3-ca73ba7b68aa	anonymousUser	2012-06-17 17:04:41		2012-06-17 17:04:41			1	2012-06-17 17:04:41	2012-06-17 17:04:41	3	2	4	921		-72.6164746284	1	-15.0000000000	6	19.2980110645	4.6410000000	yes	adult_present_and_willing	1
uuid:96569649-02ab-4d02-ae13-4a3038c40d4a	anonymousUser	2012-06-17 17:04:51		2012-06-17 17:04:51			1	2012-06-17 17:04:51	2012-06-17 17:04:51	3	2	4	922		-72.6164746284	1	37.0000000000	6	19.2979681492	45.5991740000	yes	adult_present_and_willing	1
uuid:decafeb0-ea80-4b2e-8397-a17f345be037	anonymousUser	2012-06-17 17:05:02		2012-06-17 17:05:02			1	2012-06-17 17:05:02	2012-06-17 17:05:02	3	2	4	923		-72.6162815094	1	-8.0000000000	6	19.2982041836	98.3470600000	yes	adult_present_and_willing	1
uuid:c113852f-5809-432b-bfb9-9477756ddf3c	anonymousUser	2012-06-17 17:05:08		2012-06-17 17:05:08			1	2012-06-17 17:05:08	2012-06-17 17:05:08	3	2	6	924		-72.6166033745	1	-25.0000000000	6	19.2979466915	98.3470600000	yes	adult_present_and_willing	1
uuid:ec84a4e6-2040-4f48-9cc9-de33e7900e0d	anonymousUser	2012-06-17 17:05:16		2012-06-17 17:05:16			1	2012-06-17 17:05:16	2012-06-17 17:05:16	3	2	2	925		-72.6160883903	1	3.0000000000	6	19.2979037762	45.5991740000	yes	adult_present_and_willing	1
uuid:22afc6dc-754e-46c0-844b-455993642404	anonymousUser	2012-06-17 17:05:20		2012-06-17 17:05:20			1	2012-06-17 17:05:20	2012-06-17 17:05:20	3	2	3	926		-72.6161956787	1	-10.0000000000	6	19.2979037762	4.6410000000	yes	adult_present_and_willing	1
uuid:71e12342-cf34-4ca1-93df-d30d6195e31a	anonymousUser	2012-06-17 17:05:26		2012-06-17 17:05:26			1	2012-06-17 17:05:26	2012-06-17 17:05:26	3	2	6	927		-72.6192641258	1	-26.0000000000	6	19.2988157272	27.9749830000	yes	adult_present_and_willing	1
uuid:8bf917a7-6f18-4678-a62a-33dc4138fdb8	anonymousUser	2012-06-17 17:05:33		2012-06-17 17:05:33			1	2012-06-17 17:05:33	2012-06-17 17:05:33	3	2	4	928		-72.6191782951	1	-58.0000000000	6	19.2986869812	45.5991740000	yes	adult_present_and_willing	1
uuid:8d02f8c0-e440-413a-a037-8a1fb68017e8	anonymousUser	2012-06-17 17:05:38		2012-06-17 17:05:38			1	2012-06-17 17:05:38	2012-06-17 17:05:38	3	2	10	929		-72.6192426681	1	-20.0000000000	6	19.2988801002	27.9749830000	yes	adult_present_and_willing	1
uuid:4df7e8a2-fde3-4ec4-bbc9-ad5762e3d755	anonymousUser	2012-06-17 17:05:53		2012-06-17 17:05:53			1	2012-06-17 17:05:53	2012-06-17 17:05:53	3	2	4	930			1		6			yes	adult_present_and_willing	1
uuid:a9d7b039-e982-4035-9e7c-501bf7fd3786	anonymousUser	2012-06-17 17:06:07		2012-06-17 17:06:07			1	2012-06-17 17:06:07	2012-06-17 17:06:07	3	2	3	931		-72.6188778877	1	-20.0000000000	6	19.2986869812	98.3470600000	yes	adult_present_and_willing	1
uuid:475ecec2-abac-414b-8862-66c986236b4f	anonymousUser	2012-06-17 17:45:15		2012-06-17 17:45:15			1	2012-06-17 17:45:15	2012-06-17 17:45:15	6	4	2	2515	Uhd	-72.6423740387	26	-12.0000000000	6	19.2914235592	4.6410000000	yes	adult_present_and_willing	6	Ggf
uuid:635d93ff-365b-4c36-b616-43e390f9ad7d	anonymousUser	2012-06-17 17:45:19		2012-06-17 17:45:19			1	2012-06-17 17:45:19	2012-06-17 17:45:19	6	4	6	2516	Hh	-72.6410222054	26	-12.0000000000	6	19.2906081676	9.4871710000	yes	adult_present_and_willing	6	Gg
uuid:bd98e3ab-8174-4abb-969d-15a35ef859a2	anonymousUser	2012-06-17 17:45:23		2012-06-17 17:45:23			1	2012-06-17 17:45:23	2012-06-17 17:45:23	6	4	5	2517	Oui	-72.6411724091	26	-23.0000000000	6	19.2907261848	4.6410000000	yes	adult_present_and_willing	6	Ffs
uuid:57a93e23-c4e3-4c42-88c0-24260a2ec374	anonymousUser	2012-06-17 17:45:28		2012-06-17 17:45:28			1	2012-06-17 17:45:28	2012-06-17 17:45:28	6	4	7	2518	Oyi	-72.6410865784	26	-21.0000000000	6	19.2907047272	27.9749830000	yes	adult_present_and_willing	6	Fgd
uuid:a7b2d26c-5e4e-4077-b4ef-2ec011a0ec60	anonymousUser	2012-06-17 17:45:33		2012-06-17 17:45:33			1	2012-06-17 17:45:33	2012-06-17 17:45:33	6	4	5	2519	Sku	-72.6411294937	26	-19.0000000000	6	19.2906939983	4.6410000000	yes	adult_present_and_willing	6	Yxn
uuid:6a9d6884-8674-48da-89ee-ec778f2a105d	anonymousUser	2012-06-17 17:45:41		2012-06-17 17:45:41			1	2012-06-17 17:45:41	2012-06-17 17:45:41	6	4	3	2521	Ydj	-72.6410222054	26	-36.0000000000	6	19.2906081676	45.5991740000	yes	adult_present_and_willing	6	Ish
uuid:8ff6be44-4524-4a18-ad6f-14105d830048	anonymousUser	2012-06-17 17:45:44		2012-06-17 17:45:44			1	2012-06-17 17:45:44	2012-06-17 17:45:44	6	4	2	2522	Hhi	-72.6436844000	26	0.0000000000	6	19.2897845000	3016.0000000000	yes	adult_present_and_willing	6	Ix
uuid:2ede5a4d-4d4b-4eeb-bbe1-6633da049b0f	anonymousUser	2012-06-17 17:45:47		2012-06-17 17:45:47			1	2012-06-17 17:45:47	2012-06-17 17:45:47	6	4	3	2523	Oui	-72.6411938667	26	33.0000000000	6	19.2906618118	98.3470600000	other	adult_present_and_unwilling	6	Mwen pap bay fe kob sou tet mwen
uuid:f4498926-324a-4ecf-bcb6-38956aca7097	anonymousUser	2012-06-17 17:45:48		2012-06-17 17:45:48			1	2012-06-17 17:45:48	2012-06-17 17:45:48	6	4	3	2524	Hhgg	-72.6412153244	26	32.0000000000	6	19.2905974388	27.9749830000	yes	adult_present_and_willing	6	Vdyc
uuid:dd01f924-98c7-4b80-8f93-95acc0422723	anonymousUser	2012-06-17 17:45:50		2012-06-17 17:45:50			1	2012-06-17 17:45:50	2012-06-17 17:45:50	6	4	88	2526	Ggr	-72.6411080360	26	-7.0000000000	6	19.2906832695	27.9749830000	na	no_adult_present	6	Pa gen moun nan kay la
uuid:76e7c7e3-6265-4687-adb7-f93b82d87d1c	anonymousUser	2012-06-17 17:45:51		2012-06-17 17:45:51			1	2012-06-17 17:45:51	2012-06-17 17:45:51	6	4	3	2526	Yg	-72.6410222054	26	-28.0000000000	6	19.2906510830	27.9749830000	yes	adult_present_and_willing	6	Ffy
uuid:c962599b-716f-4037-9797-29aa63412654	anonymousUser	2012-06-17 18:15:24		2012-06-17 18:15:24			1	2012-06-17 18:15:24	2012-06-17 18:15:24	3	4	4	2576	Jj	-72.6092648506	27	-11.0000000000	6	19.2991912365	9.4871710000	yes	adult_present_and_willing	2	Ok
uuid:0ed55ea2-915d-440c-b47a-06672f43bb58	anonymousUser	2012-06-17 18:15:24		2012-06-17 18:15:24			1	2012-06-17 18:15:24	2012-06-17 18:15:24	2	4	4	2566	Brj	-72.6092219353	27	-12.0000000000	6	19.2992770672	27.9749830000	yes	adult_present_and_willing	3	Ef
uuid:23dc36c8-48a5-4a9d-91a2-8e4a2712ff27	anonymousUser	2012-06-17 18:15:27		2012-06-17 18:15:27			1	2012-06-17 18:15:27	2012-06-17 18:15:27	2	4	2	2567	Fy	-72.6094150543	27	-1.0000000000	6	19.2992341518	9.4871710000	yes	adult_present_and_willing	3	Oj
uuid:c2372f1a-5e24-445f-a355-8ab99eddccbb	anonymousUser	2012-06-17 18:15:30		2012-06-17 18:15:30			1	2012-06-17 18:15:30	2012-06-17 18:15:30	2	4	8	2568	Gy	-72.6092004776	27	-17.0000000000	6	19.2992126942	4.6410000000	yes	adult_present_and_willing	3	Of
uuid:ca7a40ac-c7f1-4483-bb0f-5389a01ba378	anonymousUser	2012-06-17 18:15:36		2012-06-17 18:15:36			1	2012-06-17 18:15:36	2012-06-17 18:15:36	1	4	88	2569	Fg	-72.6963400841	27	-10.0000000000	6	19.1160929203	181.9434200000	na	adult_present_and_unwilling	3	Refuse
uuid:7881acf7-28ee-4da5-870b-bf1a9e78bc43	anonymousUser	2012-06-17 18:15:36		2012-06-17 18:15:36			1	2012-06-17 18:15:36	2012-06-17 18:15:36	2	4	2	2570	Ok	-72.6967048645	27	-10.0000000000	6	19.1161465645	98.3470600000	yes	adult_present_and_willing	3	Gh
uuid:63174cdf-8bd1-48ef-aab9-f93591bc9f9c	anonymousUser	2012-06-17 18:15:38		2012-06-17 18:15:38			1	2012-06-17 18:15:38	2012-06-17 18:15:38	2	4	4	2571	Ih	-72.6092433929	27	-7.0000000000	6	19.2992234230	4.6410000000	yes	adult_present_and_willing	3	Oui
uuid:c1124d0a-838c-48b1-8d43-88fc5035ad3f	anonymousUser	2012-06-17 18:15:41		2012-06-17 18:15:41			1	2012-06-17 18:15:41	2012-06-17 18:15:41	2	4	3	2571	Oj	-72.6092648506	27	-19.0000000000	6	19.2992234230	4.6410000000	yes	adult_present_and_willing	3	Th
uuid:300d76bb-8fc9-4a22-9d25-c3de430f465f	anonymousUser	2012-06-17 18:15:44		2012-06-17 18:15:44			1	2012-06-17 18:15:44	2012-06-17 18:15:44	2	4	5	2572	Okll	-72.6093077660	27	-16.0000000000	6	19.2992234230	4.6410000000	yes	adult_present_and_willing	3	Ghj
uuid:73611ace-0cfe-4fc2-a532-bda3bf157397	anonymousUser	2012-06-17 18:15:48		2012-06-17 18:15:48			1	2012-06-17 18:15:48	2012-06-17 18:15:48	2	4	2	2573	Ih	-72.6963615417	27	-95.0000000000	6	19.1155135632	45.5991740000	yes	adult_present_and_willing	3	Fg
uuid:d545a19e-e9d5-4633-8301-a7912d7d4ab0	anonymousUser	2012-06-17 18:15:50		2012-06-17 18:15:50			1	2012-06-17 18:15:50	2012-06-17 18:15:50	2	4	3	2574	Fgjl	-72.6963615417	27	13.0000000000	6	19.1160929203	45.5991740000	yes	adult_present_and_willing	3	Sfhj
uuid:fd19bbdd-306f-41d7-868f-6ddf2f85ecde	anonymousUser	2012-06-17 18:15:53		2012-06-17 18:15:53			1	2012-06-17 18:15:53	2012-06-17 18:15:53	2	4	3	2575	Wgj	-72.6092863083	27	-9.0000000000	6	19.2992019653	4.6410000000	yes	adult_present_and_willing	3	Gghk
uuid:e0e39762-64db-43b7-9b24-6c4d131c9d21	anonymousUser	2012-06-17 19:23:56		2012-06-17 19:23:56			1	2012-06-17 19:23:56	2012-06-17 19:23:56	5	1	8	2618		-72.6695823669	27	192.0000000000	5	19.6664607525	4.6410000000	yes	adult_present_and_willing	2
uuid:afc8bf33-d4dc-4b70-9882-456172b49a54	anonymousUser	2012-06-17 19:24:05		2012-06-17 19:24:05			1	2012-06-17 19:24:05	2012-06-17 19:24:05	5	1	8	2620		-72.6696896553	27	221.0000000000	5	19.6665894985	4.6410000000	yes	adult_present_and_willing	2
uuid:b7ed7ca7-5c6f-46f5-bf3a-32a0f39d61dc	anonymousUser	2012-06-17 19:24:10		2012-06-17 19:24:10			1	2012-06-17 19:24:10	2012-06-17 19:24:10	5	1	5	2622		-72.6698827744	27	221.0000000000	5	19.6667718887	4.6410000000	yes	adult_present_and_willing	2
uuid:53834cce-3c74-400a-96c2-51f073fd13b8	anonymousUser	2012-06-17 19:24:17		2012-06-17 19:24:17			1	2012-06-17 19:24:17	2012-06-17 19:24:17	5	1	3	2624		-72.6698613167	27	213.0000000000	5	19.6667718887	4.6410000000	yes	adult_present_and_willing	2
uuid:6c413755-3a59-4f5f-a923-c047a8080249	anonymousUser	2012-06-17 19:24:20		2012-06-17 19:24:20			1	2012-06-17 19:24:20	2012-06-17 19:24:20	5	1	6	2626		-72.6696681976	27	205.0000000000	5	19.6667182446	4.6410000000	yes	adult_present_and_willing	2
uuid:ee802b24-9b53-40ba-9a96-ca0c5853f67b	anonymousUser	2012-06-17 19:24:26		2012-06-17 19:24:26			1	2012-06-17 19:24:26	2012-06-17 19:24:26	5	1	9	2628		-72.6697540283	27	223.0000000000	5	19.6668899059	4.6410000000	yes	adult_present_and_willing	2
uuid:db4f012c-78c6-432b-a5cd-8c4d1e203433	anonymousUser	2012-06-17 19:24:34		2012-06-17 19:24:34			1	2012-06-17 19:24:34	2012-06-17 19:24:34	5	1	88	2630		-72.6696681976	27	208.0000000000	5	19.6667289734	4.6410000000	na	adult_present_and_unwilling	2	refuse
uuid:817dd286-1e06-491e-83d6-6d521f78c924	anonymousUser	2012-06-17 19:24:35		2012-06-17 19:24:35			1	2012-06-17 19:24:35	2012-06-17 19:24:35	5	1	3	2632		-72.6699256897	27	225.0000000000	5	19.6669220924	4.6410000000	yes	adult_present_and_willing	2
uuid:3c95b3bb-e38d-43fa-b488-2ac0da1ae1bd	anonymousUser	2012-06-17 19:24:39		2012-06-17 19:24:39			1	2012-06-17 19:24:39	2012-06-17 19:24:39	4	1	5	2671		-72.6384687424	9	-24.0000000000	6	19.2851901054	4.6410000000	yes	adult_present_and_willing	2
uuid:2823af05-577d-4069-b04b-21ba780be567	anonymousUser	2012-06-17 19:24:42		2012-06-17 19:24:42			1	2012-06-17 19:24:42	2012-06-17 19:24:42	4	1	2	2672		-72.6383614540	9	-27.0000000000	6	19.2857587337	4.6410000000	yes	adult_present_and_willing	2
uuid:8339ef29-8a0d-4946-a528-c273a0eb8698	anonymousUser	2012-06-17 19:24:46		2012-06-17 19:24:46			1	2012-06-17 19:24:46	2012-06-17 19:24:46	4	1	3	2673		-72.6386404037	9	-11.0000000000	6	19.2858874798	4.6410000000	yes	adult_present_and_willing	2
uuid:fa306ad3-e0c0-4a6c-ad1b-67a7735c4e4a	anonymousUser	2012-06-17 19:24:48		2012-06-17 19:24:48			1	2012-06-17 19:24:48	2012-06-17 19:24:48	4	1	5	2674		-72.6385116577	9	-30.0000000000	6	19.2858874798	4.6410000000	yes	adult_present_and_willing	2
uuid:700549db-2c56-4666-a6dd-4afe23cbb6dc	anonymousUser	2012-06-17 19:24:55		2012-06-17 19:24:55			1	2012-06-17 19:24:55	2012-06-17 19:24:55	4	1	5	2675		-72.6382112503	9	-21.0000000000	6	19.2858445644	4.6410000000	yes	adult_present_and_willing	2
uuid:d8daa199-97ca-47cf-897d-bf77fec1e7b6	anonymousUser	2012-06-17 19:25:00		2012-06-17 19:25:00			1	2012-06-17 19:25:00	2012-06-17 19:25:00	4	1	5	2676		-72.6380181313	9	-16.0000000000	6	19.2858445644	4.6410000000	yes	adult_present_and_willing	2
uuid:585b5f79-a554-4b2b-bde7-2f529ffb6890	anonymousUser	2012-06-17 19:25:05		2012-06-17 19:25:05			1	2012-06-17 19:25:05	2012-06-17 19:25:05	4	1	5	2677		-72.6378893852	9	-13.0000000000	6	19.2862737179	4.6410000000	yes	adult_present_and_willing	2
uuid:98d9b3a3-a471-4214-9540-a585017c5161	anonymousUser	2012-06-17 19:25:10		2012-06-17 19:25:10			1	2012-06-17 19:25:10	2012-06-17 19:25:10	3	1	4	2796		-72.6387906075	10	-44.0000000000	6	19.2870140076	9.4871710000	yes	adult_present_and_willing	1
uuid:18da0457-2109-460e-a638-1178ba8eb666	anonymousUser	2012-06-17 19:25:16		2012-06-17 19:25:16			1	2012-06-17 19:25:16	2012-06-17 19:25:16	3	1	5	2797		-72.6389622688	10	-17.0000000000	6	19.2871534824	4.6410000000	yes	adult_present_and_willing	1
uuid:4766a1f2-4c53-4ba2-ab70-5f380eb7577f	anonymousUser	2012-06-17 19:25:22		2012-06-17 19:25:22			1	2012-06-17 19:25:22	2012-06-17 19:25:22	3	1	10	2798		-72.6389622688	6	-17.0000000000	5	19.2872607708	4.6410000000	yes	adult_present_and_willing	1
uuid:564ba2f3-9207-4674-8357-d2e0c75d204c	anonymousUser	2012-06-17 19:25:32		2012-06-17 19:25:32			1	2012-06-17 19:25:32	2012-06-17 19:25:32	3	1	5	2799		-72.6390051842	10	-17.0000000000	6	19.2874646187	4.6410000000	yes	adult_present_and_willing	1
uuid:6c30f479-c74e-4f92-836a-8e38d2544581	anonymousUser	2012-06-17 19:25:35		2012-06-17 19:25:35			1	2012-06-17 19:25:35	2012-06-17 19:25:35	3	1	5	2800		-72.6388764381	10	-17.0000000000	6	19.2874753475	4.6410000000	yes	adult_present_and_willing	1
uuid:fa5b8508-3871-484f-87e4-5198e14a1856	anonymousUser	2012-06-17 19:25:39		2012-06-17 19:25:39			1	2012-06-17 19:25:39	2012-06-17 19:25:39	4	1	4	2801		-72.6416444778	12	-6.0000000000	6	19.2878723145	4.6410000000	yes	adult_present_and_willing	1
uuid:c3f12c48-38ab-43b1-a8aa-132119769832	anonymousUser	2012-06-17 19:25:44		2012-06-17 19:25:44			1	2012-06-17 19:25:44	2012-06-17 19:25:44	4	1	5	2802		-72.6413226128	12	-17.0000000000	6	19.2878937721	4.6410000000	yes	adult_present_and_willing	1
uuid:8787a68d-42a9-4a05-81ca-4a838d8a19ae	anonymousUser	2012-06-17 19:25:49		2012-06-17 19:25:49			1	2012-06-17 19:25:49	2012-06-17 19:25:49	4	1	6	2803		-72.6413869858	12	-19.0000000000	6	19.2879581451	4.6410000000	yes	adult_present_and_willing	1
uuid:a54bde21-4fd2-4f90-be5b-40e10328e453	anonymousUser	2012-06-17 19:25:53		2012-06-17 19:25:53			1	2012-06-17 19:25:53	2012-06-17 19:25:53	4	1	3	2804		-72.6410651207	12	-1.0000000000	6	19.2880010605	4.6410000000	yes	adult_present_and_willing	1
uuid:b77c0b64-2158-471f-a2b6-3f2f9e26e105	anonymousUser	2012-06-17 19:26:00		2012-06-17 19:26:00			1	2012-06-17 19:26:00	2012-06-17 19:26:00	5	1	6	2666		-72.6416873932	11	-4.0000000000	6	19.2878293991	4.6410000000	yes	adult_present_and_willing	4
uuid:a95e1f94-6635-4a48-9127-bb27bda7a09d	anonymousUser	2012-06-17 19:26:06		2012-06-17 19:26:06			1	2012-06-17 19:26:06	2012-06-17 19:26:06	5	1	4	2667		-72.6420950890	11	-27.0000000000	6	19.2881083488	4.6410000000	yes	adult_present_and_willing	4
uuid:54346bb9-0f95-4813-b2e1-c5001266f0c0	anonymousUser	2012-06-17 19:26:10		2012-06-17 19:26:10			1	2012-06-17 19:26:10	2012-06-17 19:26:10	5	1	5	2668		-72.6419019699	11	-6.0000000000	6	19.2879259586	4.6410000000	yes	adult_present_and_willing	4
uuid:065585f6-c8d4-407c-96fd-541376c07c08	anonymousUser	2012-06-17 19:26:16		2012-06-17 19:26:16			1	2012-06-17 19:26:16	2012-06-17 19:26:16	5	1	3	2669		-72.6420521736	11	-21.0000000000	6	19.2880439758	4.6410000000	yes	adult_present_and_willing	4
uuid:7856be59-d769-44be-b65b-d4698ef41034	anonymousUser	2012-06-17 19:26:21		2012-06-17 19:26:21			1	2012-06-17 19:26:21	2012-06-17 19:26:21	5	1	4	2670		-72.6423311233	11	-22.0000000000	6	19.2879474163	4.6410000000	yes	adult_present_and_willing	4
uuid:14c077d4-cb03-4147-8a30-1f2537f49920	anonymousUser	2012-06-17 19:26:26		2012-06-17 19:26:26			1	2012-06-17 19:26:26	2012-06-17 19:26:26	5	1	8	2671		-72.6422452927	11	-13.0000000000	6	19.2878079414	4.6410000000	yes	adult_present_and_willing	4
uuid:0fef28e9-0eaf-41ce-b953-0f35ea64ae3b	anonymousUser	2012-06-17 19:26:32		2012-06-17 19:26:32			1	2012-06-17 19:26:32	2012-06-17 19:26:32	3	1	4	2805		-72.6525020599	22	-10.0000000000	6	19.3005859852	4.6410000000	yes	adult_present_and_willing	2
uuid:25085c7d-ab77-4019-9d30-25a35e3f5f03	anonymousUser	2012-06-17 19:26:38		2012-06-17 19:26:38			1	2012-06-17 19:26:38	2012-06-17 19:26:38	3	1	2	2806		-72.6524162292	22	-33.0000000000	6	19.3004143238	4.6410000000	yes	adult_present_and_willing	2
uuid:f108c518-0440-4e41-8777-6dd3103562d9	anonymousUser	2012-06-17 19:26:40		2012-06-17 19:26:40			1	2012-06-17 19:26:40	2012-06-17 19:26:40	3	1	4	2807		-72.6523089409	22	-9.0000000000	6	19.3001568317	4.6410000000	yes	adult_present_and_willing	2
uuid:4fa28388-b8c9-46a6-ad0e-b6a26068f026	anonymousUser	2012-06-17 19:26:45		2012-06-17 19:26:45			1	2012-06-17 19:26:45	2012-06-17 19:26:45	3	1	4	2608		-72.6524806023	22	-37.0000000000	6	19.2998135090	4.6410000000	yes	adult_present_and_willing	2
uuid:fd079a53-d650-4947-bdc9-5ad8cad5316c	anonymousUser	2012-06-17 19:26:51		2012-06-17 19:26:51			1	2012-06-17 19:26:51	2012-06-17 19:26:51	3	1	3	2609		-72.6524162292	22	-20.0000000000	6	19.2998027802	4.6410000000	yes	adult_present_and_willing	2
uuid:3b23874b-1d17-4e64-905e-ed0f36e30b2f	anonymousUser	2012-06-17 19:26:57		2012-06-17 19:26:57			1	2012-06-17 19:26:56	2012-06-17 19:26:56	3	1	2	2810		-72.6529741287	22	103.0000000000	6	19.2999851704	4.6410000000	yes	adult_present_and_willing	2
uuid:b6679917-43a2-47e1-9b0f-22208d7043f2	anonymousUser	2012-06-17 19:26:59		2012-06-17 19:26:59			1	2012-06-17 19:26:59	2012-06-17 19:26:59	5	1	6	2811		-72.6476955414	21	-18.0000000000	6	19.2950284481	4.6410000000	yes	adult_present_and_willing	1
uuid:cdd6c03a-4b91-430f-8413-d641fbd34d64	anonymousUser	2012-06-17 19:27:03		2012-06-17 19:27:03			1	2012-06-17 19:27:03	2012-06-17 19:27:03	5	1	3	2812		-72.6479101181	21	-13.0000000000	6	19.2951035500	4.6410000000	yes	adult_present_and_willing	1
uuid:9579be99-37fa-4d28-aa55-b724bc4fa06f	anonymousUser	2012-06-17 19:27:07		2012-06-17 19:27:07			1	2012-06-17 19:27:07	2012-06-17 19:27:07	5	1	3	2813		-72.6478028297	21	-16.0000000000	6	19.2952430248	4.6410000000	yes	adult_present_and_willing	1
uuid:c575f3fd-e3ef-4d8a-975b-2b76e3daa74c	anonymousUser	2012-06-17 19:27:12		2012-06-17 19:27:12			1	2012-06-17 19:27:12	2012-06-17 19:27:12	5	1	4	2814		-72.6478457451	21	-19.0000000000	6	19.2951142788	9.4871710000	yes	adult_present_and_willing	1
uuid:f17f3419-bd36-4a0a-9f8d-a692c1f49675	anonymousUser	2012-06-17 19:27:15		2012-06-17 19:27:15			1	2012-06-17 19:27:15	2012-06-17 19:27:15	5	1	7	2815		-72.6478242874	21	-36.0000000000	6	19.2951035500	9.4871710000	yes	adult_present_and_willing	1
uuid:b253d3dd-bb1e-4176-be98-a8b5dfa57e20	anonymousUser	2012-06-17 20:27:18		2012-06-17 20:27:18			1	2012-06-17 20:27:18	2012-06-17 20:27:18	3	2	4	932		-72.6192641258	1	-17.0000000000	6	19.2989015579	4.6410000000	yes	adult_present_and_willing	1
uuid:a1f07cb8-27fd-4260-a3fa-119c52dda281	anonymousUser	2012-06-17 20:27:25		2012-06-17 20:27:25			1	2012-06-17 20:27:25	2012-06-17 20:27:25	3	2	2	933		-72.6418805122	14	1.0000000000	6	19.2952215672	98.3470600000	yes	adult_present_and_willing	1
uuid:74ca861d-c12d-4f84-95b3-53a6f0eb18e3	anonymousUser	2012-06-17 20:27:30		2012-06-17 20:27:30			1	2012-06-17 20:27:30	2012-06-17 20:27:30	3	2	4	934		-72.6416015625	14	1.0000000000	6	19.2947924137	98.3470600000	yes	adult_present_and_willing	1
uuid:64033613-c662-4bdb-8b88-83993e04f56c	anonymousUser	2012-06-17 20:27:33		2012-06-17 20:27:33			1	2012-06-17 20:27:33	2012-06-17 20:27:33	3	2	3	935		-72.6415586472	14	1.0000000000	6	19.2948675156	181.9434200000	yes	adult_present_and_willing	1
uuid:7b0e0b0a-634d-44ed-a407-9bfbae49d432	anonymousUser	2012-06-17 20:27:40		2012-06-17 20:27:40			1	2012-06-17 20:27:40	2012-06-17 20:27:40	3	2	3	936		-72.6417517662	14	-21.0000000000	6	19.2950928211	4.6410000000	yes	adult_present_and_willing	1
uuid:a2e8ff87-4b16-4462-83e6-5096e921f907	anonymousUser	2012-06-17 20:27:43		2012-06-17 20:27:43			1	2012-06-17 20:27:43	2012-06-17 20:27:43	3	2	5	937		-72.6416659355	14	-53.0000000000	6	19.2952644825	181.9434200000	yes	adult_present_and_willing	1
uuid:bbf3ab2f-9ce3-4bb6-894b-067d09f083da	anonymousUser	2012-06-17 20:27:51		2012-06-17 20:27:51			1	2012-06-17 20:27:51	2012-06-17 20:27:51	3	2	3	938		-72.6419019699	14	-22.0000000000	6	19.2952644825	45.5991740000	yes	adult_present_and_willing	1
uuid:b66f46bf-09e6-4627-8cdc-161627215996	anonymousUser	2012-06-17 20:27:54		2012-06-17 20:27:54			1	2012-06-17 20:27:54	2012-06-17 20:27:54	3	2	5	939		-72.6419448853	14	-31.0000000000	6	19.2952430248	98.3470600000	yes	adult_present_and_willing	1
uuid:35dc46da-cfff-4b5d-8d21-dcb986854c25	anonymousUser	2012-06-17 20:28:00		2012-06-17 20:28:00			1	2012-06-17 20:28:00	2012-06-17 20:28:00	3	2	4	940		-72.6422023773	14	-22.0000000000	6	19.2953932285	27.9749830000	yes	adult_present_and_willing	1
uuid:8195e250-3fb9-48c3-9d14-af40bac57358	anonymousUser	2012-06-17 20:28:24		2012-06-17 20:28:24			1	2012-06-17 20:28:24	2012-06-17 20:28:24	3	2	3	941		-72.6418375969	14	-9.0000000000	6	19.2952108383	364.0434300000	yes	adult_present_and_willing	1
uuid:09c1ed5c-3d7b-4f5d-964f-fbe90126ec82	anonymousUser	2012-06-17 20:28:30		2012-06-17 20:28:30			1	2012-06-17 20:28:30	2012-06-17 20:28:30	3	2	5	942		-72.6422667503	14	-21.0000000000	6	19.2952108383	45.5991740000	yes	adult_present_and_willing	1
uuid:8f63c9aa-cc0a-4e57-9666-06669a476802	anonymousUser	2012-06-17 20:28:36		2012-06-17 20:28:36			1	2012-06-17 20:28:36	2012-06-17 20:28:36	3	2	2	943		-72.6422882080	14	-9.0000000000	6	19.2953181267	4.6410000000	yes	adult_present_and_willing	1
uuid:58e13315-bda4-460f-84b9-b1006a4c53e3	anonymousUser	2012-06-17 20:28:38		2012-06-17 20:28:38			1	2012-06-17 20:28:38	2012-06-17 20:28:38	3	2	2	944		-72.6422882080	14	-5.0000000000	6	19.2952966690	98.3470600000	yes	adult_present_and_willing	1
uuid:b3af75de-267d-4741-bd3a-47c20d7ab0e2	anonymousUser	2012-06-17 20:28:40		2012-06-17 20:28:40			1	2012-06-17 20:28:40	2012-06-17 20:28:40	3	2	3	945		-72.6422882080	14	-2.0000000000	6	19.2953073978	181.9434200000	yes	adult_present_and_willing	1
uuid:5c94e158-0a90-415d-8dea-70a32898fa01	anonymousUser	2012-06-17 20:28:42		2012-06-17 20:28:42			1	2012-06-17 20:28:42	2012-06-17 20:28:42	3	2	3	968		-72.6428031921	14	-16.0000000000	6	19.2959725857	98.3470600000	yes	adult_present_and_willing	1
uuid:fa1011b7-fa9d-4a13-afbf-e3b5ad991384	anonymousUser	2012-06-17 20:28:44		2012-06-17 20:28:44			1	2012-06-17 20:28:44	2012-06-17 20:28:44	3	2	3	969		-72.6428890228	14	-9.0000000000	6	19.2962408066	364.0434300000	yes	adult_present_and_willing	1
uuid:30423a00-54fe-4c53-9508-592e53c8292a	anonymousUser	2012-06-17 20:28:47		2012-06-17 20:28:47			1	2012-06-17 20:28:47	2012-06-17 20:28:47	3	2	2	970		-72.6430606842	14	-21.0000000000	6	19.2955541611	27.9749830000	yes	adult_present_and_willing	1
uuid:17b89549-cee8-4019-a678-df1bcbdf30fd	anonymousUser	2012-06-17 20:28:49		2012-06-17 20:28:49			1	2012-06-17 20:28:49	2012-06-17 20:28:49	3	2	3	920		-72.6417517662	14	-21.0000000000	6	19.2951464653	4.6410000000	yes	adult_present_and_willing	1
uuid:7e2d6f4e-33bf-4cfa-a44b-bdc64c8747f5	anonymousUser	2012-06-17 22:59:45		2012-06-17 22:59:45			1	2012-06-17 22:59:45	2012-06-17 22:59:45	4	1	5	587		-72.6915550232	25	245.0000000000	5	19.6121835709	4.6410000000	yes	adult_present_and_willing	1
uuid:c1cf1d0b-fe9d-4b7c-b16b-962e5259b3e1	anonymousUser	2012-06-17 22:59:48		2012-06-17 22:59:48			1	2012-06-17 22:59:48	2012-06-17 22:59:48	4	1	7	589		-72.6916408539	25	255.0000000000	5	19.6126449108	4.6410000000	yes	adult_present_and_willing	1
uuid:fab05f5f-c15f-496f-aa3c-9fee9aad6d5a	anonymousUser	2012-06-17 22:59:55		2012-06-17 22:59:55			1	2012-06-17 22:59:55	2012-06-17 22:59:55	4	1	4	591		-72.6915764809	25	246.0000000000	5	19.6129882336	4.6410000000	yes	adult_present_and_willing	1
uuid:f4eb264b-d902-4a8a-8e69-a2da96f2efcf	anonymousUser	2012-06-17 22:59:58		2012-06-17 22:59:58			1	2012-06-17 22:59:58	2012-06-17 22:59:58	4	1	8	593		-72.6913833618	25	270.0000000000	5	19.6132349968	4.6410000000	yes	adult_present_and_willing	1
uuid:7414f6d9-2159-4142-8430-798438776597	anonymousUser	2012-06-17 23:00:03		2012-06-17 23:00:03			1	2012-06-17 23:00:03	2012-06-17 23:00:03	4	1	5	595		-72.6907610893	24	260.0000000000	5	19.6132886410	4.6410000000	yes	adult_present_and_willing	1
uuid:af8617ac-e4c2-4a6d-a8b9-0f76e62e3f07	anonymousUser	2012-06-17 23:00:16		2012-06-17 23:00:16			1	2012-06-17 23:00:16	2012-06-17 23:00:16	4	1	10	597		-72.6913189888	25	269.0000000000	5	19.6135568619	4.6410000000	yes	adult_present_and_willing	1
uuid:ebad7225-4bd0-44cc-a833-0685fc61f107	anonymousUser	2012-06-17 23:00:19		2012-06-17 23:00:19			1	2012-06-17 23:00:19	2012-06-17 23:00:19	4	1	6	599		-72.6925206184	25	288.0000000000	5	19.6150052547	4.6410000000	yes	adult_present_and_willing	1
uuid:aa972fd0-88f9-476c-b340-248e71cbe933	anonymousUser	2012-06-17 23:00:24		2012-06-17 23:00:24			1	2012-06-17 23:00:24	2012-06-17 23:00:24	5	1	6	2617		-72.6696252823	27	200.0000000000	5	19.6662998199	4.6410000000	yes	adult_present_and_willing	2
uuid:3ec70267-ceff-440b-a49e-272d0602c7f4	anonymousUser	2012-06-17 23:00:26		2012-06-17 23:00:26			1	2012-06-17 23:00:26	2012-06-17 23:00:26	5	1	3	2619		-72.6693892479	27	197.0000000000	5	19.6663534641	4.6410000000	yes	adult_present_and_willing	2
uuid:78a9cba4-fbaa-4a08-bba4-7ed20129e38a	anonymousUser	2012-06-17 23:00:29		2012-06-17 23:00:29			1	2012-06-17 23:00:29	2012-06-17 23:00:29	5	1	5	2621		-72.6694107056	27	197.0000000000	5	19.6662247181	4.6410000000	yes	adult_present_and_willing	2
uuid:32f95d57-bb4c-4e49-a7aa-ab42acde1518	anonymousUser	2012-06-17 23:00:35		2012-06-17 23:00:35			1	2012-06-17 23:00:35	2012-06-17 23:00:35	5	1	3	2623		-72.6693248749	27	224.0000000000	5	19.6666216850	4.6410000000	yes	adult_present_and_willing	2
uuid:63d57c47-9264-4dbc-a574-bfcafea2e207	anonymousUser	2012-06-17 23:00:38		2012-06-17 23:00:38			1	2012-06-17 23:00:38	2012-06-17 23:00:38	5	1	6	2625		-72.6693034172	27	218.0000000000	5	19.6668577194	4.6410000000	yes	adult_present_and_willing	2
uuid:a6b3a8ed-391e-4358-9fd8-e7164d36f3d3	anonymousUser	2012-06-17 23:00:41		2012-06-17 23:00:41			1	2012-06-17 23:00:41	2012-06-17 23:00:41	5	1	2	2627		-72.6693034172	27	235.0000000000	5	19.6669542789	4.6410000000	yes	adult_present_and_willing	2
uuid:38e42da0-340f-41d9-a3b9-f24fe97e8390	anonymousUser	2012-06-17 23:00:43		2012-06-17 23:00:43			1	2012-06-17 23:00:43	2012-06-17 23:00:43	3	1	6	2646		-72.6379323006	9	-19.0000000000	6	19.2852544785	4.6410000000	yes	adult_present_and_willing	2
uuid:d46da212-9a39-440b-af42-b67ad21611ae	anonymousUser	2012-06-17 23:00:49		2012-06-17 23:00:49			1	2012-06-17 23:00:49	2012-06-17 23:00:49	3	1	2	2648		-72.6379537582	9	-32.0000000000	6	19.2852115631	4.6410000000	yes	adult_present_and_willing	2
uuid:2f6bab49-ec23-44c4-9755-e11e2728124b	anonymousUser	2012-06-17 23:00:51		2012-06-17 23:00:51			1	2012-06-17 23:00:51	2012-06-17 23:00:51	3	1	3	2650		-72.6382112503	9	-63.0000000000	6	19.2855119705	4.6410000000	yes	adult_present_and_willing	2
uuid:db296ed2-c68e-4e58-bdff-9e86eaabb066	anonymousUser	2012-06-17 23:00:54		2012-06-17 23:00:54			1	2012-06-17 23:00:54	2012-06-17 23:00:54	3	1	10	2652		-72.6381468773	9	-24.0000000000	6	19.2857158184	4.6410000000	yes	adult_present_and_willing	2
uuid:f6311e2c-0ba2-4fd4-8520-e214f1ecfd57	anonymousUser	2012-06-17 23:01:03		2012-06-17 23:01:03			1	2012-06-17 23:01:03	2012-06-17 23:01:03	3	1	7	2651		-72.6390695572	10	-7.0000000000	6	19.2873895168	4.6410000000	yes	adult_present_and_willing	1
uuid:f3a373b9-42a0-4d53-b9e2-bce7dad53b74	anonymousUser	2012-06-17 23:01:10		2012-06-17 23:01:10			1	2012-06-17 23:01:10	2012-06-17 23:01:10	3	1	5	2652		-72.6394128799	9	-27.0000000000	6	19.2873036861	9.4871710000	yes	adult_present_and_willing	1
uuid:83daf1ba-1f44-455a-881b-9abbb312ab38	anonymousUser	2012-06-17 23:01:13		2012-06-17 23:01:13			1	2012-06-17 23:01:13	2012-06-17 23:01:13	3	1	4	2653		-72.6394772530	10	7.0000000000	6	19.2872822285	4.6410000000	yes	adult_present_and_willing	1
uuid:8783e399-5e5f-4ae3-b518-f47a0b967b93	anonymousUser	2012-06-17 23:01:16		2012-06-17 23:01:16			1	2012-06-17 23:01:16	2012-06-17 23:01:16	3	1	4	2654		-72.6394772530	10	-17.0000000000	6	19.2873895168	4.6410000000	yes	adult_present_and_willing	1
uuid:2deab764-6996-4c7f-907d-10f3a14aff1e	anonymousUser	2012-06-17 23:01:20		2012-06-17 23:01:20			1	2012-06-17 23:01:20	2012-06-17 23:01:20	3	1	3	2655		-72.6395201683	10	-19.0000000000	6	19.2873358726	4.6410000000	yes	adult_present_and_willing	1
uuid:044acae8-a6fe-47f4-a286-67ab1d51f6c5	anonymousUser	2012-06-17 23:01:21		2012-06-17 23:01:21			1	2012-06-17 23:01:21	2012-06-17 23:01:21	5	1	8	6		-72.6418375969	5	4.0000000000	6	19.2882370949	4.6410000000	yes	adult_present_and_willing	5
uuid:5c8931f2-34b7-4971-a3ae-26ace32099d2	anonymousUser	2012-06-17 23:01:26		2012-06-17 23:01:26			1	2012-06-17 23:01:26	2012-06-17 23:01:26	4	1	4	2657		-72.6416444778	12	2.0000000000	6	19.2882263660	9.4871710000	yes	adult_present_and_willing	1
uuid:b3b0bb71-33fe-4d7f-969c-19345ec1e9f5	anonymousUser	2012-06-17 23:01:30		2012-06-17 23:01:30			1	2012-06-17 23:01:30	2012-06-17 23:01:30	4	1	3	2658		-72.6416015625	12	-14.0000000000	6	19.2885375023	4.6410000000	yes	adult_present_and_willing	1
uuid:9ebf6d8b-bb2a-44e2-a8af-e97a515385a2	anonymousUser	2012-06-17 23:01:38		2012-06-17 23:01:38			1	2012-06-17 23:01:38	2012-06-17 23:01:38	4	1	2	2659		-72.6412582397	12	-34.0000000000	6	19.2886662483	4.6410000000	yes	adult_present_and_willing	1
uuid:f5dde7de-c6e1-45ce-8c5b-5636d75262f1	anonymousUser	2012-06-17 23:01:40		2012-06-17 23:01:40			1	2012-06-17 23:01:40	2012-06-17 23:01:40	5	1	2	2660		-72.6415801048	11	-18.0000000000	6	19.2876791954	4.6410000000	yes	adult_present_and_willing	4
uuid:ae1f7e4e-0e7a-4e92-af03-25f21086e914	anonymousUser	2012-06-17 23:01:42		2012-06-17 23:01:42			1	2012-06-17 23:01:42	2012-06-17 23:01:42	5	1	2	2661		-72.6421594620	11	-6.0000000000	6	19.2881405354	4.6410000000	yes	adult_present_and_willing	4
uuid:bec6f4ef-cf9a-4caa-aa67-0dcda91d1329	anonymousUser	2012-06-17 23:01:43		2012-06-17 23:01:43			1	2012-06-17 23:01:43	2012-06-17 23:01:43	5	1	3	2662		-72.6422667503	11	-15.0000000000	6	19.2877113819	9.4871710000	yes	adult_present_and_willing	4
uuid:980ff0bf-2db0-483e-a58c-9ede3715be15	anonymousUser	2012-06-17 23:01:45		2012-06-17 23:01:45			1	2012-06-17 23:01:45	2012-06-17 23:01:45	5	1	2	2663		-72.6422667503	11	-29.0000000000	6	19.2875611782	4.6410000000	yes	adult_present_and_willing	4
uuid:124e3f71-5d39-4a75-8cac-d0b29fb5c5cd	anonymousUser	2012-06-17 23:01:47		2012-06-17 23:01:47			1	2012-06-17 23:01:47	2012-06-17 23:01:47	5	1	3	2664		-72.6420950890	11	-30.0000000000	6	19.2874968052	9.4871710000	yes	adult_present_and_willing	4
uuid:0d49d2c9-0d2c-47a9-853f-e73c329cbfd4	anonymousUser	2012-06-17 23:01:50		2012-06-17 23:01:50			1	2012-06-17 23:01:50	2012-06-17 23:01:50	5	1	2	2665		-72.6421594620	11	-8.0000000000	6	19.2879366875	9.4871710000	yes	adult_present_and_willing	4
uuid:625a8568-45f6-4d18-907c-69d6ef8dbf48	anonymousUser	2012-06-17 23:01:53		2012-06-17 23:01:53			1	2012-06-17 23:01:53	2012-06-17 23:01:53	3	1	3	2633		-72.6524806023	12	-16.0000000000	6	19.3007254601	4.6410000000	yes	adult_present_and_willing	2
uuid:fef0574a-8bcf-4262-9344-7aee4187f95a	anonymousUser	2012-06-17 23:01:56		2012-06-17 23:01:56			1	2012-06-17 23:01:56	2012-06-17 23:01:56	3	1	4	2634		-72.6528239250	22	8.0000000000	6	19.3007361889	4.6410000000	yes	adult_present_and_willing	2
uuid:d70888e0-3ca3-483b-af93-7aaf2185f160	anonymousUser	2012-06-17 23:01:59		2012-06-17 23:01:59			1	2012-06-17 23:01:59	2012-06-17 23:01:59	3	1	6	2635		-72.6526951790	22	-12.0000000000	6	19.3008112907	4.6410000000	yes	adult_present_and_willing	2
uuid:96e47041-c800-461b-8e5e-fc9aab23f0d9	anonymousUser	2012-06-17 23:02:03		2012-06-17 23:02:03			1	2012-06-17 23:02:03	2012-06-17 23:02:03	3	1	4	2636		-72.6532101631	22	-17.0000000000	6	19.3013048172	4.6410000000	yes	adult_present_and_willing	2
uuid:3fc53d37-3562-427e-9fb7-da70dfbacb63	anonymousUser	2012-06-17 23:02:12		2012-06-17 23:02:12			1	2012-06-17 23:02:12	2012-06-17 23:02:12	3	1	4	2637		-72.6532530785	22	-26.0000000000	6	19.3013691902	4.6410000000	yes	adult_present_and_willing	2
uuid:945ff913-10cc-4842-bd10-cb87f18d448b	anonymousUser	2012-06-17 23:02:15		2012-06-17 23:02:15			1	2012-06-17 23:02:15	2012-06-17 23:02:15	3	1	2	2638		-72.6533603668	22	0.0000000000	6	19.3014764786	9.4871710000	yes	adult_present_and_willing	2
uuid:23049294-92c3-4ff8-87cc-29d3ea7a22f7	anonymousUser	2012-06-17 23:02:18		2012-06-17 23:02:18			1	2012-06-17 23:02:18	2012-06-17 23:02:18	5	1	4	2816		-72.6476955414	21	-31.0000000000	6	19.2948889732	4.6410000000	yes	adult_present_and_willing	1
uuid:7f7ced10-0a77-4047-8c58-ba23e3b0fb48	anonymousUser	2012-06-17 23:02:22		2012-06-17 23:02:22			1	2012-06-17 23:02:22	2012-06-17 23:02:22	5	1	3	2817		-72.6478028297	21	-16.0000000000	6	19.2947280407	4.6410000000	yes	adult_present_and_willing	1
uuid:5ec76989-f224-4f55-ade7-9262495ff10c	anonymousUser	2012-06-17 23:02:28		2012-06-17 23:02:28			1	2012-06-17 23:02:28	2012-06-17 23:02:28	5	1	2	2818		-72.6478886604	21	-5.0000000000	6	19.2946636677	4.6410000000	yes	adult_present_and_willing	1
uuid:2cd2e315-19c9-4a3d-bb1a-40a307300add	anonymousUser	2012-06-17 23:02:31		2012-06-17 23:02:31			1	2012-06-17 23:02:31	2012-06-17 23:02:31	5	1	3	2819		-72.6479744911	21	-15.0000000000	6	19.2946314812	4.6410000000	yes	adult_present_and_willing	1
uuid:f1a67058-66bd-4763-933b-e0e7ba420967	anonymousUser	2012-06-17 23:02:35		2012-06-17 23:02:35			1	2012-06-17 23:02:35	2012-06-17 23:02:35	5	1	3	2820		-72.6479101181	21	-14.0000000000	6	19.2943310738	181.9434200000	yes	adult_present_and_willing	1
