# Supplementary material for: Controlling Neglected Tropical Diseases (NTDs) in Haiti: Implementation Strategies and Evidence of Their Success
Source: PLoS Negl Trop Dis. 2016 Oct 5;10(10):e0004954. doi: 10.1371/journal.pntd.0004954 (PMC5051938; doi:10.1371/journal.pntd.0004954)
Supplement: S4 Data — (XLSX) [file pntd.0004954.s004.xlsx]

## Sheet: Sheet1
_URI	_CREATOR_URI_USER	_CREATION_DATE	_LAST_UPDATE_URI_USER	_LAST_UPDATE_DATE	_MODEL_VERSION	_UI_VERSION	_IS_COMPLETE	_SUBMISSION_DATE	_MARKED_AS_COMPLETE_DATE	COV_LABEL	COV_TAKEN_DRUG	META_INSTANCE_ID	COV_AVAILABILITY_ADULT	COV_NOTES	COV_AGE_UNKNOWN	COV_AGE	COV_TTEAM	COV_NAME	COV_SEX	COV_DIRECTION	COV_PROXY
uuid:5e2627b5-f678-47a4-b1ea-d53b8d7bdf3b	uid:collect|2013-01-29T18:00:38.316+0000	2013-04-03 12:50:41	NULL	2013-04-03 12:50:41	NULL	NULL	1	2013-04-03 12:50:41	2013-04-03 12:50:41	1244	Yes	uuid:5e2627b5-f678-47a4-b1ea-d53b8d7bdf3b	Present	mw t kontan pale avek nou	NULL	34	1	wg	Male	NULL	No
uuid:175eb900-7c83-4e75-bea9-6ece34314b85	uid:collect|2013-01-29T18:00:38.316+0000	2013-04-04 11:18:58	NULL	2013-04-04 11:18:58	NULL	NULL	1	2013-04-04 11:18:58	2013-04-04 11:18:58	1071	No	uuid:175eb900-7c83-4e75-bea9-6ece34314b85	Present	gg	NULL	47	1	d l	Male	NULL	Yes
uuid:d0e5e28f-4c3e-45b3-b799-df1095ae93bc	uid:collect|2013-01-29T18:00:38.316+0000	2013-04-04 11:18:59	NULL	2013-04-04 11:18:59	NULL	NULL	1	2013-04-04 11:18:59	2013-04-04 11:18:59	1071	Yes	uuid:d0e5e28f-4c3e-45b3-b799-df1095ae93bc	other	li al nan jaden	NULL	43	1	d p j	Female	NULL	No
uuid:b7e5aa7c-848e-43b6-9514-25e4009cef9a	uid:collect|2013-01-29T18:00:38.316+0000	2013-04-04 11:19:00	NULL	2013-04-04 11:19:00	NULL	NULL	1	2013-04-04 11:19:00	2013-04-04 11:19:00	1071	Yes	uuid:b7e5aa7c-848e-43b6-9514-25e4009cef9a	Present	hxx	NULL	26	1	t r	Female	NULL	No
uuid:ebeffd7f-b7ad-413f-9591-f1f66b9a1d80	uid:collect|2013-01-29T18:00:38.316+0000	2013-04-04 11:19:02	NULL	2013-04-04 11:19:02	NULL	NULL	1	2013-04-04 11:19:02	2013-04-04 11:19:02	1071	Yes	uuid:ebeffd7f-b7ad-413f-9591-f1f66b9a1d80	Present	yad	NULL	8	1	e f w	Male	NULL	No
uuid:5a146456-b550-4bf9-98e5-4e1825b7783e	uid:collect|2013-01-29T18:00:38.316+0000	2013-04-04 11:20:35	NULL	2013-04-04 11:20:35	NULL	NULL	1	2013-04-04 11:20:35	2013-04-04 11:20:35	1071	No	uuid:5a146456-b550-4bf9-98e5-4e1825b7783e	Present	fkh	NULL	10	1	e w	Male	NULL	Yes
uuid:51681543-0f77-4e8c-a166-58c46a2726e8	uid:collect|2013-01-29T18:00:38.316+0000	2013-04-04 19:31:10	NULL	2013-04-04 19:31:10	NULL	NULL	1	2013-04-04 19:31:10	2013-04-04 19:31:10	1084	Yes	uuid:51681543-0f77-4e8c-a166-58c46a2726e8	Present	if	NULL	31	1	s d	Female	NULL	No
uuid:e19a9e6b-6c94-46fb-9781-6bd0ca6643a4	uid:collect|2013-01-29T18:00:38.316+0000	2013-04-04 19:31:12	NULL	2013-04-04 19:31:12	NULL	NULL	1	2013-04-04 19:31:12	2013-04-04 19:31:12	1084	No	uuid:e19a9e6b-6c94-46fb-9781-6bd0ca6643a4	Present	sui	NULL	22	1	n d	Female	NULL	No
uuid:1c50906a-ae9d-44cf-a609-00ef511bb25a	uid:collect|2013-01-29T18:00:38.316+0000	2013-04-04 19:31:14	NULL	2013-04-04 19:31:14	NULL	NULL	1	2013-04-04 19:31:14	2013-04-04 19:31:14	1084	Yes	uuid:1c50906a-ae9d-44cf-a609-00ef511bb25a	out_back_tomorrow	moun sa pa la	NULL	27	1	s d	Male	NULL	Yes
uuid:6ee50ebc-8747-40c7-8c30-9e54b718cdc8	uid:collect|2013-01-29T18:00:38.316+0000	2013-04-04 19:31:14	NULL	2013-04-04 19:31:14	NULL	NULL	1	2013-04-04 19:31:14	2013-04-04 19:31:14	1084	Yes	uuid:6ee50ebc-8747-40c7-8c30-9e54b718cdc8	out_notback_tomorrow	moun sa pa la	NULL	24	1	s d	Female	NULL	Yes
uuid:94b7da55-9921-42cb-8483-ba442330c308	uid:collect|2013-01-29T18:00:38.316+0000	2013-04-04 19:31:15	NULL	2013-04-04 19:31:15	NULL	NULL	1	2013-04-04 19:31:15	2013-04-04 19:31:15	1084	Yes	uuid:94b7da55-9921-42cb-8483-ba442330c308	Present	fkx	NULL	10	1	b t	Female	NULL	No
uuid:fe7b4d64-5ae0-49d5-9131-2047ee3b43ca	uid:collect|2013-01-29T18:00:38.316+0000	2013-04-04 19:31:16	NULL	2013-04-04 19:31:16	NULL	NULL	1	2013-04-04 19:31:16	2013-04-04 19:31:16	1084	Dont_know	uuid:fe7b4d64-5ae0-49d5-9131-2047ee3b43ca	out_back_tomorrow	jxt	NULL	21	1	s d	Male	NULL	Yes
uuid:f3068eab-01b2-4030-a69d-0c6d5383f970	uid:collect|2013-01-29T18:00:38.316+0000	2013-04-04 19:31:17	NULL	2013-04-04 19:31:17	NULL	NULL	1	2013-04-04 19:31:17	2013-04-04 19:31:17	1084	No	uuid:f3068eab-01b2-4030-a69d-0c6d5383f970	out_back_tomorrow	fh	NULL	19	1	s d	Female	NULL	Yes
uuid:88783022-a223-4e56-b687-54b881007fb9	uid:collect|2013-01-29T18:00:38.316+0000	2013-04-04 19:31:18	NULL	2013-04-04 19:31:18	NULL	NULL	1	2013-04-04 19:31:18	2013-04-04 19:31:18	1085	Yes	uuid:88783022-a223-4e56-b687-54b881007fb9	Present	li pa la	NULL	60	1	e o	Male	NULL	Yes
uuid:41d62033-9e40-4313-b686-6579f7e39a00	uid:collect|2013-01-29T18:00:38.316+0000	2013-04-04 19:31:18	NULL	2013-04-04 19:31:18	NULL	NULL	1	2013-04-04 19:31:18	2013-04-04 19:31:18	1085	Yes	uuid:41d62033-9e40-4313-b686-6579f7e39a00	out_back_tomorrow	lal nan jadin	NULL	65	1	s g	Female	NULL	Yes
uuid:747a7cf8-9900-43e0-8e64-bd20fd550f6b	uid:collect|2013-01-29T18:00:38.316+0000	2013-04-04 19:31:19	NULL	2013-04-04 19:31:19	NULL	NULL	1	2013-04-04 19:31:19	2013-04-04 19:31:19	1085	Yes	uuid:747a7cf8-9900-43e0-8e64-bd20fd550f6b	out_back_tomorrow	li pa la	NULL	34	1	s g	Male	NULL	Yes
uuid:33ef483d-cbb1-4269-be49-3e81b9d2e237	uid:collect|2013-01-29T18:00:38.316+0000	2013-04-04 19:31:20	NULL	2013-04-04 19:31:20	NULL	NULL	1	2013-04-04 19:31:20	2013-04-04 19:31:20	1085	Yes	uuid:33ef483d-cbb1-4269-be49-3e81b9d2e237	Present	lvr	NULL	24	1	s g	Female	NULL	No
uuid:890be004-4279-400a-b123-34572cb63a54	uid:collect|2013-01-29T18:00:38.316+0000	2013-04-04 19:31:21	NULL	2013-04-04 19:31:21	NULL	NULL	1	2013-04-04 19:31:21	2013-04-04 19:31:21	1085	No	uuid:890be004-4279-400a-b123-34572cb63a54	out_back_tomorrow	NULL	NULL	2	1	s g	Female	NULL	Yes
uuid:067dfc3d-fcea-482f-9ad3-2e5e14e37255	uid:collect|2013-01-29T18:00:38.316+0000	2013-04-04 19:31:22	NULL	2013-04-04 19:31:22	NULL	NULL	1	2013-04-04 19:31:22	2013-04-04 19:31:22	1085	Yes	uuid:067dfc3d-fcea-482f-9ad3-2e5e14e37255	out_notback_tomorrow	pa la	NULL	26	1	s g	Male	NULL	Yes
uuid:5be94174-1be1-445c-875d-a2e9da4d5c61	uid:collect|2013-01-29T18:00:38.316+0000	2013-04-04 19:31:24	NULL	2013-04-04 19:31:24	NULL	NULL	1	2013-04-04 19:31:24	2013-04-04 19:31:24	1087	Yes	uuid:5be94174-1be1-445c-875d-a2e9da4d5c61	Present	hd	NULL	53	1	j a	Male	NULL	Yes
uuid:d5a6f1bf-2758-4421-a6ae-c258176a899c	uid:collect|2013-01-29T18:00:38.316+0000	2013-04-04 19:31:25	NULL	2013-04-04 19:31:25	NULL	NULL	1	2013-04-04 19:31:25	2013-04-04 19:31:25	1087	Yes	uuid:d5a6f1bf-2758-4421-a6ae-c258176a899c	Present	izx	NULL	27	1	i j	Female	NULL	No
uuid:defd96ed-40f0-404c-bca8-4ca5502ec7a1	uid:collect|2013-01-29T18:00:38.316+0000	2013-04-04 19:31:26	NULL	2013-04-04 19:31:26	NULL	NULL	1	2013-04-04 19:31:26	2013-04-04 19:31:26	1087	Yes	uuid:defd96ed-40f0-404c-bca8-4ca5502ec7a1	out_back_tomorrow	li pa la	NULL	58	1	j a	Female	NULL	Yes
uuid:8a72e737-2d02-4a72-a694-15dc25e7a1ef	uid:collect|2013-01-29T18:00:38.316+0000	2013-04-04 19:31:27	NULL	2013-04-04 19:31:27	NULL	NULL	1	2013-04-04 19:31:27	2013-04-04 19:31:27	1087	Yes	uuid:8a72e737-2d02-4a72-a694-15dc25e7a1ef	out_back_tomorrow	li pa la	NULL	29	1	j a	Female	NULL	Yes
uuid:e033619d-81e6-4de7-b158-bc60cbab4fa2	uid:collect|2013-01-29T18:00:38.316+0000	2013-04-04 19:31:27	NULL	2013-04-04 19:31:27	NULL	NULL	1	2013-04-04 19:31:27	2013-04-04 19:31:27	1087	Yes	uuid:e033619d-81e6-4de7-b158-bc60cbab4fa2	Present	ok	NULL	15	1	n j	Female	NULL	No
uuid:84e82edb-d36c-4d5e-9235-f249ebf87cd7	uid:collect|2013-01-29T18:00:38.316+0000	2013-04-04 19:31:28	NULL	2013-04-04 19:31:28	NULL	NULL	1	2013-04-04 19:31:28	2013-04-04 19:31:28	1088	Yes	uuid:84e82edb-d36c-4d5e-9235-f249ebf87cd7	Present	sj	NULL	42	1	j n	Male	NULL	No
uuid:e94b97a6-2702-43a9-a654-24f7dee314cb	uid:collect|2013-01-29T18:00:38.316+0000	2013-04-04 19:31:29	NULL	2013-04-04 19:31:29	NULL	NULL	1	2013-04-04 19:31:29	2013-04-04 19:31:29	1088	Yes	uuid:e94b97a6-2702-43a9-a654-24f7dee314cb	Present	ias	NULL	35	1	d j	Female	NULL	No
uuid:b5b165bb-dd36-4349-a721-c104505ac3c6	uid:collect|2013-01-29T18:00:38.316+0000	2013-04-04 19:31:30	NULL	2013-04-04 19:31:30	NULL	NULL	1	2013-04-04 19:31:30	2013-04-04 19:31:30	1088	Yes	uuid:b5b165bb-dd36-4349-a721-c104505ac3c6	Present	dsn	NULL	12	1	d j	Female	NULL	No
uuid:289bd030-77bd-4f5d-9f3c-ab4ad23ff942	uid:collect|2013-01-29T18:00:38.316+0000	2013-04-04 19:31:31	NULL	2013-04-04 19:31:31	NULL	NULL	1	2013-04-04 19:31:31	2013-04-04 19:31:31	1088	Yes	uuid:289bd030-77bd-4f5d-9f3c-ab4ad23ff942	Present	whh	NULL	7	1	n b	Female	NULL	No
uuid:ada22f84-eb76-4814-97c6-c1f48ebea2cc	uid:collect|2013-01-29T18:00:38.316+0000	2013-04-04 19:31:31	NULL	2013-04-04 19:31:31	NULL	NULL	1	2013-04-04 19:31:31	2013-04-04 19:31:31	1088	Yes	uuid:ada22f84-eb76-4814-97c6-c1f48ebea2cc	Present	ckxh	NULL	5	1	d n	Female	NULL	No
uuid:d0d269c6-a74f-422f-8833-52088cec2434	uid:collect|2013-01-29T18:00:38.316+0000	2013-04-04 19:31:32	NULL	2013-04-04 19:31:32	NULL	NULL	1	2013-04-04 19:31:32	2013-04-04 19:31:32	1088	Yes	uuid:d0d269c6-a74f-422f-8833-52088cec2434	out_back_tomorrow	li pa la	NULL	12	1	d j	Female	NULL	Yes
uuid:33e3f8fe-9849-436c-800f-f358e36f3671	uid:collect|2013-01-29T18:00:38.316+0000	2013-04-04 19:31:33	NULL	2013-04-04 19:31:33	NULL	NULL	1	2013-04-04 19:31:33	2013-04-04 19:31:33	1089	Yes	uuid:33e3f8fe-9849-436c-800f-f358e36f3671	out_back_tomorrow	dgfd	NULL	43	1	d m	Female	NULL	Yes
uuid:8aefeb6f-8822-4305-a855-5507e6788446	uid:collect|2013-01-29T18:00:38.316+0000	2013-04-04 19:31:33	NULL	2013-04-04 19:31:33	NULL	NULL	1	2013-04-04 19:31:33	2013-04-04 19:31:33	1089	Yes	uuid:8aefeb6f-8822-4305-a855-5507e6788446	Present	gx	NULL	21	1	s n	Female	NULL	No
uuid:b8297af9-096b-4dd1-a485-d3ce472b268d	uid:collect|2013-01-29T18:00:38.316+0000	2013-04-04 19:31:34	NULL	2013-04-04 19:31:34	NULL	NULL	1	2013-04-04 19:31:34	2013-04-04 19:31:34	1089	Yes	uuid:b8297af9-096b-4dd1-a485-d3ce472b268d	Present	jfs	NULL	23	1	f w	Female	NULL	No
uuid:6c80e3ac-6c1f-4d0c-a8b0-c3286091c0c5	uid:collect|2013-01-29T18:00:38.316+0000	2013-04-04 19:31:36	NULL	2013-04-04 19:31:36	NULL	NULL	1	2013-04-04 19:31:36	2013-04-04 19:31:36	1089	Dont_know	uuid:6c80e3ac-6c1f-4d0c-a8b0-c3286091c0c5	out_back_tomorrow	sbg	NULL	24	1	s n	Male	NULL	Yes
uuid:a9dc5cc1-e4cb-4c68-9da5-5ebaa9a6c026	uid:collect|2013-01-29T18:00:38.316+0000	2013-04-04 19:31:37	NULL	2013-04-04 19:31:37	NULL	NULL	1	2013-04-04 19:31:37	2013-04-04 19:31:37	1089	Yes	uuid:a9dc5cc1-e4cb-4c68-9da5-5ebaa9a6c026	out_back_tomorrow	pdg	NULL	10	1	g m	Female	NULL	No
uuid:474f47b8-b6fc-4086-81e9-70e373ad1015	uid:collect|2013-01-29T18:00:38.316+0000	2013-04-04 19:31:38	NULL	2013-04-04 19:31:38	NULL	NULL	1	2013-04-04 19:31:38	2013-04-04 19:31:38	1089	Yes	uuid:474f47b8-b6fc-4086-81e9-70e373ad1015	out_back_tomorrow	li pa la, li al nan jadin	NULL	76	1	s n	Female	NULL	Yes
uuid:254b7197-c72e-4f61-8662-170330839aa4	uid:collect|2013-01-29T18:00:38.316+0000	2013-04-04 19:31:39	NULL	2013-04-04 19:31:39	NULL	NULL	1	2013-04-04 19:31:39	2013-04-04 19:31:39	1089	Dont_know	uuid:254b7197-c72e-4f61-8662-170330839aa4	out_back_tomorrow	li pa la	NULL	23	1	s n	Male	NULL	Yes
uuid:75041542-5455-4712-8e02-1614b4609803	uid:collect|2013-01-29T18:00:38.316+0000	2013-04-04 19:31:41	NULL	2013-04-04 19:31:41	NULL	NULL	1	2013-04-04 19:31:41	2013-04-04 19:31:41	1090	Yes	uuid:75041542-5455-4712-8e02-1614b4609803	out_back_tomorrow	li pa la	NULL	50	1	p h	Male	NULL	Yes
uuid:afdfff6d-a900-4d73-86d3-355313787956	uid:collect|2013-01-29T18:00:38.316+0000	2013-04-04 19:31:42	NULL	2013-04-04 19:31:42	NULL	NULL	1	2013-04-04 19:31:42	2013-04-04 19:31:42	1090	Yes	uuid:afdfff6d-a900-4d73-86d3-355313787956	Present	li pa la	NULL	15	1	p e	Male	NULL	No
uuid:ce45fc60-b2d8-44ac-a346-99c495407763	uid:collect|2013-01-29T18:00:38.316+0000	2013-04-04 19:31:42	NULL	2013-04-04 19:31:42	NULL	NULL	1	2013-04-04 19:31:42	2013-04-04 19:31:42	1090	Yes	uuid:ce45fc60-b2d8-44ac-a346-99c495407763	Present	gfd	NULL	45	1	e n	Female	NULL	No
uuid:4abe3098-9616-46e2-b9b3-968506852ef8	uid:collect|2013-01-29T18:00:38.316+0000	2013-04-04 19:31:43	NULL	2013-04-04 19:31:43	NULL	NULL	1	2013-04-04 19:31:43	2013-04-04 19:31:43	1090	Yes	uuid:4abe3098-9616-46e2-b9b3-968506852ef8	Present	gff	NULL	17	1	p c	Female	NULL	No
uuid:102f27e3-53c8-4561-8cb0-af36b53bfe48	uid:collect|2013-01-29T18:00:38.316+0000	2013-04-04 19:31:44	NULL	2013-04-04 19:31:44	NULL	NULL	1	2013-04-04 19:31:44	2013-04-04 19:31:44	1090	Yes	uuid:102f27e3-53c8-4561-8cb0-af36b53bfe48	Present	gx	NULL	4	1	p r	Male	NULL	Yes
uuid:9849f94c-4f58-4d7d-a9f8-b1f7e11a6198	uid:collect|2013-01-29T18:00:38.316+0000	2013-04-04 19:31:46	NULL	2013-04-04 19:31:46	NULL	NULL	1	2013-04-04 19:31:46	2013-04-04 19:31:46	1091	Yes	uuid:9849f94c-4f58-4d7d-a9f8-b1f7e11a6198	Present	li pa vle pale	NULL	85	1	s g	Female	NULL	Yes
uuid:7962ed4e-77b6-441d-ab1b-2e7bf1acf08e	uid:collect|2013-01-29T18:00:38.316+0000	2013-04-04 19:31:46	NULL	2013-04-04 19:31:46	NULL	NULL	1	2013-04-04 19:31:46	2013-04-04 19:31:46	1091	Yes	uuid:7962ed4e-77b6-441d-ab1b-2e7bf1acf08e	out_back_tomorrow	li pa la	NULL	55	1	t b	Male	NULL	Yes
uuid:7771ed33-7c3a-4ba4-93fa-7f11e67eac01	uid:collect|2013-01-29T18:00:38.316+0000	2013-04-04 19:31:47	NULL	2013-04-04 19:31:47	NULL	NULL	1	2013-04-04 19:31:47	2013-04-04 19:31:47	1091	Yes	uuid:7771ed33-7c3a-4ba4-93fa-7f11e67eac01	Present	lcgv	NULL	51	1	s b	Female	NULL	No
uuid:11209332-3794-4fff-9d58-22355dcf4915	uid:collect|2013-01-29T18:00:38.316+0000	2013-04-04 19:31:50	NULL	2013-04-04 19:31:50	NULL	NULL	1	2013-04-04 19:31:50	2013-04-04 19:31:50	1093	Yes	uuid:11209332-3794-4fff-9d58-22355dcf4915	Present	hfr	NULL	52	1	l d	Male	NULL	No
uuid:c382b930-8b24-4eb6-b1ab-1538d221a61b	uid:collect|2013-01-29T18:00:38.316+0000	2013-04-04 19:31:51	NULL	2013-04-04 19:31:51	NULL	NULL	1	2013-04-04 19:31:51	2013-04-04 19:31:51	1093	Yes	uuid:c382b930-8b24-4eb6-b1ab-1538d221a61b	out_back_tomorrow	li pa la	NULL	48	1	l d	Female	NULL	Yes
uuid:a0786b00-b4ec-423b-86b3-7869db1d62cd	uid:collect|2013-01-29T18:00:38.316+0000	2013-04-04 19:31:52	NULL	2013-04-04 19:31:52	NULL	NULL	1	2013-04-04 19:31:52	2013-04-04 19:31:52	1093	Yes	uuid:a0786b00-b4ec-423b-86b3-7869db1d62cd	out_back_tomorrow	li pa la	NULL	24	1	l p	Male	NULL	Yes
uuid:5a538c53-8493-46c9-8175-25f1e3afe277	uid:collect|2013-01-29T18:00:38.316+0000	2013-04-04 19:31:53	NULL	2013-04-04 19:31:53	NULL	NULL	1	2013-04-04 19:31:53	2013-04-04 19:31:53	1093	Dont_know	uuid:5a538c53-8493-46c9-8175-25f1e3afe277	out_back_tomorrow	li pa la	NULL	21	1	l d	Female	NULL	Yes
uuid:b7df95fc-82ae-485a-8295-5e9e41f15cd4	uid:collect|2013-01-29T18:00:38.316+0000	2013-04-04 19:31:53	NULL	2013-04-04 19:31:53	NULL	NULL	1	2013-04-04 19:31:53	2013-04-04 19:31:53	1093	Yes	uuid:b7df95fc-82ae-485a-8295-5e9e41f15cd4	out_back_tomorrow	li pa la	NULL	19	1	l d	Male	NULL	Yes
uuid:127b2162-1ad2-49e4-b498-add8c542566f	uid:collect|2013-01-29T18:00:38.316+0000	2013-04-04 19:31:54	NULL	2013-04-04 19:31:54	NULL	NULL	1	2013-04-04 19:31:54	2013-04-04 19:31:54	1093	Yes	uuid:127b2162-1ad2-49e4-b498-add8c542566f	Present	fggf	NULL	16	1	l b	Male	NULL	No
uuid:7b10e9d8-085f-4369-a283-b9caa79c1681	uid:collect|2013-01-29T18:00:38.316+0000	2013-04-04 19:31:55	NULL	2013-04-04 19:31:55	NULL	NULL	1	2013-04-04 19:31:55	2013-04-04 19:31:55	1093	Yes	uuid:7b10e9d8-085f-4369-a283-b9caa79c1681	out_back_tomorrow	li pa la	NULL	14	1	l d	Female	NULL	Yes
uuid:13000ab7-2b84-4c68-a1cf-da21327d1f82	uid:collect|2013-01-29T18:00:38.316+0000	2013-04-04 19:31:55	NULL	2013-04-04 19:31:55	NULL	NULL	1	2013-04-04 19:31:55	2013-04-04 19:31:55	1093	Yes	uuid:13000ab7-2b84-4c68-a1cf-da21327d1f82	Present	fd	NULL	12	1	l d	Female	NULL	No
uuid:209e0723-9633-4f71-a86e-2e8d8e7eeddd	uid:collect|2013-01-29T18:00:38.316+0000	2013-04-04 19:31:57	NULL	2013-04-04 19:31:57	NULL	NULL	1	2013-04-04 19:31:57	2013-04-04 19:31:57	1095	Yes	uuid:209e0723-9633-4f71-a86e-2e8d8e7eeddd	Present	fd	NULL	57	1	j d	Male	NULL	No
uuid:57d603c3-32aa-4333-add6-5f438c2089f9	uid:collect|2013-01-29T18:00:38.316+0000	2013-04-04 19:31:58	NULL	2013-04-04 19:31:58	NULL	NULL	1	2013-04-04 19:31:58	2013-04-04 19:31:58	1095	Yes	uuid:57d603c3-32aa-4333-add6-5f438c2089f9	Present	fs	NULL	19	1	j d	Female	NULL	No
uuid:5e53676b-40d9-4f95-9b2b-c3a460b25935	uid:collect|2013-01-29T18:00:38.316+0000	2013-04-04 19:32:00	NULL	2013-04-04 19:32:00	NULL	NULL	1	2013-04-04 19:32:00	2013-04-04 19:32:00	1095	Yes	uuid:5e53676b-40d9-4f95-9b2b-c3a460b25935	out_back_tomorrow	ycj	NULL	50	1	j d	Female	NULL	Yes
uuid:9889b307-b0c8-44f6-965b-5fe4aec1dca5	uid:collect|2013-01-29T18:00:38.316+0000	2013-04-04 19:32:04	NULL	2013-04-04 19:32:04	NULL	NULL	1	2013-04-04 19:32:04	2013-04-04 19:32:04	1096	Yes	uuid:9889b307-b0c8-44f6-965b-5fe4aec1dca5	Present	gf	NULL	45	1	s j	Female	NULL	No
uuid:55c7fee3-da67-438d-80af-58e3ce2d8bab	uid:collect|2013-01-29T18:00:38.316+0000	2013-04-04 19:32:05	NULL	2013-04-04 19:32:05	NULL	NULL	1	2013-04-04 19:32:05	2013-04-04 19:32:05	1096	Yes	uuid:55c7fee3-da67-438d-80af-58e3ce2d8bab	Present	li malad li pa ka pale	NULL	82	1	s j	Female	NULL	Yes
uuid:8219500a-71c3-4484-b536-735460596e5e	uid:collect|2013-01-29T18:00:38.316+0000	2013-04-04 19:32:05	NULL	2013-04-04 19:32:05	NULL	NULL	1	2013-04-04 19:32:05	2013-04-04 19:32:05	1096	Yes	uuid:8219500a-71c3-4484-b536-735460596e5e	Present	vgf	NULL	15	1	d w	Male	NULL	No
uuid:5de54141-e601-4dfc-a003-d372abf8b550	uid:collect|2013-01-29T18:00:38.316+0000	2013-04-05 17:47:46	NULL	2013-04-05 17:47:46	NULL	NULL	1	2013-04-05 17:47:46	2013-04-05 17:47:46	1097	Yes	uuid:5de54141-e601-4dfc-a003-d372abf8b550	Present	skx	NULL	20	1	n c	Female	NULL	No
uuid:fedf3122-7830-40a8-a736-d5498861718b	uid:collect|2013-01-29T18:00:38.316+0000	2013-04-05 17:47:47	NULL	2013-04-05 17:47:47	NULL	NULL	1	2013-04-05 17:47:47	2013-04-05 17:47:47	1097	Yes	uuid:fedf3122-7830-40a8-a736-d5498861718b	out_back_tomorrow	li pa la	NULL	56	1	n c	Male	NULL	Yes
uuid:73320a4e-3091-458b-8680-8d8f262b25a1	uid:collect|2013-01-29T18:00:38.316+0000	2013-04-05 17:47:48	NULL	2013-04-05 17:47:48	NULL	NULL	1	2013-04-05 17:47:48	2013-04-05 17:47:48	1097	Yes	uuid:73320a4e-3091-458b-8680-8d8f262b25a1	out_notback_tomorrow	li pa la	NULL	55	1	n c	Female	NULL	Yes
uuid:49b29452-dba3-4645-9df0-e2db38f236a0	uid:collect|2013-01-29T18:00:38.316+0000	2013-04-05 17:47:48	NULL	2013-04-05 17:47:48	NULL	NULL	1	2013-04-05 17:47:48	2013-04-05 17:47:48	1097	Yes	uuid:49b29452-dba3-4645-9df0-e2db38f236a0	out_back_tomorrow	li al lekol	NULL	15	1	n c	Female	NULL	Yes
uuid:4860f7e7-a23b-4474-b8b1-bb089ae4dfcb	uid:collect|2013-01-29T18:00:38.316+0000	2013-04-05 17:47:49	NULL	2013-04-05 17:47:49	NULL	NULL	1	2013-04-05 17:47:49	2013-04-05 17:47:49	1097	Yes	uuid:4860f7e7-a23b-4474-b8b1-bb089ae4dfcb	out_back_tomorrow	li al lekol	NULL	14	1	n c	Male	NULL	Yes
uuid:1db84278-7065-422e-b8c0-cceb1f4d49a7	uid:collect|2013-01-29T18:00:38.316+0000	2013-04-05 17:47:49	NULL	2013-04-05 17:47:49	NULL	NULL	1	2013-04-05 17:47:49	2013-04-05 17:47:49	1097	Yes	uuid:1db84278-7065-422e-b8c0-cceb1f4d49a7	Present	tz	NULL	19	1	d c	Female	NULL	No
uuid:c398437b-09f3-4a4f-8bf4-2269b13a7278	uid:collect|2013-01-29T18:00:38.316+0000	2013-04-05 17:47:51	NULL	2013-04-05 17:47:51	NULL	NULL	1	2013-04-05 17:47:51	2013-04-05 17:47:51	1098	Yes	uuid:c398437b-09f3-4a4f-8bf4-2269b13a7278	Present	li pa la	NULL	43	1	o m	Male	NULL	Yes
uuid:b3f1cfa1-521b-42d9-af48-e79ad8449168	uid:collect|2013-01-29T18:00:38.316+0000	2013-04-05 17:47:52	NULL	2013-04-05 17:47:52	NULL	NULL	1	2013-04-05 17:47:52	2013-04-05 17:47:52	1098	Yes	uuid:b3f1cfa1-521b-42d9-af48-e79ad8449168	Present	kfh	NULL	44	1	b m	Female	NULL	No
uuid:04c3d918-2ebd-4c46-9d9a-1b1d11ebcfac	uid:collect|2013-01-29T18:00:38.316+0000	2013-04-05 17:47:53	NULL	2013-04-05 17:47:53	NULL	NULL	1	2013-04-05 17:47:53	2013-04-05 17:47:53	1098	Yes	uuid:04c3d918-2ebd-4c46-9d9a-1b1d11ebcfac	out_back_tomorrow	li al lekol	NULL	16	1	b m	Female	NULL	Yes
uuid:0348ba89-d265-4fc4-a07c-628f5de65b24	uid:collect|2013-01-29T18:00:38.316+0000	2013-04-05 17:47:54	NULL	2013-04-05 17:47:54	NULL	NULL	1	2013-04-05 17:47:54	2013-04-05 17:47:54	1098	Yes	uuid:0348ba89-d265-4fc4-a07c-628f5de65b24	out_back_tomorrow	li al lekol	NULL	14	1	b m	Female	NULL	Yes
uuid:2a963fd7-1b58-40c9-be72-9796424f8ef1	uid:collect|2013-01-29T18:00:38.316+0000	2013-04-05 17:47:55	NULL	2013-04-05 17:47:55	NULL	NULL	1	2013-04-05 17:47:55	2013-04-05 17:47:55	1098	Yes	uuid:2a963fd7-1b58-40c9-be72-9796424f8ef1	out_back_tomorrow	al lekol	NULL	8	1	b m	Male	NULL	Yes
uuid:25dd072a-1f95-4219-bccd-7156e191be06	uid:collect|2013-01-29T18:00:38.316+0000	2013-04-05 17:47:55	NULL	2013-04-05 17:47:55	NULL	NULL	1	2013-04-05 17:47:55	2013-04-05 17:47:55	1098	Yes	uuid:25dd072a-1f95-4219-bccd-7156e191be06	Present	li prezan	NULL	6	1	b m	Male	NULL	Yes
uuid:9f17fe50-d182-42cb-a857-362584764de2	uid:collect|2013-01-29T18:00:38.316+0000	2013-04-05 17:47:57	NULL	2013-04-05 17:47:57	NULL	NULL	1	2013-04-05 17:47:57	2013-04-05 17:47:57	1098	Yes	uuid:9f17fe50-d182-42cb-a857-362584764de2	out_back_tomorrow	li al nan mache	NULL	28	1	b m	Female	NULL	Yes
uuid:fbab028d-7e17-43ae-8f20-1ddab2d12140	uid:collect|2013-01-29T18:00:38.316+0000	2013-04-05 17:47:57	NULL	2013-04-05 17:47:57	NULL	NULL	1	2013-04-05 17:47:57	2013-04-05 17:47:57	1098	Yes	uuid:fbab028d-7e17-43ae-8f20-1ddab2d12140	out_notback_tomorrow	li pa la	NULL	24	1	b m	Female	NULL	Yes
uuid:ce561569-4fe5-4550-897b-7e098f2ae310	uid:collect|2013-01-29T18:00:38.316+0000	2013-04-05 17:47:58	NULL	2013-04-05 17:47:58	NULL	NULL	1	2013-04-05 17:47:58	2013-04-05 17:47:58	1099	Yes	uuid:ce561569-4fe5-4550-897b-7e098f2ae310	Present	li prezan	NULL	35	1	j. s. f	Female	NULL	No
uuid:fef67cca-0e59-4b89-9c29-58b482a90194	uid:collect|2013-01-29T18:00:38.316+0000	2013-04-05 17:48:00	NULL	2013-04-05 17:48:00	NULL	NULL	1	2013-04-05 17:48:00	2013-04-05 17:48:00	1099	Yes	uuid:fef67cca-0e59-4b89-9c29-58b482a90194	out_back_tomorrow	li al travay	NULL	37	1	j. s. f	Male	NULL	Yes
uuid:53dc9cfa-cf3a-4ec6-8e1a-664313f0be88	uid:collect|2013-01-29T18:00:38.316+0000	2013-04-05 17:48:00	NULL	2013-04-05 17:48:00	NULL	NULL	1	2013-04-05 17:48:00	2013-04-05 17:48:00	1099	Yes	uuid:53dc9cfa-cf3a-4ec6-8e1a-664313f0be88	Present	udj	NULL	16	1	j. s. f	Female	NULL	Yes
uuid:d2a7e2b8-98b1-421b-aa77-bcd546da2388	uid:collect|2013-01-29T18:00:38.316+0000	2013-04-05 17:48:01	NULL	2013-04-05 17:48:01	NULL	NULL	1	2013-04-05 17:48:01	2013-04-05 17:48:01	1099	Yes	uuid:d2a7e2b8-98b1-421b-aa77-bcd546da2388	out_back_tomorrow	manman l ki repon n	NULL	5	1	j.s.f	Male	NULL	Yes
uuid:ece29d74-6249-4dee-90fa-e78b0f286d85	uid:collect|2013-01-29T18:00:38.316+0000	2013-04-05 17:48:02	NULL	2013-04-05 17:48:02	NULL	NULL	1	2013-04-05 17:48:02	2013-04-05 17:48:02	1100	Yes	uuid:ece29d74-6249-4dee-90fa-e78b0f286d85	Present	jd	NULL	18	1	m.r	Female	NULL	No
uuid:7cd8cd75-bf7e-4fd9-8fc2-55cabffdb013	uid:collect|2013-01-29T18:00:38.316+0000	2013-04-05 17:48:03	NULL	2013-04-05 17:48:03	NULL	NULL	1	2013-04-05 17:48:03	2013-04-05 17:48:03	1100	Yes	uuid:7cd8cd75-bf7e-4fd9-8fc2-55cabffdb013	out_back_tomorrow	li pa la	NULL	18	1	r. m	Female	NULL	Yes
uuid:ee2560ab-6018-42e1-9010-a2c4cf9f094f	uid:collect|2013-01-29T18:00:38.316+0000	2013-04-05 17:48:04	NULL	2013-04-05 17:48:04	NULL	NULL	1	2013-04-05 17:48:04	2013-04-05 17:48:04	1100	Yes	uuid:ee2560ab-6018-42e1-9010-a2c4cf9f094f	out_back_tomorrow	li pa la	NULL	25	1	r m	Female	NULL	Yes
uuid:5f371f40-e8d9-40a7-b776-d9e4c3a64cfa	uid:collect|2013-01-29T18:00:38.316+0000	2013-04-05 17:48:04	NULL	2013-04-05 17:48:04	NULL	NULL	1	2013-04-05 17:48:04	2013-04-05 17:48:04	1100	Dont_know	uuid:5f371f40-e8d9-40a7-b776-d9e4c3a64cfa	out_notback_tomorrow	pa prezan	NULL	15	1	r m	Male	NULL	Yes
uuid:e84b0560-8ad0-4327-869e-a34c848d4a70	uid:collect|2013-01-29T18:00:38.316+0000	2013-04-05 17:48:06	NULL	2013-04-05 17:48:06	NULL	NULL	1	2013-04-05 17:48:06	2013-04-05 17:48:06	1101	No	uuid:e84b0560-8ad0-4327-869e-a34c848d4a70	Present	ger	NULL	35	1	j.b.j	Male	NULL	No
uuid:c5673d74-be55-4014-91b9-d70983e62aa7	uid:collect|2013-01-29T18:00:38.316+0000	2013-04-05 17:48:08	NULL	2013-04-05 17:48:08	NULL	NULL	1	2013-04-05 17:48:08	2013-04-05 17:48:08	1101	Yes	uuid:c5673d74-be55-4014-91b9-d70983e62aa7	out_back_tomorrow	pa prezan	NULL	25	1	j.b.j	Female	NULL	Yes
uuid:60957436-b4d3-457a-833b-648f12d9a919	uid:collect|2013-01-29T18:00:38.316+0000	2013-04-05 17:48:08	NULL	2013-04-05 17:48:08	NULL	NULL	1	2013-04-05 17:48:08	2013-04-05 17:48:08	1101	Yes	uuid:60957436-b4d3-457a-833b-648f12d9a919	out_notback_tomorrow	li al lekol	NULL	13	1	j.b.j	Female	NULL	Yes
uuid:cd7fc621-5ef9-4955-8320-77a30e0be609	uid:collect|2013-01-29T18:00:38.316+0000	2013-04-05 17:48:09	NULL	2013-04-05 17:48:09	NULL	NULL	1	2013-04-05 17:48:09	2013-04-05 17:48:09	1101	No	uuid:cd7fc621-5ef9-4955-8320-77a30e0be609	out_back_tomorrow	tgk	NULL	3	1	j.b.j	Female	NULL	Yes
uuid:5a934b5d-2e03-4c9d-9483-993b3ccb2f88	uid:collect|2013-01-29T18:00:38.316+0000	2013-04-05 17:48:10	NULL	2013-04-05 17:48:10	NULL	NULL	1	2013-04-05 17:48:10	2013-04-05 17:48:10	1102	Yes	uuid:5a934b5d-2e03-4c9d-9483-993b3ccb2f88	Present	yru	NULL	29	1	S A	Female	NULL	No
uuid:55c5ac1f-8449-4f66-9350-681edf954221	uid:collect|2013-01-29T18:00:38.316+0000	2013-04-05 17:48:11	NULL	2013-04-05 17:48:11	NULL	NULL	1	2013-04-05 17:48:11	2013-04-05 17:48:11	1102	Yes	uuid:55c5ac1f-8449-4f66-9350-681edf954221	out_back_tomorrow	li al travay	NULL	39	1	s.a	Male	NULL	Yes
uuid:86d1a030-d324-457c-bcc0-5d9e17cd293a	uid:collect|2013-01-29T18:00:38.316+0000	2013-04-05 17:48:12	NULL	2013-04-05 17:48:12	NULL	NULL	1	2013-04-05 17:48:12	2013-04-05 17:48:12	1102	Yes	uuid:86d1a030-d324-457c-bcc0-5d9e17cd293a	out_back_tomorrow	li al lekol	NULL	13	1	s. a	Male	NULL	Yes
uuid:04d3c3d0-4fcb-4981-a01a-301252871354	uid:collect|2013-01-29T18:00:38.316+0000	2013-04-05 17:48:13	NULL	2013-04-05 17:48:13	NULL	NULL	1	2013-04-05 17:48:13	2013-04-05 17:48:13	1102	Yes	uuid:04d3c3d0-4fcb-4981-a01a-301252871354	out_back_tomorrow	li al lekol	NULL	7	1	s. a	Male	NULL	Yes
uuid:408713ee-44ab-4f80-9722-c5262a53dfc3	uid:collect|2013-01-29T18:00:38.316+0000	2013-04-05 17:48:14	NULL	2013-04-05 17:48:14	NULL	NULL	1	2013-04-05 17:48:14	2013-04-05 17:48:14	1102	Yes	uuid:408713ee-44ab-4f80-9722-c5262a53dfc3	out_back_tomorrow	ricc	NULL	4	1	s a	Female	NULL	Yes
uuid:1522fa71-3a64-438e-9721-f5a642a7289a	uid:collect|2013-01-29T18:00:38.316+0000	2013-04-05 17:48:15	NULL	2013-04-05 17:48:15	NULL	NULL	1	2013-04-05 17:48:15	2013-04-05 17:48:15	1104	Yes	uuid:1522fa71-3a64-438e-9721-f5a642a7289a	Present	gd	NULL	35	1	e d	Female	NULL	No
uuid:81581171-7314-4f36-a092-14fd7edf8e57	uid:collect|2013-01-29T18:00:38.316+0000	2013-04-05 17:48:17	NULL	2013-04-05 17:48:17	NULL	NULL	1	2013-04-05 17:48:17	2013-04-05 17:48:17	1104	Yes	uuid:81581171-7314-4f36-a092-14fd7edf8e57	out_back_tomorrow	li pa la	NULL	42	1	e.d	Male	NULL	Yes
uuid:754af26d-0da5-4d92-872a-6a4dfb0a7991	uid:collect|2013-01-29T18:00:38.316+0000	2013-04-05 17:48:18	NULL	2013-04-05 17:48:18	NULL	NULL	1	2013-04-05 17:48:18	2013-04-05 17:48:18	1104	Yes	uuid:754af26d-0da5-4d92-872a-6a4dfb0a7991	Present	lsv	NULL	7	1	e.d	Male	NULL	Yes
uuid:c12e15db-ca70-4a36-a6ac-510622a2eb79	uid:collect|2013-01-29T18:00:38.316+0000	2013-04-05 17:48:19	NULL	2013-04-05 17:48:19	NULL	NULL	1	2013-04-05 17:48:19	2013-04-05 17:48:19	1104	Yes	uuid:c12e15db-ca70-4a36-a6ac-510622a2eb79	Present	fis	NULL	4	1	e d	Male	NULL	Yes
uuid:1bd5eda7-5e1d-41fb-86f7-f08365bfd3bd	uid:collect|2013-01-29T18:00:38.316+0000	2013-04-05 17:48:19	NULL	2013-04-05 17:48:19	NULL	NULL	1	2013-04-05 17:48:19	2013-04-05 17:48:19	1104	Yes	uuid:1bd5eda7-5e1d-41fb-86f7-f08365bfd3bd	Present	px	NULL	11	1	e.d	Male	NULL	Yes
uuid:7c333258-5e33-4d3a-980f-4852499155ff	uid:collect|2013-01-29T18:00:38.316+0000	2013-04-05 17:48:21	NULL	2013-04-05 17:48:21	NULL	NULL	1	2013-04-05 17:48:21	2013-04-05 17:48:21	1105	Yes	uuid:7c333258-5e33-4d3a-980f-4852499155ff	Present	li dakorepon n ak kesyon yo	NULL	44	1	j.s.f	Male	NULL	No
uuid:4e784768-989f-4518-b1a6-2936812b0e52	uid:collect|2013-01-29T18:00:38.316+0000	2013-04-05 17:48:22	NULL	2013-04-05 17:48:22	NULL	NULL	1	2013-04-05 17:48:22	2013-04-05 17:48:22	1105	Yes	uuid:4e784768-989f-4518-b1a6-2936812b0e52	out_back_tomorrow	li pa prezan	NULL	39	1	j.s.f	Female	NULL	Yes
uuid:d1bf0590-5464-418d-aea4-4603ef964b5c	uid:collect|2013-01-29T18:00:38.316+0000	2013-04-05 17:48:22	NULL	2013-04-05 17:48:22	NULL	NULL	1	2013-04-05 17:48:22	2013-04-05 17:48:22	1105	Yes	uuid:d1bf0590-5464-418d-aea4-4603ef964b5c	Present	paran li repon n pou li	NULL	13	1	j.s.f	Female	NULL	Yes
uuid:bb82305a-e149-41cc-8d25-a3a77358f018	uid:collect|2013-01-29T18:00:38.316+0000	2013-04-05 17:48:23	NULL	2013-04-05 17:48:23	NULL	NULL	1	2013-04-05 17:48:23	2013-04-05 17:48:23	1105	Yes	uuid:bb82305a-e149-41cc-8d25-a3a77358f018	Present	udh	NULL	12	1	j.s.f	Female	NULL	Yes
uuid:1acbc1ca-03a7-49ff-a1bc-735e300aaaf3	uid:collect|2013-01-29T18:00:38.316+0000	2013-04-05 17:48:24	NULL	2013-04-05 17:48:24	NULL	NULL	1	2013-04-05 17:48:24	2013-04-05 17:48:24	1105	Yes	uuid:1acbc1ca-03a7-49ff-a1bc-735e300aaaf3	Present	uwj	NULL	9	1	j.s.f	Male	NULL	Yes
uuid:b3b34fef-b8e0-4988-9260-6ed6201b0a31	uid:collect|2013-01-29T18:00:38.316+0000	2013-04-05 17:48:24	NULL	2013-04-05 17:48:24	NULL	NULL	1	2013-04-05 17:48:24	2013-04-05 17:48:24	1105	Yes	uuid:b3b34fef-b8e0-4988-9260-6ed6201b0a31	Present	kxyk	NULL	8	1	j.s.f	Male	NULL	Yes
uuid:09572013-f2fb-4b2d-851c-112db99a1f81	uid:collect|2013-01-29T18:00:38.316+0000	2013-04-05 17:48:25	NULL	2013-04-05 17:48:25	NULL	NULL	1	2013-04-05 17:48:25	2013-04-05 17:48:25	1105	Yes	uuid:09572013-f2fb-4b2d-851c-112db99a1f81	Present	ywp	NULL	4	1	j.s.f	Male	NULL	Yes
uuid:1c64ad3c-31eb-45d4-b380-b364c0e8f381	uid:collect|2013-01-29T18:00:38.316+0000	2013-04-05 17:48:26	NULL	2013-04-05 17:48:26	NULL	NULL	1	2013-04-05 17:48:26	2013-04-05 17:48:26	1106	Yes	uuid:1c64ad3c-31eb-45d4-b380-b364c0e8f381	Present	gtr	NULL	43	1	f d	Male	NULL	No
uuid:689b1e7e-df06-4a7a-bfc8-3edaee632870	uid:collect|2013-01-29T18:00:38.316+0000	2013-04-05 17:48:27	NULL	2013-04-05 17:48:27	NULL	NULL	1	2013-04-05 17:48:27	2013-04-05 17:48:27	1106	Yes	uuid:689b1e7e-df06-4a7a-bfc8-3edaee632870	out_back_tomorrow	li ale lave	NULL	40	1	d.f	Female	NULL	Yes
uuid:7bd0cfd6-6ea9-470f-888e-e8db8f1357e9	uid:collect|2013-01-29T18:00:38.316+0000	2013-04-05 17:48:28	NULL	2013-04-05 17:48:28	NULL	NULL	1	2013-04-05 17:48:28	2013-04-05 17:48:28	1106	Yes	uuid:7bd0cfd6-6ea9-470f-888e-e8db8f1357e9	out_back_tomorrow	gge	NULL	13	1	d f	Male	NULL	Yes
uuid:ff48a4f1-171d-44e8-aa3f-dd18179dd433	uid:collect|2013-01-29T18:00:38.316+0000	2013-04-05 17:48:28	NULL	2013-04-05 17:48:28	NULL	NULL	1	2013-04-05 17:48:28	2013-04-05 17:48:28	1106	Yes	uuid:ff48a4f1-171d-44e8-aa3f-dd18179dd433	out_back_tomorrow	ggy	NULL	10	1	f m	Male	NULL	Yes
uuid:d15d0b1d-8ed1-420f-94a8-f48d32658765	uid:collect|2013-01-29T18:00:38.316+0000	2013-04-05 17:48:29	NULL	2013-04-05 17:48:29	NULL	NULL	1	2013-04-05 17:48:29	2013-04-05 17:48:29	1106	Yes	uuid:d15d0b1d-8ed1-420f-94a8-f48d32658765	out_back_tomorrow	ft	NULL	6	1	f w k	Male	NULL	Yes
uuid:2ef1bdcb-460b-464e-b6e1-0f5553efbf7b	uid:collect|2013-01-29T18:00:38.316+0000	2013-04-05 17:48:30	NULL	2013-04-05 17:48:30	NULL	NULL	1	2013-04-05 17:48:30	2013-04-05 17:48:30	1106	Yes	uuid:2ef1bdcb-460b-464e-b6e1-0f5553efbf7b	out_back_tomorrow	li pa la	NULL	70	1	f d	Female	NULL	Yes
uuid:8ba938e3-354c-4484-997f-09b2a7e5bce6	uid:collect|2013-01-29T18:00:38.316+0000	2013-04-05 17:48:31	NULL	2013-04-05 17:48:31	NULL	NULL	1	2013-04-05 17:48:31	2013-04-05 17:48:31	1107	Yes	uuid:8ba938e3-354c-4484-997f-09b2a7e5bce6	Present	grd	NULL	70	1	d b	Male	NULL	No
uuid:e00c768d-2a7a-4f4c-a3c9-fadcd5782ee3	uid:collect|2013-01-29T18:00:38.316+0000	2013-04-05 17:48:32	NULL	2013-04-05 17:48:32	NULL	NULL	1	2013-04-05 17:48:32	2013-04-05 17:48:32	1107	Yes	uuid:e00c768d-2a7a-4f4c-a3c9-fadcd5782ee3	Present	li prezan	NULL	29	1	d. b	Female	NULL	No
uuid:e7f3f592-3a1d-407c-b16f-64e32b8c5629	uid:collect|2013-01-29T18:00:38.316+0000	2013-04-05 17:48:33	NULL	2013-04-05 17:48:33	NULL	NULL	1	2013-04-05 17:48:33	2013-04-05 17:48:33	1107	Yes	uuid:e7f3f592-3a1d-407c-b16f-64e32b8c5629	out_back_tomorrow	li pa la	NULL	20	1	d b	Male	NULL	Yes
uuid:c3f7585e-41f3-4ad4-9cef-7c73d1c3ad5a	uid:collect|2013-01-29T18:00:38.316+0000	2013-04-05 17:48:34	NULL	2013-04-05 17:48:34	NULL	NULL	1	2013-04-05 17:48:34	2013-04-05 17:48:34	1107	Yes	uuid:c3f7585e-41f3-4ad4-9cef-7c73d1c3ad5a	not_member	li pap viv iso a anko	NULL	24	1	d b	Male	NULL	Yes
uuid:f0fecf74-d24e-40ab-ab60-6b9bc4a3f24c	uid:collect|2013-01-29T18:00:38.316+0000	2013-04-05 17:48:35	NULL	2013-04-05 17:48:35	NULL	NULL	1	2013-04-05 17:48:35	2013-04-05 17:48:35	1107	Dont_know	uuid:f0fecf74-d24e-40ab-ab60-6b9bc4a3f24c	out_back_tomorrow	li pa la	NULL	30	1	d b	Female	NULL	Yes
uuid:80652f5a-c8a0-42b1-a67f-6ab2a96c34c5	uid:collect|2013-01-29T18:00:38.316+0000	2013-04-05 17:48:36	NULL	2013-04-05 17:48:36	NULL	NULL	1	2013-04-05 17:48:36	2013-04-05 17:48:36	1108	Yes	uuid:80652f5a-c8a0-42b1-a67f-6ab2a96c34c5	Present	li dako repon n	NULL	23	1	L A	Male	NULL	No
uuid:45e0a635-ccd9-4192-9e22-112a81eb0edf	uid:collect|2013-01-29T18:00:38.316+0000	2013-04-05 17:48:37	NULL	2013-04-05 17:48:37	NULL	NULL	1	2013-04-05 17:48:37	2013-04-05 17:48:37	1108	Yes	uuid:45e0a635-ccd9-4192-9e22-112a81eb0edf	out_back_tomorrow	pa la	NULL	65	1	l a	Female	NULL	Yes
uuid:8a1ca5c0-c586-430b-90f5-e3d08b957419	uid:collect|2013-01-29T18:00:38.316+0000	2013-04-05 17:48:38	NULL	2013-04-05 17:48:38	NULL	NULL	1	2013-04-05 17:48:38	2013-04-05 17:48:38	1108	Yes	uuid:8a1ca5c0-c586-430b-90f5-e3d08b957419	Present	uwv	NULL	14	1	l. a	Female	NULL	Yes
uuid:6104f039-c8e2-44dd-9135-046c11e19f3e	uid:collect|2013-01-29T18:00:38.316+0000	2013-04-05 17:54:50	uid:collect|2013-01-29T18:00:38.316+0000	2013-04-05 20:40:24	NULL	NULL	1	2013-04-05 17:54:50	2013-04-05 20:40:24	1072	No	uuid:6104f039-c8e2-44dd-9135-046c11e19f3e	Present	li t malad	NULL	53	1	lb	Male	NULL	No
uuid:5f737535-7942-41aa-b7b8-72f1fea98faf	uid:collect|2013-01-29T18:00:38.316+0000	2013-04-05 19:42:52	NULL	2013-04-05 19:42:52	NULL	NULL	1	2013-04-05 19:42:52	2013-04-05 19:42:52	1271	No	uuid:5f737535-7942-41aa-b7b8-72f1fea98faf	Present	mwen pat le yo tap bay li denye fwa.	NULL	19	5	gm	Male	NULL	No
uuid:2b7cc377-5cbc-4dcb-a761-eebf8613b22b	uid:collect|2013-01-29T18:00:38.316+0000	2013-04-05 19:42:53	NULL	2013-04-05 19:42:53	NULL	NULL	1	2013-04-05 19:42:53	2013-04-05 19:42:53	1271	Dont_know	uuid:2b7cc377-5cbc-4dcb-a761-eebf8613b22b	out_notback_tomorrow	moun sa al p au p	NULL	38	5	ls	Male	NULL	Yes
uuid:ac286145-7330-42af-a59c-cc0fdededb36	uid:collect|2013-01-29T18:00:38.316+0000	2013-04-05 19:42:54	NULL	2013-04-05 19:42:54	NULL	NULL	1	2013-04-05 19:42:54	2013-04-05 19:42:54	1271	Dont_know	uuid:ac286145-7330-42af-a59c-cc0fdededb36	other	NULL	NULL	32	5	nm	Female	NULL	Yes
uuid:db63cfbd-b30e-4081-a3ca-50d737bd4f42	uid:collect|2013-01-29T18:00:38.316+0000	2013-04-05 19:42:55	NULL	2013-04-05 19:42:55	NULL	NULL	1	2013-04-05 19:42:55	2013-04-05 19:42:55	1271	Yes	uuid:db63cfbd-b30e-4081-a3ca-50d737bd4f42	Present	NULL	NULL	15	5	es	Female	NULL	No
uuid:4ab3411d-9da9-49bf-aae3-eef62df09cc1	uid:collect|2013-01-29T18:00:38.316+0000	2013-04-05 19:42:56	NULL	2013-04-05 19:42:56	NULL	NULL	1	2013-04-05 19:42:56	2013-04-05 19:42:56	1271	Yes	uuid:4ab3411d-9da9-49bf-aae3-eef62df09cc1	Present	NULL	NULL	13	5	js	Male	NULL	No
uuid:4f6409b3-80f1-439d-9014-4f080bfde5c4	uid:collect|2013-01-29T18:00:38.316+0000	2013-04-05 19:42:57	NULL	2013-04-05 19:42:57	NULL	NULL	1	2013-04-05 19:42:57	2013-04-05 19:42:57	1271	Yes	uuid:4f6409b3-80f1-439d-9014-4f080bfde5c4	Present	NULL	NULL	8	5	ns	Female	NULL	No
uuid:9b458f41-60ba-47ce-9a8a-787610fda412	uid:collect|2013-01-29T18:00:38.316+0000	2013-04-05 19:43:01	NULL	2013-04-05 19:43:01	NULL	NULL	1	2013-04-05 19:43:01	2013-04-05 19:43:01	1272	Yes	uuid:9b458f41-60ba-47ce-9a8a-787610fda412	Present	NULL	NULL	55	5	ep	Male	NULL	No
uuid:c4bf3b47-b36c-4708-b658-a5661b654554	uid:collect|2013-01-29T18:00:38.316+0000	2013-04-05 19:43:02	NULL	2013-04-05 19:43:02	NULL	NULL	1	2013-04-05 19:43:02	2013-04-05 19:43:02	1272	Yes	uuid:c4bf3b47-b36c-4708-b658-a5661b654554	Present	NULL	NULL	30	5	tp	Female	NULL	No
uuid:93b7dfef-5822-4e61-aaee-61cdff95fcbd	uid:collect|2013-01-29T18:00:38.316+0000	2013-04-05 19:43:02	NULL	2013-04-05 19:43:02	NULL	NULL	1	2013-04-05 19:43:02	2013-04-05 19:43:02	1272	Yes	uuid:93b7dfef-5822-4e61-aaee-61cdff95fcbd	Present	NULL	NULL	20	5	rb	Female	NULL	No
uuid:b17aee6a-8205-468a-be98-d4902e774043	uid:collect|2013-01-29T18:00:38.316+0000	2013-04-05 19:43:03	NULL	2013-04-05 19:43:03	NULL	NULL	1	2013-04-05 19:43:03	2013-04-05 19:43:03	1272	Yes	uuid:b17aee6a-8205-468a-be98-d4902e774043	Present	NULL	NULL	9	5	kc	Female	NULL	No
uuid:8b36ecf3-0075-42bf-818c-791985b26052	uid:collect|2013-01-29T18:00:38.316+0000	2013-04-05 19:43:04	NULL	2013-04-05 19:43:04	NULL	NULL	1	2013-04-05 19:43:04	2013-04-05 19:43:04	1272	Yes	uuid:8b36ecf3-0075-42bf-818c-791985b26052	out_notback_tomorrow	NULL	NULL	25	5	ep	Male	NULL	Yes
uuid:e1f13438-0b63-4d59-b036-b06d5dbb1fda	uid:collect|2013-01-29T18:00:38.316+0000	2013-04-05 19:43:05	NULL	2013-04-05 19:43:05	NULL	NULL	1	2013-04-05 19:43:05	2013-04-05 19:43:05	1272	No	uuid:e1f13438-0b63-4d59-b036-b06d5dbb1fda	other	NULL	NULL	1	5	kc	Male	NULL	Yes
uuid:302f54de-6f09-4441-aa8b-58b884426488	uid:collect|2013-01-29T18:00:38.316+0000	2013-04-05 19:43:11	NULL	2013-04-05 19:43:11	NULL	NULL	1	2013-04-05 19:43:11	2013-04-05 19:43:11	1273	Yes	uuid:302f54de-6f09-4441-aa8b-58b884426488	Present	NULL	NULL	20	5	oj	Female	NULL	No
uuid:d664f1d1-ffbf-4e89-bb1c-e01745112f9a	uid:collect|2013-01-29T18:00:38.316+0000	2013-04-05 19:43:12	NULL	2013-04-05 19:43:12	NULL	NULL	1	2013-04-05 19:43:12	2013-04-05 19:43:12	1273	Yes	uuid:d664f1d1-ffbf-4e89-bb1c-e01745112f9a	Present	li ta renmen gen yon dispanse nan zon nan	NULL	42	5	aj	Female	NULL	No
uuid:35fefd16-b80f-4d01-9df1-efe3a469ee2b	uid:collect|2013-01-29T18:00:38.316+0000	2013-04-05 19:43:12	NULL	2013-04-05 19:43:12	NULL	NULL	1	2013-04-05 19:43:12	2013-04-05 19:43:12	1273	Yes	uuid:35fefd16-b80f-4d01-9df1-efe3a469ee2b	out_back_tomorrow	NULL	NULL	44	5	fj	Male	NULL	Yes
uuid:60053f48-7ad9-41d1-9740-0fb3ae7102c5	uid:collect|2013-01-29T18:00:38.316+0000	2013-04-05 19:43:13	NULL	2013-04-05 19:43:13	NULL	NULL	1	2013-04-05 19:43:13	2013-04-05 19:43:13	1273	Yes	uuid:60053f48-7ad9-41d1-9740-0fb3ae7102c5	Present	NULL	NULL	10	5	fj	Male	NULL	No
uuid:79531de5-0bb8-41e2-8038-68dcf0ec0431	uid:collect|2013-01-29T18:00:38.316+0000	2013-04-05 19:43:14	NULL	2013-04-05 19:43:14	NULL	NULL	1	2013-04-05 19:43:14	2013-04-05 19:43:14	1273	Yes	uuid:79531de5-0bb8-41e2-8038-68dcf0ec0431	out_notback_tomorrow	NULL	NULL	16	5	lj	Female	NULL	Yes
uuid:6726886b-1ce6-4474-a5bc-d96c49dad22d	uid:collect|2013-01-29T18:00:38.316+0000	2013-04-05 19:43:15	NULL	2013-04-05 19:43:15	NULL	NULL	1	2013-04-05 19:43:15	2013-04-05 19:43:15	1273	Yes	uuid:6726886b-1ce6-4474-a5bc-d96c49dad22d	not_member	NULL	NULL	13	5	fj	Female	NULL	Yes
uuid:2791f1f5-62ae-4b00-8e32-b9f5d30da470	uid:collect|2013-01-29T18:00:38.316+0000	2013-04-05 19:43:19	NULL	2013-04-05 19:43:19	NULL	NULL	1	2013-04-05 19:43:19	2013-04-05 19:43:19	1274	Yes	uuid:2791f1f5-62ae-4b00-8e32-b9f5d30da470	Present	NULL	NULL	25	5	tc	Female	NULL	No
uuid:440ef4dc-169d-443c-93ad-f4b51e3cbdb0	uid:collect|2013-01-29T18:00:38.316+0000	2013-04-05 19:43:19	NULL	2013-04-05 19:43:19	NULL	NULL	1	2013-04-05 19:43:19	2013-04-05 19:43:19	1274	Dont_know	uuid:440ef4dc-169d-443c-93ad-f4b51e3cbdb0	out_back_tomorrow	NULL	NULL	30	5	kp	Male	NULL	Yes
uuid:df7d7a02-4f97-49fe-b8ad-78c76ffaa8a2	uid:collect|2013-01-29T18:00:38.316+0000	2013-04-05 19:43:20	NULL	2013-04-05 19:43:20	NULL	NULL	1	2013-04-05 19:43:20	2013-04-05 19:43:20	1274	Dont_know	uuid:df7d7a02-4f97-49fe-b8ad-78c76ffaa8a2	out_back_tomorrow	NULL	NULL	16	5	jc	Male	NULL	Yes
uuid:b2d47685-6273-417f-af04-21fb1047c864	uid:collect|2013-01-29T18:00:38.316+0000	2013-04-05 19:43:20	NULL	2013-04-05 19:43:20	NULL	NULL	1	2013-04-05 19:43:20	2013-04-05 19:43:20	1274	Yes	uuid:b2d47685-6273-417f-af04-21fb1047c864	out_back_tomorrow	NULL	NULL	15	5	wc	Male	NULL	Yes
uuid:f1796385-ab2f-4b40-b962-67daf1b5cd0b	uid:collect|2013-01-29T18:00:38.316+0000	2013-04-05 19:43:21	NULL	2013-04-05 19:43:21	NULL	NULL	1	2013-04-05 19:43:21	2013-04-05 19:43:21	1274	Yes	uuid:f1796385-ab2f-4b40-b962-67daf1b5cd0b	Present	NULL	NULL	5	5	dp	Male	NULL	Yes
uuid:b451bfb4-cbce-4d78-8942-1540b9022d86	uid:collect|2013-01-29T18:00:38.316+0000	2013-04-05 19:43:23	NULL	2013-04-05 19:43:23	NULL	NULL	1	2013-04-05 19:43:23	2013-04-05 19:43:23	1275	Yes	uuid:b451bfb4-cbce-4d78-8942-1540b9022d86	Present	NULL	NULL	68	5	dj	Male	NULL	No
uuid:4c170519-1395-403a-8c3d-08a6c4436c8b	uid:collect|2013-01-29T18:00:38.316+0000	2013-04-05 19:43:23	NULL	2013-04-05 19:43:23	NULL	NULL	1	2013-04-05 19:43:23	2013-04-05 19:43:23	1275	Yes	uuid:4c170519-1395-403a-8c3d-08a6c4436c8b	out_back_tomorrow	NULL	NULL	70	5	mp	Female	NULL	Yes
uuid:70b67392-7e65-46a7-807d-8a9d7d602819	uid:collect|2013-01-29T18:00:38.316+0000	2013-04-05 19:43:25	NULL	2013-04-05 19:43:25	NULL	NULL	1	2013-04-05 19:43:25	2013-04-05 19:43:25	1276	Yes	uuid:70b67392-7e65-46a7-807d-8a9d7d602819	Present	NULL	NULL	54	5	mo	Male	NULL	No
uuid:54b38f7e-ae06-4efe-ade6-65948179e555	uid:collect|2013-01-29T18:00:38.316+0000	2013-04-05 19:43:26	NULL	2013-04-05 19:43:26	NULL	NULL	1	2013-04-05 19:43:26	2013-04-05 19:43:26	1276	Yes	uuid:54b38f7e-ae06-4efe-ade6-65948179e555	Present	NULL	NULL	12	5	dm	Male	NULL	No
uuid:d070d76f-53e0-4807-8f12-60b35466fd26	uid:collect|2013-01-29T18:00:38.316+0000	2013-04-05 19:43:26	NULL	2013-04-05 19:43:26	NULL	NULL	1	2013-04-05 19:43:26	2013-04-05 19:43:26	1276	Yes	uuid:d070d76f-53e0-4807-8f12-60b35466fd26	Present	NULL	NULL	10	5	mm	Female	NULL	No
uuid:73397567-5967-47a4-bc8d-816e7a5860c9	uid:collect|2013-01-29T18:00:38.316+0000	2013-04-05 19:43:27	NULL	2013-04-05 19:43:27	NULL	NULL	1	2013-04-05 19:43:27	2013-04-05 19:43:27	1277	Yes	uuid:73397567-5967-47a4-bc8d-816e7a5860c9	Present	NULL	NULL	30	5	sp	Female	NULL	No
uuid:0906fdfc-e2d6-45b5-815c-52f9a19993e4	uid:collect|2013-01-29T18:00:38.316+0000	2013-04-05 19:43:28	NULL	2013-04-05 19:43:28	NULL	NULL	1	2013-04-05 19:43:28	2013-04-05 19:43:28	1277	Not_present	uuid:0906fdfc-e2d6-45b5-815c-52f9a19993e4	Present	NULL	NULL	30	5	kg	Male	NULL	No
uuid:cf4bc116-80c5-4725-8575-426f9683d468	uid:collect|2013-01-29T18:00:38.316+0000	2013-04-05 19:43:30	NULL	2013-04-05 19:43:30	NULL	NULL	1	2013-04-05 19:43:30	2013-04-05 19:43:30	1278	Yes	uuid:cf4bc116-80c5-4725-8575-426f9683d468	Present	NULL	NULL	40	5	sz	Female	NULL	No
uuid:fa8a9106-ac01-4f45-941e-704916e6be87	uid:collect|2013-01-29T18:00:38.316+0000	2013-04-05 19:43:31	NULL	2013-04-05 19:43:31	NULL	NULL	1	2013-04-05 19:43:31	2013-04-05 19:43:31	1278	Yes	uuid:fa8a9106-ac01-4f45-941e-704916e6be87	Present	NULL	NULL	28	5	ws	Male	NULL	No
uuid:1a9baba4-c323-4a89-a733-c6c831e33808	uid:collect|2013-01-29T18:00:38.316+0000	2013-04-05 19:43:34	NULL	2013-04-05 19:43:34	NULL	NULL	1	2013-04-05 19:43:34	2013-04-05 19:43:34	1279	Yes	uuid:1a9baba4-c323-4a89-a733-c6c831e33808	Present	NULL	NULL	30	5	lf	Female	NULL	No
uuid:325974ed-f341-404c-a360-5080c0b8bd74	uid:collect|2013-01-29T18:00:38.316+0000	2013-04-05 19:43:34	NULL	2013-04-05 19:43:34	NULL	NULL	1	2013-04-05 19:43:34	2013-04-05 19:43:34	1279	Yes	uuid:325974ed-f341-404c-a360-5080c0b8bd74	Present	NULL	NULL	54	5	ag	Male	NULL	No
uuid:70b68c18-6980-4eb6-baf7-b77ca47b367c	uid:collect|2013-01-29T18:00:38.316+0000	2013-04-05 19:43:35	NULL	2013-04-05 19:43:35	NULL	NULL	1	2013-04-05 19:43:35	2013-04-05 19:43:35	1279	Yes	uuid:70b68c18-6980-4eb6-baf7-b77ca47b367c	Present	NULL	NULL	50	5	fk	Female	NULL	No
uuid:fd57e709-9b08-453e-86a2-40f5853bc6ae	uid:collect|2013-01-29T18:00:38.316+0000	2013-04-05 19:43:37	NULL	2013-04-05 19:43:37	NULL	NULL	1	2013-04-05 19:43:37	2013-04-05 19:43:37	1280	Yes	uuid:fd57e709-9b08-453e-86a2-40f5853bc6ae	Present	NULL	NULL	44	5	ma	Male	NULL	No
uuid:463c0dcd-4a66-4146-b7be-de7b997c6199	uid:collect|2013-01-29T18:00:38.316+0000	2013-04-05 19:43:38	NULL	2013-04-05 19:43:38	NULL	NULL	1	2013-04-05 19:43:38	2013-04-05 19:43:38	1280	Yes	uuid:463c0dcd-4a66-4146-b7be-de7b997c6199	Present	NULL	NULL	40	5	gt	Female	NULL	No
uuid:b4377305-a05d-4c36-983d-34a5b1746bce	uid:collect|2013-01-29T18:00:38.316+0000	2013-04-05 19:43:38	NULL	2013-04-05 19:43:38	NULL	NULL	1	2013-04-05 19:43:38	2013-04-05 19:43:38	1280	Yes	uuid:b4377305-a05d-4c36-983d-34a5b1746bce	Present	NULL	NULL	14	5	mg	Male	NULL	No
uuid:e3e5409e-449f-4165-bc6d-ee1cf302a041	uid:collect|2013-01-29T18:00:38.316+0000	2013-04-05 19:43:39	NULL	2013-04-05 19:43:39	NULL	NULL	1	2013-04-05 19:43:39	2013-04-05 19:43:39	1280	Yes	uuid:e3e5409e-449f-4165-bc6d-ee1cf302a041	Present	NULL	NULL	16	5	bg	Male	NULL	No
uuid:8de532e0-52d5-40cc-bef5-758f349c6fce	uid:collect|2013-01-29T18:00:38.316+0000	2013-04-05 19:43:42	NULL	2013-04-05 19:43:42	NULL	NULL	1	2013-04-05 19:43:42	2013-04-05 19:43:42	1282	Yes	uuid:8de532e0-52d5-40cc-bef5-758f349c6fce	Present	NULL	NULL	28	5	ae	Female	NULL	No
uuid:46c5b691-dc59-4518-b1b1-7fa9e0bf849d	uid:collect|2013-01-29T18:00:38.316+0000	2013-04-05 19:43:42	NULL	2013-04-05 19:43:42	NULL	NULL	1	2013-04-05 19:43:42	2013-04-05 19:43:42	1282	Yes	uuid:46c5b691-dc59-4518-b1b1-7fa9e0bf849d	Present	NULL	NULL	17	5	cj	Female	NULL	No
uuid:8f0adc8e-13e6-4a96-8c22-dbce1922daea	uid:collect|2013-01-29T18:00:38.316+0000	2013-04-05 19:43:44	NULL	2013-04-05 19:43:44	NULL	NULL	1	2013-04-05 19:43:44	2013-04-05 19:43:44	1283	Yes	uuid:8f0adc8e-13e6-4a96-8c22-dbce1922daea	Present	NULL	NULL	34	5	na	Male	NULL	No
uuid:0ad02949-d003-499e-a2fa-354076a00127	uid:collect|2013-01-29T18:00:38.316+0000	2013-04-05 19:43:46	NULL	2013-04-05 19:43:46	NULL	NULL	1	2013-04-05 19:43:46	2013-04-05 19:43:46	1296	Yes	uuid:0ad02949-d003-499e-a2fa-354076a00127	Present	pa la al la vil madan m ni ki reponn pou li	NULL	35	5	je	Male	NULL	Yes
uuid:6b4f36f2-f8a6-404c-9fb1-5bbc0fef3fee	uid:collect|2013-01-29T18:00:38.316+0000	2013-04-05 19:43:47	NULL	2013-04-05 19:43:47	NULL	NULL	1	2013-04-05 19:43:47	2013-04-05 19:43:47	1296	Yes	uuid:6b4f36f2-f8a6-404c-9fb1-5bbc0fef3fee	Present	NULL	NULL	30	5	ir	Female	NULL	No
uuid:f57be4e9-346b-473e-8136-7347eda67a2f	uid:collect|2013-01-29T18:00:38.316+0000	2013-04-05 19:43:48	NULL	2013-04-05 19:43:48	NULL	NULL	1	2013-04-05 19:43:48	2013-04-05 19:43:48	1296	Yes	uuid:f57be4e9-346b-473e-8136-7347eda67a2f	Present	NULL	NULL	11	5	fe	Female	NULL	No
uuid:ac41afce-abd0-45a8-8dbc-5c934a5d80b7	uid:collect|2013-01-29T18:00:38.316+0000	2013-04-05 19:43:49	NULL	2013-04-05 19:43:49	NULL	NULL	1	2013-04-05 19:43:49	2013-04-05 19:43:49	1296	Yes	uuid:ac41afce-abd0-45a8-8dbc-5c934a5d80b7	Present	manman li ki reponn pou li an presans li.	NULL	9	5	me	Female	NULL	Yes
uuid:f0b2307c-0466-443e-9ead-ba4e160e9292	uid:collect|2013-01-29T18:00:38.316+0000	2013-04-05 19:43:49	NULL	2013-04-05 19:43:49	NULL	NULL	1	2013-04-05 19:43:49	2013-04-05 19:43:49	1296	Yes	uuid:f0b2307c-0466-443e-9ead-ba4e160e9292	Present	NULL	NULL	5	5	ce	Male	NULL	Yes
uuid:bfc103e2-c083-4ed0-8a65-274571f09305	uid:collect|2013-01-29T18:00:38.316+0000	2013-04-05 19:43:51	NULL	2013-04-05 19:43:51	NULL	NULL	1	2013-04-05 19:43:51	2013-04-05 19:43:51	1297	Yes	uuid:bfc103e2-c083-4ed0-8a65-274571f09305	Present	NULL	NULL	50	5	ar	Male	NULL	No
uuid:f5a4e004-05a0-4293-8855-b1053f41400f	uid:collect|2013-01-29T18:00:38.316+0000	2013-04-05 19:43:52	NULL	2013-04-05 19:43:52	NULL	NULL	1	2013-04-05 19:43:52	2013-04-05 19:43:52	1297	Yes	uuid:f5a4e004-05a0-4293-8855-b1053f41400f	Present	NULL	NULL	50	5	jt	Female	NULL	No
uuid:9397fb19-268f-4b4e-807c-df2a9540c885	uid:collect|2013-01-29T18:00:38.316+0000	2013-04-05 19:43:53	NULL	2013-04-05 19:43:53	NULL	NULL	1	2013-04-05 19:43:53	2013-04-05 19:43:53	1297	Yes	uuid:9397fb19-268f-4b4e-807c-df2a9540c885	out_notback_tomorrow	NULL	NULL	22	5	nr	Female	NULL	Yes
uuid:6e0e3fcf-b3ca-41b1-817b-017c00bc3447	uid:collect|2013-01-29T18:00:38.316+0000	2013-04-05 19:43:53	NULL	2013-04-05 19:43:53	NULL	NULL	1	2013-04-05 19:43:53	2013-04-05 19:43:53	1297	Yes	uuid:6e0e3fcf-b3ca-41b1-817b-017c00bc3447	out_notback_tomorrow	NULL	NULL	18	5	sr	Male	NULL	Yes
uuid:5345f3bc-8835-487f-b4f0-70f2985c0ef9	uid:collect|2013-01-29T18:00:38.316+0000	2013-04-05 19:43:54	NULL	2013-04-05 19:43:54	NULL	NULL	1	2013-04-05 19:43:54	2013-04-05 19:43:54	1297	Yes	uuid:5345f3bc-8835-487f-b4f0-70f2985c0ef9	Present	NULL	NULL	12	5	jr	Female	NULL	No
uuid:014d2a16-7346-49d5-a87e-533aee932472	uid:collect|2013-01-29T18:00:38.316+0000	2013-04-05 19:43:54	NULL	2013-04-05 19:43:54	NULL	NULL	1	2013-04-05 19:43:54	2013-04-05 19:43:54	1297	Yes	uuid:014d2a16-7346-49d5-a87e-533aee932472	Present	NULL	NULL	10	5	ir	Female	NULL	No
uuid:37c2ff69-6dce-4722-8015-4b41ed8fd520	uid:collect|2013-01-29T18:00:38.316+0000	2013-04-05 19:43:56	NULL	2013-04-05 19:43:56	NULL	NULL	1	2013-04-05 19:43:56	2013-04-05 19:43:56	1298	Yes	uuid:37c2ff69-6dce-4722-8015-4b41ed8fd520	out_back_tomorrow	NULL	NULL	59	5	mg	Female	NULL	Yes
uuid:5cd005ec-0f8c-4aa1-aec7-3feea05e7a3e	uid:collect|2013-01-29T18:00:38.316+0000	2013-04-05 19:43:57	NULL	2013-04-05 19:43:57	NULL	NULL	1	2013-04-05 19:43:57	2013-04-05 19:43:57	1298	Yes	uuid:5cd005ec-0f8c-4aa1-aec7-3feea05e7a3e	out_back_tomorrow	pa la	NULL	70	5	mt	Male	NULL	Yes
uuid:3d4baaed-5a8c-4b5a-86df-ba3372f094ca	uid:collect|2013-01-29T18:00:38.316+0000	2013-04-05 19:43:57	NULL	2013-04-05 19:43:57	NULL	NULL	1	2013-04-05 19:43:57	2013-04-05 19:43:57	1298	Not_present	uuid:3d4baaed-5a8c-4b5a-86df-ba3372f094ca	Present	NULL	NULL	21	5	mc	Female	NULL	No
uuid:bfadcff6-d216-4d18-9d56-635659caf2d0	uid:collect|2013-01-29T18:00:38.316+0000	2013-04-05 19:43:59	NULL	2013-04-05 19:43:59	NULL	NULL	1	2013-04-05 19:43:59	2013-04-05 19:43:59	1299	Yes	uuid:bfadcff6-d216-4d18-9d56-635659caf2d0	Present	NULL	NULL	32	5	dc	Male	NULL	No
uuid:f75878cc-54f7-4123-aab8-0b0fdcdd011d	uid:collect|2013-01-29T18:00:38.316+0000	2013-04-05 19:44:00	NULL	2013-04-05 19:44:00	NULL	NULL	1	2013-04-05 19:44:00	2013-04-05 19:44:00	1299	Yes	uuid:f75878cc-54f7-4123-aab8-0b0fdcdd011d	out_notback_tomorrow	NULL	NULL	29	5	er	Female	NULL	Yes
uuid:76ab5b79-0134-455c-877a-a91c752a7117	uid:collect|2013-01-29T18:00:38.316+0000	2013-04-05 19:44:00	NULL	2013-04-05 19:44:00	NULL	NULL	1	2013-04-05 19:44:00	2013-04-05 19:44:00	1299	Yes	uuid:76ab5b79-0134-455c-877a-a91c752a7117	Present	NULL	NULL	11	5	ws	Male	NULL	No
uuid:7c84e28c-4459-4cfd-a242-2e4746b9d67f	uid:collect|2013-01-29T18:00:38.316+0000	2013-04-05 19:44:01	NULL	2013-04-05 19:44:01	NULL	NULL	1	2013-04-05 19:44:01	2013-04-05 19:44:01	1299	Yes	uuid:7c84e28c-4459-4cfd-a242-2e4746b9d67f	other	papa li ki reponn pou li	NULL	5	5	jc	Male	NULL	Yes
uuid:d2066196-104e-436a-94ff-6b7712f1f2fb	uid:collect|2013-01-29T18:00:38.316+0000	2013-04-05 19:44:02	NULL	2013-04-05 19:44:02	NULL	NULL	1	2013-04-05 19:44:02	2013-04-05 19:44:02	1299	No	uuid:d2066196-104e-436a-94ff-6b7712f1f2fb	other	papa li ki reponn pou li	NULL	3	5	jc	Male	NULL	Yes
uuid:c35875db-21d3-4d98-80a5-3d3fd59a4c74	uid:collect|2013-01-29T18:00:38.316+0000	2013-04-05 19:44:04	NULL	2013-04-05 19:44:04	NULL	NULL	1	2013-04-05 19:44:04	2013-04-05 19:44:04	1300	Yes	uuid:c35875db-21d3-4d98-80a5-3d3fd59a4c74	Present	NULL	NULL	33	5	lj	Female	NULL	No
uuid:24b7ee36-12b1-4cf2-85c9-f3b3a02e9c0e	uid:collect|2013-01-29T18:00:38.316+0000	2013-04-05 19:44:04	NULL	2013-04-05 19:44:04	NULL	NULL	1	2013-04-05 19:44:04	2013-04-05 19:44:04	1300	Yes	uuid:24b7ee36-12b1-4cf2-85c9-f3b3a02e9c0e	Present	NULL	NULL	75	5	lp	Female	NULL	No
uuid:15694ff6-c971-4260-b896-38146f75c04e	uid:collect|2013-01-29T18:00:38.316+0000	2013-04-05 19:44:05	NULL	2013-04-05 19:44:05	NULL	NULL	1	2013-04-05 19:44:05	2013-04-05 19:44:05	1300	Yes	uuid:15694ff6-c971-4260-b896-38146f75c04e	Present	NULL	NULL	80	5	dr	Male	NULL	No
uuid:077c3dd0-116e-4576-a01b-c25e041666a3	uid:collect|2013-01-29T18:00:38.316+0000	2013-04-05 19:44:05	NULL	2013-04-05 19:44:05	NULL	NULL	1	2013-04-05 19:44:05	2013-04-05 19:44:05	1300	Yes	uuid:077c3dd0-116e-4576-a01b-c25e041666a3	Present	NULL	NULL	10	5	dg	Male	NULL	No
uuid:4a3cd1fd-89ff-4ffc-a1b7-b0f064d2a932	uid:collect|2013-01-29T18:00:38.316+0000	2013-04-05 19:44:06	NULL	2013-04-05 19:44:06	NULL	NULL	1	2013-04-05 19:44:06	2013-04-05 19:44:06	1300	Yes	uuid:4a3cd1fd-89ff-4ffc-a1b7-b0f064d2a932	Present	manman li ki pale pou li.	NULL	9	5	bg	Female	NULL	Yes
uuid:da94e39e-e93f-4fcb-a127-34db6f353df7	uid:collect|2013-01-29T18:00:38.316+0000	2013-04-05 19:44:09	NULL	2013-04-05 19:44:09	NULL	NULL	1	2013-04-05 19:44:09	2013-04-05 19:44:09	1301	Yes	uuid:da94e39e-e93f-4fcb-a127-34db6f353df7	Present	NULL	NULL	60	5	im	Female	NULL	No
uuid:214559ca-5185-4595-9647-e1c29f18ce06	uid:collect|2013-01-29T18:00:38.316+0000	2013-04-05 19:44:10	NULL	2013-04-05 19:44:10	NULL	NULL	1	2013-04-05 19:44:10	2013-04-05 19:44:10	1301	Yes	uuid:214559ca-5185-4595-9647-e1c29f18ce06	out_back_tomorrow	pa la madanm ni ki reponn pou li.	NULL	65	5	nl	Male	NULL	Yes
uuid:980a0a5a-727d-4312-8944-c6e8cd45d39f	uid:collect|2013-01-29T18:00:38.316+0000	2013-04-05 19:44:13	NULL	2013-04-05 19:44:13	NULL	NULL	1	2013-04-05 19:44:13	2013-04-05 19:44:13	1304	Yes	uuid:980a0a5a-727d-4312-8944-c6e8cd45d39f	Present	NULL	NULL	38	5	rr	Female	NULL	No
uuid:b1e7cdbc-53cd-4cf8-b4a0-8f76d7c543d3	uid:collect|2013-01-29T18:00:38.316+0000	2013-04-05 19:44:13	NULL	2013-04-05 19:44:13	NULL	NULL	1	2013-04-05 19:44:13	2013-04-05 19:44:13	1304	Yes	uuid:b1e7cdbc-53cd-4cf8-b4a0-8f76d7c543d3	Present	NULL	NULL	10	5	md	Female	NULL	No
uuid:5ebae200-9dac-46b1-92ae-c71a2438e77d	uid:collect|2013-01-29T18:00:38.316+0000	2013-04-05 19:44:14	NULL	2013-04-05 19:44:14	NULL	NULL	1	2013-04-05 19:44:14	2013-04-05 19:44:14	1304	Yes	uuid:5ebae200-9dac-46b1-92ae-c71a2438e77d	Present	manman li ki reponn pou li	NULL	8	5	ws	Male	NULL	Yes
uuid:d8a4f2d6-4ec1-40f9-8888-538f0107db60	uid:collect|2013-01-29T18:00:38.316+0000	2013-04-05 19:44:15	NULL	2013-04-05 19:44:15	NULL	NULL	1	2013-04-05 19:44:15	2013-04-05 19:44:15	1305	Yes	uuid:d8a4f2d6-4ec1-40f9-8888-538f0107db60	Present	NULL	NULL	43	5	pj	Male	NULL	No
uuid:77878968-7834-479f-9354-692177cfbced	uid:collect|2013-01-29T18:00:38.316+0000	2013-04-05 19:44:16	NULL	2013-04-05 19:44:16	NULL	NULL	1	2013-04-05 19:44:16	2013-04-05 19:44:16	1305	Yes	uuid:77878968-7834-479f-9354-692177cfbced	out_back_tomorrow	NULL	NULL	31	5	dv	Female	NULL	Yes
uuid:1a79bcb3-116e-4de9-848b-bcae7fb1177d	uid:collect|2013-01-29T18:00:38.316+0000	2013-04-05 19:44:16	NULL	2013-04-05 19:44:16	NULL	NULL	1	2013-04-05 19:44:16	2013-04-05 19:44:16	1305	Yes	uuid:1a79bcb3-116e-4de9-848b-bcae7fb1177d	Present	NULL	NULL	12	5	pj	Male	NULL	No
uuid:c49798b7-6323-47cb-a68d-596a7eadbb44	uid:collect|2013-01-29T18:00:38.316+0000	2013-04-05 19:44:18	NULL	2013-04-05 19:44:18	NULL	NULL	1	2013-04-05 19:44:18	2013-04-05 19:44:18	1305	Yes	uuid:c49798b7-6323-47cb-a68d-596a7eadbb44	Present	NULL	NULL	10	5	pg	Female	NULL	No
uuid:cd3c9fd8-0266-489d-8105-cf1c703b3d02	uid:collect|2013-01-29T18:00:38.316+0000	2013-04-05 19:44:19	NULL	2013-04-05 19:44:19	NULL	NULL	1	2013-04-05 19:44:19	2013-04-05 19:44:19	1305	Yes	uuid:cd3c9fd8-0266-489d-8105-cf1c703b3d02	Present	papa li ki reponn pou li.	NULL	9	5	pb	Male	NULL	Yes
uuid:e859d558-001d-4899-8074-e3ad6f0b5a78	uid:collect|2013-01-29T18:00:38.316+0000	2013-04-05 19:44:21	NULL	2013-04-05 19:44:21	NULL	NULL	1	2013-04-05 19:44:21	2013-04-05 19:44:21	1306	Yes	uuid:e859d558-001d-4899-8074-e3ad6f0b5a78	Present	NULL	NULL	34	5	il	Female	NULL	No
uuid:b73b29a9-bb46-44d9-ad5d-1efd1a8ade10	uid:collect|2013-01-29T18:00:38.316+0000	2013-04-05 19:44:21	NULL	2013-04-05 19:44:21	NULL	NULL	1	2013-04-05 19:44:21	2013-04-05 19:44:21	1306	Yes	uuid:b73b29a9-bb46-44d9-ad5d-1efd1a8ade10	Present	NULL	NULL	39	5	bd	Male	NULL	No
uuid:186dbc12-1554-4681-bfa1-c92d13453cad	uid:collect|2013-01-29T18:00:38.316+0000	2013-04-05 19:44:22	NULL	2013-04-05 19:44:22	NULL	NULL	1	2013-04-05 19:44:22	2013-04-05 19:44:22	1306	Yes	uuid:186dbc12-1554-4681-bfa1-c92d13453cad	Present	NULL	NULL	12	5	bd	Male	NULL	No
uuid:e6779fb8-71ca-478c-9212-adf62a23a56d	uid:collect|2013-01-29T18:00:38.316+0000	2013-04-05 19:44:23	NULL	2013-04-05 19:44:23	NULL	NULL	1	2013-04-05 19:44:23	2013-04-05 19:44:23	1306	Yes	uuid:e6779fb8-71ca-478c-9212-adf62a23a56d	Present	NULL	NULL	11	5	gb	Male	NULL	No
uuid:767cf4a5-1fd5-4001-b646-11bad81f4a73	uid:collect|2013-01-29T18:00:38.316+0000	2013-04-05 19:44:23	NULL	2013-04-05 19:44:23	NULL	NULL	1	2013-04-05 19:44:23	2013-04-05 19:44:23	1306	Yes	uuid:767cf4a5-1fd5-4001-b646-11bad81f4a73	Present	NULL	NULL	9	5	rb	Female	NULL	Yes
uuid:8d466ffc-702f-430c-b0e5-478b49e21552	uid:collect|2013-01-29T18:00:38.316+0000	2013-04-05 19:44:24	NULL	2013-04-05 19:44:24	NULL	NULL	1	2013-04-05 19:44:24	2013-04-05 19:44:24	1306	Yes	uuid:8d466ffc-702f-430c-b0e5-478b49e21552	Present	NULL	NULL	6	5	db	Female	NULL	Yes
uuid:e149140b-8a13-4e02-8d52-e0ee8bd26ec9	uid:collect|2013-01-29T18:00:38.316+0000	2013-04-05 19:44:24	NULL	2013-04-05 19:44:24	NULL	NULL	1	2013-04-05 19:44:24	2013-04-05 19:44:24	1306	Yes	uuid:e149140b-8a13-4e02-8d52-e0ee8bd26ec9	Present	NULL	NULL	8	5	fb	Female	NULL	Yes
uuid:376639c3-4a23-4145-a8c4-8e15da911c6f	uid:collect|2013-01-29T18:00:38.316+0000	2013-04-05 19:44:28	NULL	2013-04-05 19:44:28	NULL	NULL	1	2013-04-05 19:44:28	2013-04-05 19:44:28	1308	Yes	uuid:376639c3-4a23-4145-a8c4-8e15da911c6f	Present	NULL	NULL	35	5	oj	Male	NULL	No
uuid:c08ed88c-363b-462e-9867-712fe9366c51	uid:collect|2013-01-29T18:00:38.316+0000	2013-04-05 19:44:29	NULL	2013-04-05 19:44:29	NULL	NULL	1	2013-04-05 19:44:29	2013-04-05 19:44:29	1308	Yes	uuid:c08ed88c-363b-462e-9867-712fe9366c51	other	al nan mache	NULL	27	5	ik	Female	NULL	Yes
uuid:44e66737-cf8e-4e9b-a8da-6a585237a3f0	uid:collect|2013-01-29T18:00:38.316+0000	2013-04-05 19:44:30	NULL	2013-04-05 19:44:30	NULL	NULL	1	2013-04-05 19:44:30	2013-04-05 19:44:30	1308	Yes	uuid:44e66737-cf8e-4e9b-a8da-6a585237a3f0	Present	NULL	NULL	9	5	cj	Female	NULL	Yes
uuid:67ae1c0a-8d00-4f8d-9f2a-0896438c44cc	uid:collect|2013-01-29T18:00:38.316+0000	2013-04-05 19:44:30	NULL	2013-04-05 19:44:30	NULL	NULL	1	2013-04-05 19:44:30	2013-04-05 19:44:30	1308	Yes	uuid:67ae1c0a-8d00-4f8d-9f2a-0896438c44cc	Present	NULL	NULL	9	5	wj	Male	NULL	Yes
uuid:73b337f3-ab12-40a5-99d4-53975cf8570d	uid:collect|2013-01-29T18:00:38.316+0000	2013-04-05 19:44:32	NULL	2013-04-05 19:44:32	NULL	NULL	1	2013-04-05 19:44:32	2013-04-05 19:44:32	1308	No	uuid:73b337f3-ab12-40a5-99d4-53975cf8570d	Present	li pot ko gen laj	NULL	2	5	lj	Male	NULL	Yes
uuid:0bb75381-b780-49ae-ae5b-d74b311c857b	uid:collect|2013-01-29T18:00:38.316+0000	2013-04-05 19:44:33	NULL	2013-04-05 19:44:33	NULL	NULL	1	2013-04-05 19:44:33	2013-04-05 19:44:33	1309	Yes	uuid:0bb75381-b780-49ae-ae5b-d74b311c857b	Present	NULL	NULL	25	5	cd	Male	NULL	No
uuid:0d61b8b9-cf9c-42ff-85c4-76917c806f15	uid:collect|2013-01-29T18:00:38.316+0000	2013-04-05 19:44:34	NULL	2013-04-05 19:44:34	NULL	NULL	1	2013-04-05 19:44:34	2013-04-05 19:44:34	1309	Yes	uuid:0d61b8b9-cf9c-42ff-85c4-76917c806f15	out_back_tomorrow	NULL	NULL	50	5	ed	Male	NULL	Yes
uuid:1c008235-15c1-4e59-ab8f-f5b231bcb79d	uid:collect|2013-01-29T18:00:38.316+0000	2013-04-05 19:44:34	NULL	2013-04-05 19:44:34	NULL	NULL	1	2013-04-05 19:44:34	2013-04-05 19:44:34	1309	Yes	uuid:1c008235-15c1-4e59-ab8f-f5b231bcb79d	other	pa la al nan bouk	NULL	45	5	sr	Female	NULL	Yes
uuid:54d1dfb4-5c39-4e8d-86d2-54c39ee46e1a	uid:collect|2013-01-29T18:00:38.316+0000	2013-04-05 19:44:35	NULL	2013-04-05 19:44:35	NULL	NULL	1	2013-04-05 19:44:35	2013-04-05 19:44:35	1309	Yes	uuid:54d1dfb4-5c39-4e8d-86d2-54c39ee46e1a	out_back_tomorrow	NULL	NULL	20	5	dd	Male	NULL	Yes
uuid:0d712fce-2bdb-42d8-98ad-e81d2dc84d27	uid:collect|2013-01-29T18:00:38.316+0000	2013-04-05 19:44:35	NULL	2013-04-05 19:44:35	NULL	NULL	1	2013-04-05 19:44:35	2013-04-05 19:44:35	1309	Yes	uuid:0d712fce-2bdb-42d8-98ad-e81d2dc84d27	out_back_tomorrow	NULL	NULL	12	5	dd	Female	NULL	Yes
uuid:54fb3209-497c-4019-8b34-d7ef83b98ba3	uid:collect|2013-01-29T18:00:38.316+0000	2013-04-05 19:44:36	NULL	2013-04-05 19:44:36	NULL	NULL	1	2013-04-05 19:44:36	2013-04-05 19:44:36	1309	Yes	uuid:54fb3209-497c-4019-8b34-d7ef83b98ba3	out_notback_tomorrow	al lekol	NULL	10	5	dd	Male	NULL	Yes
uuid:541be2df-b3b8-408d-a824-06e189d7fa82	uid:collect|2013-01-29T18:00:38.316+0000	2013-04-05 19:44:37	NULL	2013-04-05 19:44:37	NULL	NULL	1	2013-04-05 19:44:37	2013-04-05 19:44:37	1309	Yes	uuid:541be2df-b3b8-408d-a824-06e189d7fa82	out_back_tomorrow	NULL	NULL	7	5	id	Male	NULL	Yes
uuid:0e98a0dc-a48a-4058-95a5-93c09e974cbe	uid:collect|2013-01-29T18:00:38.316+0000	2013-04-05 19:44:39	NULL	2013-04-05 19:44:39	NULL	NULL	1	2013-04-05 19:44:39	2013-04-05 19:44:39	1310	Yes	uuid:0e98a0dc-a48a-4058-95a5-93c09e974cbe	Present	NULL	NULL	32	5	mv	Male	NULL	No
uuid:546fa761-cd66-42dc-abdd-12d9fd7b150b	uid:collect|2013-01-29T18:00:38.316+0000	2013-04-05 19:44:40	NULL	2013-04-05 19:44:40	NULL	NULL	1	2013-04-05 19:44:40	2013-04-05 19:44:40	1310	No	uuid:546fa761-cd66-42dc-abdd-12d9fd7b150b	Present	li te ansent	NULL	28	5	er	Female	NULL	No
uuid:0c09362b-42f6-440c-8de9-d5cb85be7635	uid:collect|2013-01-29T18:00:38.316+0000	2013-04-05 19:44:40	NULL	2013-04-05 19:44:40	NULL	NULL	1	2013-04-05 19:44:40	2013-04-05 19:44:40	1310	Yes	uuid:0c09362b-42f6-440c-8de9-d5cb85be7635	Present	NULL	NULL	12	5	dv	Male	NULL	Yes
uuid:08944798-c168-4733-a37b-3f28ac26b4b6	uid:collect|2013-01-29T18:00:38.316+0000	2013-04-05 19:44:41	NULL	2013-04-05 19:44:41	NULL	NULL	1	2013-04-05 19:44:41	2013-04-05 19:44:41	1310	Yes	uuid:08944798-c168-4733-a37b-3f28ac26b4b6	Present	NULL	NULL	11	5	mv	Male	NULL	No
uuid:c0b09352-976d-4648-ab0a-e3c4f8892f9b	uid:collect|2013-01-29T18:00:38.316+0000	2013-04-05 19:44:41	NULL	2013-04-05 19:44:41	NULL	NULL	1	2013-04-05 19:44:41	2013-04-05 19:44:41	1310	Yes	uuid:c0b09352-976d-4648-ab0a-e3c4f8892f9b	Present	NULL	NULL	10	5	rv	Female	NULL	No
uuid:72a63618-57af-4ef7-accf-406c3f9e34d8	uid:collect|2013-01-29T18:00:38.316+0000	2013-04-05 19:44:46	NULL	2013-04-05 19:44:46	NULL	NULL	1	2013-04-05 19:44:46	2013-04-05 19:44:46	1312	No	uuid:72a63618-57af-4ef7-accf-406c3f9e34d8	Present	li te st domeng	NULL	30	5	bv	Male	NULL	No
uuid:4eb2df80-571e-4cad-956a-9f575a9d7b1f	uid:collect|2013-01-29T18:00:38.316+0000	2013-04-05 19:44:46	NULL	2013-04-05 19:44:46	NULL	NULL	1	2013-04-05 19:44:46	2013-04-05 19:44:46	1312	No	uuid:4eb2df80-571e-4cad-956a-9f575a9d7b1f	Present	li te st domeng	NULL	26	5	lv	Female	NULL	No
uuid:020ebf05-7b02-4ee2-af11-867ab35f5368	uid:collect|2013-01-29T18:00:38.316+0000	2013-04-05 19:44:49	NULL	2013-04-05 19:44:49	NULL	NULL	1	2013-04-05 19:44:49	2013-04-05 19:44:49	1313	Yes	uuid:020ebf05-7b02-4ee2-af11-867ab35f5368	Present	NULL	NULL	75	5	dt	Male	NULL	No
uuid:0aaf9fa6-1d9b-45d4-8173-dfa4a2809f5c	uid:collect|2013-01-29T18:00:38.316+0000	2013-04-05 19:44:49	NULL	2013-04-05 19:44:49	NULL	NULL	1	2013-04-05 19:44:49	2013-04-05 19:44:49	1313	Yes	uuid:0aaf9fa6-1d9b-45d4-8173-dfa4a2809f5c	Present	NULL	NULL	60	5	lv	Female	NULL	No
uuid:24b4cee2-e88b-427d-99cd-cd28c485d7a8	uid:collect|2013-01-29T18:00:38.316+0000	2013-04-05 19:44:50	NULL	2013-04-05 19:44:50	NULL	NULL	1	2013-04-05 19:44:50	2013-04-05 19:44:50	1313	Yes	uuid:24b4cee2-e88b-427d-99cd-cd28c485d7a8	out_back_tomorrow	NULL	NULL	25	5	bt	Male	NULL	Yes
uuid:f68dcc11-864b-4363-8df1-155e30469229	uid:collect|2013-01-29T18:00:38.316+0000	2013-04-05 19:44:51	NULL	2013-04-05 19:44:51	NULL	NULL	1	2013-04-05 19:44:51	2013-04-05 19:44:51	1313	Yes	uuid:f68dcc11-864b-4363-8df1-155e30469229	out_back_tomorrow	NULL	NULL	12	5	rj	Male	NULL	Yes
uuid:55c40a7c-d0a4-4e0e-a55c-5b0caba50e04	uid:collect|2013-01-29T18:00:38.316+0000	2013-04-05 19:44:51	NULL	2013-04-05 19:44:51	NULL	NULL	1	2013-04-05 19:44:51	2013-04-05 19:44:51	1313	Yes	uuid:55c40a7c-d0a4-4e0e-a55c-5b0caba50e04	Present	NULL	NULL	10	5	it	Male	NULL	Yes
uuid:14f9f88a-a096-44a7-8cba-a72f027422dd	uid:collect|2013-01-29T18:00:38.316+0000	2013-04-05 19:44:54	NULL	2013-04-05 19:44:54	NULL	NULL	1	2013-04-05 19:44:54	2013-04-05 19:44:54	1314	Yes	uuid:14f9f88a-a096-44a7-8cba-a72f027422dd	Present	NULL	NULL	40	5	dv	Male	NULL	No
uuid:ccebbccb-0206-4f32-87c3-a7cdf3ce97eb	uid:collect|2013-01-29T18:00:38.316+0000	2013-04-05 19:44:54	NULL	2013-04-05 19:44:54	NULL	NULL	1	2013-04-05 19:44:54	2013-04-05 19:44:54	1314	Yes	uuid:ccebbccb-0206-4f32-87c3-a7cdf3ce97eb	Present	NULL	NULL	28	5	mp	Female	NULL	No
uuid:888f6196-9f91-403d-a3a1-33d37bbb89d5	uid:collect|2013-01-29T18:00:38.316+0000	2013-04-05 19:44:55	NULL	2013-04-05 19:44:55	NULL	NULL	1	2013-04-05 19:44:55	2013-04-05 19:44:55	1314	Yes	uuid:888f6196-9f91-403d-a3a1-33d37bbb89d5	Present	NULL	NULL	16	5	nv	Male	NULL	No
uuid:de9507f9-9d66-42a2-ab69-64c2353594dd	uid:collect|2013-01-29T18:00:38.316+0000	2013-04-05 19:44:55	NULL	2013-04-05 19:44:55	NULL	NULL	1	2013-04-05 19:44:55	2013-04-05 19:44:55	1314	Yes	uuid:de9507f9-9d66-42a2-ab69-64c2353594dd	Present	NULL	NULL	11	5	wv	Male	NULL	No
uuid:8aec1007-c947-4409-86e8-a62dad6b9810	uid:collect|2013-01-29T18:00:38.316+0000	2013-04-05 19:44:59	NULL	2013-04-05 19:44:59	NULL	NULL	1	2013-04-05 19:44:59	2013-04-05 19:44:59	1315	Yes	uuid:8aec1007-c947-4409-86e8-a62dad6b9810	Present	NULL	NULL	30	5	ma	Male	NULL	No
uuid:3bab1cc0-03ed-4b7d-9b70-a9f35d94a6dc	uid:collect|2013-01-29T18:00:38.316+0000	2013-04-05 19:45:01	NULL	2013-04-05 19:45:01	NULL	NULL	1	2013-04-05 19:45:01	2013-04-05 19:45:01	1316	Yes	uuid:3bab1cc0-03ed-4b7d-9b70-a9f35d94a6dc	Present	NULL	NULL	44	5	gs	Female	NULL	No
uuid:23b05f9f-74d2-4506-8384-beb0e6315ccb	uid:collect|2013-01-29T18:00:38.316+0000	2013-04-05 19:45:01	NULL	2013-04-05 19:45:01	NULL	NULL	1	2013-04-05 19:45:01	2013-04-05 19:45:01	1316	Yes	uuid:23b05f9f-74d2-4506-8384-beb0e6315ccb	Present	NULL	NULL	16	5	sp	Female	NULL	No
uuid:488d5052-a817-4404-b4ef-36b7ad72f1fc	uid:collect|2013-01-29T18:00:38.316+0000	2013-04-05 19:45:02	NULL	2013-04-05 19:45:02	NULL	NULL	1	2013-04-05 19:45:02	2013-04-05 19:45:02	1316	Yes	uuid:488d5052-a817-4404-b4ef-36b7ad72f1fc	Present	NULL	NULL	14	5	kp	Male	NULL	No
uuid:0e97d04b-00bd-4ec9-8bce-d4174fa37905	uid:collect|2013-01-29T18:00:38.316+0000	2013-04-05 19:45:03	NULL	2013-04-05 19:45:03	NULL	NULL	1	2013-04-05 19:45:03	2013-04-05 19:45:03	1316	Yes	uuid:0e97d04b-00bd-4ec9-8bce-d4174fa37905	Present	NULL	NULL	10	5	ap	Male	NULL	No
uuid:47d2fc02-0d42-4eff-891e-6770dcff006d	uid:collect|2013-01-29T18:00:38.316+0000	2013-04-05 19:45:04	NULL	2013-04-05 19:45:04	NULL	NULL	1	2013-04-05 19:45:04	2013-04-05 19:45:04	1317	Yes	uuid:47d2fc02-0d42-4eff-891e-6770dcff006d	Present	NULL	NULL	41	5	lb	Male	NULL	No
uuid:9b0583e4-7f86-494a-a81e-4bed87f4a5f8	uid:collect|2013-01-29T18:00:38.316+0000	2013-04-05 19:45:05	NULL	2013-04-05 19:45:05	NULL	NULL	1	2013-04-05 19:45:05	2013-04-05 19:45:05	1317	Yes	uuid:9b0583e4-7f86-494a-a81e-4bed87f4a5f8	Present	NULL	NULL	17	5	jb	Male	NULL	No
uuid:3700cd91-5dd6-4e60-bafb-c205b565d7e7	uid:collect|2013-01-29T18:00:38.316+0000	2013-04-05 19:45:08	NULL	2013-04-05 19:45:08	NULL	NULL	1	2013-04-05 19:45:08	2013-04-05 19:45:08	1318	Yes	uuid:3700cd91-5dd6-4e60-bafb-c205b565d7e7	Present	NULL	NULL	70	5	jf	Male	NULL	No
uuid:49ffba5d-72c2-47c9-ad27-4523492a793e	uid:collect|2013-01-29T18:00:38.316+0000	2013-04-05 19:45:08	NULL	2013-04-05 19:45:08	NULL	NULL	1	2013-04-05 19:45:08	2013-04-05 19:45:08	1318	Yes	uuid:49ffba5d-72c2-47c9-ad27-4523492a793e	Present	NULL	NULL	17	5	yl	Female	NULL	No
uuid:a53f73ec-80d7-41ac-b225-d9564d588447	uid:collect|2013-01-29T18:00:38.316+0000	2013-04-05 19:45:10	NULL	2013-04-05 19:45:10	NULL	NULL	1	2013-04-05 19:45:10	2013-04-05 19:45:10	1319	Yes	uuid:a53f73ec-80d7-41ac-b225-d9564d588447	Present	NULL	NULL	18	5	ms	Female	NULL	No
uuid:998eeb1f-4090-47a8-86d0-7b4c97723be2	uid:collect|2013-01-29T18:00:38.316+0000	2013-04-05 19:45:10	NULL	2013-04-05 19:45:10	NULL	NULL	1	2013-04-05 19:45:10	2013-04-05 19:45:10	1319	Yes	uuid:998eeb1f-4090-47a8-86d0-7b4c97723be2	Present	NULL	NULL	17	5	js	Female	NULL	No
uuid:ed6d543b-7761-49d9-bd72-fa1c9b33bc2c	uid:collect|2013-01-29T18:00:38.316+0000	2013-04-05 19:45:12	NULL	2013-04-05 19:45:12	NULL	NULL	1	2013-04-05 19:45:12	2013-04-05 19:45:12	1320	Yes	uuid:ed6d543b-7761-49d9-bd72-fa1c9b33bc2c	Present	NULL	NULL	30	5	fc	Male	NULL	No
uuid:8f83feb3-1f43-4a9c-a778-f13bcf08a0b3	uid:collect|2013-01-29T18:00:38.316+0000	2013-04-05 19:45:14	NULL	2013-04-05 19:45:14	NULL	NULL	1	2013-04-05 19:45:14	2013-04-05 19:45:14	1284	Yes	uuid:8f83feb3-1f43-4a9c-a778-f13bcf08a0b3	Present	NULL	NULL	33	5	as	Male	NULL	No
uuid:d6d33b63-f743-4487-8db8-e0f53fc47446	uid:collect|2013-01-29T18:00:38.316+0000	2013-04-05 19:45:15	NULL	2013-04-05 19:45:15	NULL	NULL	1	2013-04-05 19:45:15	2013-04-05 19:45:15	1284	Yes	uuid:d6d33b63-f743-4487-8db8-e0f53fc47446	Present	NULL	NULL	22	5	vt	Male	NULL	No
uuid:eb55ee36-c313-4a7c-b31a-e52feb7d11e1	uid:collect|2013-01-29T18:00:38.316+0000	2013-04-05 19:45:15	NULL	2013-04-05 19:45:15	NULL	NULL	1	2013-04-05 19:45:15	2013-04-05 19:45:15	1284	Yes	uuid:eb55ee36-c313-4a7c-b31a-e52feb7d11e1	Present	NULL	NULL	16	5	mt	Male	NULL	No
uuid:4703b3c2-f8a3-49f9-8675-f8997bb946bd	uid:collect|2013-01-29T18:00:38.316+0000	2013-04-05 19:45:16	NULL	2013-04-05 19:45:16	NULL	NULL	1	2013-04-05 19:45:16	2013-04-05 19:45:16	1284	Yes	uuid:4703b3c2-f8a3-49f9-8675-f8997bb946bd	Present	NULL	NULL	13	5	vt	Male	NULL	No
uuid:1d9d6da6-1eed-49c9-aecf-202d6f79fdef	uid:collect|2013-01-29T18:00:38.316+0000	2013-04-05 19:45:18	NULL	2013-04-05 19:45:18	NULL	NULL	1	2013-04-05 19:45:18	2013-04-05 19:45:18	1285	Yes	uuid:1d9d6da6-1eed-49c9-aecf-202d6f79fdef	out_back_tomorrow	NULL	NULL	38	5	gp	Female	NULL	Yes
uuid:daa89732-93f1-44ee-ab0e-33917252486e	uid:collect|2013-01-29T18:00:38.316+0000	2013-04-05 19:45:18	NULL	2013-04-05 19:45:18	NULL	NULL	1	2013-04-05 19:45:18	2013-04-05 19:45:18	1285	Yes	uuid:daa89732-93f1-44ee-ab0e-33917252486e	Present	NULL	NULL	50	5	bs	Male	NULL	No
uuid:6d7716e7-b0ec-4c1b-96a9-f286c659035c	uid:collect|2013-01-29T18:00:38.316+0000	2013-04-05 19:45:20	NULL	2013-04-05 19:45:20	NULL	NULL	1	2013-04-05 19:45:20	2013-04-05 19:45:20	1286	Yes	uuid:6d7716e7-b0ec-4c1b-96a9-f286c659035c	Present	NULL	NULL	25	5	km	Female	NULL	No
uuid:e7ed893a-a3c9-4035-ace5-d000fef1d61b	uid:collect|2013-01-29T18:00:38.316+0000	2013-04-05 19:45:21	NULL	2013-04-05 19:45:21	NULL	NULL	1	2013-04-05 19:45:21	2013-04-05 19:45:21	1286	Yes	uuid:e7ed893a-a3c9-4035-ace5-d000fef1d61b	Present	NULL	NULL	8	5	ma	Female	NULL	Yes
uuid:55e22797-56b4-4205-9dd8-abf1168553ae	uid:collect|2013-01-29T18:00:38.316+0000	2013-04-05 19:45:24	NULL	2013-04-05 19:45:24	NULL	NULL	1	2013-04-05 19:45:24	2013-04-05 19:45:24	1288	Yes	uuid:55e22797-56b4-4205-9dd8-abf1168553ae	Present	NULL	NULL	67	5	dm	Male	NULL	No
uuid:d09d26cf-1ac1-4974-8af7-90cfa78591db	uid:collect|2013-01-29T18:00:38.316+0000	2013-04-05 19:45:26	NULL	2013-04-05 19:45:26	NULL	NULL	1	2013-04-05 19:45:26	2013-04-05 19:45:26	1289	Yes	uuid:d09d26cf-1ac1-4974-8af7-90cfa78591db	Present	NULL	NULL	13	5	rd	Male	NULL	No
uuid:2c4370c1-6bce-4b8b-9a3c-b9489020e61f	uid:collect|2013-01-29T18:00:38.316+0000	2013-04-05 19:45:26	NULL	2013-04-05 19:45:26	NULL	NULL	1	2013-04-05 19:45:26	2013-04-05 19:45:26	1289	Yes	uuid:2c4370c1-6bce-4b8b-9a3c-b9489020e61f	Present	NULL	NULL	15	5	re	Female	NULL	No
uuid:cb5e85f8-ca82-44a3-a1f4-16bf7ec9035f	uid:collect|2013-01-29T18:00:38.316+0000	2013-04-05 19:45:27	NULL	2013-04-05 19:45:27	NULL	NULL	1	2013-04-05 19:45:27	2013-04-05 19:45:27	1289	Yes	uuid:cb5e85f8-ca82-44a3-a1f4-16bf7ec9035f	Present	NULL	NULL	8	5	yr	Male	NULL	Yes
uuid:843843fb-0bfc-4f84-a138-7ea7958de73b	uid:collect|2013-01-29T18:00:38.316+0000	2013-04-05 19:45:28	NULL	2013-04-05 19:45:28	NULL	NULL	1	2013-04-05 19:45:28	2013-04-05 19:45:28	1289	Yes	uuid:843843fb-0bfc-4f84-a138-7ea7958de73b	Present	NULL	NULL	34	5	ck	Female	NULL	No
uuid:031b70ca-48bb-4dbf-bfda-c1a77a71d515	uid:collect|2013-01-29T18:00:38.316+0000	2013-04-05 19:45:30	NULL	2013-04-05 19:45:30	NULL	NULL	1	2013-04-05 19:45:30	2013-04-05 19:45:30	1290	Yes	uuid:031b70ca-48bb-4dbf-bfda-c1a77a71d515	Present	NULL	NULL	28	5	wa	Male	NULL	No
uuid:4fbfa563-12f4-419f-ac35-03a459e8a3b0	uid:collect|2013-01-29T18:00:38.316+0000	2013-04-05 19:45:31	NULL	2013-04-05 19:45:31	NULL	NULL	1	2013-04-05 19:45:31	2013-04-05 19:45:31	1290	Yes	uuid:4fbfa563-12f4-419f-ac35-03a459e8a3b0	Present	NULL	NULL	14	5	te	Male	NULL	No
uuid:c8bcc16a-697d-4d5f-b16a-cfd395192d43	uid:collect|2013-01-29T18:00:38.316+0000	2013-04-05 19:45:35	NULL	2013-04-05 19:45:35	NULL	NULL	1	2013-04-05 19:45:35	2013-04-05 19:45:35	1292	Yes	uuid:c8bcc16a-697d-4d5f-b16a-cfd395192d43	Present	NULL	NULL	16	5	pw	Male	NULL	No
uuid:95a7eea2-9608-4be2-a868-0ccb77a268be	uid:collect|2013-01-29T18:00:38.316+0000	2013-04-05 19:45:36	NULL	2013-04-05 19:45:36	NULL	NULL	1	2013-04-05 19:45:36	2013-04-05 19:45:36	1292	Yes	uuid:95a7eea2-9608-4be2-a868-0ccb77a268be	Present	NULL	NULL	8	5	pa	Female	NULL	Yes
uuid:31758fd1-ca38-4726-b4d2-d619d2ae72a9	uid:collect|2013-01-29T18:00:38.316+0000	2013-04-05 19:45:37	NULL	2013-04-05 19:45:37	NULL	NULL	1	2013-04-05 19:45:37	2013-04-05 19:45:37	1292	Yes	uuid:31758fd1-ca38-4726-b4d2-d619d2ae72a9	Present	NULL	NULL	10	5	ps	Female	NULL	No
uuid:e2c653a2-19cc-4479-90fb-1b7153bc336a	uid:collect|2013-01-29T18:00:38.316+0000	2013-04-05 19:45:38	NULL	2013-04-05 19:45:38	NULL	NULL	1	2013-04-05 19:45:38	2013-04-05 19:45:38	1292	Yes	uuid:e2c653a2-19cc-4479-90fb-1b7153bc336a	Present	NULL	NULL	17	5	mb	Female	NULL	No
uuid:5c054be0-94fa-453e-87dd-6d4eb2e3510f	uid:collect|2013-01-29T18:00:38.316+0000	2013-04-05 19:45:38	NULL	2013-04-05 19:45:38	NULL	NULL	1	2013-04-05 19:45:38	2013-04-05 19:45:38	1292	No	uuid:5c054be0-94fa-453e-87dd-6d4eb2e3510f	Present	li t ansent	NULL	35	5	vs	Female	NULL	No
uuid:380c25d6-d300-4bb9-9ef9-87c9ac2a6b72	uid:collect|2013-01-29T18:00:38.316+0000	2013-04-05 19:45:41	NULL	2013-04-05 19:45:41	NULL	NULL	1	2013-04-05 19:45:41	2013-04-05 19:45:41	1294	Yes	uuid:380c25d6-d300-4bb9-9ef9-87c9ac2a6b72	Present	NULL	NULL	33	5	sa	Female	NULL	No
uuid:bf4f8ccd-a742-4578-98fd-0537fec59975	uid:collect|2013-01-29T18:00:38.316+0000	2013-04-05 19:45:41	NULL	2013-04-05 19:45:41	NULL	NULL	1	2013-04-05 19:45:41	2013-04-05 19:45:41	1294	Yes	uuid:bf4f8ccd-a742-4578-98fd-0537fec59975	Present	NULL	NULL	22	5	tv	Male	NULL	No
uuid:7b5f3915-de14-40db-9412-29851e5d15b3	uid:collect|2013-01-29T18:00:38.316+0000	2013-04-05 19:45:43	NULL	2013-04-05 19:45:43	NULL	NULL	1	2013-04-05 19:45:43	2013-04-05 19:45:43	1294	Yes	uuid:7b5f3915-de14-40db-9412-29851e5d15b3	Present	NULL	NULL	14	5	tf	Male	NULL	No
uuid:656511f1-330a-492f-b6a1-c2c3a412450e	uid:collect|2013-01-29T18:00:38.316+0000	2013-04-05 20:40:25	NULL	2013-04-05 20:40:25	NULL	NULL	1	2013-04-05 20:40:25	2013-04-05 20:40:25	1072	No	uuid:656511f1-330a-492f-b6a1-c2c3a412450e	out_notback_tomorrow	pa la	NULL	47	1	lb	Female	NULL	Yes
uuid:8b6d6a64-d957-4db4-aa14-2444d670e1d9	uid:collect|2013-01-29T18:00:38.316+0000	2013-04-05 20:40:26	NULL	2013-04-05 20:40:26	NULL	NULL	1	2013-04-05 20:40:26	2013-04-05 20:40:26	1072	Yes	uuid:8b6d6a64-d957-4db4-aa14-2444d670e1d9	out_back_tomorrow	li al lekol	NULL	19	1	l.b.f	Male	NULL	Yes
uuid:f26543ff-19f2-40c7-af29-32d7ee358cc4	uid:collect|2013-01-29T18:00:38.316+0000	2013-04-05 20:40:26	NULL	2013-04-05 20:40:26	NULL	NULL	1	2013-04-05 20:40:26	2013-04-05 20:40:26	1072	Yes	uuid:f26543ff-19f2-40c7-af29-32d7ee358cc4	out_back_tomorrow	li al lekol	NULL	16	1	b a	Female	NULL	Yes
uuid:d7f0c724-a935-49e8-ac75-2e4a87337252	uid:collect|2013-01-29T18:00:38.316+0000	2013-04-05 20:40:27	NULL	2013-04-05 20:40:27	NULL	NULL	1	2013-04-05 20:40:27	2013-04-05 20:40:27	1072	Yes	uuid:d7f0c724-a935-49e8-ac75-2e4a87337252	Present	fif	NULL	23	1	m r	Female	NULL	No
uuid:c9f13a65-6ea4-4578-8c70-2b94baac0972	uid:collect|2013-01-29T18:00:38.316+0000	2013-04-05 20:40:27	NULL	2013-04-05 20:40:27	NULL	NULL	1	2013-04-05 20:40:27	2013-04-05 20:40:27	1072	Yes	uuid:c9f13a65-6ea4-4578-8c70-2b94baac0972	Present	fd	NULL	9	1	b s	Female	NULL	Yes
uuid:8ff7d023-91f7-4f07-9b88-a035ef6cd637	uid:collect|2013-01-29T18:00:38.316+0000	2013-04-05 20:40:28	NULL	2013-04-05 20:40:28	NULL	NULL	1	2013-04-05 20:40:28	2013-04-05 20:40:28	1072	Yes	uuid:8ff7d023-91f7-4f07-9b88-a035ef6cd637	Present	htu	NULL	6	1	n a h	Male	NULL	Yes
uuid:e50bab4c-61e1-4544-87a8-5f09785776ba	uid:collect|2013-01-29T18:00:38.316+0000	2013-04-05 20:40:29	NULL	2013-04-05 20:40:29	NULL	NULL	1	2013-04-05 20:40:29	2013-04-05 20:40:29	1073	No	uuid:e50bab4c-61e1-4544-87a8-5f09785776ba	Present	kxz	NULL	31	1	d w	Female	NULL	No
uuid:b9f218b6-14ad-462b-9aed-989b5c1b7464	uid:collect|2013-01-29T18:00:38.316+0000	2013-04-05 20:40:29	NULL	2013-04-05 20:40:29	NULL	NULL	1	2013-04-05 20:40:29	2013-04-05 20:40:29	1073	No	uuid:b9f218b6-14ad-462b-9aed-989b5c1b7464	out_back_tomorrow	li pa la	NULL	28	1	d w	Male	NULL	Yes
uuid:2682dffe-6199-4c5f-a3f8-aa6e832c2d36	uid:collect|2013-01-29T18:00:38.316+0000	2013-04-05 20:40:30	NULL	2013-04-05 20:40:30	NULL	NULL	1	2013-04-05 20:40:30	2013-04-05 20:40:30	1073	Yes	uuid:2682dffe-6199-4c5f-a3f8-aa6e832c2d36	Present	ifj	NULL	6	1	k a	Female	NULL	No
uuid:16f040d1-a1d5-43f5-af0b-7f7a19ea86b1	uid:collect|2013-01-29T18:00:38.316+0000	2013-04-05 20:40:30	NULL	2013-04-05 20:40:30	NULL	NULL	1	2013-04-05 20:40:30	2013-04-05 20:40:30	1073	No	uuid:16f040d1-a1d5-43f5-af0b-7f7a19ea86b1	Present	isz	NULL	3	1	d w	Female	NULL	Yes
uuid:87d92429-4de3-44bd-a68d-3a9c259d4dde	uid:collect|2013-01-29T18:00:38.316+0000	2013-04-05 20:40:31	NULL	2013-04-05 20:40:31	NULL	NULL	1	2013-04-05 20:40:31	2013-04-05 20:40:31	1074	No	uuid:87d92429-4de3-44bd-a68d-3a9c259d4dde	Present	ljazb	NULL	32	1	b j	Female	NULL	No
uuid:b37b51a7-794d-4ae0-b294-e299e31d8ea8	uid:collect|2013-01-29T18:00:38.316+0000	2013-04-05 20:40:31	NULL	2013-04-05 20:40:31	NULL	NULL	1	2013-04-05 20:40:31	2013-04-05 20:40:31	1074	No	uuid:b37b51a7-794d-4ae0-b294-e299e31d8ea8	out_back_tomorrow	hfu	NULL	40	1	b j	Female	NULL	Yes
uuid:08f4a138-d564-4f35-a7e7-d74dda7ed8bc	uid:collect|2013-01-29T18:00:38.316+0000	2013-04-05 20:40:32	NULL	2013-04-05 20:40:32	NULL	NULL	1	2013-04-05 20:40:32	2013-04-05 20:40:32	1074	No	uuid:08f4a138-d564-4f35-a7e7-d74dda7ed8bc	out_notback_tomorrow	ifg	NULL	7	1	b j	Male	NULL	Yes
uuid:1cb2bfdb-bda2-4240-9f0b-eace0bc41b5e	uid:collect|2013-01-29T18:00:38.316+0000	2013-04-05 20:40:33	NULL	2013-04-05 20:40:33	NULL	NULL	1	2013-04-05 20:40:33	2013-04-05 20:40:33	1074	No	uuid:1cb2bfdb-bda2-4240-9f0b-eace0bc41b5e	Present	li te trol lwen	NULL	4	1	r.b	Female	NULL	Yes
uuid:661d58fe-ef37-4452-bb31-f61ac27ac278	uid:collect|2013-01-29T18:00:38.316+0000	2013-04-05 20:40:34	NULL	2013-04-05 20:40:34	NULL	NULL	1	2013-04-05 20:40:34	2013-04-05 20:40:34	1072	Yes	uuid:661d58fe-ef37-4452-bb31-f61ac27ac278	Present	gg	NULL	32	1	b j	Female	NULL	No
uuid:ad6e60a1-f685-499f-9b5d-5d7e2466abf5	uid:collect|2013-01-29T18:00:38.316+0000	2013-04-05 20:40:35	NULL	2013-04-05 20:40:35	NULL	NULL	1	2013-04-05 20:40:35	2013-04-05 20:40:35	1072	Yes	uuid:ad6e60a1-f685-499f-9b5d-5d7e2466abf5	Present	gg	NULL	10	1	b.j	Male	NULL	Yes
uuid:ae30b876-fea2-4aaa-9815-b259decc2884	uid:collect|2013-01-29T18:00:38.316+0000	2013-04-05 20:40:40	NULL	2013-04-05 20:40:40	NULL	NULL	1	2013-04-05 20:40:40	2013-04-05 20:40:40	1072	Yes	uuid:ae30b876-fea2-4aaa-9815-b259decc2884	Present	ggt	NULL	7	1	b.j	Male	NULL	Yes
uuid:4e471fb8-f546-4fd3-9dac-e48f353d36e2	uid:collect|2013-01-29T18:00:38.316+0000	2013-04-05 20:40:41	NULL	2013-04-05 20:40:41	NULL	NULL	1	2013-04-05 20:40:41	2013-04-05 20:40:41	1072	Yes	uuid:4e471fb8-f546-4fd3-9dac-e48f353d36e2	Present	gg	NULL	4	1	b.j	Female	NULL	Yes
uuid:353de075-173e-499b-8d9e-f66c30fd81a3	uid:collect|2013-01-29T18:00:38.316+0000	2013-04-05 20:40:42	NULL	2013-04-05 20:40:42	NULL	NULL	1	2013-04-05 20:40:42	2013-04-05 20:40:42	1073	Yes	uuid:353de075-173e-499b-8d9e-f66c30fd81a3	Present	ggee	NULL	51	1	c.j.r	Female	NULL	No
uuid:9ba83083-2773-4453-8d56-f0e54f70284e	uid:collect|2013-01-29T18:00:38.316+0000	2013-04-05 20:40:43	NULL	2013-04-05 20:40:43	NULL	NULL	1	2013-04-05 20:40:43	2013-04-05 20:40:43	1073	Yes	uuid:9ba83083-2773-4453-8d56-f0e54f70284e	Present	se pitit moun'nan	NULL	17	1	c.j.r	Female	NULL	Yes
uuid:7346ff7e-f72d-4437-b0e1-fb08f0da68e1	uid:collect|2013-01-29T18:00:38.316+0000	2013-04-05 20:40:44	NULL	2013-04-05 20:40:44	NULL	NULL	1	2013-04-05 20:40:44	2013-04-05 20:40:44	1074	No	uuid:7346ff7e-f72d-4437-b0e1-fb08f0da68e1	Present	li pat pwan'n li pe'l	NULL	44	1	m.j.b	Male	NULL	No
uuid:d80af636-02d7-4376-bba0-40be36580244	uid:collect|2013-01-29T18:00:38.316+0000	2013-04-05 20:40:45	NULL	2013-04-05 20:40:45	NULL	NULL	1	2013-04-05 20:40:45	2013-04-05 20:40:45	1074	No	uuid:d80af636-02d7-4376-bba0-40be36580244	out_back_tomorrow	li te pel	NULL	37	1	m.j.b	Female	NULL	Yes
uuid:d7c5c26b-57bd-4d14-ab73-f35db4cadf95	uid:collect|2013-01-29T18:00:38.316+0000	2013-04-05 20:40:46	NULL	2013-04-05 20:40:46	NULL	NULL	1	2013-04-05 20:40:46	2013-04-05 20:40:46	1074	No	uuid:d7c5c26b-57bd-4d14-ab73-f35db4cadf95	Present	li te pel	NULL	12	1	m.j.b	Male	NULL	Yes
uuid:de8bcb33-6500-4d87-a4be-4756f4aa1654	uid:collect|2013-01-29T18:00:38.316+0000	2013-04-05 20:40:48	NULL	2013-04-05 20:40:48	NULL	NULL	1	2013-04-05 20:40:48	2013-04-05 20:40:48	1074	No	uuid:de8bcb33-6500-4d87-a4be-4756f4aa1654	Present	li te pel	NULL	17	1	m.j.b	Female	NULL	Yes
uuid:854abe69-0ee4-436a-8174-e369c66cb7ad	uid:collect|2013-01-29T18:00:38.316+0000	2013-04-05 20:40:48	NULL	2013-04-05 20:40:48	NULL	NULL	1	2013-04-05 20:40:48	2013-04-05 20:40:48	1074	No	uuid:854abe69-0ee4-436a-8174-e369c66cb7ad	Present	li te pel	NULL	5	1	m.j.b	Female	NULL	Yes
uuid:e913346f-12e6-4a62-9d0b-f56e618f2c9f	uid:collect|2013-01-29T18:00:38.316+0000	2013-04-05 20:40:49	NULL	2013-04-05 20:40:49	NULL	NULL	1	2013-04-05 20:40:49	2013-04-05 20:40:49	1075	Yes	uuid:e913346f-12e6-4a62-9d0b-f56e618f2c9f	Present	li te fem malad	NULL	20	1	e.t	Female	NULL	No
uuid:0e0a9469-1997-44c2-b215-6e3062003919	uid:collect|2013-01-29T18:00:38.316+0000	2013-04-05 20:40:51	NULL	2013-04-05 20:40:51	NULL	NULL	1	2013-04-05 20:40:51	2013-04-05 20:40:51	1075	Yes	uuid:0e0a9469-1997-44c2-b215-6e3062003919	Present	li pa la	NULL	56	1	e.t	Female	NULL	Yes
uuid:52d38b8c-b83e-4615-ba0d-31a8221f87ba	uid:collect|2013-01-29T18:00:38.316+0000	2013-04-05 20:40:51	NULL	2013-04-05 20:40:51	NULL	NULL	1	2013-04-05 20:40:51	2013-04-05 20:40:51	1075	Yes	uuid:52d38b8c-b83e-4615-ba0d-31a8221f87ba	out_back_tomorrow	li pa la	NULL	65	1	e.t	Male	NULL	Yes
uuid:ff1757d5-54bd-4c22-a77c-9483e69160f5	uid:collect|2013-01-29T18:00:38.316+0000	2013-04-05 20:40:52	NULL	2013-04-05 20:40:52	NULL	NULL	1	2013-04-05 20:40:52	2013-04-05 20:40:52	1075	Yes	uuid:ff1757d5-54bd-4c22-a77c-9483e69160f5	Present	liggc	NULL	4	1	e.t	Female	NULL	Yes
uuid:f2616f75-527f-412e-83ff-2cc87dc50441	uid:collect|2013-01-29T18:00:38.316+0000	2013-04-05 20:40:52	NULL	2013-04-05 20:40:52	NULL	NULL	1	2013-04-05 20:40:52	2013-04-05 20:40:52	1076	Yes	uuid:f2616f75-527f-412e-83ff-2cc87dc50441	Present	ug	NULL	22	1	j.j	Female	NULL	No
uuid:e7f9c3ec-8cbe-41b6-ba50-4d1a7fffe915	uid:collect|2013-01-29T18:00:38.316+0000	2013-04-05 20:40:54	NULL	2013-04-05 20:40:54	NULL	NULL	1	2013-04-05 20:40:54	2013-04-05 20:40:54	1076	Yes	uuid:e7f9c3ec-8cbe-41b6-ba50-4d1a7fffe915	out_back_tomorrow	li pa la	NULL	28	1	j.j	Male	NULL	Yes
uuid:05f0a540-1b44-4cf7-befb-80bda07086a0	uid:collect|2013-01-29T18:00:38.316+0000	2013-04-05 20:40:54	NULL	2013-04-05 20:40:54	NULL	NULL	1	2013-04-05 20:40:54	2013-04-05 20:40:54	1076	Yes	uuid:05f0a540-1b44-4cf7-befb-80bda07086a0	Present	hy	NULL	5	1	j.j	Female	NULL	Yes
uuid:3e105ec0-19b3-47e2-ae79-62af2f0a9fdc	uid:collect|2013-01-29T18:00:38.316+0000	2013-04-05 20:40:56	NULL	2013-04-05 20:40:56	NULL	NULL	1	2013-04-05 20:40:56	2013-04-05 20:40:56	1079	Yes	uuid:3e105ec0-19b3-47e2-ae79-62af2f0a9fdc	Present	yy	NULL	35	1	m.m	Female	NULL	No
uuid:d5240a21-8e7b-4ca9-8238-fecb1982a4ba	uid:collect|2013-01-29T18:00:38.316+0000	2013-04-05 20:40:58	NULL	2013-04-05 20:40:58	NULL	NULL	1	2013-04-05 20:40:58	2013-04-05 20:40:58	1079	Yes	uuid:d5240a21-8e7b-4ca9-8238-fecb1982a4ba	Present	li pa la	NULL	41	1	m.m	Male	NULL	Yes
uuid:0b1aa7bb-7750-4264-bdc3-b4ae0daff3ed	uid:collect|2013-01-29T18:00:38.316+0000	2013-04-05 20:40:58	NULL	2013-04-05 20:40:58	NULL	NULL	1	2013-04-05 20:40:58	2013-04-05 20:40:58	1079	No	uuid:0b1aa7bb-7750-4264-bdc3-b4ae0daff3ed	Present	li malad	NULL	80	1	m.m	Female	NULL	Yes
uuid:296341f8-b791-4cc4-8f63-d2dfd500c1e0	uid:collect|2013-01-29T18:00:38.316+0000	2013-04-05 20:40:59	NULL	2013-04-05 20:40:59	NULL	NULL	1	2013-04-05 20:40:59	2013-04-05 20:40:59	1079	Yes	uuid:296341f8-b791-4cc4-8f63-d2dfd500c1e0	out_back_tomorrow	li pa la	NULL	24	1	m.m	Male	NULL	Yes
uuid:5c6df97a-b3ee-4d2f-874d-efe56f9c0420	uid:collect|2013-01-29T18:00:38.316+0000	2013-04-05 20:40:59	NULL	2013-04-05 20:40:59	NULL	NULL	1	2013-04-05 20:40:59	2013-04-05 20:40:59	1079	Yes	uuid:5c6df97a-b3ee-4d2f-874d-efe56f9c0420	Present	gty	NULL	11	1	m.m	Female	NULL	Yes
uuid:a1487e90-8c8e-44b4-b98a-0e354dbb6cdf	uid:collect|2013-01-29T18:00:38.316+0000	2013-04-05 20:41:00	NULL	2013-04-05 20:41:00	NULL	NULL	1	2013-04-05 20:41:00	2013-04-05 20:41:00	1079	Yes	uuid:a1487e90-8c8e-44b4-b98a-0e354dbb6cdf	Present	gr	NULL	8	1	m.m	Female	NULL	Yes
uuid:009509e2-5594-4850-853a-b933f0380d1f	uid:collect|2013-01-29T18:00:38.316+0000	2013-04-05 20:41:01	NULL	2013-04-05 20:41:01	NULL	NULL	1	2013-04-05 20:41:01	2013-04-05 20:41:01	1080	Yes	uuid:009509e2-5594-4850-853a-b933f0380d1f	Present	hg	NULL	40	1	p.m	Female	NULL	No
uuid:216a59df-a288-40d8-b53e-4c90c96c0c95	uid:collect|2013-01-29T18:00:38.316+0000	2013-04-05 20:41:03	NULL	2013-04-05 20:41:03	NULL	NULL	1	2013-04-05 20:41:03	2013-04-05 20:41:03	1080	Yes	uuid:216a59df-a288-40d8-b53e-4c90c96c0c95	out_back_tomorrow	mwen kite potel pou li	NULL	60	1	p.m	Male	NULL	Yes
uuid:4a2ead80-cd3a-4206-bd46-1aea8fed9cf3	uid:collect|2013-01-29T18:00:38.316+0000	2013-04-05 20:41:04	NULL	2013-04-05 20:41:04	NULL	NULL	1	2013-04-05 20:41:04	2013-04-05 20:41:04	1080	Yes	uuid:4a2ead80-cd3a-4206-bd46-1aea8fed9cf3	out_back_tomorrow	mwen ki te potel	NULL	30	1	p.m	Male	NULL	Yes
uuid:74a9e01f-7ad4-4415-861a-30850a1d57f5	uid:collect|2013-01-29T18:00:38.316+0000	2013-04-05 20:41:04	NULL	2013-04-05 20:41:04	NULL	NULL	1	2013-04-05 20:41:04	2013-04-05 20:41:04	1080	Yes	uuid:74a9e01f-7ad4-4415-861a-30850a1d57f5	out_back_tomorrow	mwen kite potel	NULL	22	1	p.m	Female	NULL	Yes
uuid:d1215277-2cf5-4c2b-8a71-f87ad10d995b	uid:collect|2013-01-29T18:00:38.316+0000	2013-04-05 20:41:05	NULL	2013-04-05 20:41:05	NULL	NULL	1	2013-04-05 20:41:05	2013-04-05 20:41:05	1080	Yes	uuid:d1215277-2cf5-4c2b-8a71-f87ad10d995b	out_back_tomorrow	mwen ki te potel pou li	NULL	20	1	p.m	Female	NULL	Yes
uuid:9e4815f6-851a-4b5a-a595-cad17df7aae7	uid:collect|2013-01-29T18:00:38.316+0000	2013-04-05 20:41:06	NULL	2013-04-05 20:41:06	NULL	NULL	1	2013-04-05 20:41:06	2013-04-05 20:41:06	1081	No	uuid:9e4815f6-851a-4b5a-a595-cad17df7aae7	Present	mwen te ansent	NULL	24	1	j.k	Female	NULL	No
uuid:2366bb9f-842a-455e-978e-c5fa148a00d1	uid:collect|2013-01-29T18:00:38.316+0000	2013-04-05 20:41:07	NULL	2013-04-05 20:41:07	NULL	NULL	1	2013-04-05 20:41:07	2013-04-05 20:41:07	1081	Yes	uuid:2366bb9f-842a-455e-978e-c5fa148a00d1	out_back_tomorrow	li pa la	NULL	32	1	j.k	Male	NULL	Yes
uuid:3b8449b4-5b8e-4714-adee-e2e990289a30	uid:collect|2013-01-29T18:00:38.316+0000	2013-04-05 20:41:08	NULL	2013-04-05 20:41:08	NULL	NULL	1	2013-04-05 20:41:08	2013-04-05 20:41:08	1081	Yes	uuid:3b8449b4-5b8e-4714-adee-e2e990289a30	out_back_tomorrow	li pa la lal lekol	NULL	23	1	j.k	Female	NULL	Yes
uuid:2b7c5cf3-6227-4709-96fe-49f7af921e52	uid:collect|2013-01-29T18:00:38.316+0000	2013-04-05 20:41:08	NULL	2013-04-05 20:41:08	NULL	NULL	1	2013-04-05 20:41:08	2013-04-05 20:41:08	1081	Yes	uuid:2b7c5cf3-6227-4709-96fe-49f7af921e52	Present	lal lekol	NULL	13	1	j.k	Female	NULL	Yes
uuid:6c8d5b09-fb43-48a4-a51f-fd744f002499	uid:collect|2013-01-29T18:00:38.316+0000	2013-04-05 20:41:11	NULL	2013-04-05 20:41:11	NULL	NULL	1	2013-04-05 20:41:11	2013-04-05 20:41:11	1082	Yes	uuid:6c8d5b09-fb43-48a4-a51f-fd744f002499	Present	gkd	NULL	55	1	f.b	Male	NULL	No
uuid:f5ebeac4-4b63-4958-a479-d86c58e65499	uid:collect|2013-01-29T18:00:38.316+0000	2013-04-05 20:41:13	NULL	2013-04-05 20:41:13	NULL	NULL	1	2013-04-05 20:41:13	2013-04-05 20:41:13	1083	No	uuid:f5ebeac4-4b63-4958-a479-d86c58e65499	Present	li te pe bwe l	NULL	47	1	h. b	Male	NULL	No
uuid:c157599a-b777-4141-8275-bc7d2a1a99af	uid:collect|2013-01-29T18:00:38.316+0000	2013-04-05 20:41:14	NULL	2013-04-05 20:41:14	NULL	NULL	1	2013-04-05 20:41:14	2013-04-05 20:41:14	1083	No	uuid:c157599a-b777-4141-8275-bc7d2a1a99af	out_back_tomorrow	li te pel tou	NULL	42	1	h.b	Female	NULL	Yes
uuid:57f56ff7-6bd4-46f7-b90b-ba70549180e1	uid:collect|2013-01-29T18:00:38.316+0000	2013-04-05 20:41:14	NULL	2013-04-05 20:41:14	NULL	NULL	1	2013-04-05 20:41:14	2013-04-05 20:41:14	1083	No	uuid:57f56ff7-6bd4-46f7-b90b-ba70549180e1	out_back_tomorrow	li te pe	NULL	21	1	h.b	Male	NULL	Yes
uuid:3aeb9343-c90e-45b9-9f53-c4f1cef9b03e	uid:collect|2013-01-29T18:00:38.316+0000	2013-04-05 20:41:16	NULL	2013-04-05 20:41:16	NULL	NULL	1	2013-04-05 20:41:16	2013-04-05 20:41:16	1083	No	uuid:3aeb9343-c90e-45b9-9f53-c4f1cef9b03e	Present	li te pel	NULL	17	1	h.b	Female	NULL	Yes
uuid:0827e3dc-c89a-44a7-b230-34674acc3570	uid:collect|2013-01-29T18:00:38.316+0000	2013-04-05 20:41:16	NULL	2013-04-05 20:41:16	NULL	NULL	1	2013-04-05 20:41:16	2013-04-05 20:41:16	1083	No	uuid:0827e3dc-c89a-44a7-b230-34674acc3570	Present	li te pe	NULL	13	1	h.b	Female	NULL	Yes
uuid:3736df7d-b318-4592-a5d5-6aa63ac270d2	uid:collect|2013-01-29T18:00:38.316+0000	2013-04-05 22:44:51	NULL	2013-04-05 22:44:51	NULL	NULL	1	2013-04-05 22:44:51	2013-04-05 22:44:51	474	Yes	uuid:3736df7d-b318-4592-a5d5-6aa63ac270d2	Present	NULL	NULL	51	3	mo	Male	NULL	Yes
uuid:1b0f0c04-fe37-47e2-b8ce-4274ae086dbd	uid:collect|2013-01-29T18:00:38.316+0000	2013-04-05 22:44:53	NULL	2013-04-05 22:44:53	NULL	NULL	1	2013-04-05 22:44:53	2013-04-05 22:44:53	474	Yes	uuid:1b0f0c04-fe37-47e2-b8ce-4274ae086dbd	Present	NULL	NULL	46	3	md	Female	NULL	Yes
uuid:e086c470-d334-4f8e-9d5b-c798617fa77e	uid:collect|2013-01-29T18:00:38.316+0000	2013-04-05 22:44:54	NULL	2013-04-05 22:44:54	NULL	NULL	1	2013-04-05 22:44:54	2013-04-05 22:44:54	474	Yes	uuid:e086c470-d334-4f8e-9d5b-c798617fa77e	Present	NULL	NULL	9	3	ml	Male	NULL	Yes
uuid:1a4262dd-1d67-47ac-934f-374875950c0a	uid:collect|2013-01-29T18:00:38.316+0000	2013-04-05 22:44:56	NULL	2013-04-05 22:44:56	NULL	NULL	1	2013-04-05 22:44:56	2013-04-05 22:44:56	474	Yes	uuid:1a4262dd-1d67-47ac-934f-374875950c0a	Present	NULL	NULL	7	3	mg	Female	NULL	Yes
uuid:ebd45681-704d-47bc-a94a-d8769f126637	uid:collect|2013-01-29T18:00:38.316+0000	2013-04-05 22:44:57	NULL	2013-04-05 22:44:57	NULL	NULL	1	2013-04-05 22:44:57	2013-04-05 22:44:57	474	Yes	uuid:ebd45681-704d-47bc-a94a-d8769f126637	Present	NULL	NULL	13	3	ms	Female	NULL	Yes
uuid:30df4665-db8b-4d35-b16c-d771d991d32d	uid:collect|2013-01-29T18:00:38.316+0000	2013-04-05 22:44:59	NULL	2013-04-05 22:44:59	NULL	NULL	1	2013-04-05 22:44:59	2013-04-05 22:44:59	475	Yes	uuid:30df4665-db8b-4d35-b16c-d771d991d32d	Present	NULL	NULL	70	3	cm	Female	NULL	No
uuid:1dd3533b-d346-4f44-8c10-fb3bee969b73	uid:collect|2013-01-29T18:00:38.316+0000	2013-04-05 22:45:01	NULL	2013-04-05 22:45:01	NULL	NULL	1	2013-04-05 22:45:01	2013-04-05 22:45:01	475	Yes	uuid:1dd3533b-d346-4f44-8c10-fb3bee969b73	Present	NULL	NULL	10	3	ls	Female	NULL	Yes
uuid:831740f6-7b08-4c93-9b46-2211bd8b7087	uid:collect|2013-01-29T18:00:38.316+0000	2013-04-05 22:45:02	NULL	2013-04-05 22:45:02	NULL	NULL	1	2013-04-05 22:45:02	2013-04-05 22:45:02	475	Yes	uuid:831740f6-7b08-4c93-9b46-2211bd8b7087	Present	NULL	NULL	12	3	fs	Male	NULL	Yes
uuid:700912e1-bc52-4a5d-81cc-368464417aa6	uid:collect|2013-01-29T18:00:38.316+0000	2013-04-05 22:45:02	NULL	2013-04-05 22:45:02	NULL	NULL	1	2013-04-05 22:45:02	2013-04-05 22:45:02	475	Yes	uuid:700912e1-bc52-4a5d-81cc-368464417aa6	Present	NULL	NULL	34	3	vp	Female	NULL	Yes
uuid:30d1de6d-3371-4d0f-a4a3-a8d34cf5cf10	uid:collect|2013-01-29T18:00:38.316+0000	2013-04-05 22:45:03	NULL	2013-04-05 22:45:03	NULL	NULL	1	2013-04-05 22:45:03	2013-04-05 22:45:03	475	Yes	uuid:30d1de6d-3371-4d0f-a4a3-a8d34cf5cf10	Present	NULL	NULL	36	3	ms	Male	NULL	Yes
uuid:194322b9-9f32-4958-b0ae-93a1ac50be05	uid:collect|2013-01-29T18:00:38.316+0000	2013-04-05 22:45:04	NULL	2013-04-05 22:45:04	NULL	NULL	1	2013-04-05 22:45:04	2013-04-05 22:45:04	475	Yes	uuid:194322b9-9f32-4958-b0ae-93a1ac50be05	Present	NULL	NULL	10	3	ss	Female	NULL	Yes
uuid:35d049e3-adc7-43e9-a5cd-e91d45c9d8c3	uid:collect|2013-01-29T18:00:38.316+0000	2013-04-05 22:45:04	NULL	2013-04-05 22:45:04	NULL	NULL	1	2013-04-05 22:45:04	2013-04-05 22:45:04	475	Yes	uuid:35d049e3-adc7-43e9-a5cd-e91d45c9d8c3	Present	NULL	NULL	2	3	ws	Female	NULL	Yes
uuid:16cfa226-9481-47d4-81bb-3b83a88f5a84	uid:collect|2013-01-29T18:00:38.316+0000	2013-04-06 00:54:39	NULL	2013-04-06 00:54:39	NULL	NULL	1	2013-04-06 00:54:39	2013-04-06 00:54:39	1110	No	uuid:16cfa226-9481-47d4-81bb-3b83a88f5a84	Present	mwen te malad	NULL	20	1	s f	Female	NULL	No
uuid:dc0c711a-1775-4f8a-8429-4d3226805216	uid:collect|2013-01-29T18:00:38.316+0000	2013-04-06 00:54:40	NULL	2013-04-06 00:54:40	NULL	NULL	1	2013-04-06 00:54:40	2013-04-06 00:54:40	1110	Yes	uuid:dc0c711a-1775-4f8a-8429-4d3226805216	Present	li pa la	NULL	21	1	s.f	Male	NULL	Yes
uuid:d1b87399-04ce-4327-85a4-d821dd330211	uid:collect|2013-01-29T18:00:38.316+0000	2013-04-06 00:54:41	NULL	2013-04-06 00:54:41	NULL	NULL	1	2013-04-06 00:54:41	2013-04-06 00:54:41	1110	Yes	uuid:d1b87399-04ce-4327-85a4-d821dd330211	Present	li fel vomi	NULL	9	1	s.f	Female	NULL	Yes
uuid:dba92040-9e23-4b6b-ad59-67021a33754c	uid:collect|2013-01-29T18:00:38.316+0000	2013-04-06 00:54:41	NULL	2013-04-06 00:54:41	NULL	NULL	1	2013-04-06 00:54:41	2013-04-06 00:54:41	1110	Yes	uuid:dba92040-9e23-4b6b-ad59-67021a33754c	out_back_tomorrow	lal nan jadin	NULL	55	1	s.f	Male	NULL	Yes
uuid:50873ac0-789d-4727-a43a-15b2f1da5059	uid:collect|2013-01-29T18:00:38.316+0000	2013-04-06 00:54:43	NULL	2013-04-06 00:54:43	NULL	NULL	1	2013-04-06 00:54:43	2013-04-06 00:54:43	1111	Yes	uuid:50873ac0-789d-4727-a43a-15b2f1da5059	Present	li fe bouch mwen plen dlo	NULL	33	1	p.e	Female	NULL	No
uuid:a69d43b8-7d28-49d8-8451-9b248f403c83	uid:collect|2013-01-29T18:00:38.316+0000	2013-04-06 00:54:45	NULL	2013-04-06 00:54:45	NULL	NULL	1	2013-04-06 00:54:45	2013-04-06 00:54:45	1111	Yes	uuid:a69d43b8-7d28-49d8-8451-9b248f403c83	out_back_tomorrow	li pa la lal lopital ak yon nan ti moun yo ki malad	NULL	42	1	p.e	Male	NULL	Yes
uuid:0b792da1-6b65-4d9d-9b07-3bde2ddcb366	uid:collect|2013-01-29T18:00:38.316+0000	2013-04-06 00:54:45	NULL	2013-04-06 00:54:45	NULL	NULL	1	2013-04-06 00:54:45	2013-04-06 00:54:45	1111	Yes	uuid:0b792da1-6b65-4d9d-9b07-3bde2ddcb366	Present	li pa la	NULL	13	1	p.e	Female	NULL	Yes
uuid:a5a7c0f3-a829-4fbc-a787-cf48406be54b	uid:collect|2013-01-29T18:00:38.316+0000	2013-04-06 00:54:46	NULL	2013-04-06 00:54:46	NULL	NULL	1	2013-04-06 00:54:46	2013-04-06 00:54:46	1111	Yes	uuid:a5a7c0f3-a829-4fbc-a787-cf48406be54b	Present	lal lekol	NULL	12	1	p.e	Male	NULL	Yes
uuid:9359124a-36ac-4e63-8c96-799dec15d6ab	uid:collect|2013-01-29T18:00:38.316+0000	2013-04-06 00:54:47	NULL	2013-04-06 00:54:47	NULL	NULL	1	2013-04-06 00:54:47	2013-04-06 00:54:47	1111	Yes	uuid:9359124a-36ac-4e63-8c96-799dec15d6ab	Present	gdt	NULL	10	1	p.e	Female	NULL	Yes
uuid:73403c82-425e-486b-b667-ee522a00b442	uid:collect|2013-01-29T18:00:38.316+0000	2013-04-06 00:54:47	NULL	2013-04-06 00:54:47	NULL	NULL	1	2013-04-06 00:54:47	2013-04-06 00:54:47	1111	Yes	uuid:73403c82-425e-486b-b667-ee522a00b442	Present	rgz	NULL	5	1	p.e	Female	NULL	Yes
uuid:59557cf4-22c7-4a0a-8880-b8c8731f9204	uid:collect|2013-01-29T18:00:38.316+0000	2013-04-06 00:54:49	NULL	2013-04-06 00:54:49	NULL	NULL	1	2013-04-06 00:54:49	2013-04-06 00:54:49	1112	Yes	uuid:59557cf4-22c7-4a0a-8880-b8c8731f9204	Present	tehhg	NULL	40	1	p.r	Female	NULL	No
uuid:d29a2883-1749-4d21-8e42-8f1df081293a	uid:collect|2013-01-29T18:00:38.316+0000	2013-04-06 00:54:50	NULL	2013-04-06 00:54:50	NULL	NULL	1	2013-04-06 00:54:50	2013-04-06 00:54:50	1112	Yes	uuid:d29a2883-1749-4d21-8e42-8f1df081293a	out_back_tomorrow	li pa la	NULL	45	1	p.r	Male	NULL	Yes
uuid:d52887cc-383d-47c1-8af4-f1a606b1b070	uid:collect|2013-01-29T18:00:38.316+0000	2013-04-06 00:54:51	NULL	2013-04-06 00:54:51	NULL	NULL	1	2013-04-06 00:54:51	2013-04-06 00:54:51	1112	Yes	uuid:d52887cc-383d-47c1-8af4-f1a606b1b070	out_notback_tomorrow	li pa la	NULL	19	1	p.r	Female	NULL	Yes
uuid:df080ee4-aa0e-4b6f-9567-99513f04325a	uid:collect|2013-01-29T18:00:38.316+0000	2013-04-06 00:54:52	NULL	2013-04-06 00:54:52	NULL	NULL	1	2013-04-06 00:54:52	2013-04-06 00:54:52	1112	Yes	uuid:df080ee4-aa0e-4b6f-9567-99513f04325a	Present	hz	NULL	7	1	p r	Male	NULL	Yes
uuid:2e1c72db-ac11-47a3-8798-ec4307671d9a	uid:collect|2013-01-29T18:00:38.316+0000	2013-04-06 00:54:53	NULL	2013-04-06 00:54:53	NULL	NULL	1	2013-04-06 00:54:53	2013-04-06 00:54:53	1112	Yes	uuid:2e1c72db-ac11-47a3-8798-ec4307671d9a	Present	ggh	NULL	13	1	p.r	Female	NULL	Yes
uuid:87d004f8-929b-4951-a8af-fcc6f1f47978	uid:collect|2013-01-29T18:00:38.316+0000	2013-04-06 00:54:53	NULL	2013-04-06 00:54:53	NULL	NULL	1	2013-04-06 00:54:53	2013-04-06 00:54:53	1112	Yes	uuid:87d004f8-929b-4951-a8af-fcc6f1f47978	Present	ghr	NULL	5	1	p r	Male	NULL	Yes
uuid:c831ccce-9e1a-4e9d-bdc1-2d7dc74290c0	uid:collect|2013-01-29T18:00:38.316+0000	2013-04-06 00:54:55	NULL	2013-04-06 00:54:55	NULL	NULL	1	2013-04-06 00:54:55	2013-04-06 00:54:55	1113	Yes	uuid:c831ccce-9e1a-4e9d-bdc1-2d7dc74290c0	Present	hhff	NULL	29	1	g m	Female	NULL	No
uuid:b89d32d0-172d-44ef-b432-7c5268551eba	uid:collect|2013-01-29T18:00:38.316+0000	2013-04-06 00:54:56	NULL	2013-04-06 00:54:56	NULL	NULL	1	2013-04-06 00:54:56	2013-04-06 00:54:56	1113	Yes	uuid:b89d32d0-172d-44ef-b432-7c5268551eba	out_back_tomorrow	li pa la	NULL	27	1	g.m	Male	NULL	Yes
uuid:0559be2a-f4c6-472e-b9f3-f5390e1297b4	uid:collect|2013-01-29T18:00:38.316+0000	2013-04-06 00:54:57	NULL	2013-04-06 00:54:57	NULL	NULL	1	2013-04-06 00:54:57	2013-04-06 00:54:57	1113	Yes	uuid:0559be2a-f4c6-472e-b9f3-f5390e1297b4	out_back_tomorrow	li pa la	NULL	30	1	g.m	Male	NULL	Yes
uuid:0d664ade-073b-4fe6-baca-bb94abc42334	uid:collect|2013-01-29T18:00:38.316+0000	2013-04-06 00:54:57	NULL	2013-04-06 00:54:57	NULL	NULL	1	2013-04-06 00:54:57	2013-04-06 00:54:57	1113	Yes	uuid:0d664ade-073b-4fe6-baca-bb94abc42334	out_back_tomorrow	li pa la	NULL	16	1	g.m	Male	NULL	Yes
uuid:7d728322-2c19-4b90-8bc0-8c82f398b4a0	uid:collect|2013-01-29T18:00:38.316+0000	2013-04-06 00:54:58	NULL	2013-04-06 00:54:58	NULL	NULL	1	2013-04-06 00:54:58	2013-04-06 00:54:58	1114	Yes	uuid:7d728322-2c19-4b90-8bc0-8c82f398b4a0	Present	gtr	NULL	20	1	b a	Male	NULL	No
uuid:b661b244-6c6d-495d-afa3-b704c9f0597b	uid:collect|2013-01-29T18:00:38.316+0000	2013-04-06 00:55:00	NULL	2013-04-06 00:55:00	NULL	NULL	1	2013-04-06 00:55:00	2013-04-06 00:55:00	1114	No	uuid:b661b244-6c6d-495d-afa3-b704c9f0597b	Present	li malad se sak fe mesye a pale pou li	NULL	78	1	b.a	Female	NULL	Yes
uuid:b9c8c401-b95e-462d-b7ce-52d5bb00eca3	uid:collect|2013-01-29T18:00:38.316+0000	2013-04-06 00:55:00	NULL	2013-04-06 00:55:00	NULL	NULL	1	2013-04-06 00:55:00	2013-04-06 00:55:00	1114	Yes	uuid:b9c8c401-b95e-462d-b7ce-52d5bb00eca3	out_back_tomorrow	gjd	NULL	12	1	b.a	Male	NULL	Yes
uuid:3196007d-671c-47ba-bf1a-ff5ab644d0ff	uid:collect|2013-01-29T18:00:38.316+0000	2013-04-06 00:55:01	NULL	2013-04-06 00:55:01	NULL	NULL	1	2013-04-06 00:55:01	2013-04-06 00:55:01	1114	Yes	uuid:3196007d-671c-47ba-bf1a-ff5ab644d0ff	out_back_tomorrow	li pa la	NULL	8	1	b.a	Female	NULL	Yes
uuid:272dfaea-814e-41cb-9880-9d2ffa74ce33	uid:collect|2013-01-29T18:00:38.316+0000	2013-04-06 00:55:03	NULL	2013-04-06 00:55:03	NULL	NULL	1	2013-04-06 00:55:03	2013-04-06 00:55:03	1115	Yes	uuid:272dfaea-814e-41cb-9880-9d2ffa74ce33	Present	gh	NULL	45	1	m.p	Female	NULL	No
uuid:ce9fda5e-7f15-45b5-a2b9-f0e3f95d6cb9	uid:collect|2013-01-29T18:00:38.316+0000	2013-04-06 00:55:04	NULL	2013-04-06 00:55:04	NULL	NULL	1	2013-04-06 00:55:04	2013-04-06 00:55:04	1115	Yes	uuid:ce9fda5e-7f15-45b5-a2b9-f0e3f95d6cb9	out_back_tomorrow	li pa la	NULL	50	1	m.p	Male	NULL	Yes
uuid:228daca3-fe22-4f18-86ca-e9a2b174f257	uid:collect|2013-01-29T18:00:38.316+0000	2013-04-06 00:55:05	NULL	2013-04-06 00:55:05	NULL	NULL	1	2013-04-06 00:55:05	2013-04-06 00:55:05	1115	Yes	uuid:228daca3-fe22-4f18-86ca-e9a2b174f257	out_back_tomorrow	li pa la	NULL	23	1	m
p"	Male	NULL	Yes
uuid:1f460272-e35c-42db-a128-eccb5bc61d89	uid:collect|2013-01-29T18:00:38.316+0000	2013-04-06 00:55:06	NULL	2013-04-06 00:55:06	NULL	NULL	1	2013-04-06 00:55:06	2013-04-06 00:55:06	1115	Yes	uuid:1f460272-e35c-42db-a128-eccb5bc61d89	out_back_tomorrow	li pa la	NULL	12	1	m
p"	Female	NULL	Yes
uuid:21e842eb-e846-4156-a290-a2f945a1b57f	uid:collect|2013-01-29T18:00:38.316+0000	2013-04-06 00:55:07	NULL	2013-04-06 00:55:07	NULL	NULL	1	2013-04-06 00:55:07	2013-04-06 00:55:07	1116	Yes	uuid:21e842eb-e846-4156-a290-a2f945a1b57f	Present	ggg	NULL	38	1	w e	Female	NULL	No
uuid:4f5cb582-638a-4d3c-8de5-bb8a3824032f	uid:collect|2013-01-29T18:00:38.316+0000	2013-04-06 00:55:08	NULL	2013-04-06 00:55:08	NULL	NULL	1	2013-04-06 00:55:08	2013-04-06 00:55:08	1116	Yes	uuid:4f5cb582-638a-4d3c-8de5-bb8a3824032f	out_back_tomorrow	li pa la	NULL	25	1	w e	Male	NULL	Yes
uuid:46c0d2a6-5083-4284-92e1-5ae4f3c2451a	uid:collect|2013-01-29T18:00:38.316+0000	2013-04-06 00:55:09	NULL	2013-04-06 00:55:09	NULL	NULL	1	2013-04-06 00:55:09	2013-04-06 00:55:09	1116	Yes	uuid:46c0d2a6-5083-4284-92e1-5ae4f3c2451a	out_back_tomorrow	li pa la	NULL	7	1	w e	Male	NULL	Yes
uuid:4c0f9b8a-8ea7-407f-af05-5408bf341fbd	uid:collect|2013-01-29T18:00:38.316+0000	2013-04-06 00:55:09	NULL	2013-04-06 00:55:09	NULL	NULL	1	2013-04-06 00:55:09	2013-04-06 00:55:09	1116	Yes	uuid:4c0f9b8a-8ea7-407f-af05-5408bf341fbd	out_back_tomorrow	li pa la	NULL	15	1	w e	Female	NULL	Yes
uuid:e1f688c0-3c2c-4bab-9035-f07ea8bd07f2	uid:collect|2013-01-29T18:00:38.316+0000	2013-04-06 00:55:10	NULL	2013-04-06 00:55:10	NULL	NULL	1	2013-04-06 00:55:10	2013-04-06 00:55:10	1116	Yes	uuid:e1f688c0-3c2c-4bab-9035-f07ea8bd07f2	out_back_tomorrow	li pa la	NULL	13	1	w.e	Female	NULL	Yes
uuid:c987827e-108c-4768-8f33-4aac54197b32	uid:collect|2013-01-29T18:00:38.316+0000	2013-04-06 00:55:11	NULL	2013-04-06 00:55:11	NULL	NULL	1	2013-04-06 00:55:11	2013-04-06 00:55:11	1116	Yes	uuid:c987827e-108c-4768-8f33-4aac54197b32	out_back_tomorrow	li pa la	NULL	11	1	w.e	Male	NULL	Yes
uuid:f6bb3a64-164e-4833-92cc-493bab7ab7fe	uid:collect|2013-01-29T18:00:38.316+0000	2013-04-06 00:55:12	NULL	2013-04-06 00:55:12	NULL	NULL	1	2013-04-06 00:55:12	2013-04-06 00:55:12	1117	Yes	uuid:f6bb3a64-164e-4833-92cc-493bab7ab7fe	Present	lal poto pwens	NULL	50	1	r e	Female	NULL	Yes
uuid:6796b555-e86f-4104-8903-50228c22f2df	uid:collect|2013-01-29T18:00:38.316+0000	2013-04-06 00:55:13	NULL	2013-04-06 00:55:13	NULL	NULL	1	2013-04-06 00:55:13	2013-04-06 00:55:13	1117	Yes	uuid:6796b555-e86f-4104-8903-50228c22f2df	out_back_tomorrow	atansyon nap we 2 non ki gen men otogwa et gen men laj yo pa men'm moun'n	NULL	50	1	r.e	Male	NULL	No
uuid:8def1449-a3e6-4e2d-90c3-0b9ebf9909e0	uid:collect|2013-01-29T18:00:38.316+0000	2013-04-06 00:55:14	NULL	2013-04-06 00:55:14	NULL	NULL	1	2013-04-06 00:55:14	2013-04-06 00:55:14	1117	Yes	uuid:8def1449-a3e6-4e2d-90c3-0b9ebf9909e0	out_back_tomorrow	li pa la	NULL	18	1	r.e	Female	NULL	Yes
uuid:d111da48-a6a5-45ee-ba4b-07a03ba337d5	uid:collect|2013-01-29T18:00:38.316+0000	2013-04-06 00:55:15	NULL	2013-04-06 00:55:15	NULL	NULL	1	2013-04-06 00:55:15	2013-04-06 00:55:15	1117	Yes	uuid:d111da48-a6a5-45ee-ba4b-07a03ba337d5	out_back_tomorrow	li pa la	NULL	25	1	r.e	Female	NULL	Yes
uuid:44140b39-8209-45fb-a44d-02eb42d06443	uid:collect|2013-01-29T18:00:38.316+0000	2013-04-06 00:55:16	NULL	2013-04-06 00:55:16	NULL	NULL	1	2013-04-06 00:55:16	2013-04-06 00:55:16	1118	Yes	uuid:44140b39-8209-45fb-a44d-02eb42d06443	Present	hyt	NULL	32	1	s.l	Female	NULL	No
uuid:d16e7674-7ed9-4f41-9d44-5c2a1e60d5e9	uid:collect|2013-01-29T18:00:38.316+0000	2013-04-06 00:55:17	NULL	2013-04-06 00:55:17	NULL	NULL	1	2013-04-06 00:55:17	2013-04-06 00:55:17	1118	Yes	uuid:d16e7674-7ed9-4f41-9d44-5c2a1e60d5e9	out_back_tomorrow	mwen ki te pwan'n pou li	NULL	26	1	s.l	Male	NULL	Yes
uuid:6c00e61d-bcc1-4eb8-b7e0-abbdae156179	uid:collect|2013-01-29T18:00:38.316+0000	2013-04-06 00:55:18	NULL	2013-04-06 00:55:18	NULL	NULL	1	2013-04-06 00:55:18	2013-04-06 00:55:18	1118	Yes	uuid:6c00e61d-bcc1-4eb8-b7e0-abbdae156179	Present	ygf	NULL	7	1	s l	Male	NULL	Yes
uuid:5dc39f2d-0cd4-4599-8c5c-41fe6342c40b	uid:collect|2013-01-29T18:00:38.316+0000	2013-04-06 00:55:19	NULL	2013-04-06 00:55:19	NULL	NULL	1	2013-04-06 00:55:19	2013-04-06 00:55:19	1118	Yes	uuid:5dc39f2d-0cd4-4599-8c5c-41fe6342c40b	out_back_tomorrow	li pa la	NULL	18	1	s. l	Female	NULL	Yes
uuid:511777c8-17c5-44c6-af03-31a82298a046	uid:collect|2013-01-29T18:00:38.316+0000	2013-04-06 00:55:24	NULL	2013-04-06 00:55:24	NULL	NULL	1	2013-04-06 00:55:24	2013-04-06 00:55:24	1120	Yes	uuid:511777c8-17c5-44c6-af03-31a82298a046	Present	hgg	NULL	23	1	o c	Female	NULL	No
uuid:fc05ad8f-6bd2-4f0b-93e2-7e08af89c9d9	uid:collect|2013-01-29T18:00:38.316+0000	2013-04-06 00:55:25	NULL	2013-04-06 00:55:25	NULL	NULL	1	2013-04-06 00:55:25	2013-04-06 00:55:25	1120	Yes	uuid:fc05ad8f-6bd2-4f0b-93e2-7e08af89c9d9	out_back_tomorrow	li pa la	NULL	18	1	o. c	Male	NULL	No
uuid:790188ba-00ef-4e0c-84d0-9edca1f0e4b4	uid:collect|2013-01-29T18:00:38.316+0000	2013-04-06 00:55:26	NULL	2013-04-06 00:55:26	NULL	NULL	1	2013-04-06 00:55:26	2013-04-06 00:55:26	1120	Yes	uuid:790188ba-00ef-4e0c-84d0-9edca1f0e4b4	out_back_tomorrow	li pa la	NULL	30	1	o. c	Male	NULL	Yes
uuid:6ee5d1bb-ef02-46e9-8cde-5292a2ab136f	uid:collect|2013-01-29T18:00:38.316+0000	2013-04-06 00:55:27	NULL	2013-04-06 00:55:27	NULL	NULL	1	2013-04-06 00:55:27	2013-04-06 00:55:27	1120	Yes	uuid:6ee5d1bb-ef02-46e9-8cde-5292a2ab136f	out_back_tomorrow	li pa la	NULL	7	1	o. c	Male	NULL	Yes
uuid:3f5a07a0-d1b6-4acc-acb4-c0c8e46607d6	uid:collect|2013-01-29T18:00:38.316+0000	2013-04-06 00:55:27	NULL	2013-04-06 00:55:27	NULL	NULL	1	2013-04-06 00:55:27	2013-04-06 00:55:27	1120	Yes	uuid:3f5a07a0-d1b6-4acc-acb4-c0c8e46607d6	Present	ghgg	NULL	5	1	o. c	Female	NULL	Yes
uuid:7cb18b4d-fb94-4476-834c-4214bda8329d	uid:collect|2013-01-29T18:00:38.316+0000	2013-04-06 00:55:30	NULL	2013-04-06 00:55:30	NULL	NULL	1	2013-04-06 00:55:30	2013-04-06 00:55:30	473	Yes	uuid:7cb18b4d-fb94-4476-834c-4214bda8329d	Present	htg	NULL	28	1	j. d	Female	NULL	No
uuid:831cbfec-674e-453e-a679-288d4753a9c8	uid:collect|2013-01-29T18:00:38.316+0000	2013-04-06 00:55:31	NULL	2013-04-06 00:55:31	NULL	NULL	1	2013-04-06 00:55:31	2013-04-06 00:55:31	473	Yes	uuid:831cbfec-674e-453e-a679-288d4753a9c8	out_back_tomorrow	mwen ki te potel pou li	NULL	35	1	j. d	Male	NULL	Yes
uuid:875f8a87-4410-4255-9488-ef8f84b093bb	uid:collect|2013-01-29T18:00:38.316+0000	2013-04-06 00:55:32	NULL	2013-04-06 00:55:32	NULL	NULL	1	2013-04-06 00:55:32	2013-04-06 00:55:32	473	Yes	uuid:875f8a87-4410-4255-9488-ef8f84b093bb	Present	ggs	NULL	5	1	j. d	Female	NULL	Yes
uuid:72820aff-0b49-442d-8631-e0332746b966	uid:collect|2013-01-29T18:00:38.316+0000	2013-04-06 09:49:50	NULL	2013-04-06 09:49:50	NULL	NULL	1	2013-04-06 09:49:50	2013-04-06 09:49:50	1121	No	uuid:72820aff-0b49-442d-8631-e0332746b966	Present	yo bay nan Zone nan	NULL	60	2	eb	Male	NULL	No
uuid:a6a038ca-4964-4527-8896-f6003b8a9067	uid:collect|2013-01-29T18:00:38.316+0000	2013-04-06 09:49:50	NULL	2013-04-06 09:49:50	NULL	NULL	1	2013-04-06 09:49:50	2013-04-06 09:49:50	1121	Yes	uuid:a6a038ca-4964-4527-8896-f6003b8a9067	Present	li pat bwel nan zone nan	NULL	31	2	ap	Male	NULL	No
uuid:e453b732-cad4-4bc9-a799-5f8c6b7cc8a7	uid:collect|2013-01-29T18:00:38.316+0000	2013-04-06 09:49:52	NULL	2013-04-06 09:49:52	NULL	NULL	1	2013-04-06 09:49:52	2013-04-06 09:49:52	1121	Yes	uuid:e453b732-cad4-4bc9-a799-5f8c6b7cc8a7	Present	NULL	NULL	38	2	em	Female	NULL	No
uuid:572e83e3-1a57-4355-ae7a-6c8b839f6991	uid:collect|2013-01-29T18:00:38.316+0000	2013-04-06 09:49:52	NULL	2013-04-06 09:49:52	NULL	NULL	1	2013-04-06 09:49:52	2013-04-06 09:49:52	1121	No	uuid:572e83e3-1a57-4355-ae7a-6c8b839f6991	Present	NULL	NULL	17	2	eb	Female	NULL	No
uuid:6c7ee92d-fb63-49e0-89d9-e3f1d1051d54	uid:collect|2013-01-29T18:00:38.316+0000	2013-04-06 09:49:53	NULL	2013-04-06 09:49:53	NULL	NULL	1	2013-04-06 09:49:53	2013-04-06 09:49:53	1121	No	uuid:6c7ee92d-fb63-49e0-89d9-e3f1d1051d54	Present	NULL	NULL	19	2	eb	Female	NULL	No
uuid:96c6ee24-bb3e-45bc-98b2-f5d613951da7	uid:collect|2013-01-29T18:00:38.316+0000	2013-04-06 09:49:54	NULL	2013-04-06 09:49:54	NULL	NULL	1	2013-04-06 09:49:54	2013-04-06 09:49:54	1121	Yes	uuid:96c6ee24-bb3e-45bc-98b2-f5d613951da7	Present	NULL	NULL	8	2	gb	Male	NULL	Yes
uuid:4485985c-6495-4cb5-8b13-a7fb8bf14d60	uid:collect|2013-01-29T18:00:38.316+0000	2013-04-06 09:49:54	NULL	2013-04-06 09:49:54	NULL	NULL	1	2013-04-06 09:49:54	2013-04-06 09:49:54	1121	Yes	uuid:4485985c-6495-4cb5-8b13-a7fb8bf14d60	Present	NULL	NULL	6	2	jb	Male	NULL	Yes
uuid:bee69f64-31b2-4755-b36d-efc9945966f5	uid:collect|2013-01-29T18:00:38.316+0000	2013-04-06 09:49:55	NULL	2013-04-06 09:49:55	NULL	NULL	1	2013-04-06 09:49:55	2013-04-06 09:49:55	1121	No	uuid:bee69f64-31b2-4755-b36d-efc9945966f5	Present	NULL	NULL	1	2	ap	Male	NULL	Yes
uuid:86ad25c0-7736-4b78-b3c6-bc6106c0f173	uid:collect|2013-01-29T18:00:38.316+0000	2013-04-06 09:49:55	NULL	2013-04-06 09:49:55	NULL	NULL	1	2013-04-06 09:49:55	2013-04-06 09:49:55	1121	No	uuid:86ad25c0-7736-4b78-b3c6-bc6106c0f173	Present	NULL	NULL	1	2	na	Female	NULL	Yes
uuid:9c88b4f5-7b98-4cfc-b231-ccb065025e40	uid:collect|2013-01-29T18:00:38.316+0000	2013-04-06 09:50:00	NULL	2013-04-06 09:50:00	NULL	NULL	1	2013-04-06 09:50:00	2013-04-06 09:50:00	1122	No	uuid:9c88b4f5-7b98-4cfc-b231-ccb065025e40	Present	NULL	NULL	46	2	c a	Female	NULL	No
uuid:60e8253c-811c-4a7a-a0bd-d08f97c3dc79	uid:collect|2013-01-29T18:00:38.316+0000	2013-04-06 09:50:01	NULL	2013-04-06 09:50:01	NULL	NULL	1	2013-04-06 09:50:01	2013-04-06 09:50:01	1122	No	uuid:60e8253c-811c-4a7a-a0bd-d08f97c3dc79	other	yo pat gen bon enfomasyon sou konprime a	NULL	51	2	lap antre aswe net	Male	NULL	Yes
uuid:9f439f4e-c055-4436-8d31-f1087f05e785	uid:collect|2013-01-29T18:00:38.316+0000	2013-04-06 09:50:01	NULL	2013-04-06 09:50:01	NULL	NULL	1	2013-04-06 09:50:01	2013-04-06 09:50:01	1122	No	uuid:9f439f4e-c055-4436-8d31-f1087f05e785	Present	NULL	NULL	11	2	a j	Female	NULL	No
uuid:5e6b9e29-98b8-45db-8e6e-c86de3c1bcd0	uid:collect|2013-01-29T18:00:38.316+0000	2013-04-06 09:50:02	NULL	2013-04-06 09:50:02	NULL	NULL	1	2013-04-06 09:50:02	2013-04-06 09:50:02	1122	No	uuid:5e6b9e29-98b8-45db-8e6e-c86de3c1bcd0	Present	NULL	NULL	12	2	b j	Male	NULL	No
uuid:d28ec8d1-4902-4b9c-bdea-d0f562926018	uid:collect|2013-01-29T18:00:38.316+0000	2013-04-06 09:50:04	NULL	2013-04-06 09:50:04	NULL	NULL	1	2013-04-06 09:50:04	2013-04-06 09:50:04	1123	No	uuid:d28ec8d1-4902-4b9c-bdea-d0f562926018	Present	NULL	NULL	48	2	ob	Female	NULL	No
uuid:a1bfbbd5-96e9-4222-a227-80de9f64a193	uid:collect|2013-01-29T18:00:38.316+0000	2013-04-06 09:50:05	NULL	2013-04-06 09:50:05	NULL	NULL	1	2013-04-06 09:50:05	2013-04-06 09:50:05	1123	No	uuid:a1bfbbd5-96e9-4222-a227-80de9f64a193	Present	NULL	NULL	67	2	r j	Male	NULL	No
uuid:192935a1-00d2-41d9-b28c-75057dc1fb10	uid:collect|2013-01-29T18:00:38.316+0000	2013-04-06 09:50:05	NULL	2013-04-06 09:50:05	NULL	NULL	1	2013-04-06 09:50:05	2013-04-06 09:50:05	1123	No	uuid:192935a1-00d2-41d9-b28c-75057dc1fb10	Present	NULL	NULL	17	2	nj	Male	NULL	No
uuid:a5e7f910-be53-41a8-9d9f-6e3058586024	uid:collect|2013-01-29T18:00:38.316+0000	2013-04-06 09:50:06	NULL	2013-04-06 09:50:06	NULL	NULL	1	2013-04-06 09:50:06	2013-04-06 09:50:06	1123	No	uuid:a5e7f910-be53-41a8-9d9f-6e3058586024	Present	NULL	NULL	13	2	mj	Female	NULL	No
uuid:3183b5fe-7770-4aa4-877b-16b2c56ef954	uid:collect|2013-01-29T18:00:38.316+0000	2013-04-06 09:50:08	NULL	2013-04-06 09:50:08	NULL	NULL	1	2013-04-06 09:50:08	2013-04-06 09:50:08	1124	No	uuid:3183b5fe-7770-4aa4-877b-16b2c56ef954	Present	NULL	NULL	92	2	c b	Female	NULL	No
uuid:8c838e78-a6c4-4911-a162-9a40c127928c	uid:collect|2013-01-29T18:00:38.316+0000	2013-04-06 09:50:11	NULL	2013-04-06 09:50:11	NULL	NULL	1	2013-04-06 09:50:11	2013-04-06 09:50:11	1125	Yes	uuid:8c838e78-a6c4-4911-a162-9a40c127928c	Present	NULL	NULL	29	2	j f	Male	NULL	No
uuid:02ea9f98-1347-4696-8fe6-755af7487789	uid:collect|2013-01-29T18:00:38.316+0000	2013-04-06 09:50:12	NULL	2013-04-06 09:50:12	NULL	NULL	1	2013-04-06 09:50:12	2013-04-06 09:50:12	1125	Yes	uuid:02ea9f98-1347-4696-8fe6-755af7487789	Present	NULL	NULL	22	2	v m	Female	NULL	No
uuid:6b202869-410c-4224-8549-49341dec43fb	uid:collect|2013-01-29T18:00:38.316+0000	2013-04-06 09:50:12	NULL	2013-04-06 09:50:12	NULL	NULL	1	2013-04-06 09:50:12	2013-04-06 09:50:12	1125	No	uuid:6b202869-410c-4224-8549-49341dec43fb	Present	li pot ka bwel	NULL	3	2	j r f	Female	NULL	Yes
uuid:a36ce01d-d18c-430a-8b65-292d7c44990e	uid:collect|2013-01-29T18:00:38.316+0000	2013-04-06 09:50:15	NULL	2013-04-06 09:50:15	NULL	NULL	1	2013-04-06 09:50:15	2013-04-06 09:50:15	1126	Yes	uuid:a36ce01d-d18c-430a-8b65-292d7c44990e	Present	NULL	NULL	36	2	a m	Female	NULL	No
uuid:6c26a5e7-260c-47b4-b16b-db2025f6ab2b	uid:collect|2013-01-29T18:00:38.316+0000	2013-04-06 09:50:16	NULL	2013-04-06 09:50:16	NULL	NULL	1	2013-04-06 09:50:16	2013-04-06 09:50:16	1126	Yes	uuid:6c26a5e7-260c-47b4-b16b-db2025f6ab2b	Present	l al travay	NULL	16	2	d f	Male	NULL	Yes
uuid:d76f59bd-649d-4875-89d8-fb52fc48f3d4	uid:collect|2013-01-29T18:00:38.316+0000	2013-04-06 09:50:17	NULL	2013-04-06 09:50:17	NULL	NULL	1	2013-04-06 09:50:17	2013-04-06 09:50:17	1126	Yes	uuid:d76f59bd-649d-4875-89d8-fb52fc48f3d4	Present	NULL	NULL	14	2	m j	Male	NULL	No
uuid:73c96569-50a8-4b62-acc4-2ed8414fc40e	uid:collect|2013-01-29T18:00:38.316+0000	2013-04-06 09:50:17	NULL	2013-04-06 09:50:17	NULL	NULL	1	2013-04-06 09:50:17	2013-04-06 09:50:17	1126	Yes	uuid:73c96569-50a8-4b62-acc4-2ed8414fc40e	Present	NULL	NULL	12	2	g j	Male	NULL	No
uuid:1e2f9a51-dfef-4b0f-98fa-176aadd47afa	uid:collect|2013-01-29T18:00:38.316+0000	2013-04-06 09:50:18	NULL	2013-04-06 09:50:18	NULL	NULL	1	2013-04-06 09:50:18	2013-04-06 09:50:18	1126	Yes	uuid:1e2f9a51-dfef-4b0f-98fa-176aadd47afa	Present	NULL	NULL	5	2	a j	Female	NULL	Yes
uuid:009f3786-cc4b-4aba-9b22-2a03836efcfa	uid:collect|2013-01-29T18:00:38.316+0000	2013-04-06 09:50:18	NULL	2013-04-06 09:50:18	NULL	NULL	1	2013-04-06 09:50:18	2013-04-06 09:50:18	1126	Yes	uuid:009f3786-cc4b-4aba-9b22-2a03836efcfa	Present	NULL	NULL	3	2	a j	Female	NULL	Yes
uuid:67c26a34-d8db-4a57-86cb-db648b588a15	uid:collect|2013-01-29T18:00:38.316+0000	2013-04-06 09:50:20	NULL	2013-04-06 09:50:20	NULL	NULL	1	2013-04-06 09:50:20	2013-04-06 09:50:20	1127	Yes	uuid:67c26a34-d8db-4a57-86cb-db648b588a15	Present	NULL	NULL	45	2	s j	Female	NULL	No
uuid:015e8196-f729-4ac0-be72-ec6e6776ab57	uid:collect|2013-01-29T18:00:38.316+0000	2013-04-06 09:50:21	NULL	2013-04-06 09:50:21	NULL	NULL	1	2013-04-06 09:50:21	2013-04-06 09:50:21	1127	Yes	uuid:015e8196-f729-4ac0-be72-ec6e6776ab57	other	NULL	NULL	50	2	f f	Male	NULL	Yes
uuid:849d0568-6841-48c4-b813-442ab6d252ab	uid:collect|2013-01-29T18:00:38.316+0000	2013-04-06 09:50:21	NULL	2013-04-06 09:50:21	NULL	NULL	1	2013-04-06 09:50:21	2013-04-06 09:50:21	1127	Yes	uuid:849d0568-6841-48c4-b813-442ab6d252ab	out_notback_tomorrow	li lekol hinche	NULL	22	2	d j	Female	NULL	Yes
uuid:fc062313-0ac7-4f89-9640-9c633d0e512b	uid:collect|2013-01-29T18:00:38.316+0000	2013-04-06 09:50:22	NULL	2013-04-06 09:50:22	NULL	NULL	1	2013-04-06 09:50:22	2013-04-06 09:50:22	1127	Yes	uuid:fc062313-0ac7-4f89-9640-9c633d0e512b	Present	NULL	NULL	17	2	s f	Male	NULL	No
uuid:dd2a097c-2014-4c61-bf48-171f0a15dee5	uid:collect|2013-01-29T18:00:38.316+0000	2013-04-06 09:50:22	NULL	2013-04-06 09:50:22	NULL	NULL	1	2013-04-06 09:50:22	2013-04-06 09:50:22	1127	Yes	uuid:dd2a097c-2014-4c61-bf48-171f0a15dee5	other	li lopital	NULL	16	2	j f	Female	NULL	Yes
uuid:f9c94f63-41e7-4fb7-8a46-205967622e58	uid:collect|2013-01-29T18:00:38.316+0000	2013-04-06 09:50:23	NULL	2013-04-06 09:50:23	NULL	NULL	1	2013-04-06 09:50:23	2013-04-06 09:50:23	1127	Yes	uuid:f9c94f63-41e7-4fb7-8a46-205967622e58	out_back_tomorrow	l al lekol	NULL	12	2	df	Male	NULL	Yes
uuid:9cf88249-d722-4914-ad19-a60fe8779860	uid:collect|2013-01-29T18:00:38.316+0000	2013-04-06 09:50:25	NULL	2013-04-06 09:50:25	NULL	NULL	1	2013-04-06 09:50:25	2013-04-06 09:50:25	1128	Yes	uuid:9cf88249-d722-4914-ad19-a60fe8779860	Present	NULL	NULL	16	2	d b	Female	NULL	No
uuid:805f47a6-aded-44b5-ad3f-dff81f374e9f	uid:collect|2013-01-29T18:00:38.316+0000	2013-04-06 09:50:25	NULL	2013-04-06 09:50:25	NULL	NULL	1	2013-04-06 09:50:25	2013-04-06 09:50:25	1128	No	uuid:805f47a6-aded-44b5-ad3f-dff81f374e9f	Present	NULL	NULL	70	2	e b	Female	NULL	No
uuid:f4c4eb74-8588-4a7b-b551-c468c23acc06	uid:collect|2013-01-29T18:00:38.316+0000	2013-04-06 09:50:26	NULL	2013-04-06 09:50:26	NULL	NULL	1	2013-04-06 09:50:26	2013-04-06 09:50:26	1128	No	uuid:f4c4eb74-8588-4a7b-b551-c468c23acc06	other	li age anpil	NULL	105	2	d b	Female	NULL	Yes
uuid:17503e73-fb5e-4a20-aa2b-138706fb77ee	uid:collect|2013-01-29T18:00:38.316+0000	2013-04-06 09:50:28	NULL	2013-04-06 09:50:28	NULL	NULL	1	2013-04-06 09:50:28	2013-04-06 09:50:28	1130	No	uuid:17503e73-fb5e-4a20-aa2b-138706fb77ee	Present	NULL	NULL	45	2	e b	Female	NULL	No
uuid:c7816faa-aaab-4be9-a320-e1bc49b3d26c	uid:collect|2013-01-29T18:00:38.316+0000	2013-04-06 09:50:29	NULL	2013-04-06 09:50:29	NULL	NULL	1	2013-04-06 09:50:29	2013-04-06 09:50:29	1130	Yes	uuid:c7816faa-aaab-4be9-a320-e1bc49b3d26c	Present	NULL	NULL	14	2	j n	Female	NULL	No
uuid:a9696af4-7759-4ed1-9f58-dc1db371a597	uid:collect|2013-01-29T18:00:38.316+0000	2013-04-06 09:50:29	NULL	2013-04-06 09:50:29	NULL	NULL	1	2013-04-06 09:50:29	2013-04-06 09:50:29	1130	Yes	uuid:a9696af4-7759-4ed1-9f58-dc1db371a597	other	l al nan jadin	NULL	50	2	d b	Male	NULL	Yes
uuid:c14e27ae-d495-4fa9-a481-053970d661f5	uid:collect|2013-01-29T18:00:38.316+0000	2013-04-06 09:50:30	NULL	2013-04-06 09:50:30	NULL	NULL	1	2013-04-06 09:50:30	2013-04-06 09:50:30	1130	No	uuid:c14e27ae-d495-4fa9-a481-053970d661f5	other	li te ansent	NULL	28	2	c b	Female	NULL	Yes
uuid:656c7cf9-9522-4d11-9536-011dab5556b5	uid:collect|2013-01-29T18:00:38.316+0000	2013-04-06 09:50:30	NULL	2013-04-06 09:50:30	NULL	NULL	1	2013-04-06 09:50:30	2013-04-06 09:50:30	1130	No	uuid:656c7cf9-9522-4d11-9536-011dab5556b5	Present	li pat gen laj	NULL	1	2	j a	Male	NULL	Yes
uuid:ad6b4027-6411-4ecd-a955-8c874be3e45f	uid:collect|2013-01-29T18:00:38.316+0000	2013-04-06 09:50:33	NULL	2013-04-06 09:50:33	NULL	NULL	1	2013-04-06 09:50:33	2013-04-06 09:50:33	1131	No	uuid:ad6b4027-6411-4ecd-a955-8c874be3e45f	Present	se premye fwa li te bwe	NULL	48	2	a b	Female	NULL	No
uuid:c94b22a4-caba-47a5-b16e-e7d712177348	uid:collect|2013-01-29T18:00:38.316+0000	2013-04-06 09:50:33	NULL	2013-04-06 09:50:33	NULL	NULL	1	2013-04-06 09:50:33	2013-04-06 09:50:33	1131	No	uuid:c94b22a4-caba-47a5-b16e-e7d712177348	other	NULL	NULL	46	2	a b	Male	NULL	Yes
uuid:15d0169a-ae1b-4c9b-b9c6-ce48f494878d	uid:collect|2013-01-29T18:00:38.316+0000	2013-04-06 09:50:34	NULL	2013-04-06 09:50:34	NULL	NULL	1	2013-04-06 09:50:34	2013-04-06 09:50:34	1131	No	uuid:15d0169a-ae1b-4c9b-b9c6-ce48f494878d	other	NULL	NULL	19	2	d m	Female	NULL	Yes
uuid:dc7e1521-2a6d-4132-97db-5dda113ecdc6	uid:collect|2013-01-29T18:00:38.316+0000	2013-04-06 09:50:34	NULL	2013-04-06 09:50:34	NULL	NULL	1	2013-04-06 09:50:34	2013-04-06 09:50:34	1131	No	uuid:dc7e1521-2a6d-4132-97db-5dda113ecdc6	Present	NULL	NULL	5	2	b d	Male	NULL	Yes
uuid:1655047a-0970-4408-8607-31ff16c8ab8e	uid:collect|2013-01-29T18:00:38.316+0000	2013-04-06 09:50:36	NULL	2013-04-06 09:50:36	NULL	NULL	1	2013-04-06 09:50:36	2013-04-06 09:50:36	1133	No	uuid:1655047a-0970-4408-8607-31ff16c8ab8e	Present	NULL	NULL	32	2	ap	Male	NULL	No
uuid:7d69ff90-cdf1-4a23-a7e1-e135ed9d6288	uid:collect|2013-01-29T18:00:38.316+0000	2013-04-06 09:50:37	NULL	2013-04-06 09:50:37	NULL	NULL	1	2013-04-06 09:50:37	2013-04-06 09:50:37	1133	No	uuid:7d69ff90-cdf1-4a23-a7e1-e135ed9d6288	Present	NULL	NULL	8	2	r p	Male	NULL	Yes
uuid:dff152db-5d5b-40ab-a17d-3d894c00953f	uid:collect|2013-01-29T18:00:38.316+0000	2013-04-06 09:50:37	NULL	2013-04-06 09:50:37	NULL	NULL	1	2013-04-06 09:50:37	2013-04-06 09:50:37	1133	No	uuid:dff152db-5d5b-40ab-a17d-3d894c00953f	Present	NULL	NULL	8	2	m p	Female	NULL	Yes
uuid:9ab806b0-d95f-47f3-a3cf-46b844030875	uid:collect|2013-01-29T18:00:38.316+0000	2013-04-06 09:50:38	NULL	2013-04-06 09:50:38	NULL	NULL	1	2013-04-06 09:50:38	2013-04-06 09:50:38	1129	Yes	uuid:9ab806b0-d95f-47f3-a3cf-46b844030875	Present	moun te vini anvan n te kite sde a	NULL	24	2	g b	Male	NULL	No
uuid:9343d74c-f598-469d-9a61-c92832f377e9	uid:collect|2013-01-29T18:00:38.316+0000	2013-04-06 09:50:39	NULL	2013-04-06 09:50:39	NULL	NULL	1	2013-04-06 09:50:39	2013-04-06 09:50:39	1129	Yes	uuid:9343d74c-f598-469d-9a61-c92832f377e9	Present	NULL	NULL	26	2	a j c	Female	NULL	No
uuid:9e49856a-883e-411c-898b-ea0ae79bb4b9	uid:collect|2013-01-29T18:00:38.316+0000	2013-04-06 09:50:42	NULL	2013-04-06 09:50:42	NULL	NULL	1	2013-04-06 09:50:42	2013-04-06 09:50:42	1134	Yes	uuid:9e49856a-883e-411c-898b-ea0ae79bb4b9	Present	NULL	NULL	63	2	c j	Male	NULL	No
uuid:df316962-f6c9-423e-9235-2da137ab055a	uid:collect|2013-01-29T18:00:38.316+0000	2013-04-06 09:50:42	NULL	2013-04-06 09:50:42	NULL	NULL	1	2013-04-06 09:50:42	2013-04-06 09:50:42	1134	Yes	uuid:df316962-f6c9-423e-9235-2da137ab055a	Present	NULL	NULL	59	2	c f	Female	NULL	No
uuid:04af3f97-6322-4665-b309-fb9efc02c4ec	uid:collect|2013-01-29T18:00:38.316+0000	2013-04-06 09:50:44	NULL	2013-04-06 09:50:44	NULL	NULL	1	2013-04-06 09:50:44	2013-04-06 09:50:44	1134	No	uuid:04af3f97-6322-4665-b309-fb9efc02c4ec	Present	NULL	NULL	23	2	i j	Female	NULL	No
uuid:0f6b1e40-4180-47bd-bbf7-98c19b7d83b7	uid:collect|2013-01-29T18:00:38.316+0000	2013-04-06 09:50:45	NULL	2013-04-06 09:50:45	NULL	NULL	1	2013-04-06 09:50:45	2013-04-06 09:50:45	1134	Yes	uuid:0f6b1e40-4180-47bd-bbf7-98c19b7d83b7	Present	NULL	NULL	3	2	n j	Male	NULL	Yes
uuid:ea8c4f18-e60b-41f0-8efa-532ba24e8051	uid:collect|2013-01-29T18:00:38.316+0000	2013-04-06 09:50:45	NULL	2013-04-06 09:50:45	NULL	NULL	1	2013-04-06 09:50:45	2013-04-06 09:50:45	1134	Yes	uuid:ea8c4f18-e60b-41f0-8efa-532ba24e8051	Present	NULL	NULL	6	2	s j	Female	NULL	Yes
uuid:f6205782-2e4e-439b-8d2d-cfa24de1b3a5	uid:collect|2013-01-29T18:00:38.316+0000	2013-04-06 09:50:46	NULL	2013-04-06 09:50:46	NULL	NULL	1	2013-04-06 09:50:46	2013-04-06 09:50:46	1134	Yes	uuid:f6205782-2e4e-439b-8d2d-cfa24de1b3a5	Present	NULL	NULL	8	2	a j	Female	NULL	Yes
uuid:82790272-c8fb-4798-84e3-32b0480f1ba5	uid:collect|2013-01-29T18:00:38.316+0000	2013-04-06 09:50:46	NULL	2013-04-06 09:50:46	NULL	NULL	1	2013-04-06 09:50:46	2013-04-06 09:50:46	1134	Yes	uuid:82790272-c8fb-4798-84e3-32b0480f1ba5	Present	NULL	NULL	13	2	j i	Female	NULL	No
uuid:09711832-b5ee-4941-b0c7-7727ccf479e6	uid:collect|2013-01-29T18:00:38.316+0000	2013-04-06 09:50:47	NULL	2013-04-06 09:50:47	NULL	NULL	1	2013-04-06 09:50:47	2013-04-06 09:50:47	1221	Yes	uuid:09711832-b5ee-4941-b0c7-7727ccf479e6	Present	NULL	Yes	999	4	pj	Female	NULL	No
uuid:b7afbd39-91b6-4bcd-95a9-3d751b874a0e	uid:collect|2013-01-29T18:00:38.316+0000	2013-04-06 09:50:48	NULL	2013-04-06 09:50:48	NULL	NULL	1	2013-04-06 09:50:48	2013-04-06 09:50:48	1221	Yes	uuid:b7afbd39-91b6-4bcd-95a9-3d751b874a0e	Present	li pa gen twop enfomasyom	Yes	999	4	fs	Male	NULL	Yes
uuid:b181a8d9-6f50-44d3-85c6-0587e4d394b2	uid:collect|2013-01-29T18:00:38.316+0000	2013-04-06 09:50:49	NULL	2013-04-06 09:50:49	NULL	NULL	1	2013-04-06 09:50:49	2013-04-06 09:50:49	1135	Yes	uuid:b181a8d9-6f50-44d3-85c6-0587e4d394b2	Present	NULL	NULL	42	2	d f	Female	NULL	No
uuid:0b7b67fb-578c-4cca-8dd5-5312475898c1	uid:collect|2013-01-29T18:00:38.316+0000	2013-04-06 09:50:50	NULL	2013-04-06 09:50:50	NULL	NULL	1	2013-04-06 09:50:50	2013-04-06 09:50:50	1135	No	uuid:0b7b67fb-578c-4cca-8dd5-5312475898c1	Present	NULL	NULL	2	2	w f	Female	NULL	Yes
uuid:d5bbe3ef-2d80-4246-ae2b-b821dc3babfb	uid:collect|2013-01-29T18:00:38.316+0000	2013-04-06 09:50:51	NULL	2013-04-06 09:50:51	NULL	NULL	1	2013-04-06 09:50:51	2013-04-06 09:50:51	1222	No	uuid:d5bbe3ef-2d80-4246-ae2b-b821dc3babfb	Present	NULL	Yes	999	4	vf	Female	NULL	No
uuid:c8239d71-0491-47b2-9f09-20f77362804c	uid:collect|2013-01-29T18:00:38.316+0000	2013-04-06 09:50:52	NULL	2013-04-06 09:50:52	NULL	NULL	1	2013-04-06 09:50:52	2013-04-06 09:50:52	1135	Yes	uuid:c8239d71-0491-47b2-9f09-20f77362804c	Present	NULL	NULL	7	2	j f	Female	NULL	Yes
uuid:7f2ee225-5678-4875-9dcd-ae57875d7941	uid:collect|2013-01-29T18:00:38.316+0000	2013-04-06 09:50:52	NULL	2013-04-06 09:50:52	NULL	NULL	1	2013-04-06 09:50:52	2013-04-06 09:50:52	1222	Dont_know	uuid:7f2ee225-5678-4875-9dcd-ae57875d7941	not_member	li te la ane pase men li pa la ane sa	NULL	11	4	vf	Female	NULL	Yes
uuid:ac335e45-0004-481f-a746-e9006e638d6a	uid:collect|2013-01-29T18:00:38.316+0000	2013-04-06 09:50:53	NULL	2013-04-06 09:50:53	NULL	NULL	1	2013-04-06 09:50:53	2013-04-06 09:50:53	1136	No	uuid:ac335e45-0004-481f-a746-e9006e638d6a	Present	li te bwel st domingue	NULL	27	2	d c	Male	NULL	No
uuid:9907c4fa-b4f8-4470-89c1-64694aeb0297	uid:collect|2013-01-29T18:00:38.316+0000	2013-04-06 09:50:53	NULL	2013-04-06 09:50:53	NULL	NULL	1	2013-04-06 09:50:53	2013-04-06 09:50:53	1222	Dont_know	uuid:9907c4fa-b4f8-4470-89c1-64694aeb0297	other	li toujou rantre nan nwit	NULL	60	4	vf	Male	NULL	Yes
uuid:e6e7f9eb-2630-4c23-8f99-68868e9de6af	uid:collect|2013-01-29T18:00:38.316+0000	2013-04-06 09:50:54	NULL	2013-04-06 09:50:54	NULL	NULL	1	2013-04-06 09:50:54	2013-04-06 09:50:54	1136	No	uuid:e6e7f9eb-2630-4c23-8f99-68868e9de6af	Present	NULL	NULL	10	2	e f	Female	NULL	No
uuid:cfb48223-dada-4b48-8915-bae6aea6d3f1	uid:collect|2013-01-29T18:00:38.316+0000	2013-04-06 09:50:54	NULL	2013-04-06 09:50:54	NULL	NULL	1	2013-04-06 09:50:54	2013-04-06 09:50:54	1136	Dont_know	uuid:cfb48223-dada-4b48-8915-bae6aea6d3f1	other	l al nan jaden	NULL	60	2	c a	Male	NULL	Yes
uuid:42fb4807-b7a4-4382-8ef7-6c9e0170cdeb	uid:collect|2013-01-29T18:00:38.316+0000	2013-04-06 09:50:54	NULL	2013-04-06 09:50:54	NULL	NULL	1	2013-04-06 09:50:54	2013-04-06 09:50:54	1223	Yes	uuid:42fb4807-b7a4-4382-8ef7-6c9e0170cdeb	Present	NULL	NULL	48	4	vd	Female	NULL	No
uuid:6225979c-0b8b-4869-b704-8cdf7062d6ab	uid:collect|2013-01-29T18:00:38.316+0000	2013-04-06 09:50:55	NULL	2013-04-06 09:50:55	NULL	NULL	1	2013-04-06 09:50:55	2013-04-06 09:50:55	1223	Yes	uuid:6225979c-0b8b-4869-b704-8cdf7062d6ab	other	NULL	NULL	50	4	vd	Male	NULL	Yes
uuid:490164b3-5a8f-4efb-8721-2c94cb50860d	uid:collect|2013-01-29T18:00:38.316+0000	2013-04-06 09:50:55	NULL	2013-04-06 09:50:55	NULL	NULL	1	2013-04-06 09:50:55	2013-04-06 09:50:55	1223	Yes	uuid:490164b3-5a8f-4efb-8721-2c94cb50860d	other	li al lekol	NULL	20	4	vd	Female	NULL	Yes
uuid:a89e1677-8c73-493a-98a0-7a3df7e732c2	uid:collect|2013-01-29T18:00:38.316+0000	2013-04-06 09:50:56	NULL	2013-04-06 09:50:56	NULL	NULL	1	2013-04-06 09:50:56	2013-04-06 09:50:56	1137	Yes	uuid:a89e1677-8c73-493a-98a0-7a3df7e732c2	Present	NULL	NULL	52	2	c e	Female	NULL	No
uuid:8bc26a36-f696-4ced-b693-0a6d23c42c19	uid:collect|2013-01-29T18:00:38.316+0000	2013-04-06 09:50:56	NULL	2013-04-06 09:50:56	NULL	NULL	1	2013-04-06 09:50:56	2013-04-06 09:50:56	1223	Yes	uuid:8bc26a36-f696-4ced-b693-0a6d23c42c19	other	NULL	NULL	23	4	vd	Male	NULL	Yes
uuid:482c8458-57df-4524-a7fa-52972ffe015c	uid:collect|2013-01-29T18:00:38.316+0000	2013-04-06 09:50:57	NULL	2013-04-06 09:50:57	NULL	NULL	1	2013-04-06 09:50:57	2013-04-06 09:50:57	1137	Yes	uuid:482c8458-57df-4524-a7fa-52972ffe015c	out_back_tomorrow	pala	NULL	52	2	r j	Male	NULL	Yes
uuid:a182dd8e-cd87-4759-99ac-6659993782d2	uid:collect|2013-01-29T18:00:38.316+0000	2013-04-06 09:50:58	NULL	2013-04-06 09:50:58	NULL	NULL	1	2013-04-06 09:50:58	2013-04-06 09:50:58	1223	Yes	uuid:a182dd8e-cd87-4759-99ac-6659993782d2	Present	NULL	NULL	18	4	jj	Male	NULL	No
uuid:84395981-80f7-43c8-858e-c08c3de04c7d	uid:collect|2013-01-29T18:00:38.316+0000	2013-04-06 09:50:58	NULL	2013-04-06 09:50:58	NULL	NULL	1	2013-04-06 09:50:58	2013-04-06 09:50:58	1137	Yes	uuid:84395981-80f7-43c8-858e-c08c3de04c7d	other	NULL	NULL	19	2	b j	Male	NULL	Yes
uuid:6f131aef-e161-498e-ba38-790e4fb017dd	uid:collect|2013-01-29T18:00:38.316+0000	2013-04-06 09:50:59	NULL	2013-04-06 09:50:59	NULL	NULL	1	2013-04-06 09:50:59	2013-04-06 09:50:59	1137	Yes	uuid:6f131aef-e161-498e-ba38-790e4fb017dd	other	NULL	NULL	16	2	c j	Male	NULL	Yes
uuid:cf4a963c-37cd-4df4-83ab-16aad19c3db5	uid:collect|2013-01-29T18:00:38.316+0000	2013-04-06 09:50:59	NULL	2013-04-06 09:50:59	NULL	NULL	1	2013-04-06 09:50:59	2013-04-06 09:50:59	1223	Yes	uuid:cf4a963c-37cd-4df4-83ab-16aad19c3db5	other	NULL	NULL	15	4	vd	Female	NULL	Yes
uuid:e52d1550-0fa8-4609-8321-126343e5516d	uid:collect|2013-01-29T18:00:38.316+0000	2013-04-06 09:50:59	NULL	2013-04-06 09:50:59	NULL	NULL	1	2013-04-06 09:50:59	2013-04-06 09:50:59	1137	Yes	uuid:e52d1550-0fa8-4609-8321-126343e5516d	other	li pala se manman li bay emfomasyon pou yo	NULL	13	2	c e	Female	NULL	Yes
uuid:da8709f9-8e0e-47d4-994c-30469b8cffb9	uid:collect|2013-01-29T18:00:38.316+0000	2013-04-06 09:51:00	NULL	2013-04-06 09:51:00	NULL	NULL	1	2013-04-06 09:51:00	2013-04-06 09:51:00	1223	Yes	uuid:da8709f9-8e0e-47d4-994c-30469b8cffb9	other	NULL	No	999	4	vd	Male	NULL	Yes
uuid:7d232014-4c7f-4e1a-b4d1-bf1e5008ede0	uid:collect|2013-01-29T18:00:38.316+0000	2013-04-06 09:51:00	NULL	2013-04-06 09:51:00	NULL	NULL	1	2013-04-06 09:51:00	2013-04-06 09:51:00	1138	Yes	uuid:7d232014-4c7f-4e1a-b4d1-bf1e5008ede0	Present	NULL	NULL	88	2	p c	Male	NULL	No
uuid:68e57e8b-6c09-4fed-a99d-599ac2a9b29b	uid:collect|2013-01-29T18:00:38.316+0000	2013-04-06 09:51:01	NULL	2013-04-06 09:51:01	NULL	NULL	1	2013-04-06 09:51:01	2013-04-06 09:51:01	1223	Yes	uuid:68e57e8b-6c09-4fed-a99d-599ac2a9b29b	other	NULL	NULL	11	4	vd	Female	NULL	Yes
uuid:9696e3d6-e47b-49b7-93a9-5b1abe99bcc3	uid:collect|2013-01-29T18:00:38.316+0000	2013-04-06 09:51:02	NULL	2013-04-06 09:51:02	NULL	NULL	1	2013-04-06 09:51:02	2013-04-06 09:51:02	1223	Yes	uuid:9696e3d6-e47b-49b7-93a9-5b1abe99bcc3	other	lekol	No	999	4	vd	Male	NULL	Yes
uuid:01749315-ba1f-4c3a-8c99-8dc024f6f7b1	uid:collect|2013-01-29T18:00:38.316+0000	2013-04-06 09:51:02	NULL	2013-04-06 09:51:02	NULL	NULL	1	2013-04-06 09:51:02	2013-04-06 09:51:02	1139	No	uuid:01749315-ba1f-4c3a-8c99-8dc024f6f7b1	Present	NULL	NULL	40	2	y g	Male	NULL	No
uuid:25116c83-e6e1-4582-95ed-f9ecdc3f13cd	uid:collect|2013-01-29T18:00:38.316+0000	2013-04-06 09:51:03	NULL	2013-04-06 09:51:03	NULL	NULL	1	2013-04-06 09:51:03	2013-04-06 09:51:03	1139	Yes	uuid:25116c83-e6e1-4582-95ed-f9ecdc3f13cd	Present	NULL	NULL	70	2	m g	Female	NULL	No
uuid:0376295f-bdce-4ab4-8836-94e1054702bc	uid:collect|2013-01-29T18:00:38.316+0000	2013-04-06 09:51:03	NULL	2013-04-06 09:51:03	NULL	NULL	1	2013-04-06 09:51:03	2013-04-06 09:51:03	1139	No	uuid:0376295f-bdce-4ab4-8836-94e1054702bc	Present	NULL	NULL	6	2	r g	Female	NULL	Yes
uuid:9815b795-91a1-410a-ad2e-32087d3b1811	uid:collect|2013-01-29T18:00:38.316+0000	2013-04-06 09:51:04	NULL	2013-04-06 09:51:04	NULL	NULL	1	2013-04-06 09:51:04	2013-04-06 09:51:04	1139	No	uuid:9815b795-91a1-410a-ad2e-32087d3b1811	Present	NULL	NULL	3	2	k g	Male	NULL	Yes
uuid:e321dc22-4458-4a86-9a05-3cca75f347ff	uid:collect|2013-01-29T18:00:38.316+0000	2013-04-06 09:51:06	NULL	2013-04-06 09:51:06	NULL	NULL	1	2013-04-06 09:51:06	2013-04-06 09:51:06	1140	Yes	uuid:e321dc22-4458-4a86-9a05-3cca75f347ff	Present	NULL	NULL	51	2	j j	Male	NULL	No
uuid:a0ee37e8-a2f8-4cfe-bd85-16e7ba58b51e	uid:collect|2013-01-29T18:00:38.316+0000	2013-04-06 09:51:07	NULL	2013-04-06 09:51:07	NULL	NULL	1	2013-04-06 09:51:07	2013-04-06 09:51:07	1140	Yes	uuid:a0ee37e8-a2f8-4cfe-bd85-16e7ba58b51e	other	li pala	NULL	41	2	m j	Female	NULL	Yes
uuid:bcb8c7b5-e0c1-4b45-9ad8-5a8da297aee3	uid:collect|2013-01-29T18:00:38.316+0000	2013-04-06 09:51:07	NULL	2013-04-06 09:51:07	NULL	NULL	1	2013-04-06 09:51:07	2013-04-06 09:51:07	1224	Yes	uuid:bcb8c7b5-e0c1-4b45-9ad8-5a8da297aee3	Present	NULL	NULL	52	4	jc	Female	NULL	No
uuid:5d8f6e52-f647-4715-aca5-0e4a851b6a1d	uid:collect|2013-01-29T18:00:38.316+0000	2013-04-06 09:51:07	NULL	2013-04-06 09:51:07	NULL	NULL	1	2013-04-06 09:51:07	2013-04-06 09:51:07	1140	No	uuid:5d8f6e52-f647-4715-aca5-0e4a851b6a1d	other	NULL	NULL	5	2	m j	Female	NULL	Yes
uuid:9f612a5a-8f38-4d8f-aaf7-8177d2c5e038	uid:collect|2013-01-29T18:00:38.316+0000	2013-04-06 09:51:08	NULL	2013-04-06 09:51:08	NULL	NULL	1	2013-04-06 09:51:08	2013-04-06 09:51:08	1224	Yes	uuid:9f612a5a-8f38-4d8f-aaf7-8177d2c5e038	Present	NULL	NULL	25	4	ya	Female	NULL	No
uuid:59d7d77c-fb89-47b6-8f15-3e73fca420f0	uid:collect|2013-01-29T18:00:38.316+0000	2013-04-06 09:51:09	NULL	2013-04-06 09:51:09	NULL	NULL	1	2013-04-06 09:51:09	2013-04-06 09:51:09	1141	Yes	uuid:59d7d77c-fb89-47b6-8f15-3e73fca420f0	Present	NULL	NULL	36	2	l c	Male	NULL	No
uuid:719c4ab0-96b1-4d8e-b9f6-c900057185de	uid:collect|2013-01-29T18:00:38.316+0000	2013-04-06 09:51:09	NULL	2013-04-06 09:51:09	NULL	NULL	1	2013-04-06 09:51:09	2013-04-06 09:51:09	1224	Yes	uuid:719c4ab0-96b1-4d8e-b9f6-c900057185de	other	lekol	NULL	23	4	jc	Female	NULL	Yes
uuid:cb892fbe-1a8a-4a5c-b1dc-07254fedbcb3	uid:collect|2013-01-29T18:00:38.316+0000	2013-04-06 09:51:10	NULL	2013-04-06 09:51:10	NULL	NULL	1	2013-04-06 09:51:10	2013-04-06 09:51:10	1224	Yes	uuid:cb892fbe-1a8a-4a5c-b1dc-07254fedbcb3	other	lekol	NULL	19	4	jc	Male	NULL	Yes
uuid:f4ec3a1a-83a7-44b1-9c91-a4983eabbd88	uid:collect|2013-01-29T18:00:38.316+0000	2013-04-06 09:51:11	NULL	2013-04-06 09:51:11	NULL	NULL	1	2013-04-06 09:51:11	2013-04-06 09:51:11	1224	Yes	uuid:f4ec3a1a-83a7-44b1-9c91-a4983eabbd88	Present	NULL	NULL	8	4	ra	Female	NULL	No
uuid:36b63222-7f73-45b9-beef-bc519b749620	uid:collect|2013-01-29T18:00:38.316+0000	2013-04-06 09:51:11	NULL	2013-04-06 09:51:11	NULL	NULL	1	2013-04-06 09:51:11	2013-04-06 09:51:11	1143	Yes	uuid:36b63222-7f73-45b9-beef-bc519b749620	Present	NULL	NULL	18	2	p j	Female	NULL	No
uuid:4c00a6bc-5d86-4b6f-a45f-3d41176cc319	uid:collect|2013-01-29T18:00:38.316+0000	2013-04-06 09:51:12	NULL	2013-04-06 09:51:12	NULL	NULL	1	2013-04-06 09:51:12	2013-04-06 09:51:12	1224	Yes	uuid:4c00a6bc-5d86-4b6f-a45f-3d41176cc319	other	NULL	NULL	11	4	jc	Male	NULL	Yes
uuid:f41105e8-ea95-4d65-81b1-682b7d8dae63	uid:collect|2013-01-29T18:00:38.316+0000	2013-04-06 09:51:13	NULL	2013-04-06 09:51:13	NULL	NULL	1	2013-04-06 09:51:13	2013-04-06 09:51:13	1144	No	uuid:f41105e8-ea95-4d65-81b1-682b7d8dae63	Present	NULL	NULL	19	2	c j	Female	NULL	No
uuid:cc086920-b517-44c6-9d51-ef1b10ee417c	uid:collect|2013-01-29T18:00:38.316+0000	2013-04-06 09:51:14	NULL	2013-04-06 09:51:14	NULL	NULL	1	2013-04-06 09:51:14	2013-04-06 09:51:14	1224	No	uuid:cc086920-b517-44c6-9d51-ef1b10ee417c	Present	li pa ka pale	NULL	70	4	jc	Female	NULL	No
uuid:39a50898-f627-41fe-8eb9-bc39d0b9d709	uid:collect|2013-01-29T18:00:38.316+0000	2013-04-06 09:51:14	NULL	2013-04-06 09:51:14	NULL	NULL	1	2013-04-06 09:51:14	2013-04-06 09:51:14	1144	Dont_know	uuid:39a50898-f627-41fe-8eb9-bc39d0b9d709	other	li nan voyage	NULL	30	2	p a	Male	NULL	Yes
uuid:21395776-bd75-44fa-b500-6e94ca69fec3	uid:collect|2013-01-29T18:00:38.316+0000	2013-04-06 09:51:16	NULL	2013-04-06 09:51:16	NULL	NULL	1	2013-04-06 09:51:16	2013-04-06 09:51:16	1225	Yes	uuid:21395776-bd75-44fa-b500-6e94ca69fec3	Present	NULL	NULL	18	4	ed	Male	NULL	No
uuid:a8c74828-7d09-47ca-9e56-a499ae058bf3	uid:collect|2013-01-29T18:00:38.316+0000	2013-04-06 09:51:16	NULL	2013-04-06 09:51:16	NULL	NULL	1	2013-04-06 09:51:16	2013-04-06 09:51:16	1145	No	uuid:a8c74828-7d09-47ca-9e56-a499ae058bf3	Present	NULL	NULL	23	2	b e	Female	NULL	No
uuid:7b7e44c2-90cd-47ba-a050-97dae02d9011	uid:collect|2013-01-29T18:00:38.316+0000	2013-04-06 09:51:17	NULL	2013-04-06 09:51:17	NULL	NULL	1	2013-04-06 09:51:17	2013-04-06 09:51:17	1225	Dont_know	uuid:7b7e44c2-90cd-47ba-a050-97dae02d9011	other	NULL	Yes	999	4	ed	Male	NULL	Yes
uuid:8ef81a87-4e71-4665-873f-3c8c7b7060e9	uid:collect|2013-01-29T18:00:38.316+0000	2013-04-06 09:51:17	NULL	2013-04-06 09:51:17	NULL	NULL	1	2013-04-06 09:51:17	2013-04-06 09:51:17	1145	No	uuid:8ef81a87-4e71-4665-873f-3c8c7b7060e9	other	NULL	NULL	24	2	do	Male	NULL	Yes
uuid:5ec1298e-e8cb-437e-b531-fed7a318a0eb	uid:collect|2013-01-29T18:00:38.316+0000	2013-04-06 09:51:17	NULL	2013-04-06 09:51:17	NULL	NULL	1	2013-04-06 09:51:17	2013-04-06 09:51:17	1225	Yes	uuid:5ec1298e-e8cb-437e-b531-fed7a318a0eb	out_notback_tomorrow	NULL	Yes	999	4	ed	Male	NULL	Yes
uuid:f6a4df49-7d18-4cb8-8abe-bac6bbd5accf	uid:collect|2013-01-29T18:00:38.316+0000	2013-04-06 09:51:17	NULL	2013-04-06 09:51:17	NULL	NULL	1	2013-04-06 09:51:17	2013-04-06 09:51:17	1145	No	uuid:f6a4df49-7d18-4cb8-8abe-bac6bbd5accf	Present	NULL	NULL	1	2	md	Male	NULL	Yes
uuid:ec95d51e-c0b1-4a55-a37d-9306eda90f98	uid:collect|2013-01-29T18:00:38.316+0000	2013-04-06 09:51:18	NULL	2013-04-06 09:51:18	NULL	NULL	1	2013-04-06 09:51:18	2013-04-06 09:51:18	1225	Yes	uuid:ec95d51e-c0b1-4a55-a37d-9306eda90f98	other	NULL	Yes	999	4	ed	Male	NULL	Yes
uuid:15e86386-edda-4562-b4a3-13e5fe06e58d	uid:collect|2013-01-29T18:00:38.316+0000	2013-04-06 09:51:18	NULL	2013-04-06 09:51:18	NULL	NULL	1	2013-04-06 09:51:18	2013-04-06 09:51:18	1225	Yes	uuid:15e86386-edda-4562-b4a3-13e5fe06e58d	other	NULL	Yes	999	4	ed	Female	NULL	Yes
uuid:72cf547a-f29e-45d2-9095-f5d7adceb3a5	uid:collect|2013-01-29T18:00:38.316+0000	2013-04-06 09:51:19	NULL	2013-04-06 09:51:19	NULL	NULL	1	2013-04-06 09:51:19	2013-04-06 09:51:19	1225	Yes	uuid:72cf547a-f29e-45d2-9095-f5d7adceb3a5	out_notback_tomorrow	NULL	No	999	4	ed	Female	NULL	Yes
uuid:e19ac279-a0a9-4d48-959d-6193f8d02867	uid:collect|2013-01-29T18:00:38.316+0000	2013-04-06 09:51:19	NULL	2013-04-06 09:51:19	NULL	NULL	1	2013-04-06 09:51:19	2013-04-06 09:51:19	1146	No	uuid:e19ac279-a0a9-4d48-959d-6193f8d02867	Present	NULL	NULL	45	2	mj	Female	NULL	No
uuid:a54f106d-eaec-417d-9927-fba327df8a56	uid:collect|2013-01-29T18:00:38.316+0000	2013-04-06 09:51:19	NULL	2013-04-06 09:51:19	NULL	NULL	1	2013-04-06 09:51:19	2013-04-06 09:51:19	1225	Yes	uuid:a54f106d-eaec-417d-9927-fba327df8a56	other	NULL	No	999	4	ed	Female	NULL	Yes
uuid:db232e2d-c9ac-4f34-82d6-5087924e15af	uid:collect|2013-01-29T18:00:38.316+0000	2013-04-06 09:51:20	NULL	2013-04-06 09:51:20	NULL	NULL	1	2013-04-06 09:51:20	2013-04-06 09:51:20	1146	No	uuid:db232e2d-c9ac-4f34-82d6-5087924e15af	Present	NULL	NULL	18	2	nj	Female	NULL	No
uuid:066a340a-3339-498f-8b2f-a7ccb63e701c	uid:collect|2013-01-29T18:00:38.316+0000	2013-04-06 09:51:20	NULL	2013-04-06 09:51:20	NULL	NULL	1	2013-04-06 09:51:20	2013-04-06 09:51:20	1225	Yes	uuid:066a340a-3339-498f-8b2f-a7ccb63e701c	other	NULL	Yes	999	4	ed	Female	NULL	Yes
uuid:811817c7-1e9c-4f4b-8f0a-70d76a47cff8	uid:collect|2013-01-29T18:00:38.316+0000	2013-04-06 09:51:20	NULL	2013-04-06 09:51:20	NULL	NULL	1	2013-04-06 09:51:20	2013-04-06 09:51:20	1146	No	uuid:811817c7-1e9c-4f4b-8f0a-70d76a47cff8	other	NULL	NULL	53	2	fg	Male	NULL	Yes
uuid:242b0110-9361-48d7-8f39-1989ea77b81e	uid:collect|2013-01-29T18:00:38.316+0000	2013-04-06 09:51:21	NULL	2013-04-06 09:51:21	NULL	NULL	1	2013-04-06 09:51:21	2013-04-06 09:51:21	1146	No	uuid:242b0110-9361-48d7-8f39-1989ea77b81e	other	NULL	NULL	53	2	wp	Male	NULL	Yes
uuid:438e7d72-06ed-4d3b-81d1-a67407276988	uid:collect|2013-01-29T18:00:38.316+0000	2013-04-06 09:51:21	NULL	2013-04-06 09:51:21	NULL	NULL	1	2013-04-06 09:51:21	2013-04-06 09:51:21	1146	No	uuid:438e7d72-06ed-4d3b-81d1-a67407276988	other	NULL	NULL	18	2	aj	Male	NULL	Yes
uuid:d4b7c364-60cb-473c-9ade-286d2707f9a6	uid:collect|2013-01-29T18:00:38.316+0000	2013-04-06 09:51:22	NULL	2013-04-06 09:51:22	NULL	NULL	1	2013-04-06 09:51:22	2013-04-06 09:51:22	1226	Yes	uuid:d4b7c364-60cb-473c-9ade-286d2707f9a6	Present	NULL	NULL	28	4	fd	Female	NULL	No
uuid:4f24d6f8-e9aa-433a-8b6d-aba1472b95c6	uid:collect|2013-01-29T18:00:38.316+0000	2013-04-06 09:51:23	NULL	2013-04-06 09:51:23	NULL	NULL	1	2013-04-06 09:51:23	2013-04-06 09:51:23	1226	Yes	uuid:4f24d6f8-e9aa-433a-8b6d-aba1472b95c6	other	NULL	NULL	30	4	fd	Male	NULL	Yes
uuid:d33a0b45-db7a-4abf-82db-2cabfe34d49f	uid:collect|2013-01-29T18:00:38.316+0000	2013-04-06 09:51:24	NULL	2013-04-06 09:51:24	NULL	NULL	1	2013-04-06 09:51:24	2013-04-06 09:51:24	1147	Yes	uuid:d33a0b45-db7a-4abf-82db-2cabfe34d49f	Present	NULL	NULL	54	2	rc	Female	NULL	No
uuid:23267dd2-a8e5-406c-a6f1-045f85ba09ec	uid:collect|2013-01-29T18:00:38.316+0000	2013-04-06 09:51:24	NULL	2013-04-06 09:51:24	NULL	NULL	1	2013-04-06 09:51:24	2013-04-06 09:51:24	1226	Yes	uuid:23267dd2-a8e5-406c-a6f1-045f85ba09ec	other	NULL	No	999	4	fd	Male	NULL	Yes
uuid:fda10168-d46a-4a27-93fe-1ac1ecea0f41	uid:collect|2013-01-29T18:00:38.316+0000	2013-04-06 09:51:24	NULL	2013-04-06 09:51:24	NULL	NULL	1	2013-04-06 09:51:24	2013-04-06 09:51:24	1147	Yes	uuid:fda10168-d46a-4a27-93fe-1ac1ecea0f41	other	NULL	NULL	20	2	dc	Male	NULL	Yes
uuid:1ec51483-8e70-4066-ac84-62c21946b20a	uid:collect|2013-01-29T18:00:38.316+0000	2013-04-06 09:51:25	NULL	2013-04-06 09:51:25	NULL	NULL	1	2013-04-06 09:51:25	2013-04-06 09:51:25	1226	No	uuid:1ec51483-8e70-4066-ac84-62c21946b20a	Present	NULL	No	999	4	fd	Female	NULL	Yes
uuid:47cedfe5-c4e0-4796-84c1-6609f70d05d5	uid:collect|2013-01-29T18:00:38.316+0000	2013-04-06 09:51:25	NULL	2013-04-06 09:51:25	NULL	NULL	1	2013-04-06 09:51:25	2013-04-06 09:51:25	1147	Yes	uuid:47cedfe5-c4e0-4796-84c1-6609f70d05d5	other	li pa la	NULL	24	2	jc	Male	NULL	Yes
uuid:5e1a46a4-d3bd-4ca7-a440-154d7f9957b0	uid:collect|2013-01-29T18:00:38.316+0000	2013-04-06 09:51:25	NULL	2013-04-06 09:51:25	NULL	NULL	1	2013-04-06 09:51:25	2013-04-06 09:51:25	1226	No	uuid:5e1a46a4-d3bd-4ca7-a440-154d7f9957b0	Present	NULL	NULL	3	4	fd	Male	NULL	Yes
uuid:8ccddbd6-1f13-418f-a896-3a4cb4ab531e	uid:collect|2013-01-29T18:00:38.316+0000	2013-04-06 09:51:25	NULL	2013-04-06 09:51:25	NULL	NULL	1	2013-04-06 09:51:25	2013-04-06 09:51:25	1147	Yes	uuid:8ccddbd6-1f13-418f-a896-3a4cb4ab531e	other	li pa la	NULL	18	2	dc	Female	NULL	Yes
uuid:9a833ee9-cfa5-4c3f-aade-8168985a5055	uid:collect|2013-01-29T18:00:38.316+0000	2013-04-06 09:51:27	NULL	2013-04-06 09:51:27	NULL	NULL	1	2013-04-06 09:51:27	2013-04-06 09:51:27	1148	Yes	uuid:9a833ee9-cfa5-4c3f-aade-8168985a5055	Present	NULL	NULL	75	2	o p	Female	NULL	No
uuid:b143a267-ddef-47b2-a219-fd47bdb398ab	uid:collect|2013-01-29T18:00:38.316+0000	2013-04-06 09:51:27	NULL	2013-04-06 09:51:27	NULL	NULL	1	2013-04-06 09:51:27	2013-04-06 09:51:27	1148	Yes	uuid:b143a267-ddef-47b2-a219-fd47bdb398ab	other	li pala	NULL	80	2	a c	Male	NULL	Yes
uuid:69169274-81be-42b5-9b40-0e84a94b21c9	uid:collect|2013-01-29T18:00:38.316+0000	2013-04-06 09:51:28	NULL	2013-04-06 09:51:28	NULL	NULL	1	2013-04-06 09:51:28	2013-04-06 09:51:28	1227	Yes	uuid:69169274-81be-42b5-9b40-0e84a94b21c9	Present	li te pran medikaman an	NULL	43	4	al	Female	NULL	No
uuid:304337e5-b0bc-49e8-b8a0-bd3ec176ab20	uid:collect|2013-01-29T18:00:38.316+0000	2013-04-06 09:51:29	NULL	2013-04-06 09:51:29	NULL	NULL	1	2013-04-06 09:51:29	2013-04-06 09:51:29	1227	Yes	uuid:304337e5-b0bc-49e8-b8a0-bd3ec176ab20	Present	li te pran medikaman an	NULL	20	4	pr	Female	NULL	No
uuid:b94c6309-c1ec-4663-b48e-ed8f470d7e3b	uid:collect|2013-01-29T18:00:38.316+0000	2013-04-06 09:51:30	NULL	2013-04-06 09:51:30	NULL	NULL	1	2013-04-06 09:51:30	2013-04-06 09:51:30	1150	Yes	uuid:b94c6309-c1ec-4663-b48e-ed8f470d7e3b	Present	NULL	NULL	26	2	d l	Female	NULL	No
uuid:fb4c50f9-5251-4f41-bf1f-a9309e8d713a	uid:collect|2013-01-29T18:00:38.316+0000	2013-04-06 09:51:30	NULL	2013-04-06 09:51:30	NULL	NULL	1	2013-04-06 09:51:30	2013-04-06 09:51:30	1227	Yes	uuid:fb4c50f9-5251-4f41-bf1f-a9309e8d713a	Present	oui li te pran li	NULL	18	4	pd	Male	NULL	No
uuid:b08b6102-6be3-4038-b39c-db101ea32c47	uid:collect|2013-01-29T18:00:38.316+0000	2013-04-06 09:51:30	NULL	2013-04-06 09:51:30	NULL	NULL	1	2013-04-06 09:51:30	2013-04-06 09:51:30	1150	Yes	uuid:b08b6102-6be3-4038-b39c-db101ea32c47	other	li pala	NULL	28	2	o f	Male	NULL	Yes
uuid:a95286d6-b9e0-4b25-af03-0ecf8e489a57	uid:collect|2013-01-29T18:00:38.316+0000	2013-04-06 09:51:31	NULL	2013-04-06 09:51:31	NULL	NULL	1	2013-04-06 09:51:31	2013-04-06 09:51:31	1150	Yes	uuid:a95286d6-b9e0-4b25-af03-0ecf8e489a57	Present	NULL	NULL	8	2	r f	Male	NULL	Yes
uuid:717b7d1d-7659-4dae-8aff-efad38d6287b	uid:collect|2013-01-29T18:00:38.316+0000	2013-04-06 09:51:31	NULL	2013-04-06 09:51:31	NULL	NULL	1	2013-04-06 09:51:31	2013-04-06 09:51:31	1227	Yes	uuid:717b7d1d-7659-4dae-8aff-efad38d6287b	out_back_tomorrow	li pa la	NULL	16	4	al	Male	NULL	Yes
uuid:cadbd964-46d5-4f8c-9292-5c380edbd1a2	uid:collect|2013-01-29T18:00:38.316+0000	2013-04-06 09:51:32	NULL	2013-04-06 09:51:32	NULL	NULL	1	2013-04-06 09:51:32	2013-04-06 09:51:32	1150	Yes	uuid:cadbd964-46d5-4f8c-9292-5c380edbd1a2	Present	NULL	NULL	6	2	a f	Male	NULL	Yes
uuid:43e2290b-f73d-4291-9f9c-1441a1d8ed12	uid:collect|2013-01-29T18:00:38.316+0000	2013-04-06 09:51:32	NULL	2013-04-06 09:51:32	NULL	NULL	1	2013-04-06 09:51:32	2013-04-06 09:51:32	1227	Yes	uuid:43e2290b-f73d-4291-9f9c-1441a1d8ed12	Present	li te pran l	NULL	14	4	pi	Female	NULL	No
uuid:a6ceca3d-ed97-4c43-9b43-8f0101c69db0	uid:collect|2013-01-29T18:00:38.316+0000	2013-04-06 09:51:32	NULL	2013-04-06 09:51:32	NULL	NULL	1	2013-04-06 09:51:32	2013-04-06 09:51:32	1150	No	uuid:a6ceca3d-ed97-4c43-9b43-8f0101c69db0	Present	NULL	NULL	3	2	r f	Female	NULL	Yes
uuid:6c4fde4b-0271-4f7c-9ecd-2ee1b5c74f29	uid:collect|2013-01-29T18:00:38.316+0000	2013-04-06 09:51:33	NULL	2013-04-06 09:51:33	NULL	NULL	1	2013-04-06 09:51:33	2013-04-06 09:51:33	1227	Yes	uuid:6c4fde4b-0271-4f7c-9ecd-2ee1b5c74f29	out_back_tomorrow	li te pran l	NULL	10	4	al	Male	NULL	Yes
uuid:e217c25f-a9d2-4fbd-b95e-83988ff70918	uid:collect|2013-01-29T18:00:38.316+0000	2013-04-06 09:51:33	NULL	2013-04-06 09:51:33	NULL	NULL	1	2013-04-06 09:51:33	2013-04-06 09:51:33	1227	Yes	uuid:e217c25f-a9d2-4fbd-b95e-83988ff70918	out_back_tomorrow	li te pran l	NULL	10	4	al	Male	NULL	Yes
uuid:c4673790-6fc3-40ad-bd7c-1f856e631fa0	uid:collect|2013-01-29T18:00:38.316+0000	2013-04-06 09:51:34	NULL	2013-04-06 09:51:34	NULL	NULL	1	2013-04-06 09:51:34	2013-04-06 09:51:34	1227	Yes	uuid:c4673790-6fc3-40ad-bd7c-1f856e631fa0	Present	li t pran l	NULL	10	4	pr	Male	NULL	No
uuid:66b75709-9a37-4735-b4df-5400bc32fa03	uid:collect|2013-01-29T18:00:38.316+0000	2013-04-06 09:51:34	NULL	2013-04-06 09:51:34	NULL	NULL	1	2013-04-06 09:51:34	2013-04-06 09:51:34	1151	Yes	uuid:66b75709-9a37-4735-b4df-5400bc32fa03	Present	NULL	NULL	25	2	l a	Male	NULL	No
uuid:098b74ab-5de1-4d32-85e5-9684e98f9a7e	uid:collect|2013-01-29T18:00:38.316+0000	2013-04-06 09:51:34	NULL	2013-04-06 09:51:34	NULL	NULL	1	2013-04-06 09:51:34	2013-04-06 09:51:34	1227	Yes	uuid:098b74ab-5de1-4d32-85e5-9684e98f9a7e	out_back_tomorrow	li t pran l	NULL	4	4	al	Female	NULL	Yes
uuid:f426bcbf-ea1a-49c9-ac6f-98ed10e8255e	uid:collect|2013-01-29T18:00:38.316+0000	2013-04-06 09:51:35	NULL	2013-04-06 09:51:35	NULL	NULL	1	2013-04-06 09:51:35	2013-04-06 09:51:35	1151	Yes	uuid:f426bcbf-ea1a-49c9-ac6f-98ed10e8255e	other	l al nan mache	NULL	50	2	d b	Female	NULL	Yes
uuid:48ef0533-07c5-47b2-aa1f-ba395765fb9e	uid:collect|2013-01-29T18:00:38.316+0000	2013-04-06 09:51:35	NULL	2013-04-06 09:51:35	NULL	NULL	1	2013-04-06 09:51:35	2013-04-06 09:51:35	1227	No	uuid:48ef0533-07c5-47b2-aa1f-ba395765fb9e	out_back_tomorrow	no	NULL	3	4	al	Female	NULL	No
uuid:78d0c466-7b76-4a60-8e2e-9ec74e9fcd31	uid:collect|2013-01-29T18:00:38.316+0000	2013-04-06 09:51:35	NULL	2013-04-06 09:51:35	NULL	NULL	1	2013-04-06 09:51:35	2013-04-06 09:51:35	1151	Yes	uuid:78d0c466-7b76-4a60-8e2e-9ec74e9fcd31	other	l al nan mache	NULL	18	2	e a	Female	NULL	Yes
uuid:27e3c039-1c86-41a8-b79e-3185d4c0b529	uid:collect|2013-01-29T18:00:38.316+0000	2013-04-06 09:51:35	NULL	2013-04-06 09:51:35	NULL	NULL	1	2013-04-06 09:51:35	2013-04-06 09:51:35	1227	No	uuid:27e3c039-1c86-41a8-b79e-3185d4c0b529	out_back_tomorrow	no li pa t pran l	NULL	15	4	al	Female	NULL	Yes
uuid:f723acc7-87a9-4765-9a7c-b4f5cf93be0d	uid:collect|2013-01-29T18:00:38.316+0000	2013-04-06 09:51:37	NULL	2013-04-06 09:51:37	NULL	NULL	1	2013-04-06 09:51:37	2013-04-06 09:51:37	1228	Yes	uuid:f723acc7-87a9-4765-9a7c-b4f5cf93be0d	Present	NULL	NULL	40	4	de	Female	NULL	No
uuid:b268c371-14a3-4525-a043-980c8a8ae3f4	uid:collect|2013-01-29T18:00:38.316+0000	2013-04-06 09:51:37	NULL	2013-04-06 09:51:37	NULL	NULL	1	2013-04-06 09:51:37	2013-04-06 09:51:37	1152	Yes	uuid:b268c371-14a3-4525-a043-980c8a8ae3f4	Present	NULL	NULL	29	2	c p	Female	NULL	No
uuid:ef5811bd-c9ef-4fea-b3ed-57f17672fe9d	uid:collect|2013-01-29T18:00:38.316+0000	2013-04-06 09:51:37	NULL	2013-04-06 09:51:37	NULL	NULL	1	2013-04-06 09:51:37	2013-04-06 09:51:37	1228	Yes	uuid:ef5811bd-c9ef-4fea-b3ed-57f17672fe9d	other	NULL	NULL	45	4	de	Male	NULL	Yes
uuid:c26b4013-c7da-4167-9a88-0f1540bc3401	uid:collect|2013-01-29T18:00:38.316+0000	2013-04-06 09:51:37	NULL	2013-04-06 09:51:37	NULL	NULL	1	2013-04-06 09:51:37	2013-04-06 09:51:37	1152	Yes	uuid:c26b4013-c7da-4167-9a88-0f1540bc3401	other	NULL	NULL	33	2	o s	Male	NULL	Yes
uuid:1a568765-1cb7-4590-81d8-be05f58dc4ba	uid:collect|2013-01-29T18:00:38.316+0000	2013-04-06 09:51:38	NULL	2013-04-06 09:51:38	NULL	NULL	1	2013-04-06 09:51:38	2013-04-06 09:51:38	1228	Yes	uuid:1a568765-1cb7-4590-81d8-be05f58dc4ba	Present	li te bwel lekol	NULL	3	4	ft	Male	NULL	No
uuid:bacfaebb-3792-4709-a918-f25fa14ff7bc	uid:collect|2013-01-29T18:00:38.316+0000	2013-04-06 09:51:38	NULL	2013-04-06 09:51:38	NULL	NULL	1	2013-04-06 09:51:38	2013-04-06 09:51:38	1152	Yes	uuid:bacfaebb-3792-4709-a918-f25fa14ff7bc	Present	NULL	NULL	10	2	l s	Female	NULL	No
uuid:d66e9e14-1e91-488e-8036-8b6e622fa78b	uid:collect|2013-01-29T18:00:38.316+0000	2013-04-06 09:51:38	NULL	2013-04-06 09:51:38	NULL	NULL	1	2013-04-06 09:51:38	2013-04-06 09:51:38	1228	Yes	uuid:d66e9e14-1e91-488e-8036-8b6e622fa78b	Present	NULL	NULL	5	4	de	Male	NULL	Yes
uuid:4c135b32-8798-46f5-9ca6-c7c72431c9b4	uid:collect|2013-01-29T18:00:38.316+0000	2013-04-06 09:51:39	NULL	2013-04-06 09:51:39	NULL	NULL	1	2013-04-06 09:51:39	2013-04-06 09:51:39	1152	Yes	uuid:4c135b32-8798-46f5-9ca6-c7c72431c9b4	Present	NULL	NULL	8	2	g s	Male	NULL	Yes
uuid:fdc31cb6-0cf1-47aa-af87-36975d1d2274	uid:collect|2013-01-29T18:00:38.316+0000	2013-04-06 09:51:39	NULL	2013-04-06 09:51:39	NULL	NULL	1	2013-04-06 09:51:39	2013-04-06 09:51:39	1228	Yes	uuid:fdc31cb6-0cf1-47aa-af87-36975d1d2274	other	NULL	NULL	3	4	de	Male	NULL	Yes
uuid:a2addf72-301d-48cf-aad1-8cbd2a1bed40	uid:collect|2013-01-29T18:00:38.316+0000	2013-04-06 09:51:39	NULL	2013-04-06 09:51:39	NULL	NULL	1	2013-04-06 09:51:39	2013-04-06 09:51:39	1152	No	uuid:a2addf72-301d-48cf-aad1-8cbd2a1bed40	Present	NULL	NULL	4	2	c s	Female	NULL	Yes
uuid:9a7fc517-aae2-4529-a9e4-ec857cee2b54	uid:collect|2013-01-29T18:00:38.316+0000	2013-04-06 09:51:40	NULL	2013-04-06 09:51:40	NULL	NULL	1	2013-04-06 09:51:40	2013-04-06 09:51:40	1228	Yes	uuid:9a7fc517-aae2-4529-a9e4-ec857cee2b54	other	li ale kay marenn li	NULL	11	4	de	Female	NULL	Yes
uuid:0848cf6b-41e2-426c-9bb4-66a6825b7661	uid:collect|2013-01-29T18:00:38.316+0000	2013-04-06 09:51:42	NULL	2013-04-06 09:51:42	NULL	NULL	1	2013-04-06 09:51:42	2013-04-06 09:51:42	1154	Yes	uuid:0848cf6b-41e2-426c-9bb4-66a6825b7661	Present	NULL	NULL	26	2	j k	Female	NULL	No
uuid:70be8145-355d-451e-9f62-f5a452fc3056	uid:collect|2013-01-29T18:00:38.316+0000	2013-04-06 09:51:42	NULL	2013-04-06 09:51:42	NULL	NULL	1	2013-04-06 09:51:42	2013-04-06 09:51:42	1230	No	uuid:70be8145-355d-451e-9f62-f5a452fc3056	Present	li pat jwenn grenn, li te gentan fini	NULL	30	4	tp	Female	NULL	No
uuid:7efe8746-778d-4443-824b-52d7c8d5e694	uid:collect|2013-01-29T18:00:38.316+0000	2013-04-06 09:51:43	NULL	2013-04-06 09:51:43	NULL	NULL	1	2013-04-06 09:51:43	2013-04-06 09:51:43	1154	Dont_know	uuid:7efe8746-778d-4443-824b-52d7c8d5e694	Present	NULL	NULL	7	2	n f	Female	NULL	Yes
uuid:ddbe5833-d5b1-434e-80e9-4be48814397f	uid:collect|2013-01-29T18:00:38.316+0000	2013-04-06 09:51:43	NULL	2013-04-06 09:51:43	NULL	NULL	1	2013-04-06 09:51:43	2013-04-06 09:51:43	1230	No	uuid:ddbe5833-d5b1-434e-80e9-4be48814397f	Present	yo pat jwenn	NULL	4	4	tp	Female	NULL	Yes
uuid:63c6a558-0500-4b8c-b62d-0d28d3420331	uid:collect|2013-01-29T18:00:38.316+0000	2013-04-06 09:51:43	NULL	2013-04-06 09:51:43	NULL	NULL	1	2013-04-06 09:51:43	2013-04-06 09:51:43	1154	No	uuid:63c6a558-0500-4b8c-b62d-0d28d3420331	other	NULL	NULL	5	2	lf	Male	NULL	Yes
uuid:9f292fe2-2328-4eca-bb9e-ab4378e0918b	uid:collect|2013-01-29T18:00:38.316+0000	2013-04-06 09:51:45	NULL	2013-04-06 09:51:45	NULL	NULL	1	2013-04-06 09:51:45	2013-04-06 09:51:45	1231	Yes	uuid:9f292fe2-2328-4eca-bb9e-ab4378e0918b	Present	NULL	NULL	68	4	sp	Female	NULL	No
uuid:63e10178-dab4-449d-9764-23c989cc0053	uid:collect|2013-01-29T18:00:38.316+0000	2013-04-06 09:51:45	NULL	2013-04-06 09:51:45	NULL	NULL	1	2013-04-06 09:51:45	2013-04-06 09:51:45	1231	No	uuid:63e10178-dab4-449d-9764-23c989cc0053	out_notback_tomorrow	yo pat jwenn	Yes	999	4	sp	Male	NULL	Yes
uuid:b094792a-5171-43c2-80be-5d2d903cfa5b	uid:collect|2013-01-29T18:00:38.316+0000	2013-04-06 09:51:46	NULL	2013-04-06 09:51:46	NULL	NULL	1	2013-04-06 09:51:46	2013-04-06 09:51:46	1231	No	uuid:b094792a-5171-43c2-80be-5d2d903cfa5b	other	NULL	Yes	999	4	sp	Female	NULL	Yes
uuid:0e920d44-4afa-4d8f-bb7e-f1aafdcf76f2	uid:collect|2013-01-29T18:00:38.316+0000	2013-04-06 09:51:47	NULL	2013-04-06 09:51:47	NULL	NULL	1	2013-04-06 09:51:47	2013-04-06 09:51:47	1232	Yes	uuid:0e920d44-4afa-4d8f-bb7e-f1aafdcf76f2	Present	NULL	NULL	18	4	mv	Female	NULL	No
uuid:ae901d87-fbbc-4792-9da9-70af894ab6b5	uid:collect|2013-01-29T18:00:38.316+0000	2013-04-06 09:51:48	NULL	2013-04-06 09:51:48	NULL	NULL	1	2013-04-06 09:51:48	2013-04-06 09:51:48	1232	Dont_know	uuid:ae901d87-fbbc-4792-9da9-70af894ab6b5	other	NULL	NULL	22	4	mv	Male	NULL	Yes
uuid:70ccc349-2b5e-414c-aa9b-6644505158ce	uid:collect|2013-01-29T18:00:38.316+0000	2013-04-06 09:51:48	NULL	2013-04-06 09:51:48	NULL	NULL	1	2013-04-06 09:51:48	2013-04-06 09:51:48	1232	No	uuid:70ccc349-2b5e-414c-aa9b-6644505158ce	other	NULL	NULL	19	4	mv	Male	NULL	Yes
uuid:0077c043-5fbb-485f-ad3e-ac97c588c08a	uid:collect|2013-01-29T18:00:38.316+0000	2013-04-06 09:51:49	NULL	2013-04-06 09:51:49	NULL	NULL	1	2013-04-06 09:51:49	2013-04-06 09:51:49	1232	Yes	uuid:0077c043-5fbb-485f-ad3e-ac97c588c08a	other	NULL	NULL	48	4	mv	Female	NULL	Yes
uuid:849acb74-aef9-4912-9d8b-e846fc6a4650	uid:collect|2013-01-29T18:00:38.316+0000	2013-04-06 09:51:50	NULL	2013-04-06 09:51:50	NULL	NULL	1	2013-04-06 09:51:50	2013-04-06 09:51:50	1232	Dont_know	uuid:849acb74-aef9-4912-9d8b-e846fc6a4650	other	NULL	NULL	13	4	mv	Male	NULL	Yes
uuid:611ada76-9d40-42f1-9eee-a53ea2102bdc	uid:collect|2013-01-29T18:00:38.316+0000	2013-04-06 09:51:50	NULL	2013-04-06 09:51:50	NULL	NULL	1	2013-04-06 09:51:50	2013-04-06 09:51:50	1232	Yes	uuid:611ada76-9d40-42f1-9eee-a53ea2102bdc	Present	NULL	NULL	5	4	mv	Female	NULL	Yes
uuid:d07493fa-1707-42d2-98f8-1ca350c45957	uid:collect|2013-01-29T18:00:38.316+0000	2013-04-06 09:51:51	NULL	2013-04-06 09:51:51	NULL	NULL	1	2013-04-06 09:51:51	2013-04-06 09:51:51	1232	Yes	uuid:d07493fa-1707-42d2-98f8-1ca350c45957	other	NULL	Yes	999	4	mv	Male	NULL	Yes
uuid:f3d72b74-ccc0-48d0-af54-0b0898e43bed	uid:collect|2013-01-29T18:00:38.316+0000	2013-04-06 09:51:52	NULL	2013-04-06 09:51:52	NULL	NULL	1	2013-04-06 09:51:52	2013-04-06 09:51:52	1232	Yes	uuid:f3d72b74-ccc0-48d0-af54-0b0898e43bed	other	NULL	NULL	7	4	mv	Male	NULL	Yes
uuid:6675b48a-ec5b-44cd-ab7e-ffe72d403a76	uid:collect|2013-01-29T18:00:38.316+0000	2013-04-06 09:51:54	NULL	2013-04-06 09:51:54	NULL	NULL	1	2013-04-06 09:51:54	2013-04-06 09:51:54	1233	Yes	uuid:6675b48a-ec5b-44cd-ab7e-ffe72d403a76	Present	NULL	NULL	70	4	dj	Male	NULL	No
uuid:6614fc85-e69d-44c2-8b99-84ded1dbbe4b	uid:collect|2013-01-29T18:00:38.316+0000	2013-04-06 09:51:54	NULL	2013-04-06 09:51:54	NULL	NULL	1	2013-04-06 09:51:54	2013-04-06 09:51:54	1233	Yes	uuid:6614fc85-e69d-44c2-8b99-84ded1dbbe4b	other	NULL	NULL	29	4	dj	Female	NULL	Yes
uuid:58305a0d-4cab-4959-9eac-b1a5d13ca3fb	uid:collect|2013-01-29T18:00:38.316+0000	2013-04-06 09:51:55	NULL	2013-04-06 09:51:55	NULL	NULL	1	2013-04-06 09:51:55	2013-04-06 09:51:55	1233	Yes	uuid:58305a0d-4cab-4959-9eac-b1a5d13ca3fb	other	NULL	NULL	20	4	dj	Female	NULL	Yes
uuid:ddc675da-8312-45cf-8436-ae9f4290070a	uid:collect|2013-01-29T18:00:38.316+0000	2013-04-06 09:51:56	NULL	2013-04-06 09:51:56	NULL	NULL	1	2013-04-06 09:51:56	2013-04-06 09:51:56	1233	Yes	uuid:ddc675da-8312-45cf-8436-ae9f4290070a	other	NULL	NULL	33	4	dj	Female	NULL	Yes
uuid:3d33965d-49b7-4167-b138-e9b5fa50cb1c	uid:collect|2013-01-29T18:00:38.316+0000	2013-04-06 09:51:56	NULL	2013-04-06 09:51:56	NULL	NULL	1	2013-04-06 09:51:56	2013-04-06 09:51:56	1233	Yes	uuid:3d33965d-49b7-4167-b138-e9b5fa50cb1c	other	NULL	NULL	29	4	dj	Male	NULL	Yes
uuid:533734ce-6f71-47b7-b4ec-69225dcf970b	uid:collect|2013-01-29T18:00:38.316+0000	2013-04-06 09:51:57	NULL	2013-04-06 09:51:57	NULL	NULL	1	2013-04-06 09:51:57	2013-04-06 09:51:57	1233	Yes	uuid:533734ce-6f71-47b7-b4ec-69225dcf970b	other	NULL	NULL	45	4	dj	Male	NULL	Yes
uuid:78c6bf16-7e89-4967-829d-36c01cd141c5	uid:collect|2013-01-29T18:00:38.316+0000	2013-04-06 09:51:59	NULL	2013-04-06 09:51:59	NULL	NULL	1	2013-04-06 09:51:59	2013-04-06 09:51:59	1234	No	uuid:78c6bf16-7e89-4967-829d-36c01cd141c5	Present	li poko janm bwe grenn sa a	NULL	42	4	la	Male	NULL	No
uuid:7e9401ad-3611-4470-ba2b-5566ef526471	uid:collect|2013-01-29T18:00:38.316+0000	2013-04-06 09:52:00	NULL	2013-04-06 09:52:00	NULL	NULL	1	2013-04-06 09:52:00	2013-04-06 09:52:00	1234	Yes	uuid:7e9401ad-3611-4470-ba2b-5566ef526471	other	NULL	NULL	35	4	la	Female	NULL	Yes
uuid:46a0e95f-a4a5-4503-af50-22d0c8cd5cab	uid:collect|2013-01-29T18:00:38.316+0000	2013-04-06 09:52:01	NULL	2013-04-06 09:52:01	NULL	NULL	1	2013-04-06 09:52:01	2013-04-06 09:52:01	1234	No	uuid:46a0e95f-a4a5-4503-af50-22d0c8cd5cab	other	NULL	NULL	50	4	pd	Female	NULL	No
uuid:a1628897-84ec-43ef-aace-132b8881c771	uid:collect|2013-01-29T18:00:38.316+0000	2013-04-06 09:52:01	NULL	2013-04-06 09:52:01	NULL	NULL	1	2013-04-06 09:52:01	2013-04-06 09:52:01	1234	Yes	uuid:a1628897-84ec-43ef-aace-132b8881c771	other	NULL	NULL	33	4	la	Female	NULL	Yes
uuid:49b65ce2-93b6-46e2-9c83-87ae064f2285	uid:collect|2013-01-29T18:00:38.316+0000	2013-04-06 09:52:02	NULL	2013-04-06 09:52:02	NULL	NULL	1	2013-04-06 09:52:02	2013-04-06 09:52:02	1234	Yes	uuid:49b65ce2-93b6-46e2-9c83-87ae064f2285	Present	NULL	NULL	13	4	la	Female	NULL	Yes
uuid:5cf7532a-9804-4854-8799-81f52c9cba49	uid:collect|2013-01-29T18:00:38.316+0000	2013-04-06 09:52:02	NULL	2013-04-06 09:52:02	NULL	NULL	1	2013-04-06 09:52:02	2013-04-06 09:52:02	1234	Yes	uuid:5cf7532a-9804-4854-8799-81f52c9cba49	Present	NULL	NULL	12	4	la	Female	NULL	Yes
uuid:037b20e6-b8d1-4ced-90e3-82b686d76f1b	uid:collect|2013-01-29T18:00:38.316+0000	2013-04-06 09:52:03	NULL	2013-04-06 09:52:03	NULL	NULL	1	2013-04-06 09:52:03	2013-04-06 09:52:03	1234	Yes	uuid:037b20e6-b8d1-4ced-90e3-82b686d76f1b	Present	NULL	NULL	10	4	la	Male	NULL	Yes
uuid:4d094abd-dd2e-4bca-a3e0-87b3a9d1c986	uid:collect|2013-01-29T18:00:38.316+0000	2013-04-06 09:52:03	NULL	2013-04-06 09:52:03	NULL	NULL	1	2013-04-06 09:52:03	2013-04-06 09:52:03	1234	Yes	uuid:4d094abd-dd2e-4bca-a3e0-87b3a9d1c986	Present	NULL	NULL	9	4	la	Male	NULL	Yes
uuid:312f0986-9be5-4c16-90c2-bcdc06b416a0	uid:collect|2013-01-29T18:00:38.316+0000	2013-04-06 09:52:04	NULL	2013-04-06 09:52:04	NULL	NULL	1	2013-04-06 09:52:04	2013-04-06 09:52:04	1234	Yes	uuid:312f0986-9be5-4c16-90c2-bcdc06b416a0	Present	NULL	NULL	6	4	la	Male	NULL	Yes
uuid:a317748f-8626-4bc7-8c5d-8456feb677c3	uid:collect|2013-01-29T18:00:38.316+0000	2013-04-06 09:52:04	NULL	2013-04-06 09:52:04	NULL	NULL	1	2013-04-06 09:52:04	2013-04-06 09:52:04	1234	Yes	uuid:a317748f-8626-4bc7-8c5d-8456feb677c3	Present	NULL	NULL	4	4	la	Female	NULL	Yes
uuid:32d80296-10b8-46bb-8e66-15bc2a1711ed	uid:collect|2013-01-29T18:00:38.316+0000	2013-04-06 09:52:05	NULL	2013-04-06 09:52:05	NULL	NULL	1	2013-04-06 09:52:05	2013-04-06 09:52:05	1234	No	uuid:32d80296-10b8-46bb-8e66-15bc2a1711ed	Present	NULL	NULL	2	4	la	Male	NULL	Yes
uuid:0c0d01bd-3f4a-490c-bf16-09ee5d72d8a1	uid:collect|2013-01-29T18:00:38.316+0000	2013-04-06 09:52:07	NULL	2013-04-06 09:52:07	NULL	NULL	1	2013-04-06 09:52:07	2013-04-06 09:52:07	1235	No	uuid:0c0d01bd-3f4a-490c-bf16-09ee5d72d8a1	Present	li pa te la, li te saint domingue	NULL	49	4	jm	Female	NULL	No
uuid:5e41907e-d422-48b6-b95a-252d7d3694d0	uid:collect|2013-01-29T18:00:38.316+0000	2013-04-06 09:52:08	NULL	2013-04-06 09:52:08	NULL	NULL	1	2013-04-06 09:52:08	2013-04-06 09:52:08	1235	Dont_know	uuid:5e41907e-d422-48b6-b95a-252d7d3694d0	other	NULL	NULL	14	4	jm	Male	NULL	Yes
uuid:7addf3c4-b047-4d91-bf29-dd55d3a72155	uid:collect|2013-01-29T18:00:38.316+0000	2013-04-06 09:52:08	NULL	2013-04-06 09:52:08	NULL	NULL	1	2013-04-06 09:52:08	2013-04-06 09:52:08	1235	Dont_know	uuid:7addf3c4-b047-4d91-bf29-dd55d3a72155	other	NULL	NULL	9	4	jm	Male	NULL	Yes
uuid:2cb99584-d3a8-418d-84b9-61f4ecc99fbd	uid:collect|2013-01-29T18:00:38.316+0000	2013-04-06 09:52:09	NULL	2013-04-06 09:52:09	NULL	NULL	1	2013-04-06 09:52:09	2013-04-06 09:52:09	1235	Dont_know	uuid:2cb99584-d3a8-418d-84b9-61f4ecc99fbd	other	NULL	NULL	7	4	jm	Male	NULL	Yes
uuid:f1b902a6-f4be-4430-a3a3-2e9884d2f86c	uid:collect|2013-01-29T18:00:38.316+0000	2013-04-06 09:52:10	NULL	2013-04-06 09:52:10	NULL	NULL	1	2013-04-06 09:52:10	2013-04-06 09:52:10	1236	Yes	uuid:f1b902a6-f4be-4430-a3a3-2e9884d2f86c	Present	NULL	NULL	40	4	fl	Male	NULL	No
uuid:bd2da419-15c2-4fb0-be6d-3e0c01f69dd0	uid:collect|2013-01-29T18:00:38.316+0000	2013-04-06 09:52:11	NULL	2013-04-06 09:52:11	NULL	NULL	1	2013-04-06 09:52:11	2013-04-06 09:52:11	1236	Yes	uuid:bd2da419-15c2-4fb0-be6d-3e0c01f69dd0	other	NULL	NULL	36	4	fl	Female	NULL	Yes
uuid:a5f4e471-898a-4a5a-8df5-980ca9307056	uid:collect|2013-01-29T18:00:38.316+0000	2013-04-06 09:52:12	NULL	2013-04-06 09:52:12	NULL	NULL	1	2013-04-06 09:52:12	2013-04-06 09:52:12	1236	Yes	uuid:a5f4e471-898a-4a5a-8df5-980ca9307056	other	NULL	NULL	15	4	fl	Male	NULL	Yes
uuid:46d91569-f7b9-4b40-ad1a-6503315f381d	uid:collect|2013-01-29T18:00:38.316+0000	2013-04-06 09:52:14	NULL	2013-04-06 09:52:14	NULL	NULL	1	2013-04-06 09:52:14	2013-04-06 09:52:14	1236	Yes	uuid:46d91569-f7b9-4b40-ad1a-6503315f381d	other	NULL	NULL	13	4	fl	Female	NULL	Yes
uuid:d754f627-7d01-42cf-9ce4-1fbcaa379d03	uid:collect|2013-01-29T18:00:38.316+0000	2013-04-06 09:52:14	NULL	2013-04-06 09:52:14	NULL	NULL	1	2013-04-06 09:52:14	2013-04-06 09:52:14	1236	Yes	uuid:d754f627-7d01-42cf-9ce4-1fbcaa379d03	other	NULL	NULL	11	4	fl	Female	NULL	Yes
uuid:e587bc2d-44c2-40ed-9313-283ac8817204	uid:collect|2013-01-29T18:00:38.316+0000	2013-04-06 09:52:15	NULL	2013-04-06 09:52:15	NULL	NULL	1	2013-04-06 09:52:15	2013-04-06 09:52:15	1236	Yes	uuid:e587bc2d-44c2-40ed-9313-283ac8817204	other	NULL	NULL	9	4	fl	Male	NULL	Yes
uuid:9e815280-2319-4a93-910e-41dd87473104	uid:collect|2013-01-29T18:00:38.316+0000	2013-04-06 09:52:16	NULL	2013-04-06 09:52:16	NULL	NULL	1	2013-04-06 09:52:16	2013-04-06 09:52:16	1236	Yes	uuid:9e815280-2319-4a93-910e-41dd87473104	other	NULL	NULL	75	4	fl	Female	NULL	Yes
uuid:b7b367be-cf06-4953-96de-7997f1a058ff	uid:collect|2013-01-29T18:00:38.316+0000	2013-04-06 09:52:17	NULL	2013-04-06 09:52:17	NULL	NULL	1	2013-04-06 09:52:17	2013-04-06 09:52:17	1237	Yes	uuid:b7b367be-cf06-4953-96de-7997f1a058ff	Present	NULL	NULL	35	4	gs	Female	NULL	No
uuid:48366d22-702d-4740-b785-2887461ff59f	uid:collect|2013-01-29T18:00:38.316+0000	2013-04-06 09:52:18	NULL	2013-04-06 09:52:18	NULL	NULL	1	2013-04-06 09:52:18	2013-04-06 09:52:18	1237	Yes	uuid:48366d22-702d-4740-b785-2887461ff59f	other	NULL	NULL	40	4	gs	Male	NULL	Yes
uuid:9d497456-2a08-45bd-8b82-e8671388ca8c	uid:collect|2013-01-29T18:00:38.316+0000	2013-04-06 09:52:19	NULL	2013-04-06 09:52:19	NULL	NULL	1	2013-04-06 09:52:19	2013-04-06 09:52:19	1237	Yes	uuid:9d497456-2a08-45bd-8b82-e8671388ca8c	Present	NULL	NULL	15	4	gv	Female	NULL	No
uuid:b3f1d72a-8420-4220-9bed-e030310f5234	uid:collect|2013-01-29T18:00:38.316+0000	2013-04-06 09:52:19	NULL	2013-04-06 09:52:19	NULL	NULL	1	2013-04-06 09:52:19	2013-04-06 09:52:19	1237	Yes	uuid:b3f1d72a-8420-4220-9bed-e030310f5234	other	NULL	NULL	13	4	gs	Male	NULL	Yes
uuid:f8be709d-a07e-427c-b7df-df484086d72a	uid:collect|2013-01-29T18:00:38.316+0000	2013-04-06 09:52:20	NULL	2013-04-06 09:52:20	NULL	NULL	1	2013-04-06 09:52:20	2013-04-06 09:52:20	1237	Yes	uuid:f8be709d-a07e-427c-b7df-df484086d72a	Present	NULL	NULL	15	4	gm	Female	NULL	No
uuid:534b2b8e-59df-45ba-81bc-3bce873f40a2	uid:collect|2013-01-29T18:00:38.316+0000	2013-04-06 09:52:21	NULL	2013-04-06 09:52:21	NULL	NULL	1	2013-04-06 09:52:21	2013-04-06 09:52:21	1237	Yes	uuid:534b2b8e-59df-45ba-81bc-3bce873f40a2	Present	NULL	NULL	10	4	vm	Female	NULL	No
uuid:40e84b7b-8cf8-4ea9-b6a5-285395b2ea07	uid:collect|2013-01-29T18:00:38.316+0000	2013-04-06 09:52:21	NULL	2013-04-06 09:52:21	NULL	NULL	1	2013-04-06 09:52:21	2013-04-06 09:52:21	1237	Yes	uuid:40e84b7b-8cf8-4ea9-b6a5-285395b2ea07	Present	NULL	NULL	8	4	am	Female	NULL	No
uuid:aef69122-5215-4106-a050-95204ff0f24e	uid:collect|2013-01-29T18:00:38.316+0000	2013-04-06 09:52:22	NULL	2013-04-06 09:52:22	NULL	NULL	1	2013-04-06 09:52:22	2013-04-06 09:52:22	1237	Yes	uuid:aef69122-5215-4106-a050-95204ff0f24e	other	NULL	NULL	5	4	gs	Female	NULL	Yes
uuid:5506b137-167e-4573-ba4c-642e3e005801	uid:collect|2013-01-29T18:00:38.316+0000	2013-04-06 09:52:22	NULL	2013-04-06 09:52:22	NULL	NULL	1	2013-04-06 09:52:22	2013-04-06 09:52:22	1237	Yes	uuid:5506b137-167e-4573-ba4c-642e3e005801	other	NULL	NULL	20	4	gs	Male	NULL	Yes
uuid:dea1886f-7430-4023-b589-67828c6439d9	uid:collect|2013-01-29T18:00:38.316+0000	2013-04-06 09:52:23	NULL	2013-04-06 09:52:23	NULL	NULL	1	2013-04-06 09:52:23	2013-04-06 09:52:23	1237	Yes	uuid:dea1886f-7430-4023-b589-67828c6439d9	Present	NULL	NULL	20	4	ds	Female	NULL	No
uuid:527dce7f-336a-4d36-92ba-ef203728dc14	uid:collect|2013-01-29T18:00:38.316+0000	2013-04-06 09:52:25	NULL	2013-04-06 09:52:25	NULL	NULL	1	2013-04-06 09:52:25	2013-04-06 09:52:25	1238	Yes	uuid:527dce7f-336a-4d36-92ba-ef203728dc14	other	NULL	NULL	41	4	mb	Female	NULL	No
uuid:21ffd66c-e9f9-4ea2-991e-17f9e293319f	uid:collect|2013-01-29T18:00:38.316+0000	2013-04-06 09:52:26	NULL	2013-04-06 09:52:26	NULL	NULL	1	2013-04-06 09:52:26	2013-04-06 09:52:26	1238	Yes	uuid:21ffd66c-e9f9-4ea2-991e-17f9e293319f	other	NULL	NULL	39	4	wd	Male	NULL	Yes
uuid:933f83ec-deec-4726-b8f5-38ec45f8790b	uid:collect|2013-01-29T18:00:38.316+0000	2013-04-06 09:52:26	NULL	2013-04-06 09:52:26	NULL	NULL	1	2013-04-06 09:52:26	2013-04-06 09:52:26	1238	Yes	uuid:933f83ec-deec-4726-b8f5-38ec45f8790b	Present	NULL	NULL	16	4	mb	Male	NULL	Yes
uuid:b30c316e-f004-4967-9451-d31190e8f818	uid:collect|2013-01-29T18:00:38.316+0000	2013-04-06 09:52:27	NULL	2013-04-06 09:52:27	NULL	NULL	1	2013-04-06 09:52:27	2013-04-06 09:52:27	1238	Yes	uuid:b30c316e-f004-4967-9451-d31190e8f818	Present	NULL	NULL	15	4	mb	Female	NULL	Yes
uuid:7b1fb00d-b5f9-4d23-ba31-4a58fdadc56b	uid:collect|2013-01-29T18:00:38.316+0000	2013-04-06 09:52:28	NULL	2013-04-06 09:52:28	NULL	NULL	1	2013-04-06 09:52:28	2013-04-06 09:52:28	1238	Yes	uuid:7b1fb00d-b5f9-4d23-ba31-4a58fdadc56b	Present	NULL	NULL	14	4	mb	Male	NULL	Yes
uuid:49bb7e9e-a6e2-497b-a509-38b2e8728093	uid:collect|2013-01-29T18:00:38.316+0000	2013-04-06 09:52:28	NULL	2013-04-06 09:52:28	NULL	NULL	1	2013-04-06 09:52:28	2013-04-06 09:52:28	1238	Yes	uuid:49bb7e9e-a6e2-497b-a509-38b2e8728093	Present	NULL	NULL	12	4	mb	Male	NULL	Yes
uuid:ccb737f9-d07b-43da-a466-2d74fbcb05af	uid:collect|2013-01-29T18:00:38.316+0000	2013-04-06 09:52:29	NULL	2013-04-06 09:52:29	NULL	NULL	1	2013-04-06 09:52:29	2013-04-06 09:52:29	1238	Yes	uuid:ccb737f9-d07b-43da-a466-2d74fbcb05af	Present	NULL	NULL	10	4	mb	Male	NULL	Yes
uuid:272cfb73-7bf8-4f04-a0af-17fd8595212c	uid:collect|2013-01-29T18:00:38.316+0000	2013-04-06 09:52:29	NULL	2013-04-06 09:52:29	NULL	NULL	1	2013-04-06 09:52:29	2013-04-06 09:52:29	1238	Yes	uuid:272cfb73-7bf8-4f04-a0af-17fd8595212c	Present	NULL	NULL	8	4	mb	Female	NULL	Yes
uuid:8a8c4ea3-d70b-4a60-8557-a392dd7419c0	uid:collect|2013-01-29T18:00:38.316+0000	2013-04-06 09:52:30	NULL	2013-04-06 09:52:30	NULL	NULL	1	2013-04-06 09:52:30	2013-04-06 09:52:30	1238	Yes	uuid:8a8c4ea3-d70b-4a60-8557-a392dd7419c0	Present	NULL	NULL	6	4	mb	Male	NULL	Yes
uuid:f89a1ed8-6cbb-4c86-b4a8-46f6f0407816	uid:collect|2013-01-29T18:00:38.316+0000	2013-04-06 09:52:30	NULL	2013-04-06 09:52:30	NULL	NULL	1	2013-04-06 09:52:30	2013-04-06 09:52:30	1238	Yes	uuid:f89a1ed8-6cbb-4c86-b4a8-46f6f0407816	Present	NULL	NULL	4	4	mb	Male	NULL	Yes
uuid:c3749c82-0c1a-42db-9832-14c9f702f5cf	uid:collect|2013-01-29T18:00:38.316+0000	2013-04-06 09:52:32	NULL	2013-04-06 09:52:32	NULL	NULL	1	2013-04-06 09:52:32	2013-04-06 09:52:32	1239	Yes	uuid:c3749c82-0c1a-42db-9832-14c9f702f5cf	Present	NULL	NULL	40	4	jm	Female	NULL	No
uuid:15a920c9-7eb4-4fca-843d-0efdc2adbb54	uid:collect|2013-01-29T18:00:38.316+0000	2013-04-06 09:52:33	NULL	2013-04-06 09:52:33	NULL	NULL	1	2013-04-06 09:52:33	2013-04-06 09:52:33	1239	Yes	uuid:15a920c9-7eb4-4fca-843d-0efdc2adbb54	NA	lal sent domeng	NULL	40	4	jm	Male	NULL	Yes
uuid:fad69a01-34cd-4abf-8b0f-c232c092b28c	uid:collect|2013-01-29T18:00:38.316+0000	2013-04-06 09:52:33	NULL	2013-04-06 09:52:33	NULL	NULL	1	2013-04-06 09:52:33	2013-04-06 09:52:33	1239	Yes	uuid:fad69a01-34cd-4abf-8b0f-c232c092b28c	Present	NULL	NULL	16	4	aj	Male	NULL	No
uuid:8dd6a5ff-83a9-4199-b94b-1f5149b23623	uid:collect|2013-01-29T18:00:38.316+0000	2013-04-06 09:52:34	NULL	2013-04-06 09:52:34	NULL	NULL	1	2013-04-06 09:52:34	2013-04-06 09:52:34	1239	Yes	uuid:8dd6a5ff-83a9-4199-b94b-1f5149b23623	Present	NULL	NULL	14	4	jr	Female	NULL	No
uuid:7bde5ae8-61ac-4916-821c-29d5672e04ca	uid:collect|2013-01-29T18:00:38.316+0000	2013-04-06 09:52:34	NULL	2013-04-06 09:52:34	NULL	NULL	1	2013-04-06 09:52:34	2013-04-06 09:52:34	1239	Yes	uuid:7bde5ae8-61ac-4916-821c-29d5672e04ca	Present	NULL	NULL	12	4	jr	Male	NULL	No
uuid:efb095d6-3e62-4ce0-adcf-6efb298ac3bb	uid:collect|2013-01-29T18:00:38.316+0000	2013-04-06 09:52:35	NULL	2013-04-06 09:52:35	NULL	NULL	1	2013-04-06 09:52:35	2013-04-06 09:52:35	1239	Yes	uuid:efb095d6-3e62-4ce0-adcf-6efb298ac3bb	other	NULL	NULL	16	4	jm	Male	NULL	Yes
uuid:9a0f0b16-2ed1-4528-a2f9-d17c01761573	uid:collect|2013-01-29T18:00:38.316+0000	2013-04-06 09:52:36	NULL	2013-04-06 09:52:36	NULL	NULL	1	2013-04-06 09:52:36	2013-04-06 09:52:36	1240	Yes	uuid:9a0f0b16-2ed1-4528-a2f9-d17c01761573	Present	NULL	NULL	80	4	vb	Female	NULL	No
uuid:b7bdaf0d-8c34-4b01-b14f-5505d56f67c1	uid:collect|2013-01-29T18:00:38.316+0000	2013-04-06 09:52:39	NULL	2013-04-06 09:52:39	NULL	NULL	1	2013-04-06 09:52:39	2013-04-06 09:52:39	1241	Yes	uuid:b7bdaf0d-8c34-4b01-b14f-5505d56f67c1	Present	NULL	NULL	50	4	js	Male	NULL	No
uuid:151b2956-0ada-433d-9525-cdc481d23653	uid:collect|2013-01-29T18:00:38.316+0000	2013-04-06 09:52:39	NULL	2013-04-06 09:52:39	NULL	NULL	1	2013-04-06 09:52:39	2013-04-06 09:52:39	1241	Yes	uuid:151b2956-0ada-433d-9525-cdc481d23653	other	NULL	NULL	45	4	js	Female	NULL	Yes
uuid:5e764d7c-3eb7-46dc-95c4-0cba4ace9502	uid:collect|2013-01-29T18:00:38.316+0000	2013-04-06 09:52:40	NULL	2013-04-06 09:52:40	NULL	NULL	1	2013-04-06 09:52:40	2013-04-06 09:52:40	1241	Yes	uuid:5e764d7c-3eb7-46dc-95c4-0cba4ace9502	other	NULL	NULL	25	4	js	Male	NULL	Yes
uuid:99833710-c85c-49e7-9073-cdeea29bef6b	uid:collect|2013-01-29T18:00:38.316+0000	2013-04-06 09:52:42	NULL	2013-04-06 09:52:42	NULL	NULL	1	2013-04-06 09:52:42	2013-04-06 09:52:42	1242	Yes	uuid:99833710-c85c-49e7-9073-cdeea29bef6b	Present	NULL	NULL	19	4	fm	Female	NULL	No
uuid:8d73453e-3286-43e1-b7f2-8b97af9f2937	uid:collect|2013-01-29T18:00:38.316+0000	2013-04-06 09:52:42	NULL	2013-04-06 09:52:42	NULL	NULL	1	2013-04-06 09:52:42	2013-04-06 09:52:42	1242	Yes	uuid:8d73453e-3286-43e1-b7f2-8b97af9f2937	other	NULL	NULL	20	4	fm	Female	NULL	Yes
uuid:fee38568-849c-4a41-a7ad-3cbde5d9577e	uid:collect|2013-01-29T18:00:38.316+0000	2013-04-06 09:52:43	NULL	2013-04-06 09:52:43	NULL	NULL	1	2013-04-06 09:52:43	2013-04-06 09:52:43	1242	Yes	uuid:fee38568-849c-4a41-a7ad-3cbde5d9577e	other	NULL	NULL	50	4	fm	Male	NULL	Yes
uuid:9319a6d3-9f1e-457b-ac39-a2aaf9e64bcd	uid:collect|2013-01-29T18:00:38.316+0000	2013-04-06 09:52:43	NULL	2013-04-06 09:52:43	NULL	NULL	1	2013-04-06 09:52:43	2013-04-06 09:52:43	1242	Yes	uuid:9319a6d3-9f1e-457b-ac39-a2aaf9e64bcd	Present	NULL	NULL	44	4	el	Female	NULL	No
uuid:81bd9e31-ece8-46fc-bf07-b46fecffce97	uid:collect|2013-01-29T18:00:38.316+0000	2013-04-06 09:52:44	NULL	2013-04-06 09:52:44	NULL	NULL	1	2013-04-06 09:52:44	2013-04-06 09:52:44	1242	Yes	uuid:81bd9e31-ece8-46fc-bf07-b46fecffce97	other	NULL	NULL	17	4	fm	Female	NULL	Yes
uuid:d32116d1-604a-4d9d-8176-122cab7cce98	uid:collect|2013-01-29T18:00:38.316+0000	2013-04-06 09:52:44	NULL	2013-04-06 09:52:44	NULL	NULL	1	2013-04-06 09:52:44	2013-04-06 09:52:44	1242	Yes	uuid:d32116d1-604a-4d9d-8176-122cab7cce98	other	NULL	NULL	13	4	fm	Male	NULL	Yes
uuid:fd8871b4-37dd-4063-990f-4bb1b7d1f5f1	uid:collect|2013-01-29T18:00:38.316+0000	2013-04-06 09:52:45	NULL	2013-04-06 09:52:45	NULL	NULL	1	2013-04-06 09:52:45	2013-04-06 09:52:45	1242	Yes	uuid:fd8871b4-37dd-4063-990f-4bb1b7d1f5f1	Present	NULL	NULL	7	4	fm	Male	NULL	Yes
uuid:01be2356-3363-418f-8f3e-13b4c91f80c3	uid:collect|2013-01-29T18:00:38.316+0000	2013-04-06 09:52:50	NULL	2013-04-06 09:52:50	NULL	NULL	1	2013-04-06 09:52:50	2013-04-06 09:52:50	1243	Yes	uuid:01be2356-3363-418f-8f3e-13b4c91f80c3	Present	NULL	NULL	48	4	ad	Female	NULL	No
uuid:b26f6045-3b7f-4752-8058-bc8c637c1210	uid:collect|2013-01-29T18:00:38.316+0000	2013-04-06 09:52:51	NULL	2013-04-06 09:52:51	NULL	NULL	1	2013-04-06 09:52:51	2013-04-06 09:52:51	1243	Yes	uuid:b26f6045-3b7f-4752-8058-bc8c637c1210	Present	NULL	NULL	50	4	fs	Male	NULL	No
uuid:c44be054-6bd0-4ea5-bab3-c370bdaa53a4	uid:collect|2013-01-29T18:00:38.316+0000	2013-04-06 09:52:51	NULL	2013-04-06 09:52:51	NULL	NULL	1	2013-04-06 09:52:51	2013-04-06 09:52:51	1243	Yes	uuid:c44be054-6bd0-4ea5-bab3-c370bdaa53a4	Present	NULL	NULL	8	4	gs	Female	NULL	No
uuid:b470ff1f-5492-4268-9969-719b56f08d3b	uid:collect|2013-01-29T18:00:38.316+0000	2013-04-06 09:52:52	NULL	2013-04-06 09:52:52	NULL	NULL	1	2013-04-06 09:52:52	2013-04-06 09:52:52	1243	Yes	uuid:b470ff1f-5492-4268-9969-719b56f08d3b	Present	NULL	NULL	12	4	ps	Male	NULL	No
uuid:24df06ac-cd96-4531-868a-ee3007009e1e	uid:collect|2013-01-29T18:00:38.316+0000	2013-04-06 09:52:52	NULL	2013-04-06 09:52:52	NULL	NULL	1	2013-04-06 09:52:52	2013-04-06 09:52:52	1243	Yes	uuid:24df06ac-cd96-4531-868a-ee3007009e1e	other	NULL	NULL	16	4	ad	Male	NULL	Yes
uuid:d2c1a954-423f-4ccf-b570-fa489516ebe1	uid:collect|2013-01-29T18:00:38.316+0000	2013-04-06 09:52:53	NULL	2013-04-06 09:52:53	NULL	NULL	1	2013-04-06 09:52:53	2013-04-06 09:52:53	1243	Yes	uuid:d2c1a954-423f-4ccf-b570-fa489516ebe1	Present	NULL	NULL	23	4	ad	Male	NULL	Yes
uuid:f81d5d56-d3f2-4478-b572-9f12d3ab0183	uid:collect|2013-01-29T18:00:38.316+0000	2013-04-06 09:52:55	NULL	2013-04-06 09:52:55	NULL	NULL	1	2013-04-06 09:52:55	2013-04-06 09:52:55	1244	Yes	uuid:f81d5d56-d3f2-4478-b572-9f12d3ab0183	Present	NULL	NULL	44	4	rl	Female	NULL	No
uuid:71fcf15d-1d93-47a7-881b-50b0affd0bfe	uid:collect|2013-01-29T18:00:38.316+0000	2013-04-06 09:52:56	NULL	2013-04-06 09:52:56	NULL	NULL	1	2013-04-06 09:52:56	2013-04-06 09:52:56	1244	Yes	uuid:71fcf15d-1d93-47a7-881b-50b0affd0bfe	Present	NULL	NULL	18	4	at	Female	NULL	No
uuid:bc339ab0-1a7e-48f1-a2e0-57ac0776da01	uid:collect|2013-01-29T18:00:38.316+0000	2013-04-06 09:52:56	NULL	2013-04-06 09:52:56	NULL	NULL	1	2013-04-06 09:52:56	2013-04-06 09:52:56	1244	Yes	uuid:bc339ab0-1a7e-48f1-a2e0-57ac0776da01	Present	NULL	NULL	16	4	at	Male	NULL	No
uuid:2ca62c6a-83c6-4ee9-87f1-7fe748bee586	uid:collect|2013-01-29T18:00:38.316+0000	2013-04-06 09:52:57	NULL	2013-04-06 09:52:57	NULL	NULL	1	2013-04-06 09:52:57	2013-04-06 09:52:57	1244	Yes	uuid:2ca62c6a-83c6-4ee9-87f1-7fe748bee586	Present	NULL	NULL	14	4	rl	Female	NULL	Yes
uuid:01fed6e7-6a9c-48fc-b28a-ecf4f26b1cdc	uid:collect|2013-01-29T18:00:38.316+0000	2013-04-06 09:52:57	NULL	2013-04-06 09:52:57	NULL	NULL	1	2013-04-06 09:52:57	2013-04-06 09:52:57	1244	Yes	uuid:01fed6e7-6a9c-48fc-b28a-ecf4f26b1cdc	Present	NULL	NULL	8	4	rl	Male	NULL	Yes
uuid:fb273d31-6fb0-443b-ad30-27bb9cccd0ad	uid:collect|2013-01-29T18:00:38.316+0000	2013-04-06 09:52:58	NULL	2013-04-06 09:52:58	NULL	NULL	1	2013-04-06 09:52:58	2013-04-06 09:52:58	1244	Yes	uuid:fb273d31-6fb0-443b-ad30-27bb9cccd0ad	Present	NULL	NULL	5	4	rl	Female	NULL	Yes
uuid:bf1b47cd-e513-4251-947c-eb01101f7284	uid:collect|2013-01-29T18:00:38.316+0000	2013-04-06 09:52:59	NULL	2013-04-06 09:52:59	NULL	NULL	1	2013-04-06 09:52:59	2013-04-06 09:52:59	1244	Yes	uuid:bf1b47cd-e513-4251-947c-eb01101f7284	other	NULL	NULL	50	4	rl	Male	NULL	Yes
uuid:86786821-19da-4436-ba24-9a0fff307b5d	uid:collect|2013-01-29T18:00:38.316+0000	2013-04-06 09:53:02	NULL	2013-04-06 09:53:02	NULL	NULL	1	2013-04-06 09:53:02	2013-04-06 09:53:02	1245	Yes	uuid:86786821-19da-4436-ba24-9a0fff307b5d	Present	NULL	NULL	34	4	vc	Female	NULL	No
uuid:c70cab84-3b7a-424a-bef6-ff4c23ddcd1f	uid:collect|2013-01-29T18:00:38.316+0000	2013-04-06 09:53:03	NULL	2013-04-06 09:53:03	NULL	NULL	1	2013-04-06 09:53:03	2013-04-06 09:53:03	1245	Dont_know	uuid:c70cab84-3b7a-424a-bef6-ff4c23ddcd1f	other	NULL	NULL	35	4	bc	Male	NULL	Yes
uuid:58bacee0-690b-45ed-9010-b863f66df61f	uid:collect|2013-01-29T18:00:38.316+0000	2013-04-06 09:53:03	NULL	2013-04-06 09:53:03	NULL	NULL	1	2013-04-06 09:53:03	2013-04-06 09:53:03	1245	Yes	uuid:58bacee0-690b-45ed-9010-b863f66df61f	Present	NULL	NULL	7	4	vc	Male	NULL	Yes
uuid:2b65876c-a91b-4444-898d-ce6e6a9233a5	uid:collect|2013-01-29T18:00:38.316+0000	2013-04-06 09:53:04	NULL	2013-04-06 09:53:04	NULL	NULL	1	2013-04-06 09:53:04	2013-04-06 09:53:04	1245	No	uuid:2b65876c-a91b-4444-898d-ce6e6a9233a5	Present	NULL	NULL	2	4	vc	Female	NULL	Yes
uuid:1680221e-8235-4f31-86d7-986f3417499a	uid:collect|2013-01-29T18:00:38.316+0000	2013-04-06 09:53:05	NULL	2013-04-06 09:53:05	NULL	NULL	1	2013-04-06 09:53:05	2013-04-06 09:53:05	1246	Yes	uuid:1680221e-8235-4f31-86d7-986f3417499a	Present	NULL	NULL	18	4	kt	Male	NULL	No
uuid:5d161cd2-f13b-4fd8-9a65-d85ab6e3cdfb	uid:collect|2013-01-29T18:00:38.316+0000	2013-04-06 09:53:06	NULL	2013-04-06 09:53:06	NULL	NULL	1	2013-04-06 09:53:06	2013-04-06 09:53:06	1246	Yes	uuid:5d161cd2-f13b-4fd8-9a65-d85ab6e3cdfb	Present	NULL	NULL	12	4	kt	Female	NULL	Yes
uuid:bdeeec2a-6923-4622-b678-84b82f3cfe5c	uid:collect|2013-01-29T18:00:38.316+0000	2013-04-06 09:53:07	NULL	2013-04-06 09:53:07	NULL	NULL	1	2013-04-06 09:53:07	2013-04-06 09:53:07	1246	Yes	uuid:bdeeec2a-6923-4622-b678-84b82f3cfe5c	other	NULL	NULL	35	4	kt	Male	NULL	Yes
uuid:145ad91e-085b-4782-a126-db187545c807	uid:collect|2013-01-29T18:00:38.316+0000	2013-04-06 09:53:07	NULL	2013-04-06 09:53:07	NULL	NULL	1	2013-04-06 09:53:07	2013-04-06 09:53:07	1246	Yes	uuid:145ad91e-085b-4782-a126-db187545c807	Present	NULL	NULL	40	4	kt	Female	NULL	Yes
uuid:900f295e-f79f-4b34-8c8a-ea94189a8a7e	uid:collect|2013-01-29T18:00:38.316+0000	2013-04-06 09:53:10	NULL	2013-04-06 09:53:10	NULL	NULL	1	2013-04-06 09:53:10	2013-04-06 09:53:10	1247	Yes	uuid:900f295e-f79f-4b34-8c8a-ea94189a8a7e	other	NULL	NULL	38	4	cn	Male	NULL	Yes
uuid:dc5b6218-1180-4886-94c7-93e647e323c3	uid:collect|2013-01-29T18:00:38.316+0000	2013-04-06 09:53:10	NULL	2013-04-06 09:53:10	NULL	NULL	1	2013-04-06 09:53:10	2013-04-06 09:53:10	1247	Yes	uuid:dc5b6218-1180-4886-94c7-93e647e323c3	other	NULL	NULL	18	4	cn	Male	NULL	Yes
uuid:ca3f421b-57e9-4070-b282-4d4516bda91c	uid:collect|2013-01-29T18:00:38.316+0000	2013-04-06 09:53:11	NULL	2013-04-06 09:53:11	NULL	NULL	1	2013-04-06 09:53:11	2013-04-06 09:53:11	1247	Yes	uuid:ca3f421b-57e9-4070-b282-4d4516bda91c	Present	NULL	NULL	9	4	cn	Female	NULL	Yes
uuid:b0db2d3e-d43e-410d-82db-217f569a1801	uid:collect|2013-01-29T18:00:38.316+0000	2013-04-06 09:53:12	NULL	2013-04-06 09:53:12	NULL	NULL	1	2013-04-06 09:53:12	2013-04-06 09:53:12	1247	Yes	uuid:b0db2d3e-d43e-410d-82db-217f569a1801	other	NULL	NULL	7	4	cn	Male	NULL	Yes
uuid:16d5aa22-ee93-431a-87bd-c7ada9842d48	uid:collect|2013-01-29T18:00:38.316+0000	2013-04-06 09:53:13	NULL	2013-04-06 09:53:13	NULL	NULL	1	2013-04-06 09:53:13	2013-04-06 09:53:13	1247	Yes	uuid:16d5aa22-ee93-431a-87bd-c7ada9842d48	Present	NULL	NULL	5	4	cn	Female	NULL	Yes
uuid:3547e082-c9b0-464f-8a43-d3272a87a4e7	uid:collect|2013-01-29T18:00:38.316+0000	2013-04-06 11:02:51	NULL	2013-04-06 11:02:51	NULL	NULL	1	2013-04-06 11:02:51	2013-04-06 11:02:51	1248	Yes	uuid:3547e082-c9b0-464f-8a43-d3272a87a4e7	Present	NULL	NULL	58	4	g l	Female	NULL	No
uuid:60d63893-6472-4606-a73f-9f566b36138f	uid:collect|2013-01-29T18:00:38.316+0000	2013-04-06 11:02:52	NULL	2013-04-06 11:02:52	NULL	NULL	1	2013-04-06 11:02:52	2013-04-06 11:02:52	1248	No	uuid:60d63893-6472-4606-a73f-9f566b36138f	Present	NULL	NULL	20	4	l a	Female	NULL	No
uuid:473b4da8-dede-47ce-aa78-8e6abda6d2c2	uid:collect|2013-01-29T18:00:38.316+0000	2013-04-06 11:02:53	NULL	2013-04-06 11:02:53	NULL	NULL	1	2013-04-06 11:02:53	2013-04-06 11:02:53	1248	Dont_know	uuid:473b4da8-dede-47ce-aa78-8e6abda6d2c2	other	li pala	NULL	15	4	ba	Female	NULL	Yes
uuid:9b390d45-bc57-4ee2-958f-e087c3b5c40f	uid:collect|2013-01-29T18:00:38.316+0000	2013-04-06 11:02:58	NULL	2013-04-06 11:02:58	NULL	NULL	1	2013-04-06 11:02:58	2013-04-06 11:02:58	1249	Yes	uuid:9b390d45-bc57-4ee2-958f-e087c3b5c40f	Present	NULL	NULL	86	4	sj	Male	NULL	No
uuid:d4f2942d-8403-44c5-b45d-5a784ebf3633	uid:collect|2013-01-29T18:00:38.316+0000	2013-04-06 11:02:59	NULL	2013-04-06 11:02:59	NULL	NULL	1	2013-04-06 11:02:59	2013-04-06 11:02:59	1249	Yes	uuid:d4f2942d-8403-44c5-b45d-5a784ebf3633	Present	NULL	NULL	55	4	vp	Female	NULL	No
uuid:c8e20010-f8dd-48d8-8817-e1e245407b3a	uid:collect|2013-01-29T18:00:38.316+0000	2013-04-06 11:03:00	NULL	2013-04-06 11:03:00	NULL	NULL	1	2013-04-06 11:03:00	2013-04-06 11:03:00	1249	Yes	uuid:c8e20010-f8dd-48d8-8817-e1e245407b3a	Present	NULL	NULL	13	4	w j	Male	NULL	No
uuid:f3f3afa2-1d02-4a57-8856-4100f562b328	uid:collect|2013-01-29T18:00:38.316+0000	2013-04-06 11:03:01	NULL	2013-04-06 11:03:01	NULL	NULL	1	2013-04-06 11:03:01	2013-04-06 11:03:01	1249	Yes	uuid:f3f3afa2-1d02-4a57-8856-4100f562b328	Present	NULL	NULL	6	4	r l	Male	NULL	Yes
uuid:db9883a9-7105-4e2b-a180-0f895f576318	uid:collect|2013-01-29T18:00:38.316+0000	2013-04-06 11:03:02	NULL	2013-04-06 11:03:02	NULL	NULL	1	2013-04-06 11:03:02	2013-04-06 11:03:02	1249	Yes	uuid:db9883a9-7105-4e2b-a180-0f895f576318	Present	NULL	NULL	8	4	w r	Female	NULL	Yes
uuid:d0386903-69e5-45b9-af58-25b3082112e6	uid:collect|2013-01-29T18:00:38.316+0000	2013-04-06 11:03:03	NULL	2013-04-06 11:03:03	NULL	NULL	1	2013-04-06 11:03:03	2013-04-06 11:03:03	1249	Yes	uuid:d0386903-69e5-45b9-af58-25b3082112e6	other	NULL	NULL	20	4	sj	Male	NULL	Yes
uuid:e8d2dcec-c9d7-4278-8c25-ed66d35266a5	uid:collect|2013-01-29T18:00:38.316+0000	2013-04-06 11:03:08	NULL	2013-04-06 11:03:08	NULL	NULL	1	2013-04-06 11:03:08	2013-04-06 11:03:08	1250	Yes	uuid:e8d2dcec-c9d7-4278-8c25-ed66d35266a5	Present	NULL	NULL	60	4	aa	Male	NULL	No
uuid:8c6e9ca7-b68c-47b8-a7e2-20c0935637d4	uid:collect|2013-01-29T18:00:38.316+0000	2013-04-06 11:03:10	NULL	2013-04-06 11:03:10	NULL	NULL	1	2013-04-06 11:03:10	2013-04-06 11:03:10	1250	Yes	uuid:8c6e9ca7-b68c-47b8-a7e2-20c0935637d4	other	li al lekol	NULL	20	4	bj	Female	NULL	Yes
uuid:513e34ca-6d03-4672-a267-7c1e846ff2f5	uid:collect|2013-01-29T18:00:38.316+0000	2013-04-06 11:03:11	NULL	2013-04-06 11:03:11	NULL	NULL	1	2013-04-06 11:03:11	2013-04-06 11:03:11	1250	Yes	uuid:513e34ca-6d03-4672-a267-7c1e846ff2f5	other	NULL	NULL	20	4	s d	Male	NULL	Yes
uuid:cacb460b-0270-41e5-aab6-4e103a3ef729	uid:collect|2013-01-29T18:00:38.316+0000	2013-04-06 11:03:13	NULL	2013-04-06 11:03:13	NULL	NULL	1	2013-04-06 11:03:13	2013-04-06 11:03:13	1250	Yes	uuid:cacb460b-0270-41e5-aab6-4e103a3ef729	other	NULL	NULL	37	4	aa	Male	NULL	Yes
uuid:a205577e-db78-4fe4-9cc4-f06378391322	uid:collect|2013-01-29T18:00:38.316+0000	2013-04-06 11:03:14	NULL	2013-04-06 11:03:14	NULL	NULL	1	2013-04-06 11:03:14	2013-04-06 11:03:14	1250	Yes	uuid:a205577e-db78-4fe4-9cc4-f06378391322	other	NULL	NULL	6	4	aa	Female	NULL	Yes
uuid:81a0f0bc-aeef-45f7-9bb3-3f7412a3649e	uid:collect|2013-01-29T18:00:38.316+0000	2013-04-06 11:03:16	NULL	2013-04-06 11:03:16	NULL	NULL	1	2013-04-06 11:03:16	2013-04-06 11:03:16	1251	Yes	uuid:81a0f0bc-aeef-45f7-9bb3-3f7412a3649e	Present	NULL	NULL	40	4	jc	Male	NULL	No
uuid:e5e9e959-1be8-42f7-a27c-86b7dec032da	uid:collect|2013-01-29T18:00:38.316+0000	2013-04-06 11:03:16	NULL	2013-04-06 11:03:16	NULL	NULL	1	2013-04-06 11:03:16	2013-04-06 11:03:16	1251	Yes	uuid:e5e9e959-1be8-42f7-a27c-86b7dec032da	Present	NULL	NULL	37	4	jp	Female	NULL	No
uuid:189c13cc-b17f-40c3-ae6a-4ee3c12ce784	uid:collect|2013-01-29T18:00:38.316+0000	2013-04-06 11:03:17	NULL	2013-04-06 11:03:17	NULL	NULL	1	2013-04-06 11:03:17	2013-04-06 11:03:17	1251	Yes	uuid:189c13cc-b17f-40c3-ae6a-4ee3c12ce784	out_back_tomorrow	NULL	NULL	5	4	jc	Female	NULL	Yes
uuid:65c30814-05bb-4f2f-b11b-8487f3e99eda	uid:collect|2013-01-29T18:00:38.316+0000	2013-04-06 11:03:18	NULL	2013-04-06 11:03:18	NULL	NULL	1	2013-04-06 11:03:18	2013-04-06 11:03:18	1251	Yes	uuid:65c30814-05bb-4f2f-b11b-8487f3e99eda	other	NULL	NULL	15	4	jc	Male	NULL	Yes
uuid:0403f097-7162-453d-b36d-3e3fb1bee643	uid:collect|2013-01-29T18:00:38.316+0000	2013-04-06 11:03:18	NULL	2013-04-06 11:03:18	NULL	NULL	1	2013-04-06 11:03:18	2013-04-06 11:03:18	1251	No	uuid:0403f097-7162-453d-b36d-3e3fb1bee643	out_back_tomorrow	NULL	NULL	1	4	jc	Female	NULL	Yes
uuid:37196d1b-f890-427b-bcc2-5d5feda04b8a	uid:collect|2013-01-29T18:00:38.316+0000	2013-04-06 11:03:22	NULL	2013-04-06 11:03:22	NULL	NULL	1	2013-04-06 11:03:22	2013-04-06 11:03:22	1252	Yes	uuid:37196d1b-f890-427b-bcc2-5d5feda04b8a	Present	NULL	NULL	58	4	sr	Male	NULL	No
uuid:42d71318-b7fe-4616-8406-6b4316b854b7	uid:collect|2013-01-29T18:00:38.316+0000	2013-04-06 11:03:23	NULL	2013-04-06 11:03:23	NULL	NULL	1	2013-04-06 11:03:23	2013-04-06 11:03:23	1252	Yes	uuid:42d71318-b7fe-4616-8406-6b4316b854b7	other	l a nan mache	NULL	15	4	sf	Female	NULL	Yes
uuid:578ea53e-7bef-489d-bee7-a81be210ad44	uid:collect|2013-01-29T18:00:38.316+0000	2013-04-06 11:03:24	NULL	2013-04-06 11:03:24	NULL	NULL	1	2013-04-06 11:03:24	2013-04-06 11:03:24	1252	Yes	uuid:578ea53e-7bef-489d-bee7-a81be210ad44	other	NULL	NULL	50	4	sr	Female	NULL	Yes
uuid:d88945d7-4980-4b03-9232-5cb953c8d654	uid:collect|2013-01-29T18:00:38.316+0000	2013-04-06 11:03:25	NULL	2013-04-06 11:03:25	NULL	NULL	1	2013-04-06 11:03:25	2013-04-06 11:03:25	1252	Yes	uuid:d88945d7-4980-4b03-9232-5cb953c8d654	other	NULL	NULL	18	4	sr	Female	NULL	Yes
uuid:a8db07fe-58ce-4129-ab26-3a98c5d892ce	uid:collect|2013-01-29T18:00:38.316+0000	2013-04-06 11:03:27	NULL	2013-04-06 11:03:27	NULL	NULL	1	2013-04-06 11:03:27	2013-04-06 11:03:27	1255	Yes	uuid:a8db07fe-58ce-4129-ab26-3a98c5d892ce	Present	NULL	NULL	44	4	r a	Male	NULL	No
uuid:2e2042c7-1ae0-4d85-8744-aebd8e88ddaf	uid:collect|2013-01-29T18:00:38.316+0000	2013-04-07 01:52:05	NULL	2013-04-07 01:52:05	NULL	NULL	1	2013-04-07 01:52:05	2013-04-07 01:52:05	1276	No	uuid:2e2042c7-1ae0-4d85-8744-aebd8e88ddaf	Present	li pat jwen li	NULL	48	1	a. m	Female	NULL	No
uuid:48d7bd12-1614-4206-a421-8fead367fc4c	uid:collect|2013-01-29T18:00:38.316+0000	2013-04-07 01:52:06	NULL	2013-04-07 01:52:06	NULL	NULL	1	2013-04-07 01:52:06	2013-04-07 01:52:06	1276	Yes	uuid:48d7bd12-1614-4206-a421-8fead367fc4c	out_back_tomorrow	li pa la	NULL	9	1	a.m	Male	NULL	Yes
uuid:ee0a24f9-cfc9-4e11-8e22-110070aa70df	uid:collect|2013-01-29T18:00:38.316+0000	2013-04-07 01:52:06	NULL	2013-04-07 01:52:06	NULL	NULL	1	2013-04-07 01:52:06	2013-04-07 01:52:06	1276	Yes	uuid:ee0a24f9-cfc9-4e11-8e22-110070aa70df	Present	li te fel malad	NULL	7	1	a. m	Female	NULL	Yes
uuid:a5682fd2-663e-4141-b175-54aa3997d3b6	uid:collect|2013-01-29T18:00:38.316+0000	2013-04-07 01:52:07	NULL	2013-04-07 01:52:07	NULL	NULL	1	2013-04-07 01:52:07	2013-04-07 01:52:07	1277	Yes	uuid:a5682fd2-663e-4141-b175-54aa3997d3b6	Present	idj	NULL	50	1	a.d	Male	NULL	No
uuid:642b53be-49f7-452e-8144-d9331f032dc7	uid:collect|2013-01-29T18:00:38.316+0000	2013-04-07 01:52:09	NULL	2013-04-07 01:52:09	NULL	NULL	1	2013-04-07 01:52:09	2013-04-07 01:52:09	1277	Yes	uuid:642b53be-49f7-452e-8144-d9331f032dc7	out_back_tomorrow	li pa la	NULL	45	1	a. d	Female	NULL	Yes
uuid:421023a2-e6d8-4947-8158-139e8b255060	uid:collect|2013-01-29T18:00:38.316+0000	2013-04-07 01:52:10	NULL	2013-04-07 01:52:10	NULL	NULL	1	2013-04-07 01:52:10	2013-04-07 01:52:10	1277	Yes	uuid:421023a2-e6d8-4947-8158-139e8b255060	out_back_tomorrow	li pa la	NULL	25	1	a. d	Female	NULL	Yes
uuid:4be0739d-e0a9-4208-b6d5-ea058174d76b	uid:collect|2013-01-29T18:00:38.316+0000	2013-04-07 01:52:11	NULL	2013-04-07 01:52:11	NULL	NULL	1	2013-04-07 01:52:11	2013-04-07 01:52:11	1277	Yes	uuid:4be0739d-e0a9-4208-b6d5-ea058174d76b	out_back_tomorrow	li pa la	NULL	25	1	a. d	Female	NULL	Yes
uuid:6d43aedd-1151-4313-8ef8-f030210ab1c5	uid:collect|2013-01-29T18:00:38.316+0000	2013-04-07 01:52:11	NULL	2013-04-07 01:52:11	NULL	NULL	1	2013-04-07 01:52:11	2013-04-07 01:52:11	1277	Yes	uuid:6d43aedd-1151-4313-8ef8-f030210ab1c5	out_back_tomorrow	a. d	NULL	26	1	j. b	Male	NULL	Yes
uuid:06deaa26-52c1-4eb4-b8d0-678bb2109989	uid:collect|2013-01-29T18:00:38.316+0000	2013-04-07 01:52:12	NULL	2013-04-07 01:52:12	NULL	NULL	1	2013-04-07 01:52:12	2013-04-07 01:52:12	1278	Yes	uuid:06deaa26-52c1-4eb4-b8d0-678bb2109989	Present	hgr	NULL	27	1	d. a	Female	NULL	No
uuid:a2b93fc9-2668-4eb2-8174-8d20c1dc0be6	uid:collect|2013-01-29T18:00:38.316+0000	2013-04-07 01:52:13	NULL	2013-04-07 01:52:13	NULL	NULL	1	2013-04-07 01:52:13	2013-04-07 01:52:13	1278	Yes	uuid:a2b93fc9-2668-4eb2-8174-8d20c1dc0be6	out_back_tomorrow	hq	NULL	23	1	d a	Male	NULL	Yes
uuid:b62459be-3f04-4061-bcea-860b0c258004	uid:collect|2013-01-29T18:00:38.316+0000	2013-04-07 01:52:14	NULL	2013-04-07 01:52:14	NULL	NULL	1	2013-04-07 01:52:14	2013-04-07 01:52:14	1278	Yes	uuid:b62459be-3f04-4061-bcea-860b0c258004	out_notback_tomorrow	jw x	NULL	7	1	d a	Female	NULL	Yes
uuid:e5f731f6-d7f1-4463-91c6-2bbed4366fe0	uid:collect|2013-01-29T18:00:38.316+0000	2013-04-07 01:52:15	NULL	2013-04-07 01:52:15	NULL	NULL	1	2013-04-07 01:52:15	2013-04-07 01:52:15	1279	Yes	uuid:e5f731f6-d7f1-4463-91c6-2bbed4366fe0	Present	fggf	NULL	36	1	j. b	Male	NULL	No
uuid:44f6b65f-58af-4a37-b867-fce2899f2f8f	uid:collect|2013-01-29T18:00:38.316+0000	2013-04-07 01:52:16	NULL	2013-04-07 01:52:16	NULL	NULL	1	2013-04-07 01:52:16	2013-04-07 01:52:16	1279	Yes	uuid:44f6b65f-58af-4a37-b867-fce2899f2f8f	out_back_tomorrow	fgfy	NULL	5	1	j b	Female	NULL	Yes
uuid:f03d5f51-60b3-4a4d-bbac-be548e9f01b4	uid:collect|2013-01-29T18:00:38.316+0000	2013-04-07 01:52:17	NULL	2013-04-07 01:52:17	NULL	NULL	1	2013-04-07 01:52:17	2013-04-07 01:52:17	1279	Yes	uuid:f03d5f51-60b3-4a4d-bbac-be548e9f01b4	out_back_tomorrow	ggf	NULL	14	1	j. b	Female	NULL	Yes
uuid:d5b2976c-5651-44c9-9d22-b2a2eedeb03f	uid:collect|2013-01-29T18:00:38.316+0000	2013-04-07 01:52:18	NULL	2013-04-07 01:52:18	NULL	NULL	1	2013-04-07 01:52:18	2013-04-07 01:52:18	1282	Yes	uuid:d5b2976c-5651-44c9-9d22-b2a2eedeb03f	Present	ggy	NULL	27	1	l k	Female	NULL	No
uuid:8a357bba-7757-4e2d-a7c0-fd0dc2cb899d	uid:collect|2013-01-29T18:00:38.316+0000	2013-04-07 01:52:20	NULL	2013-04-07 01:52:20	NULL	NULL	1	2013-04-07 01:52:20	2013-04-07 01:52:20	1282	Yes	uuid:8a357bba-7757-4e2d-a7c0-fd0dc2cb899d	out_back_tomorrow	ghf	NULL	8	1	l. k	Female	NULL	Yes
uuid:4d60612b-1e42-4a68-8ba2-ec6dc2fb7306	uid:collect|2013-01-29T18:00:38.316+0000	2013-04-07 01:52:20	NULL	2013-04-07 01:52:20	NULL	NULL	1	2013-04-07 01:52:20	2013-04-07 01:52:20	1282	Yes	uuid:4d60612b-1e42-4a68-8ba2-ec6dc2fb7306	Present	hgg	NULL	10	1	l. k	Female	NULL	Yes
uuid:342523ff-ca29-42ea-88a2-49a0b57270f0	uid:collect|2013-01-29T18:00:38.316+0000	2013-04-07 01:52:22	NULL	2013-04-07 01:52:22	NULL	NULL	1	2013-04-07 01:52:22	2013-04-07 01:52:22	1284	Yes	uuid:342523ff-ca29-42ea-88a2-49a0b57270f0	Present	hhh	NULL	23	1	c c e	Male	NULL	No
uuid:504e8f13-129a-4a98-8b1d-a7202f0832a4	uid:collect|2013-01-29T18:00:38.316+0000	2013-04-07 01:52:23	NULL	2013-04-07 01:52:23	NULL	NULL	1	2013-04-07 01:52:23	2013-04-07 01:52:23	1284	Yes	uuid:504e8f13-129a-4a98-8b1d-a7202f0832a4	out_back_tomorrow	li malad	NULL	40	1	c. c. e	Female	NULL	Yes
uuid:b5070bb2-440f-44b7-a41a-d6c45957b30b	uid:collect|2013-01-29T18:00:38.316+0000	2013-04-07 01:52:23	NULL	2013-04-07 01:52:23	NULL	NULL	1	2013-04-07 01:52:23	2013-04-07 01:52:23	1284	Yes	uuid:b5070bb2-440f-44b7-a41a-d6c45957b30b	Present	hgr	NULL	8	1	c. c. e	Female	NULL	Yes
uuid:edd507f6-473e-41b7-82e5-f51ad1cdd25a	uid:collect|2013-01-29T18:00:38.316+0000	2013-04-07 01:52:24	NULL	2013-04-07 01:52:24	NULL	NULL	1	2013-04-07 01:52:24	2013-04-07 01:52:24	1284	Yes	uuid:edd507f6-473e-41b7-82e5-f51ad1cdd25a	Present	hhg	NULL	7	1	c. c. e	Female	NULL	Yes
uuid:3481e17b-1344-4799-8933-3d9ebfd5ada1	uid:collect|2013-01-29T18:00:38.316+0000	2013-04-07 01:52:24	NULL	2013-04-07 01:52:24	NULL	NULL	1	2013-04-07 01:52:24	2013-04-07 01:52:24	1285	Yes	uuid:3481e17b-1344-4799-8933-3d9ebfd5ada1	Present	gg	NULL	30	1	b. b	Female	NULL	No
uuid:4cf9915b-7dc2-437a-993e-44afabc72300	uid:collect|2013-01-29T18:00:38.316+0000	2013-04-07 01:52:27	NULL	2013-04-07 01:52:27	NULL	NULL	1	2013-04-07 01:52:27	2013-04-07 01:52:27	1285	Yes	uuid:4cf9915b-7dc2-437a-993e-44afabc72300	out_back_tomorrow	hhd	NULL	23	1	b. b	Female	NULL	Yes
uuid:e93f1bc3-762d-48ea-9faa-421fd653eaf1	uid:collect|2013-01-29T18:00:38.316+0000	2013-04-07 01:52:28	NULL	2013-04-07 01:52:28	NULL	NULL	1	2013-04-07 01:52:28	2013-04-07 01:52:28	1285	Yes	uuid:e93f1bc3-762d-48ea-9faa-421fd653eaf1	Present	li pa la	NULL	17	1	b. b	Male	NULL	Yes
uuid:c434f7c7-983e-46f8-bfad-35fcca63d0c3	uid:collect|2013-01-29T18:00:38.316+0000	2013-04-07 01:52:28	NULL	2013-04-07 01:52:28	NULL	NULL	1	2013-04-07 01:52:28	2013-04-07 01:52:28	1285	Yes	uuid:c434f7c7-983e-46f8-bfad-35fcca63d0c3	Present	vhf	NULL	8	1	b. b	Male	NULL	Yes
uuid:2ec364c8-4cc5-4f8d-b083-b57eab404966	uid:collect|2013-01-29T18:00:38.316+0000	2013-04-07 01:52:28	NULL	2013-04-07 01:52:28	NULL	NULL	1	2013-04-07 01:52:28	2013-04-07 01:52:28	1285	Yes	uuid:2ec364c8-4cc5-4f8d-b083-b57eab404966	Present	gd	NULL	5	1	b. b	Female	NULL	Yes
uuid:620907de-42eb-416b-bf13-36eddf4324f2	uid:collect|2013-01-29T18:00:38.316+0000	2013-04-07 01:52:31	NULL	2013-04-07 01:52:31	NULL	NULL	1	2013-04-07 01:52:31	2013-04-07 01:52:31	1287	Yes	uuid:620907de-42eb-416b-bf13-36eddf4324f2	Present	rg	NULL	51	1	d v	Female	NULL	No
uuid:6ada6f9d-d602-44ee-b406-3e4857198dda	uid:collect|2013-01-29T18:00:38.316+0000	2013-04-07 01:52:32	NULL	2013-04-07 01:52:32	NULL	NULL	1	2013-04-07 01:52:32	2013-04-07 01:52:32	1287	Yes	uuid:6ada6f9d-d602-44ee-b406-3e4857198dda	Present	jg	NULL	59	1	c j	Male	NULL	No
uuid:937ffbc7-28ae-4dc1-979e-1cf3ea01736d	uid:collect|2013-01-29T18:00:38.316+0000	2013-04-07 01:52:33	NULL	2013-04-07 01:52:33	NULL	NULL	1	2013-04-07 01:52:33	2013-04-07 01:52:33	1287	Yes	uuid:937ffbc7-28ae-4dc1-979e-1cf3ea01736d	Present	gg	NULL	51	1	d. v	Female	NULL	No
uuid:612b72d2-6156-4ad6-bf58-21539e26c2e1	uid:collect|2013-01-29T18:00:38.316+0000	2013-04-07 01:52:35	NULL	2013-04-07 01:52:35	NULL	NULL	1	2013-04-07 01:52:35	2013-04-07 01:52:35	1288	Yes	uuid:612b72d2-6156-4ad6-bf58-21539e26c2e1	Present	gg	NULL	43	1	G j	Female	NULL	No
uuid:6a4ad21c-08b0-4c44-ae47-28be54e6c7e0	uid:collect|2013-01-29T18:00:38.316+0000	2013-04-07 01:52:36	NULL	2013-04-07 01:52:36	NULL	NULL	1	2013-04-07 01:52:36	2013-04-07 01:52:36	1288	Yes	uuid:6a4ad21c-08b0-4c44-ae47-28be54e6c7e0	out_back_tomorrow	li pa la	NULL	45	1	G j	Male	NULL	Yes
uuid:af5c760a-6508-4be9-b111-da760fdc371e	uid:collect|2013-01-29T18:00:38.316+0000	2013-04-07 01:52:36	NULL	2013-04-07 01:52:36	NULL	NULL	1	2013-04-07 01:52:36	2013-04-07 01:52:36	1288	Yes	uuid:af5c760a-6508-4be9-b111-da760fdc371e	out_back_tomorrow	li pa la	NULL	17	1	G j	Female	NULL	Yes
uuid:970764c0-ad25-4a54-88cc-69f4ae7c3247	uid:collect|2013-01-29T18:00:38.316+0000	2013-04-07 01:52:37	NULL	2013-04-07 01:52:37	NULL	NULL	1	2013-04-07 01:52:37	2013-04-07 01:52:37	1288	Yes	uuid:970764c0-ad25-4a54-88cc-69f4ae7c3247	out_back_tomorrow	li pa la	NULL	14	1	G j	Female	NULL	Yes
uuid:147b7d4f-c81b-45ca-8c95-85a58f681095	uid:collect|2013-01-29T18:00:38.316+0000	2013-04-07 01:52:37	NULL	2013-04-07 01:52:37	NULL	NULL	1	2013-04-07 01:52:37	2013-04-07 01:52:37	1289	Yes	uuid:147b7d4f-c81b-45ca-8c95-85a58f681095	Present	yt	NULL	32	1	S v	Female	NULL	No
uuid:690b7283-8f8b-4e64-96f9-7a7c82434201	uid:collect|2013-01-29T18:00:38.316+0000	2013-04-07 01:52:39	NULL	2013-04-07 01:52:39	NULL	NULL	1	2013-04-07 01:52:39	2013-04-07 01:52:39	1289	Yes	uuid:690b7283-8f8b-4e64-96f9-7a7c82434201	out_back_tomorrow	li pa la	NULL	29	1	S v	Male	NULL	Yes
uuid:67ad34c3-ce63-498a-8372-3b8122f7f5d3	uid:collect|2013-01-29T18:00:38.316+0000	2013-04-07 01:52:39	NULL	2013-04-07 01:52:39	NULL	NULL	1	2013-04-07 01:52:39	2013-04-07 01:52:39	1289	Dont_know	uuid:67ad34c3-ce63-498a-8372-3b8122f7f5d3	out_back_tomorrow	la'l nan dlo	NULL	13	1	S v	Female	NULL	Yes
uuid:38d4b629-9118-4a53-bfef-caea0c4974c4	uid:collect|2013-01-29T18:00:38.316+0000	2013-04-07 01:52:39	NULL	2013-04-07 01:52:39	NULL	NULL	1	2013-04-07 01:52:39	2013-04-07 01:52:39	1289	Yes	uuid:38d4b629-9118-4a53-bfef-caea0c4974c4	Present	gty	NULL	10	1	S v	Male	NULL	Yes
uuid:0bcfbd13-0821-45d8-b0d5-3cc41a57805b	uid:collect|2013-01-29T18:00:38.316+0000	2013-04-07 01:52:39	NULL	2013-04-07 01:52:39	NULL	NULL	1	2013-04-07 01:52:39	2013-04-07 01:52:39	1289	Yes	uuid:0bcfbd13-0821-45d8-b0d5-3cc41a57805b	Present	ffg	NULL	6	1	S v	Male	NULL	Yes
uuid:981d4559-e281-4e1e-b850-a782acc4b9e7	uid:collect|2013-01-29T18:00:38.316+0000	2013-04-07 09:32:10	NULL	2013-04-07 09:32:10	NULL	NULL	1	2013-04-07 09:32:10	2013-04-07 09:32:10	45	Yes	uuid:981d4559-e281-4e1e-b850-a782acc4b9e7	Present	NULL	NULL	45	6	ty	Female	NULL	Yes
uuid:a7560d18-6ae7-4930-8093-11b7c90082be	uid:collect|2013-01-29T18:00:38.316+0000	2013-04-07 09:32:12	NULL	2013-04-07 09:32:12	NULL	NULL	1	2013-04-07 09:32:12	2013-04-07 09:32:12	1321	Yes	uuid:a7560d18-6ae7-4930-8093-11b7c90082be	Present	NULL	NULL	35	1	cp	Female	NULL	No
uuid:bfff337a-7c14-4c07-9b52-2def61e49d12	uid:collect|2013-01-29T18:00:38.316+0000	2013-04-07 09:32:12	NULL	2013-04-07 09:32:12	NULL	NULL	1	2013-04-07 09:32:12	2013-04-07 09:32:12	1321	Yes	uuid:bfff337a-7c14-4c07-9b52-2def61e49d12	Present	NULL	NULL	38	6	ga	Male	NULL	No
uuid:7505d367-4bbd-4dcf-9813-7d5751daf1ff	uid:collect|2013-01-29T18:00:38.316+0000	2013-04-07 09:32:12	NULL	2013-04-07 09:32:12	NULL	NULL	1	2013-04-07 09:32:12	2013-04-07 09:32:12	1321	Yes	uuid:7505d367-4bbd-4dcf-9813-7d5751daf1ff	other	li al lekol	NULL	15	6	ea	Female	NULL	Yes
uuid:5c654bc3-e000-46dd-b64d-d82b5e4173b2	uid:collect|2013-01-29T18:00:38.316+0000	2013-04-07 09:32:13	NULL	2013-04-07 09:32:13	NULL	NULL	1	2013-04-07 09:32:13	2013-04-07 09:32:13	1321	Yes	uuid:5c654bc3-e000-46dd-b64d-d82b5e4173b2	other	li al lekol	NULL	14	6	ma	Female	NULL	Yes
uuid:bef1881d-35f4-4d49-bc36-603876649ffa	uid:collect|2013-01-29T18:00:38.316+0000	2013-04-07 09:32:13	NULL	2013-04-07 09:32:13	NULL	NULL	1	2013-04-07 09:32:13	2013-04-07 09:32:13	1321	No	uuid:bef1881d-35f4-4d49-bc36-603876649ffa	other	li al lekol	NULL	13	6	da	Male	NULL	Yes
uuid:200ec7d9-b30a-43d0-9054-c034646dfce7	uid:collect|2013-01-29T18:00:38.316+0000	2013-04-07 09:32:14	NULL	2013-04-07 09:32:14	NULL	NULL	1	2013-04-07 09:32:14	2013-04-07 09:32:14	1321	No	uuid:200ec7d9-b30a-43d0-9054-c034646dfce7	other	li al lekol	NULL	8	6	ra	Female	NULL	Yes
uuid:e2a68820-e786-494a-ad5d-cbf8934e5dad	uid:collect|2013-01-29T18:00:38.316+0000	2013-04-07 09:32:14	NULL	2013-04-07 09:32:14	NULL	NULL	1	2013-04-07 09:32:14	2013-04-07 09:32:14	1321	No	uuid:e2a68820-e786-494a-ad5d-cbf8934e5dad	other	li al lekol	NULL	35	6	cp	Female	NULL	Yes
uuid:31ca326b-e79d-4492-8301-f91bd351ef51	uid:collect|2013-01-29T18:00:38.316+0000	2013-04-07 09:32:15	NULL	2013-04-07 09:32:15	NULL	NULL	1	2013-04-07 09:32:15	2013-04-07 09:32:15	1321	No	uuid:31ca326b-e79d-4492-8301-f91bd351ef51	other	NULL	NULL	35	6	ja	Female	NULL	Yes
uuid:afdecf9c-1a58-45f9-8d53-16aad4a4a014	uid:collect|2013-01-29T18:00:38.316+0000	2013-04-07 09:32:16	NULL	2013-04-07 09:32:16	NULL	NULL	1	2013-04-07 09:32:16	2013-04-07 09:32:16	1321	No	uuid:afdecf9c-1a58-45f9-8d53-16aad4a4a014	out_back_tomorrow	NULL	NULL	2	6	ja	Male	NULL	Yes
uuid:012cb8fe-321f-46a0-8ac9-256f7630dacb	uid:collect|2013-01-29T18:00:38.316+0000	2013-04-07 09:32:20	NULL	2013-04-07 09:32:20	NULL	NULL	1	2013-04-07 09:32:20	2013-04-07 09:32:20	1322	No	uuid:012cb8fe-321f-46a0-8ac9-256f7630dacb	Present	NULL	NULL	30	6	ve	Female	NULL	No
uuid:cca1367c-457e-4108-bad3-c4abe0302d0d	uid:collect|2013-01-29T18:00:38.316+0000	2013-04-07 09:32:20	NULL	2013-04-07 09:32:20	NULL	NULL	1	2013-04-07 09:32:20	2013-04-07 09:32:20	1322	Yes	uuid:cca1367c-457e-4108-bad3-c4abe0302d0d	out_back_tomorrow	NULL	NULL	30	6	ve	Female	NULL	Yes
uuid:5e3a2b19-12c7-4a54-9d35-45ecad8fea0c	uid:collect|2013-01-29T18:00:38.316+0000	2013-04-07 09:32:22	NULL	2013-04-07 09:32:22	NULL	NULL	1	2013-04-07 09:32:22	2013-04-07 09:32:22	1322	Yes	uuid:5e3a2b19-12c7-4a54-9d35-45ecad8fea0c	out_back_tomorrow	NULL	NULL	30	6	ve	Male	NULL	Yes
uuid:36af4118-fd3d-4a9a-b264-c2501b8c4919	uid:collect|2013-01-29T18:00:38.316+0000	2013-04-07 09:32:22	NULL	2013-04-07 09:32:22	NULL	NULL	1	2013-04-07 09:32:22	2013-04-07 09:32:22	1322	Yes	uuid:36af4118-fd3d-4a9a-b264-c2501b8c4919	other	NULL	NULL	30	6	wj	Female	NULL	Yes
uuid:e78ed8f3-b088-409e-bea7-e5c42ea15fae	uid:collect|2013-01-29T18:00:38.316+0000	2013-04-07 09:32:23	NULL	2013-04-07 09:32:23	NULL	NULL	1	2013-04-07 09:32:23	2013-04-07 09:32:23	1322	No	uuid:e78ed8f3-b088-409e-bea7-e5c42ea15fae	out_back_tomorrow	NULL	NULL	30	6	lj	Female	NULL	Yes
uuid:162c1a20-c696-48f5-ab7a-d4644574c3b1	uid:collect|2013-01-29T18:00:38.316+0000	2013-04-07 09:32:25	NULL	2013-04-07 09:32:25	NULL	NULL	1	2013-04-07 09:32:25	2013-04-07 09:32:25	1323	Yes	uuid:162c1a20-c696-48f5-ab7a-d4644574c3b1	Present	NULL	NULL	23	6	jf	Female	NULL	No
uuid:f8477969-ad55-4a36-8f48-d7fa612f95c0	uid:collect|2013-01-29T18:00:38.316+0000	2013-04-07 09:32:26	NULL	2013-04-07 09:32:26	NULL	NULL	1	2013-04-07 09:32:26	2013-04-07 09:32:26	1323	Yes	uuid:f8477969-ad55-4a36-8f48-d7fa612f95c0	out_back_tomorrow	NULL	NULL	9	6	va	Female	NULL	Yes
uuid:d6dfaf6a-174a-4c41-841d-3c1010fffa47	uid:collect|2013-01-29T18:00:38.316+0000	2013-04-07 09:32:26	NULL	2013-04-07 09:32:26	NULL	NULL	1	2013-04-07 09:32:26	2013-04-07 09:32:26	1323	No	uuid:d6dfaf6a-174a-4c41-841d-3c1010fffa47	other	NULL	NULL	2	6	yd	Female	NULL	Yes
uuid:9a332b57-75f9-4cf0-972b-7d9b6bcc2b38	uid:collect|2013-01-29T18:00:38.316+0000	2013-04-07 09:32:28	NULL	2013-04-07 09:32:28	NULL	NULL	1	2013-04-07 09:32:28	2013-04-07 09:32:28	1324	Yes	uuid:9a332b57-75f9-4cf0-972b-7d9b6bcc2b38	Present	NULL	NULL	59	6	ep	Male	NULL	No
uuid:ca1a1941-482b-4727-9537-a48f7ee78f4c	uid:collect|2013-01-29T18:00:38.316+0000	2013-04-07 09:32:28	NULL	2013-04-07 09:32:28	NULL	NULL	1	2013-04-07 09:32:28	2013-04-07 09:32:28	1324	Yes	uuid:ca1a1941-482b-4727-9537-a48f7ee78f4c	Present	NULL	NULL	48	6	ng	Female	NULL	No
uuid:8832c81e-9097-4611-872c-e1d015e2275d	uid:collect|2013-01-29T18:00:38.316+0000	2013-04-07 09:32:28	NULL	2013-04-07 09:32:28	NULL	NULL	1	2013-04-07 09:32:28	2013-04-07 09:32:28	1324	No	uuid:8832c81e-9097-4611-872c-e1d015e2275d	Present	NULL	NULL	23	6	lg	Female	NULL	No
uuid:832999b8-49c7-4823-b254-410424001850	uid:collect|2013-01-29T18:00:38.316+0000	2013-04-07 09:32:31	NULL	2013-04-07 09:32:31	NULL	NULL	1	2013-04-07 09:32:31	2013-04-07 09:32:31	1325	Yes	uuid:832999b8-49c7-4823-b254-410424001850	Present	NULL	NULL	31	6	ve	Female	NULL	No
uuid:6e35ac51-64a2-4c70-bc49-339e9e8084f3	uid:collect|2013-01-29T18:00:38.316+0000	2013-04-07 09:32:32	NULL	2013-04-07 09:32:32	NULL	NULL	1	2013-04-07 09:32:32	2013-04-07 09:32:32	1325	Yes	uuid:6e35ac51-64a2-4c70-bc49-339e9e8084f3	Present	NULL	NULL	34	6	re	Male	NULL	No
uuid:c15e6805-f706-46fb-9154-32f52324f720	uid:collect|2013-01-29T18:00:38.316+0000	2013-04-07 09:32:32	NULL	2013-04-07 09:32:32	NULL	NULL	1	2013-04-07 09:32:32	2013-04-07 09:32:32	1325	Yes	uuid:c15e6805-f706-46fb-9154-32f52324f720	Present	NULL	NULL	12	6	er	Female	NULL	No
uuid:b59eda6c-86a4-4d6d-9165-d4a1355bfde5	uid:collect|2013-01-29T18:00:38.316+0000	2013-04-07 09:32:32	NULL	2013-04-07 09:32:32	NULL	NULL	1	2013-04-07 09:32:32	2013-04-07 09:32:32	1325	Yes	uuid:b59eda6c-86a4-4d6d-9165-d4a1355bfde5	Present	NULL	NULL	8	6	dr	Female	NULL	Yes
uuid:baec55b2-7a02-45f8-a379-b7f2253e80c6	uid:collect|2013-01-29T18:00:38.316+0000	2013-04-07 09:32:34	NULL	2013-04-07 09:32:34	NULL	NULL	1	2013-04-07 09:32:34	2013-04-07 09:32:34	1326	Yes	uuid:baec55b2-7a02-45f8-a379-b7f2253e80c6	Present	NULL	NULL	55	6	mc	Female	NULL	No
uuid:375b48ee-440e-483b-8b41-2db173357ce1	uid:collect|2013-01-29T18:00:38.316+0000	2013-04-07 09:32:36	NULL	2013-04-07 09:32:36	NULL	NULL	1	2013-04-07 09:32:36	2013-04-07 09:32:36	1327	Yes	uuid:375b48ee-440e-483b-8b41-2db173357ce1	Present	NULL	NULL	60	6	pm	Male	NULL	No
uuid:7fddb621-d70f-4141-948a-59ac4dff2ad9	uid:collect|2013-01-29T18:00:38.316+0000	2013-04-07 09:32:36	NULL	2013-04-07 09:32:36	NULL	NULL	1	2013-04-07 09:32:36	2013-04-07 09:32:36	1327	Yes	uuid:7fddb621-d70f-4141-948a-59ac4dff2ad9	Present	NULL	NULL	20	6	dm	Male	NULL	No
uuid:e62316ab-ef9b-4056-ac6f-c171674ba211	uid:collect|2013-01-29T18:00:38.316+0000	2013-04-07 09:32:37	NULL	2013-04-07 09:32:37	NULL	NULL	1	2013-04-07 09:32:37	2013-04-07 09:32:37	1327	Yes	uuid:e62316ab-ef9b-4056-ac6f-c171674ba211	Present	NULL	NULL	57	6	mc	Female	NULL	No
uuid:cfca5370-f987-468d-a185-978ba07664a1	uid:collect|2013-01-29T18:00:38.316+0000	2013-04-07 09:32:42	NULL	2013-04-07 09:32:42	NULL	NULL	1	2013-04-07 09:32:42	2013-04-07 09:32:42	1328	Yes	uuid:cfca5370-f987-468d-a185-978ba07664a1	Present	NULL	NULL	32	6	mf	Male	NULL	No
uuid:5a9ab904-0fe2-4c9b-aa72-e57613cc67ac	uid:collect|2013-01-29T18:00:38.316+0000	2013-04-07 09:32:43	NULL	2013-04-07 09:32:43	NULL	NULL	1	2013-04-07 09:32:43	2013-04-07 09:32:43	1329	Yes	uuid:5a9ab904-0fe2-4c9b-aa72-e57613cc67ac	Present	NULL	NULL	35	6	jc	Female	NULL	No
uuid:849d29bb-7884-4084-ba8b-f9e515ba97c2	uid:collect|2013-01-29T18:00:38.316+0000	2013-04-07 09:32:45	NULL	2013-04-07 09:32:45	NULL	NULL	1	2013-04-07 09:32:45	2013-04-07 09:32:45	1330	No	uuid:849d29bb-7884-4084-ba8b-f9e515ba97c2	Present	NULL	NULL	35	6	sl	Male	NULL	No
uuid:22c44341-6914-453c-83b7-6098f2175faf	uid:collect|2013-01-29T18:00:38.316+0000	2013-04-07 09:32:45	NULL	2013-04-07 09:32:45	NULL	NULL	1	2013-04-07 09:32:45	2013-04-07 09:32:45	1330	Yes	uuid:22c44341-6914-453c-83b7-6098f2175faf	Present	NULL	NULL	49	6	ja	Female	NULL	No
uuid:026fcf8e-88d2-4679-9dcf-fb1a849e5bf9	uid:collect|2013-01-29T18:00:38.316+0000	2013-04-07 09:32:47	NULL	2013-04-07 09:32:47	NULL	NULL	1	2013-04-07 09:32:47	2013-04-07 09:32:47	1331	No	uuid:026fcf8e-88d2-4679-9dcf-fb1a849e5bf9	Present	NULL	NULL	47	6	mj	Female	NULL	No
uuid:dcf0b048-4cd4-49e5-b077-c7f364ebafe1	uid:collect|2013-01-29T18:00:38.316+0000	2013-04-07 09:32:47	NULL	2013-04-07 09:32:47	NULL	NULL	1	2013-04-07 09:32:47	2013-04-07 09:32:47	1331	Yes	uuid:dcf0b048-4cd4-49e5-b077-c7f364ebafe1	Present	NULL	NULL	18	6	ef	Female	NULL	No
uuid:6c00a96b-0d18-48e1-a102-679044e76497	uid:collect|2013-01-29T18:00:38.316+0000	2013-04-07 09:32:50	NULL	2013-04-07 09:32:50	NULL	NULL	1	2013-04-07 09:32:50	2013-04-07 09:32:50	1332	Yes	uuid:6c00a96b-0d18-48e1-a102-679044e76497	Present	NULL	NULL	22	6	gb	Female	NULL	No
uuid:817089e6-89b1-41ca-8bfe-4d4b8bb4bb5e	uid:collect|2013-01-29T18:00:38.316+0000	2013-04-07 09:32:50	NULL	2013-04-07 09:32:50	NULL	NULL	1	2013-04-07 09:32:50	2013-04-07 09:32:50	1332	Yes	uuid:817089e6-89b1-41ca-8bfe-4d4b8bb4bb5e	out_back_tomorrow	NULL	NULL	32	6	gb	Female	NULL	Yes
uuid:94fb7dc9-9965-4f22-ab1e-d4ebb5a01fff	uid:collect|2013-01-29T18:00:38.316+0000	2013-04-07 09:32:52	NULL	2013-04-07 09:32:52	NULL	NULL	1	2013-04-07 09:32:52	2013-04-07 09:32:52	1333	Yes	uuid:94fb7dc9-9965-4f22-ab1e-d4ebb5a01fff	Present	NULL	NULL	19	6	cv	Female	NULL	No
uuid:ee7bc9d9-c24c-4b7a-b1f4-2fa707ba320a	uid:collect|2013-01-29T18:00:38.316+0000	2013-04-07 09:32:52	NULL	2013-04-07 09:32:52	NULL	NULL	1	2013-04-07 09:32:52	2013-04-07 09:32:52	1333	Yes	uuid:ee7bc9d9-c24c-4b7a-b1f4-2fa707ba320a	out_back_tomorrow	NULL	NULL	19	6	cv	Female	NULL	Yes
uuid:02ca91bd-bd84-4b60-8029-5a71a1fb0cbd	uid:collect|2013-01-29T18:00:38.316+0000	2013-04-07 09:32:52	NULL	2013-04-07 09:32:52	NULL	NULL	1	2013-04-07 09:32:52	2013-04-07 09:32:52	1333	Yes	uuid:02ca91bd-bd84-4b60-8029-5a71a1fb0cbd	out_back_tomorrow	NULL	NULL	15	6	cn	Female	NULL	Yes
uuid:948d1fb9-48d5-44c7-b75f-35e459753e3b	uid:collect|2013-01-29T18:00:38.316+0000	2013-04-07 09:32:54	NULL	2013-04-07 09:32:54	NULL	NULL	1	2013-04-07 09:32:54	2013-04-07 09:32:54	1344	No	uuid:948d1fb9-48d5-44c7-b75f-35e459753e3b	Present	NULL	NULL	45	6	rp	Female	NULL	No
uuid:170d5f78-f577-413d-8457-bd04b0aafd5e	uid:collect|2013-01-29T18:00:38.316+0000	2013-04-07 09:32:54	NULL	2013-04-07 09:32:54	NULL	NULL	1	2013-04-07 09:32:54	2013-04-07 09:32:54	1344	Yes	uuid:170d5f78-f577-413d-8457-bd04b0aafd5e	Present	NULL	NULL	10	6	rp	Female	NULL	Yes
uuid:09ae20c6-af8d-43af-8522-c1c324796d75	uid:collect|2013-01-29T18:00:38.316+0000	2013-04-07 09:32:55	NULL	2013-04-07 09:32:55	NULL	NULL	1	2013-04-07 09:32:55	2013-04-07 09:32:55	1344	Yes	uuid:09ae20c6-af8d-43af-8522-c1c324796d75	Present	li lekol	NULL	45	6	rp	Female	NULL	Yes
uuid:aa3403e4-028a-479b-a0fc-96cc20065ed2	uid:collect|2013-01-29T18:00:38.316+0000	2013-04-07 09:32:56	NULL	2013-04-07 09:32:56	NULL	NULL	1	2013-04-07 09:32:56	2013-04-07 09:32:56	1344	Yes	uuid:aa3403e4-028a-479b-a0fc-96cc20065ed2	Present	li al nan jardin	NULL	45	6	rp	Female	NULL	Yes
uuid:ddc39379-d3d3-4db4-abb4-c5033d7f534e	uid:collect|2013-01-29T18:00:38.316+0000	2013-04-07 09:32:57	NULL	2013-04-07 09:32:57	NULL	NULL	1	2013-04-07 09:32:57	2013-04-07 09:32:57	1345	Yes	uuid:ddc39379-d3d3-4db4-abb4-c5033d7f534e	Present	NULL	NULL	65	6	ec	Female	NULL	No
uuid:c5c2ed22-ec19-41dd-aeb7-fb4a36b19f19	uid:collect|2013-01-29T18:00:38.316+0000	2013-04-07 09:32:58	NULL	2013-04-07 09:32:58	NULL	NULL	1	2013-04-07 09:32:58	2013-04-07 09:32:58	1346	Yes	uuid:c5c2ed22-ec19-41dd-aeb7-fb4a36b19f19	Present	NULL	NULL	26	6	nn	Female	NULL	No
uuid:867463ea-ca6b-43f6-b6bf-c169ad165ace	uid:collect|2013-01-29T18:00:38.316+0000	2013-04-07 09:32:59	NULL	2013-04-07 09:32:59	NULL	NULL	1	2013-04-07 09:32:59	2013-04-07 09:32:59	1346	Yes	uuid:867463ea-ca6b-43f6-b6bf-c169ad165ace	Present	NULL	NULL	40	6	gp	Male	NULL	No
uuid:584f2b31-6bd6-4680-af08-7c5f609df92a	uid:collect|2013-01-29T18:00:38.316+0000	2013-04-07 09:32:59	NULL	2013-04-07 09:32:59	NULL	NULL	1	2013-04-07 09:32:59	2013-04-07 09:32:59	1346	Yes	uuid:584f2b31-6bd6-4680-af08-7c5f609df92a	Present	NULL	NULL	26	6	nn	Female	NULL	No
uuid:d3e5a0e0-93e9-4d12-a02b-72ab3ddb5b12	uid:collect|2013-01-29T18:00:38.316+0000	2013-04-07 09:33:00	NULL	2013-04-07 09:33:00	NULL	NULL	1	2013-04-07 09:33:00	2013-04-07 09:33:00	1346	Yes	uuid:d3e5a0e0-93e9-4d12-a02b-72ab3ddb5b12	Present	NULL	NULL	26	6	nn	Female	NULL	Yes
uuid:6e0c7014-d912-491e-895d-deaec53b5c70	uid:collect|2013-01-29T18:00:38.316+0000	2013-04-07 09:33:00	NULL	2013-04-07 09:33:00	NULL	NULL	1	2013-04-07 09:33:00	2013-04-07 09:33:00	1346	Yes	uuid:6e0c7014-d912-491e-895d-deaec53b5c70	Present	li lekol	NULL	26	6	nn	Female	NULL	Yes
uuid:8b8ddb7f-bc72-4008-a261-adcfd704ffa0	uid:collect|2013-01-29T18:00:38.316+0000	2013-04-07 09:33:04	NULL	2013-04-07 09:33:04	NULL	NULL	1	2013-04-07 09:33:04	2013-04-07 09:33:04	1347	Yes	uuid:8b8ddb7f-bc72-4008-a261-adcfd704ffa0	Present	NULL	NULL	46	6	bp	Male	NULL	No
uuid:5f7eac22-4b12-4277-942f-a503eaf6738f	uid:collect|2013-01-29T18:00:38.316+0000	2013-04-07 09:33:04	NULL	2013-04-07 09:33:04	NULL	NULL	1	2013-04-07 09:33:04	2013-04-07 09:33:04	1347	Yes	uuid:5f7eac22-4b12-4277-942f-a503eaf6738f	Present	li al nan jardin	NULL	46	6	bp	Male	NULL	Yes
uuid:9d7f327f-d414-44ae-84cb-55c60c05aa92	uid:collect|2013-01-29T18:00:38.316+0000	2013-04-07 09:33:04	NULL	2013-04-07 09:33:04	NULL	NULL	1	2013-04-07 09:33:04	2013-04-07 09:33:04	1347	Yes	uuid:9d7f327f-d414-44ae-84cb-55c60c05aa92	Present	li nan jardin	NULL	46	6	bp	Male	NULL	Yes
uuid:60e9161c-626c-47a8-be98-07fd7c585eaf	uid:collect|2013-01-29T18:00:38.316+0000	2013-04-07 09:33:05	NULL	2013-04-07 09:33:05	NULL	NULL	1	2013-04-07 09:33:05	2013-04-07 09:33:05	1347	Yes	uuid:60e9161c-626c-47a8-be98-07fd7c585eaf	Present	li al lekol	NULL	46	6	bp	Male	NULL	Yes
uuid:85e8d422-96c3-48e9-bac4-5569267bd3cc	uid:collect|2013-01-29T18:00:38.316+0000	2013-04-07 09:33:07	NULL	2013-04-07 09:33:07	NULL	NULL	1	2013-04-07 09:33:07	2013-04-07 09:33:07	1349	No	uuid:85e8d422-96c3-48e9-bac4-5569267bd3cc	Present	NULL	NULL	40	6	op	Female	NULL	No
uuid:a06ac3aa-4f56-46b2-8b29-9d76076bafb7	uid:collect|2013-01-29T18:00:38.316+0000	2013-04-07 09:33:07	NULL	2013-04-07 09:33:07	NULL	NULL	1	2013-04-07 09:33:07	2013-04-07 09:33:07	1349	No	uuid:a06ac3aa-4f56-46b2-8b29-9d76076bafb7	Present	NULL	NULL	19	6	bp	Female	NULL	No
uuid:0ac8d1fe-f9f2-4f79-a296-b347569f598b	uid:collect|2013-01-29T18:00:38.316+0000	2013-04-07 09:33:08	NULL	2013-04-07 09:33:08	NULL	NULL	1	2013-04-07 09:33:08	2013-04-07 09:33:08	1349	No	uuid:0ac8d1fe-f9f2-4f79-a296-b347569f598b	Present	NULL	NULL	40	6	op	Female	NULL	Yes
uuid:18091556-ae35-4aff-b580-a7894433c29d	uid:collect|2013-01-29T18:00:38.316+0000	2013-04-07 09:33:10	NULL	2013-04-07 09:33:10	NULL	NULL	1	2013-04-07 09:33:10	2013-04-07 09:33:10	1351	Yes	uuid:18091556-ae35-4aff-b580-a7894433c29d	Present	NULL	NULL	55	6	ap	Male	NULL	No
uuid:8510d8aa-0d48-4917-ae03-518cf4bf479a	uid:collect|2013-01-29T18:00:38.316+0000	2013-04-07 09:33:13	NULL	2013-04-07 09:33:13	NULL	NULL	1	2013-04-07 09:33:13	2013-04-07 09:33:13	1352	No	uuid:8510d8aa-0d48-4917-ae03-518cf4bf479a	Present	NULL	NULL	31	6	mf	Female	NULL	No
uuid:90f1dc42-bff6-4ebf-8989-10d7b5c246df	uid:collect|2013-01-29T18:00:38.316+0000	2013-04-07 09:33:14	NULL	2013-04-07 09:33:14	NULL	NULL	1	2013-04-07 09:33:14	2013-04-07 09:33:14	1352	No	uuid:90f1dc42-bff6-4ebf-8989-10d7b5c246df	Present	NULL	NULL	31	6	mf	Female	NULL	No
uuid:b307f810-b67a-4519-b23b-88c4886c44b7	uid:collect|2013-01-29T18:00:38.316+0000	2013-04-07 09:33:15	NULL	2013-04-07 09:33:15	NULL	NULL	1	2013-04-07 09:33:15	2013-04-07 09:33:15	1353	Yes	uuid:b307f810-b67a-4519-b23b-88c4886c44b7	Present	NULL	NULL	22	6	mj	Female	NULL	No
uuid:de1dbc30-cc7c-4074-b9b3-70558fdbf281	uid:collect|2013-01-29T18:00:38.316+0000	2013-04-07 09:33:17	NULL	2013-04-07 09:33:17	NULL	NULL	1	2013-04-07 09:33:17	2013-04-07 09:33:17	1354	No	uuid:de1dbc30-cc7c-4074-b9b3-70558fdbf281	Present	NULL	NULL	18	6	lp	Female	NULL	No
uuid:4d57cdfd-583a-4abf-9f83-c191b7c6f483	uid:collect|2013-01-29T18:00:38.316+0000	2013-04-07 09:33:17	NULL	2013-04-07 09:33:17	NULL	NULL	1	2013-04-07 09:33:17	2013-04-07 09:33:17	1354	No	uuid:4d57cdfd-583a-4abf-9f83-c191b7c6f483	Present	NULL	NULL	18	6	lp	Female	NULL	Yes
uuid:94fa3f8a-05a9-4738-b304-b65ec58ef9ae	uid:collect|2013-01-29T18:00:38.316+0000	2013-04-07 09:33:18	NULL	2013-04-07 09:33:18	NULL	NULL	1	2013-04-07 09:33:18	2013-04-07 09:33:18	1354	No	uuid:94fa3f8a-05a9-4738-b304-b65ec58ef9ae	Present	NULL	NULL	18	6	lp	Female	NULL	Yes
uuid:98ea105d-50a9-498b-bf52-ac1220284400	uid:collect|2013-01-29T18:00:38.316+0000	2013-04-07 09:33:19	NULL	2013-04-07 09:33:19	NULL	NULL	1	2013-04-07 09:33:19	2013-04-07 09:33:19	1355	Yes	uuid:98ea105d-50a9-498b-bf52-ac1220284400	Present	NULL	NULL	50	6	lf	Female	NULL	No
uuid:e929f6d3-b6c7-4fdb-8e8c-6cd42c94f20b	uid:collect|2013-01-29T18:00:38.316+0000	2013-04-07 09:33:20	NULL	2013-04-07 09:33:20	NULL	NULL	1	2013-04-07 09:33:20	2013-04-07 09:33:20	1356	Yes	uuid:e929f6d3-b6c7-4fdb-8e8c-6cd42c94f20b	Present	NULL	NULL	37	6	mf	Female	NULL	No
uuid:e3e08eca-3250-4318-9dda-7094871e49ac	uid:collect|2013-01-29T18:00:38.316+0000	2013-04-07 09:33:21	NULL	2013-04-07 09:33:21	NULL	NULL	1	2013-04-07 09:33:21	2013-04-07 09:33:21	1356	Yes	uuid:e3e08eca-3250-4318-9dda-7094871e49ac	Present	NULL	NULL	37	6	mf	Female	NULL	Yes
uuid:ee2a8354-f6a1-4bb2-af37-37d21db480fe	uid:collect|2013-01-29T18:00:38.316+0000	2013-04-07 09:33:21	NULL	2013-04-07 09:33:21	NULL	NULL	1	2013-04-07 09:33:21	2013-04-07 09:33:21	1356	Yes	uuid:ee2a8354-f6a1-4bb2-af37-37d21db480fe	Present	NULL	NULL	37	6	mf	Female	NULL	Yes
uuid:bb746407-8e01-4c3c-aaae-de155889e7a4	uid:collect|2013-01-29T18:00:38.316+0000	2013-04-07 09:33:22	NULL	2013-04-07 09:33:22	NULL	NULL	1	2013-04-07 09:33:22	2013-04-07 09:33:22	1356	Yes	uuid:bb746407-8e01-4c3c-aaae-de155889e7a4	Present	NULL	NULL	20	6	lm	Male	NULL	Yes
uuid:af45b4bb-34f5-4fce-b4bc-d6b2993d27ba	uid:collect|2013-01-29T18:00:38.316+0000	2013-04-07 09:33:22	NULL	2013-04-07 09:33:22	NULL	NULL	1	2013-04-07 09:33:22	2013-04-07 09:33:22	1356	Yes	uuid:af45b4bb-34f5-4fce-b4bc-d6b2993d27ba	Present	NULL	NULL	37	6	mf	Female	NULL	Yes
uuid:d0972801-d8e8-4584-b05a-0b44a8f382dd	uid:collect|2013-01-29T18:00:38.316+0000	2013-04-07 09:33:24	NULL	2013-04-07 09:33:24	NULL	NULL	1	2013-04-07 09:33:24	2013-04-07 09:33:24	1357	No	uuid:d0972801-d8e8-4584-b05a-0b44a8f382dd	Present	NULL	NULL	22	6	ws	Male	NULL	No
uuid:825f931b-4510-44dd-9d3d-85042da55076	uid:collect|2013-01-29T18:00:38.316+0000	2013-04-07 09:33:25	NULL	2013-04-07 09:33:25	NULL	NULL	1	2013-04-07 09:33:25	2013-04-07 09:33:25	1357	Yes	uuid:825f931b-4510-44dd-9d3d-85042da55076	Present	NULL	NULL	69	6	ol	Female	NULL	No
uuid:517ccca6-0505-49ec-b95c-12f290e3bf51	uid:collect|2013-01-29T18:00:38.316+0000	2013-04-07 09:33:25	NULL	2013-04-07 09:33:25	NULL	NULL	1	2013-04-07 09:33:25	2013-04-07 09:33:25	1357	Yes	uuid:517ccca6-0505-49ec-b95c-12f290e3bf51	Present	NULL	NULL	22	6	ws	Male	NULL	Yes
uuid:3dbb6a77-3067-4046-97a2-b45a5dc1e04d	uid:collect|2013-01-29T18:00:38.316+0000	2013-04-07 09:33:26	NULL	2013-04-07 09:33:26	NULL	NULL	1	2013-04-07 09:33:26	2013-04-07 09:33:26	1357	Yes	uuid:3dbb6a77-3067-4046-97a2-b45a5dc1e04d	Present	li poko sot nan jardin	NULL	22	6	ws	Male	NULL	Yes
uuid:f64c4cce-b21d-460b-b30c-37cd82c8a0bd	uid:collect|2013-01-29T18:00:38.316+0000	2013-04-07 09:33:27	NULL	2013-04-07 09:33:27	NULL	NULL	1	2013-04-07 09:33:27	2013-04-07 09:33:27	1358	Yes	uuid:f64c4cce-b21d-460b-b30c-37cd82c8a0bd	Present	NULL	NULL	46	6	pj	Female	NULL	No
uuid:1c479943-016c-4a8b-ba3d-e6cf13bdeb56	uid:collect|2013-01-29T18:00:38.316+0000	2013-04-07 09:33:28	NULL	2013-04-07 09:33:28	NULL	NULL	1	2013-04-07 09:33:28	2013-04-07 09:33:28	1358	Yes	uuid:1c479943-016c-4a8b-ba3d-e6cf13bdeb56	Present	NULL	NULL	46	6	pj	Female	NULL	Yes
uuid:ba3f06e3-5d1e-497d-bdb3-6e5d56ee6077	uid:collect|2013-01-29T18:00:38.316+0000	2013-04-07 09:33:28	NULL	2013-04-07 09:33:28	NULL	NULL	1	2013-04-07 09:33:28	2013-04-07 09:33:28	1358	Yes	uuid:ba3f06e3-5d1e-497d-bdb3-6e5d56ee6077	Present	NULL	NULL	46	6	pj	Female	NULL	Yes
uuid:f5dc2983-75da-4aa5-b868-b892aa94607f	uid:collect|2013-01-29T18:00:38.316+0000	2013-04-07 09:33:29	NULL	2013-04-07 09:33:29	NULL	NULL	1	2013-04-07 09:33:29	2013-04-07 09:33:29	1359	Yes	uuid:f5dc2983-75da-4aa5-b868-b892aa94607f	Present	NULL	NULL	30	6	sa	Female	NULL	No
uuid:28eb223e-f73e-4515-9df7-37c0b622212f	uid:collect|2013-01-29T18:00:38.316+0000	2013-04-07 09:33:30	NULL	2013-04-07 09:33:30	NULL	NULL	1	2013-04-07 09:33:30	2013-04-07 09:33:30	1359	Yes	uuid:28eb223e-f73e-4515-9df7-37c0b622212f	Present	NULL	NULL	30	6	sa	Female	NULL	Yes
uuid:77177d58-4377-4fe7-bb89-309df4eaf532	uid:collect|2013-01-29T18:00:38.316+0000	2013-04-07 09:33:31	NULL	2013-04-07 09:33:31	NULL	NULL	1	2013-04-07 09:33:31	2013-04-07 09:33:31	1359	Yes	uuid:77177d58-4377-4fe7-bb89-309df4eaf532	Present	NULL	NULL	30	6	sa	Female	NULL	Yes
uuid:cd42cd4b-1396-424d-8905-48cbaa815d3a	uid:collect|2013-01-29T18:00:38.316+0000	2013-04-07 09:33:31	NULL	2013-04-07 09:33:31	NULL	NULL	1	2013-04-07 09:33:31	2013-04-07 09:33:31	1359	Yes	uuid:cd42cd4b-1396-424d-8905-48cbaa815d3a	Present	NULL	NULL	30	6	sa	Female	NULL	Yes
uuid:53a6f3ba-b15f-4a51-b556-10a3415178fc	uid:collect|2013-01-29T18:00:38.316+0000	2013-04-07 09:33:34	NULL	2013-04-07 09:33:34	NULL	NULL	1	2013-04-07 09:33:34	2013-04-07 09:33:34	1360	Yes	uuid:53a6f3ba-b15f-4a51-b556-10a3415178fc	Present	NULL	NULL	48	6	cp	Male	NULL	No
uuid:a6280897-ae66-4e88-bf83-6f9327c3d7be	uid:collect|2013-01-29T18:00:38.316+0000	2013-04-07 09:33:34	NULL	2013-04-07 09:33:34	NULL	NULL	1	2013-04-07 09:33:34	2013-04-07 09:33:34	1360	Yes	uuid:a6280897-ae66-4e88-bf83-6f9327c3d7be	Present	NULL	NULL	48	6	cp	Male	NULL	Yes
uuid:4ba71e25-19ba-471b-956c-c4fb92986e67	uid:collect|2013-01-29T18:00:38.316+0000	2013-04-07 09:33:35	NULL	2013-04-07 09:33:35	NULL	NULL	1	2013-04-07 09:33:35	2013-04-07 09:33:35	1360	Yes	uuid:4ba71e25-19ba-471b-956c-c4fb92986e67	Present	NULL	NULL	48	6	cp	Male	NULL	Yes
uuid:9febab17-fbcc-43ed-b314-f6e34fcc213b	uid:collect|2013-01-29T18:00:38.316+0000	2013-04-07 09:33:36	NULL	2013-04-07 09:33:36	NULL	NULL	1	2013-04-07 09:33:36	2013-04-07 09:33:36	1361	No	uuid:9febab17-fbcc-43ed-b314-f6e34fcc213b	Present	NULL	NULL	40	6	se	Male	NULL	No
uuid:68d1d041-63d0-4668-a148-8a512251d837	uid:collect|2013-01-29T18:00:38.316+0000	2013-04-07 09:33:38	NULL	2013-04-07 09:33:38	NULL	NULL	1	2013-04-07 09:33:38	2013-04-07 09:33:38	1361	No	uuid:68d1d041-63d0-4668-a148-8a512251d837	Present	NULL	NULL	40	6	se	Male	NULL	Yes
uuid:f01b0ddc-3563-4791-9cec-09f8ea34dc27	uid:collect|2013-01-29T18:00:38.316+0000	2013-04-07 09:33:39	NULL	2013-04-07 09:33:39	NULL	NULL	1	2013-04-07 09:33:39	2013-04-07 09:33:39	1364	Yes	uuid:f01b0ddc-3563-4791-9cec-09f8ea34dc27	Present	NULL	NULL	23	6	rj	Female	NULL	No
uuid:4522836a-08c4-40b8-abb9-6e38aa53faf3	uid:collect|2013-01-29T18:00:38.316+0000	2013-04-07 09:33:39	NULL	2013-04-07 09:33:39	NULL	NULL	1	2013-04-07 09:33:39	2013-04-07 09:33:39	1364	Yes	uuid:4522836a-08c4-40b8-abb9-6e38aa53faf3	out_back_tomorrow	NULL	NULL	33	6	mp	Female	NULL	No
uuid:abf67101-363a-4c50-9375-fa79be527f65	uid:collect|2013-01-29T18:00:38.316+0000	2013-04-07 09:33:40	NULL	2013-04-07 09:33:40	NULL	NULL	1	2013-04-07 09:33:40	2013-04-07 09:33:40	1364	Yes	uuid:abf67101-363a-4c50-9375-fa79be527f65	out_back_tomorrow	NULL	NULL	40	6	dd	Male	NULL	No
uuid:f4da744e-75bc-49cc-be31-6ad3b3e46ad1	uid:collect|2013-01-29T18:00:38.316+0000	2013-04-07 09:33:41	NULL	2013-04-07 09:33:41	NULL	NULL	1	2013-04-07 09:33:41	2013-04-07 09:33:41	1365	Yes	uuid:f4da744e-75bc-49cc-be31-6ad3b3e46ad1	Present	NULL	NULL	60	6	og	Female	NULL	No
uuid:c2cd25d9-8573-409a-84ff-10bfad38fa5c	uid:collect|2013-01-29T18:00:38.316+0000	2013-04-07 09:33:42	NULL	2013-04-07 09:33:42	NULL	NULL	1	2013-04-07 09:33:42	2013-04-07 09:33:42	1365	Yes	uuid:c2cd25d9-8573-409a-84ff-10bfad38fa5c	out_back_tomorrow	NULL	NULL	55	6	pl	Male	NULL	Yes
uuid:dfaf8076-4be3-4cd3-9b20-93dbbd17ca93	uid:collect|2013-01-29T18:00:38.316+0000	2013-04-07 09:33:42	NULL	2013-04-07 09:33:42	NULL	NULL	1	2013-04-07 09:33:42	2013-04-07 09:33:42	1365	Yes	uuid:dfaf8076-4be3-4cd3-9b20-93dbbd17ca93	Present	NULL	NULL	15	6	pl	Female	NULL	Yes
uuid:40420685-38bc-4638-aa5c-ad7eb179d68c	uid:collect|2013-01-29T18:00:38.316+0000	2013-04-07 09:33:43	NULL	2013-04-07 09:33:43	NULL	NULL	1	2013-04-07 09:33:43	2013-04-07 09:33:43	1365	Yes	uuid:40420685-38bc-4638-aa5c-ad7eb179d68c	Present	NULL	NULL	12	6	nf	Female	NULL	Yes
uuid:d8472355-9576-42f3-9cfa-3b3c5c35a5aa	uid:collect|2013-01-29T18:00:38.316+0000	2013-04-07 09:33:44	NULL	2013-04-07 09:33:44	NULL	NULL	1	2013-04-07 09:33:44	2013-04-07 09:33:44	1366	Yes	uuid:d8472355-9576-42f3-9cfa-3b3c5c35a5aa	Present	NULL	NULL	31	6	go	Female	NULL	No
uuid:5b79942d-141f-485c-9679-e938f65a3c02	uid:collect|2013-01-29T18:00:38.316+0000	2013-04-07 09:33:45	NULL	2013-04-07 09:33:45	NULL	NULL	1	2013-04-07 09:33:45	2013-04-07 09:33:45	1366	Yes	uuid:5b79942d-141f-485c-9679-e938f65a3c02	out_back_tomorrow	NULL	NULL	40	6	js	Male	NULL	Yes
uuid:3702d9c0-c78a-4f85-b1da-52a2f19e45e9	uid:collect|2013-01-29T18:00:38.316+0000	2013-04-07 09:33:45	NULL	2013-04-07 09:33:45	NULL	NULL	1	2013-04-07 09:33:45	2013-04-07 09:33:45	1366	Yes	uuid:3702d9c0-c78a-4f85-b1da-52a2f19e45e9	out_back_tomorrow	NULL	NULL	15	6	ws	Male	NULL	Yes
uuid:353282a6-2880-4a6d-8000-f2ad6873179c	uid:collect|2013-01-29T18:00:38.316+0000	2013-04-07 09:33:45	NULL	2013-04-07 09:33:45	NULL	NULL	1	2013-04-07 09:33:45	2013-04-07 09:33:45	1366	Yes	uuid:353282a6-2880-4a6d-8000-f2ad6873179c	Present	NULL	NULL	14	6	is	Male	NULL	No
uuid:8bdde78c-8f7b-4e36-a0f2-e5e6b3c671a3	uid:collect|2013-01-29T18:00:38.316+0000	2013-04-07 09:33:46	NULL	2013-04-07 09:33:46	NULL	NULL	1	2013-04-07 09:33:46	2013-04-07 09:33:46	1366	Yes	uuid:8bdde78c-8f7b-4e36-a0f2-e5e6b3c671a3	out_back_tomorrow	NULL	NULL	12	6	rs	Male	NULL	Yes
uuid:65432734-af43-46c0-b3b4-1e9ab38c06b9	uid:collect|2013-01-29T18:00:38.316+0000	2013-04-07 09:33:46	NULL	2013-04-07 09:33:46	NULL	NULL	1	2013-04-07 09:33:46	2013-04-07 09:33:46	1366	Yes	uuid:65432734-af43-46c0-b3b4-1e9ab38c06b9	Present	NULL	NULL	8	6	gs	Female	NULL	Yes
uuid:098aab33-d147-4371-985a-9507f12912af	uid:collect|2013-01-29T18:00:38.316+0000	2013-04-07 09:33:48	NULL	2013-04-07 09:33:48	NULL	NULL	1	2013-04-07 09:33:48	2013-04-07 09:33:48	1367	Yes	uuid:098aab33-d147-4371-985a-9507f12912af	Present	NULL	NULL	28	6	jd	Female	NULL	No
uuid:3f2494f2-7cb8-48f1-b31c-66c17bfcc309	uid:collect|2013-01-29T18:00:38.316+0000	2013-04-07 09:33:49	NULL	2013-04-07 09:33:49	NULL	NULL	1	2013-04-07 09:33:49	2013-04-07 09:33:49	1367	Yes	uuid:3f2494f2-7cb8-48f1-b31c-66c17bfcc309	out_back_tomorrow	NULL	NULL	40	6	jd	Male	NULL	Yes
uuid:12b2f266-0e31-49a4-8500-5025c9788eea	uid:collect|2013-01-29T18:00:38.316+0000	2013-04-07 09:33:49	NULL	2013-04-07 09:33:49	NULL	NULL	1	2013-04-07 09:33:49	2013-04-07 09:33:49	1367	Yes	uuid:12b2f266-0e31-49a4-8500-5025c9788eea	out_back_tomorrow	NULL	NULL	16	6	md	Male	NULL	Yes
uuid:e00c3d8b-9cc6-4ee3-aaf6-e6cc1213d51d	uid:collect|2013-01-29T18:00:38.316+0000	2013-04-07 09:33:50	NULL	2013-04-07 09:33:50	NULL	NULL	1	2013-04-07 09:33:50	2013-04-07 09:33:50	1367	Yes	uuid:e00c3d8b-9cc6-4ee3-aaf6-e6cc1213d51d	Present	NULL	NULL	17	6	md	Female	NULL	No
uuid:b9be2c6a-26c4-4368-944f-5808cae3d93f	uid:collect|2013-01-29T18:00:38.316+0000	2013-04-07 09:33:51	NULL	2013-04-07 09:33:51	NULL	NULL	1	2013-04-07 09:33:51	2013-04-07 09:33:51	1368	No	uuid:b9be2c6a-26c4-4368-944f-5808cae3d93f	Present	NULL	NULL	30	6	jp	Female	NULL	No
uuid:85b902cb-b5bc-4fd6-9d80-a3691cc2804e	uid:collect|2013-01-29T18:00:38.316+0000	2013-04-07 09:33:52	NULL	2013-04-07 09:33:52	NULL	NULL	1	2013-04-07 09:33:52	2013-04-07 09:33:52	1368	Yes	uuid:85b902cb-b5bc-4fd6-9d80-a3691cc2804e	out_back_tomorrow	NULL	NULL	40	6	ej	Male	NULL	Yes
uuid:3dda5802-7e77-45ae-9b5a-1d84581a51e4	uid:collect|2013-01-29T18:00:38.316+0000	2013-04-07 09:33:52	NULL	2013-04-07 09:33:52	NULL	NULL	1	2013-04-07 09:33:52	2013-04-07 09:33:52	1368	No	uuid:3dda5802-7e77-45ae-9b5a-1d84581a51e4	out_back_tomorrow	NULL	NULL	18	6	ed	Male	NULL	Yes
uuid:ef4c7c14-fb36-4622-9b04-37575eb69101	uid:collect|2013-01-29T18:00:38.316+0000	2013-04-07 09:33:54	NULL	2013-04-07 09:33:54	NULL	NULL	1	2013-04-07 09:33:54	2013-04-07 09:33:54	1368	No	uuid:ef4c7c14-fb36-4622-9b04-37575eb69101	out_back_tomorrow	NULL	NULL	10	6	od	Male	NULL	Yes
uuid:c958d92f-415b-4018-834f-277345e82fae	uid:collect|2013-01-29T18:00:38.316+0000	2013-04-07 09:33:54	NULL	2013-04-07 09:33:54	NULL	NULL	1	2013-04-07 09:33:54	2013-04-07 09:33:54	1368	No	uuid:c958d92f-415b-4018-834f-277345e82fae	out_back_tomorrow	NULL	NULL	11	6	rd	Male	NULL	Yes
uuid:88cd9e99-8321-414d-9929-5e2752d33c48	uid:collect|2013-01-29T18:00:38.316+0000	2013-04-07 09:33:54	NULL	2013-04-07 09:33:54	NULL	NULL	1	2013-04-07 09:33:54	2013-04-07 09:33:54	1368	No	uuid:88cd9e99-8321-414d-9929-5e2752d33c48	Present	NULL	NULL	7	6	mj	Female	NULL	No
uuid:2a748947-8e0c-457a-9d10-5bce97fba84e	uid:collect|2013-01-29T18:00:38.316+0000	2013-04-07 09:33:55	NULL	2013-04-07 09:33:55	NULL	NULL	1	2013-04-07 09:33:55	2013-04-07 09:33:55	1368	Yes	uuid:2a748947-8e0c-457a-9d10-5bce97fba84e	Present	NULL	NULL	14	6	dj	Female	NULL	No
uuid:5692b1ed-b1d1-4c04-8dd6-5a3d6b9e5f59	uid:collect|2013-01-29T18:00:38.316+0000	2013-04-07 09:33:56	NULL	2013-04-07 09:33:56	NULL	NULL	1	2013-04-07 09:33:56	2013-04-07 09:33:56	1369	Yes	uuid:5692b1ed-b1d1-4c04-8dd6-5a3d6b9e5f59	Present	NULL	NULL	18	6	dp	Female	NULL	No
uuid:de75164f-5df4-485a-9047-8f2c5d9eaf29	uid:collect|2013-01-29T18:00:38.316+0000	2013-04-07 09:33:56	NULL	2013-04-07 09:33:56	NULL	NULL	1	2013-04-07 09:33:56	2013-04-07 09:33:56	1369	Yes	uuid:de75164f-5df4-485a-9047-8f2c5d9eaf29	out_back_tomorrow	NULL	NULL	15	6	mp	Male	NULL	Yes
uuid:b40367d3-1cec-4bb8-9add-0293a0f8e09e	uid:collect|2013-01-29T18:00:38.316+0000	2013-04-07 09:33:57	NULL	2013-04-07 09:33:57	NULL	NULL	1	2013-04-07 09:33:57	2013-04-07 09:33:57	1369	Yes	uuid:b40367d3-1cec-4bb8-9add-0293a0f8e09e	out_back_tomorrow	NULL	NULL	14	6	mp	Female	NULL	Yes
uuid:6f4160a1-29cb-4cd2-a6c9-ca9f97eb4b3f	uid:collect|2013-01-29T18:00:38.316+0000	2013-04-07 09:33:58	NULL	2013-04-07 09:33:58	NULL	NULL	1	2013-04-07 09:33:58	2013-04-07 09:33:58	1369	Yes	uuid:6f4160a1-29cb-4cd2-a6c9-ca9f97eb4b3f	out_back_tomorrow	NULL	NULL	36	6	mp	Male	NULL	Yes
uuid:766db969-86f7-4dc7-b6e0-9e82692bd0ca	uid:collect|2013-01-29T18:00:38.316+0000	2013-04-07 09:33:59	NULL	2013-04-07 09:33:59	NULL	NULL	1	2013-04-07 09:33:59	2013-04-07 09:33:59	1370	No	uuid:766db969-86f7-4dc7-b6e0-9e82692bd0ca	Present	NULL	NULL	28	6	sm	Female	NULL	No
uuid:fdccf1dc-2a90-4617-88da-5775aa1cf781	uid:collect|2013-01-29T18:00:38.316+0000	2013-04-07 09:34:00	NULL	2013-04-07 09:34:00	NULL	NULL	1	2013-04-07 09:34:00	2013-04-07 09:34:00	1370	No	uuid:fdccf1dc-2a90-4617-88da-5775aa1cf781	out_back_tomorrow	NULL	NULL	23	6	cm	Male	NULL	No
uuid:55c4bfb2-b893-4159-981f-51ac8d06f752	uid:collect|2013-01-29T18:00:38.316+0000	2013-04-07 09:34:03	NULL	2013-04-07 09:34:03	NULL	NULL	1	2013-04-07 09:34:03	2013-04-07 09:34:03	1370	Yes	uuid:55c4bfb2-b893-4159-981f-51ac8d06f752	out_back_tomorrow	NULL	NULL	30	6	fm	Male	NULL	Yes
uuid:10f79243-68f6-4d52-9a0e-1598dbedf9e4	uid:collect|2013-01-29T18:00:38.316+0000	2013-04-07 09:34:03	NULL	2013-04-07 09:34:03	NULL	NULL	1	2013-04-07 09:34:03	2013-04-07 09:34:03	1370	Yes	uuid:10f79243-68f6-4d52-9a0e-1598dbedf9e4	Present	NULL	NULL	3	6	fm	Female	NULL	Yes
uuid:377cc5b0-3323-466b-b89c-a45f81c00ec4	uid:collect|2013-01-29T18:00:38.316+0000	2013-04-07 09:34:04	NULL	2013-04-07 09:34:04	NULL	NULL	1	2013-04-07 09:34:04	2013-04-07 09:34:04	1370	Yes	uuid:377cc5b0-3323-466b-b89c-a45f81c00ec4	out_back_tomorrow	NULL	NULL	6	6	om	Female	NULL	Yes
uuid:ef215ab0-09b9-4e53-8d9a-1017039a6bad	uid:collect|2013-01-29T18:00:38.316+0000	2013-04-07 09:34:05	NULL	2013-04-07 09:34:05	NULL	NULL	1	2013-04-07 09:34:05	2013-04-07 09:34:05	1334	Yes	uuid:ef215ab0-09b9-4e53-8d9a-1017039a6bad	Present	NULL	NULL	23	6	rb	Female	NULL	No
uuid:f4f2b808-c2fe-4b7f-bb41-fa9ab2222cd6	uid:collect|2013-01-29T18:00:38.316+0000	2013-04-07 09:34:05	NULL	2013-04-07 09:34:05	NULL	NULL	1	2013-04-07 09:34:05	2013-04-07 09:34:05	1334	Yes	uuid:f4f2b808-c2fe-4b7f-bb41-fa9ab2222cd6	Present	li al nan jardin	NULL	23	6	rb	Female	NULL	Yes
uuid:193db9d7-20c6-4e65-a346-db11c936abd2	uid:collect|2013-01-29T18:00:38.316+0000	2013-04-07 09:34:05	NULL	2013-04-07 09:34:05	NULL	NULL	1	2013-04-07 09:34:05	2013-04-07 09:34:05	1334	Yes	uuid:193db9d7-20c6-4e65-a346-db11c936abd2	Present	li nan jardin	NULL	23	6	rb	Female	NULL	Yes
uuid:ac5111fe-d1f8-4a9b-83dc-87a6363a0f9e	uid:collect|2013-01-29T18:00:38.316+0000	2013-04-07 09:34:07	NULL	2013-04-07 09:34:07	NULL	NULL	1	2013-04-07 09:34:07	2013-04-07 09:34:07	1335	Yes	uuid:ac5111fe-d1f8-4a9b-83dc-87a6363a0f9e	Present	NULL	NULL	60	6	og	Female	NULL	No
uuid:62cb07ca-22a4-4946-9ac7-d9d3041fab60	uid:collect|2013-01-29T18:00:38.316+0000	2013-04-07 09:34:07	NULL	2013-04-07 09:34:07	NULL	NULL	1	2013-04-07 09:34:07	2013-04-07 09:34:07	1335	Yes	uuid:62cb07ca-22a4-4946-9ac7-d9d3041fab60	Present	NULL	NULL	55	6	pl	Male	NULL	No
uuid:0770203a-ff0c-4157-a913-b335a03091e5	uid:collect|2013-01-29T18:00:38.316+0000	2013-04-07 09:34:07	NULL	2013-04-07 09:34:07	NULL	NULL	1	2013-04-07 09:34:07	2013-04-07 09:34:07	1335	Yes	uuid:0770203a-ff0c-4157-a913-b335a03091e5	Present	NULL	NULL	55	6	pl	Male	NULL	Yes
uuid:494c4d69-8183-4213-b233-182acde462cf	uid:collect|2013-01-29T18:00:38.316+0000	2013-04-07 09:34:09	NULL	2013-04-07 09:34:09	NULL	NULL	1	2013-04-07 09:34:09	2013-04-07 09:34:09	1336	Yes	uuid:494c4d69-8183-4213-b233-182acde462cf	Present	NULL	NULL	31	6	go	Female	NULL	No
uuid:9b339399-39a1-43ef-8ba9-0bf573e00dd4	uid:collect|2013-01-29T18:00:38.316+0000	2013-04-07 09:34:10	NULL	2013-04-07 09:34:10	NULL	NULL	1	2013-04-07 09:34:10	2013-04-07 09:34:10	1336	Yes	uuid:9b339399-39a1-43ef-8ba9-0bf573e00dd4	Present	li al nan jardin	NULL	31	6	go	Male	NULL	Yes
uuid:fa582128-c343-429c-9a1d-e7345e69e0ac	uid:collect|2013-01-29T18:00:38.316+0000	2013-04-07 09:34:11	NULL	2013-04-07 09:34:11	NULL	NULL	1	2013-04-07 09:34:11	2013-04-07 09:34:11	1337	Yes	uuid:fa582128-c343-429c-9a1d-e7345e69e0ac	Present	NULL	NULL	28	6	jd	Female	NULL	No
uuid:e73205f8-4fc9-4169-96b7-c8a29155d5e9	uid:collect|2013-01-29T18:00:38.316+0000	2013-04-07 09:34:13	NULL	2013-04-07 09:34:13	NULL	NULL	1	2013-04-07 09:34:13	2013-04-07 09:34:13	1338	Yes	uuid:e73205f8-4fc9-4169-96b7-c8a29155d5e9	Present	NULL	NULL	30	6	jp	Female	NULL	No
uuid:23e22cac-1c80-4664-9f90-a8dd754b9f3e	uid:collect|2013-01-29T18:00:38.316+0000	2013-04-07 09:34:14	NULL	2013-04-07 09:34:14	NULL	NULL	1	2013-04-07 09:34:14	2013-04-07 09:34:14	1339	Yes	uuid:23e22cac-1c80-4664-9f90-a8dd754b9f3e	Present	NULL	NULL	18	6	dp	Female	NULL	No
uuid:e4b4f69b-af8f-4004-abe6-80b6c273ca21	uid:collect|2013-01-29T18:00:38.316+0000	2013-04-07 09:34:15	NULL	2013-04-07 09:34:15	NULL	NULL	1	2013-04-07 09:34:15	2013-04-07 09:34:15	1339	Yes	uuid:e4b4f69b-af8f-4004-abe6-80b6c273ca21	Present	li nan jardin	NULL	18	6	dp	Female	NULL	Yes
uuid:bfef8e93-422e-4e64-975e-1842c55ef562	uid:collect|2013-01-29T18:00:38.316+0000	2013-04-07 09:34:15	NULL	2013-04-07 09:34:15	NULL	NULL	1	2013-04-07 09:34:15	2013-04-07 09:34:15	1339	Yes	uuid:bfef8e93-422e-4e64-975e-1842c55ef562	Present	li lekol	NULL	18	6	dp	Female	NULL	Yes
uuid:b07b9af7-f77f-4b69-a4a8-205a87748a6e	uid:collect|2013-01-29T18:00:38.316+0000	2013-04-07 09:34:16	NULL	2013-04-07 09:34:16	NULL	NULL	1	2013-04-07 09:34:16	2013-04-07 09:34:16	1339	Yes	uuid:b07b9af7-f77f-4b69-a4a8-205a87748a6e	Present	li nan jardin	NULL	18	6	dp	Female	NULL	Yes
uuid:7e49763b-1076-4cd0-8b27-c79716bf7149	uid:collect|2013-01-29T18:00:38.316+0000	2013-04-07 09:34:17	NULL	2013-04-07 09:34:17	NULL	NULL	1	2013-04-07 09:34:17	2013-04-07 09:34:17	1340	Yes	uuid:7e49763b-1076-4cd0-8b27-c79716bf7149	Present	NULL	NULL	28	6	sm	Female	NULL	No
uuid:59aaeeb3-b2f6-452f-b30d-9dbfaa4dcc93	uid:collect|2013-01-29T18:00:38.316+0000	2013-04-07 09:34:18	NULL	2013-04-07 09:34:18	NULL	NULL	1	2013-04-07 09:34:18	2013-04-07 09:34:18	1341	Yes	uuid:59aaeeb3-b2f6-452f-b30d-9dbfaa4dcc93	Present	NULL	NULL	37	6	mf	Female	NULL	No
uuid:2a7b26cd-a09c-431f-b41a-06e6b12571a8	uid:collect|2013-01-29T18:00:38.316+0000	2013-04-07 09:34:19	NULL	2013-04-07 09:34:19	NULL	NULL	1	2013-04-07 09:34:19	2013-04-07 09:34:19	1341	Yes	uuid:2a7b26cd-a09c-431f-b41a-06e6b12571a8	Present	li nan jardin	NULL	37	6	mf	Female	NULL	Yes
uuid:f18edb14-f7f8-428b-96b6-bb5c141ee6ab	uid:collect|2013-01-29T18:00:38.316+0000	2013-04-07 09:34:19	NULL	2013-04-07 09:34:19	NULL	NULL	1	2013-04-07 09:34:19	2013-04-07 09:34:19	1341	Yes	uuid:f18edb14-f7f8-428b-96b6-bb5c141ee6ab	Present	li lekol	NULL	37	6	mf	Female	NULL	Yes
uuid:07185a74-2b88-43e9-b2cb-ccebeafda542	uid:collect|2013-01-29T18:00:38.316+0000	2013-04-07 09:34:21	NULL	2013-04-07 09:34:21	NULL	NULL	1	2013-04-07 09:34:21	2013-04-07 09:34:21	1342	Yes	uuid:07185a74-2b88-43e9-b2cb-ccebeafda542	Present	NULL	NULL	22	6	ws	Male	NULL	No
uuid:9a5a1487-2793-40ab-a08b-25355c8cc935	uid:collect|2013-01-29T18:00:38.316+0000	2013-04-07 09:34:22	NULL	2013-04-07 09:34:22	NULL	NULL	1	2013-04-07 09:34:22	2013-04-07 09:34:22	1343	Yes	uuid:9a5a1487-2793-40ab-a08b-25355c8cc935	Present	NULL	NULL	46	6	pj	Female	NULL	No
uuid:f397f52d-2477-4392-bcb2-03b457b74613	uid:collect|2013-01-29T18:00:38.316+0000	2013-04-07 09:34:22	NULL	2013-04-07 09:34:22	NULL	NULL	1	2013-04-07 09:34:22	2013-04-07 09:34:22	1343	Yes	uuid:f397f52d-2477-4392-bcb2-03b457b74613	Present	NULL	NULL	32	6	ej	Female	NULL	No
uuid:bda82c3b-09ab-4ab3-b661-39a3cf6747c4	uid:collect|2013-01-29T18:00:38.316+0000	2013-04-07 09:34:23	NULL	2013-04-07 09:34:23	NULL	NULL	1	2013-04-07 09:34:23	2013-04-07 09:34:23	1343	Yes	uuid:bda82c3b-09ab-4ab3-b661-39a3cf6747c4	Present	li nan jardin	NULL	46	6	pj	Female	NULL	Yes
uuid:01734b11-ae68-44a1-8c0a-77d65bdba69a	uid:collect|2013-01-29T18:00:38.316+0000	2013-04-07 09:34:25	NULL	2013-04-07 09:34:25	NULL	NULL	1	2013-04-07 09:34:25	2013-04-07 09:34:25	2948	Yes	uuid:01734b11-ae68-44a1-8c0a-77d65bdba69a	Present	NULL	NULL	20	6	ov	Male	NULL	No
uuid:f7f1e8c3-4b94-4223-922c-8563700b5130	uid:collect|2013-01-29T18:00:38.316+0000	2013-04-07 09:34:25	NULL	2013-04-07 09:34:25	NULL	NULL	1	2013-04-07 09:34:25	2013-04-07 09:34:25	2948	Yes	uuid:f7f1e8c3-4b94-4223-922c-8563700b5130	Present	li nan jardin	NULL	20	6	cv	Female	NULL	Yes
uuid:1dc2c280-b343-4e7e-aacb-6f382f73bb73	uid:collect|2013-01-29T18:00:38.316+0000	2013-04-07 09:34:25	NULL	2013-04-07 09:34:25	NULL	NULL	1	2013-04-07 09:34:25	2013-04-07 09:34:25	2948	Yes	uuid:1dc2c280-b343-4e7e-aacb-6f382f73bb73	Present	li sorti lap tounen pita	NULL	20	6	ov	Female	NULL	Yes
uuid:f58c023e-3f21-4d05-bd61-96e79a45dc8e	uid:collect|2013-01-29T18:00:38.316+0000	2013-04-07 09:34:27	NULL	2013-04-07 09:34:27	NULL	NULL	1	2013-04-07 09:34:27	2013-04-07 09:34:27	2949	Yes	uuid:f58c023e-3f21-4d05-bd61-96e79a45dc8e	Present	NULL	NULL	23	6	lm	Male	NULL	No
uuid:f39e8ada-4008-4ed8-b1be-7e574cf4159a	uid:collect|2013-01-29T18:00:38.316+0000	2013-04-07 09:34:27	NULL	2013-04-07 09:34:27	NULL	NULL	1	2013-04-07 09:34:27	2013-04-07 09:34:27	2949	Yes	uuid:f39e8ada-4008-4ed8-b1be-7e574cf4159a	Present	li sorti	NULL	23	6	lm	Female	NULL	Yes
uuid:9cf32890-bae7-4d55-8844-ca69fdb77255	uid:collect|2013-01-29T18:00:38.316+0000	2013-04-07 09:34:28	NULL	2013-04-07 09:34:28	NULL	NULL	1	2013-04-07 09:34:28	2013-04-07 09:34:28	2949	Yes	uuid:9cf32890-bae7-4d55-8844-ca69fdb77255	Present	NULL	NULL	23	6	lm	Male	NULL	Yes
uuid:59621546-15a7-4758-8caf-d3b7be3977ab	uid:collect|2013-01-29T18:00:38.316+0000	2013-04-07 09:34:28	NULL	2013-04-07 09:34:28	NULL	NULL	1	2013-04-07 09:34:28	2013-04-07 09:34:28	2949	Yes	uuid:59621546-15a7-4758-8caf-d3b7be3977ab	Present	li al nan jardin	NULL	23	6	lm	Male	NULL	Yes
uuid:eee3a0db-660b-474e-ae5a-f83445a618c8	uid:collect|2013-01-29T18:00:38.316+0000	2013-04-07 09:34:30	NULL	2013-04-07 09:34:30	NULL	NULL	1	2013-04-07 09:34:30	2013-04-07 09:34:30	2950	Yes	uuid:eee3a0db-660b-474e-ae5a-f83445a618c8	Present	NULL	NULL	34	6	iv	Female	NULL	No
uuid:da655c73-1aa3-4eb3-8e99-65ee45bdc945	uid:collect|2013-01-29T18:00:38.316+0000	2013-04-07 09:34:31	NULL	2013-04-07 09:34:31	NULL	NULL	1	2013-04-07 09:34:31	2013-04-07 09:34:31	2951	Yes	uuid:da655c73-1aa3-4eb3-8e99-65ee45bdc945	Present	NULL	NULL	30	6	am	Male	NULL	No
uuid:f35f9a94-efa3-4644-9b60-868d52b796b3	uid:collect|2013-01-29T18:00:38.316+0000	2013-04-07 09:34:31	NULL	2013-04-07 09:34:31	NULL	NULL	1	2013-04-07 09:34:31	2013-04-07 09:34:31	2951	Yes	uuid:f35f9a94-efa3-4644-9b60-868d52b796b3	Present	li al fe lessive	NULL	30	6	am	Male	NULL	Yes
uuid:baab1c34-5f5d-4207-afc5-60d6ba05f3ab	uid:collect|2013-01-29T18:00:38.316+0000	2013-04-07 09:34:32	NULL	2013-04-07 09:34:32	NULL	NULL	1	2013-04-07 09:34:32	2013-04-07 09:34:32	2950	Yes	uuid:baab1c34-5f5d-4207-afc5-60d6ba05f3ab	Present	li al fe lessive	NULL	30	6	am	Male	NULL	Yes
uuid:7261a9cb-d8fc-4fb3-843b-2e1f5f0fc777	uid:collect|2013-01-29T18:00:38.316+0000	2013-04-07 09:34:33	NULL	2013-04-07 09:34:33	NULL	NULL	1	2013-04-07 09:34:33	2013-04-07 09:34:33	2952	Yes	uuid:7261a9cb-d8fc-4fb3-843b-2e1f5f0fc777	Present	NULL	NULL	20	6	ap	Female	NULL	No
uuid:9567b5b6-7e78-4235-a277-5aa360f484e4	uid:collect|2013-01-29T18:00:38.316+0000	2013-04-07 09:34:34	NULL	2013-04-07 09:34:34	NULL	NULL	1	2013-04-07 09:34:34	2013-04-07 09:34:34	2952	Yes	uuid:9567b5b6-7e78-4235-a277-5aa360f484e4	Present	NULL	NULL	28	6	ck	Male	NULL	No
uuid:46026e26-56cc-44b9-990f-68a921f80227	uid:collect|2013-01-29T18:00:38.316+0000	2013-04-07 09:34:34	NULL	2013-04-07 09:34:34	NULL	NULL	1	2013-04-07 09:34:34	2013-04-07 09:34:34	2952	Yes	uuid:46026e26-56cc-44b9-990f-68a921f80227	Present	NULL	NULL	20	6	ap	Female	NULL	Yes
uuid:f1ce1121-b605-4bb4-986d-40d15b0df70e	uid:collect|2013-01-29T18:00:38.316+0000	2013-04-07 15:13:22	NULL	2013-04-07 15:13:22	NULL	NULL	1	2013-04-07 15:13:22	2013-04-07 15:13:22	1290	Yes	uuid:f1ce1121-b605-4bb4-986d-40d15b0df70e	Present	jg	NULL	50	1	A z	Female	NULL	No
uuid:853ffd8d-d1b1-44a1-a895-0124d85372d7	uid:collect|2013-01-29T18:00:38.316+0000	2013-04-07 15:13:23	NULL	2013-04-07 15:13:23	NULL	NULL	1	2013-04-07 15:13:23	2013-04-07 15:13:23	1290	Yes	uuid:853ffd8d-d1b1-44a1-a895-0124d85372d7	out_back_tomorrow	li pa la	NULL	60	1	A z	Male	NULL	Yes
uuid:47044193-a1dc-43a0-8919-cc7cec5cf826	uid:collect|2013-01-29T18:00:38.316+0000	2013-04-07 15:13:26	NULL	2013-04-07 15:13:26	NULL	NULL	1	2013-04-07 15:13:26	2013-04-07 15:13:26	1290	Yes	uuid:47044193-a1dc-43a0-8919-cc7cec5cf826	out_back_tomorrow	lal legliz	NULL	40	1	A z	Female	NULL	Yes
uuid:bb051bec-c4dd-4391-933d-57aab98fdfd1	uid:collect|2013-01-29T18:00:38.316+0000	2013-04-07 15:13:26	NULL	2013-04-07 15:13:26	NULL	NULL	1	2013-04-07 15:13:26	2013-04-07 15:13:26	1290	Yes	uuid:bb051bec-c4dd-4391-933d-57aab98fdfd1	out_back_tomorrow	li pa la	NULL	35	1	Z A	Male	NULL	Yes
uuid:0779983a-1fc7-4048-9639-a8cd854cd093	uid:collect|2013-01-29T18:00:38.316+0000	2013-04-07 15:13:26	NULL	2013-04-07 15:13:26	NULL	NULL	1	2013-04-07 15:13:26	2013-04-07 15:13:26	1290	Yes	uuid:0779983a-1fc7-4048-9639-a8cd854cd093	Present	lhg	NULL	9	1	A. z	Female	NULL	Yes
uuid:def5e86e-848d-4463-87e8-a048b19c569c	uid:collect|2013-01-29T18:00:38.316+0000	2013-04-07 15:13:27	NULL	2013-04-07 15:13:27	NULL	NULL	1	2013-04-07 15:13:27	2013-04-07 15:13:27	1291	Yes	uuid:def5e86e-848d-4463-87e8-a048b19c569c	Present	hh	NULL	37	1	C m	Female	NULL	No
uuid:1fc5252d-fbc7-49ea-848b-a5aee058d91b	uid:collect|2013-01-29T18:00:38.316+0000	2013-04-07 15:13:28	NULL	2013-04-07 15:13:28	NULL	NULL	1	2013-04-07 15:13:28	2013-04-07 15:13:28	1291	Yes	uuid:1fc5252d-fbc7-49ea-848b-a5aee058d91b	Present	38&	NULL	14	1	c m	Male	NULL	Yes
uuid:24e5a76c-612d-4121-b073-e461ce8edf61	uid:collect|2013-01-29T18:00:38.316+0000	2013-04-07 15:13:31	NULL	2013-04-07 15:13:31	NULL	NULL	1	2013-04-07 15:13:31	2013-04-07 15:13:31	1291	Yes	uuid:24e5a76c-612d-4121-b073-e461ce8edf61	Present	hjdk	NULL	12	1	c m	Female	NULL	Yes
uuid:b6b12c4a-f249-4c5e-bb3b-b2e0fbc80dd6	uid:collect|2013-01-29T18:00:38.316+0000	2013-04-07 15:13:31	NULL	2013-04-07 15:13:31	NULL	NULL	1	2013-04-07 15:13:31	2013-04-07 15:13:31	1291	Yes	uuid:b6b12c4a-f249-4c5e-bb3b-b2e0fbc80dd6	Present	of v	NULL	5	1	c m	Male	NULL	Yes
uuid:c7446b9b-2065-4918-932e-9a3e88c0aa98	uid:collect|2013-01-29T18:00:38.316+0000	2013-04-07 15:13:32	NULL	2013-04-07 15:13:32	NULL	NULL	1	2013-04-07 15:13:32	2013-04-07 15:13:32	1292	No	uuid:c7446b9b-2065-4918-932e-9a3e88c0aa98	Present	li poko bouel men'n	NULL	29	1	C. d	Male	NULL	No
uuid:0cb4fff1-bbe4-4da6-beb3-96cef167d8a3	uid:collect|2013-01-29T18:00:38.316+0000	2013-04-07 15:13:35	NULL	2013-04-07 15:13:35	NULL	NULL	1	2013-04-07 15:13:35	2013-04-07 15:13:35	1293	No	uuid:0cb4fff1-bbe4-4da6-beb3-96cef167d8a3	Present	hfg	NULL	27	1	R. i	Female	NULL	No
uuid:c25ac18c-619b-4ae3-a80f-c11e378d220d	uid:collect|2013-01-29T18:00:38.316+0000	2013-04-07 15:13:36	NULL	2013-04-07 15:13:36	NULL	NULL	1	2013-04-07 15:13:36	2013-04-07 15:13:36	1293	Yes	uuid:c25ac18c-619b-4ae3-a80f-c11e378d220d	Present	yon sel fwa mwen te ansent	NULL	30	1	M b	Female	NULL	No
uuid:5f6e9b7c-b976-4bff-bc98-037b4ada60e0	uid:collect|2013-01-29T18:00:38.316+0000	2013-04-07 15:13:37	NULL	2013-04-07 15:13:37	NULL	NULL	1	2013-04-07 15:13:37	2013-04-07 15:13:37	1293	Yes	uuid:5f6e9b7c-b976-4bff-bc98-037b4ada60e0	Present	gwuk	NULL	15	1	s g	Female	NULL	Yes
uuid:e75b11d5-ad8a-4e9c-ad14-bd2e6338bf2f	uid:collect|2013-01-29T18:00:38.316+0000	2013-04-07 15:13:38	NULL	2013-04-07 15:13:38	NULL	NULL	1	2013-04-07 15:13:38	2013-04-07 15:13:38	1293	No	uuid:e75b11d5-ad8a-4e9c-ad14-bd2e6338bf2f	out_back_tomorrow	li al legliz	NULL	32	1	s.g	Female	NULL	Yes
uuid:5b6d9d8d-5e51-4fbe-935e-1dc2707a3d20	uid:collect|2013-01-29T18:00:38.316+0000	2013-04-07 15:13:39	NULL	2013-04-07 15:13:39	NULL	NULL	1	2013-04-07 15:13:39	2013-04-07 15:13:39	1294	Yes	uuid:5b6d9d8d-5e51-4fbe-935e-1dc2707a3d20	Present	yf	NULL	19	1	N m	Female	NULL	No
uuid:e1a1a750-695d-408b-8f93-2367194e80f2	uid:collect|2013-01-29T18:00:38.316+0000	2013-04-07 15:13:41	NULL	2013-04-07 15:13:41	NULL	NULL	1	2013-04-07 15:13:41	2013-04-07 15:13:41	1294	Yes	uuid:e1a1a750-695d-408b-8f93-2367194e80f2	out_back_tomorrow	li pa la	NULL	47	1	m n	Male	NULL	Yes
uuid:f016b10f-09c7-4261-87e3-714ab84a3e3f	uid:collect|2013-01-29T18:00:38.316+0000	2013-04-07 15:13:41	NULL	2013-04-07 15:13:41	NULL	NULL	1	2013-04-07 15:13:41	2013-04-07 15:13:41	1294	Yes	uuid:f016b10f-09c7-4261-87e3-714ab84a3e3f	out_back_tomorrow	pako sot legliz	NULL	45	1	m n	Female	NULL	Yes
uuid:e8ef724e-f867-44a5-a25f-ca4443880df3	uid:collect|2013-01-29T18:00:38.316+0000	2013-04-07 15:13:42	NULL	2013-04-07 15:13:42	NULL	NULL	1	2013-04-07 15:13:42	2013-04-07 15:13:42	1294	Yes	uuid:e8ef724e-f867-44a5-a25f-ca4443880df3	out_notback_tomorrow	li pako ap retounen	NULL	23	1	n m	Male	NULL	Yes
uuid:fdb391c2-03d3-41f5-b270-0b32364b4946	uid:collect|2013-01-29T18:00:38.316+0000	2013-04-07 15:13:42	NULL	2013-04-07 15:13:42	NULL	NULL	1	2013-04-07 15:13:42	2013-04-07 15:13:42	1294	Yes	uuid:fdb391c2-03d3-41f5-b270-0b32364b4946	out_back_tomorrow	pa la	NULL	19	1	n m	Female	NULL	Yes
uuid:bc2cc71b-d22d-4e07-957a-f1a799efda7a	uid:collect|2013-01-29T18:00:38.316+0000	2013-04-07 15:13:42	NULL	2013-04-07 15:13:42	NULL	NULL	1	2013-04-07 15:13:42	2013-04-07 15:13:42	1294	Yes	uuid:bc2cc71b-d22d-4e07-957a-f1a799efda7a	out_back_tomorrow	pa la	NULL	17	1	n m	Female	NULL	Yes
uuid:2265a84a-4473-4b67-bc79-66e058da14a3	uid:collect|2013-01-29T18:00:38.316+0000	2013-04-07 15:13:43	NULL	2013-04-07 15:13:43	NULL	NULL	1	2013-04-07 15:13:43	2013-04-07 15:13:43	1295	No	uuid:2265a84a-4473-4b67-bc79-66e058da14a3	Present	li poko jan'm bouel di tou	NULL	18	1	P. e	Female	NULL	No
uuid:d5b36b36-acde-417b-a56d-c673886f6cd9	uid:collect|2013-01-29T18:00:38.316+0000	2013-04-07 15:13:44	NULL	2013-04-07 15:13:44	NULL	NULL	1	2013-04-07 15:13:44	2013-04-07 15:13:44	1295	Yes	uuid:d5b36b36-acde-417b-a56d-c673886f6cd9	out_back_tomorrow	li pa la	NULL	49	1	P. e	Male	NULL	Yes
uuid:ed25a3b8-8a0b-43dc-bb6d-b32d74342213	uid:collect|2013-01-29T18:00:38.316+0000	2013-04-07 15:13:44	NULL	2013-04-07 15:13:44	NULL	NULL	1	2013-04-07 15:13:44	2013-04-07 15:13:44	1295	Yes	uuid:ed25a3b8-8a0b-43dc-bb6d-b32d74342213	Present	li pa la	NULL	15	1	P. e	Male	NULL	Yes
uuid:bc2e1616-02a2-4017-8a73-0b37ad3ecc39	uid:collect|2013-01-29T18:00:38.316+0000	2013-04-07 15:13:45	NULL	2013-04-07 15:13:45	NULL	NULL	1	2013-04-07 15:13:45	2013-04-07 15:13:45	1295	Yes	uuid:bc2e1616-02a2-4017-8a73-0b37ad3ecc39	out_notback_tomorrow	li ponko sot legliz	NULL	15	1	P. e	Male	NULL	Yes
uuid:a6b79121-8e30-476d-8f2d-b245c68bd3f5	uid:collect|2013-01-29T18:00:38.316+0000	2013-04-07 15:13:45	NULL	2013-04-07 15:13:45	NULL	NULL	1	2013-04-07 15:13:45	2013-04-07 15:13:45	1295	Yes	uuid:a6b79121-8e30-476d-8f2d-b245c68bd3f5	out_back_tomorrow	li pa la	NULL	22	1	P e	Male	NULL	Yes
uuid:e9c878df-6aa0-4f31-ab54-6ee2078e58f0	uid:collect|2013-01-29T18:00:38.316+0000	2013-04-07 15:13:46	NULL	2013-04-07 15:13:46	NULL	NULL	1	2013-04-07 15:13:46	2013-04-07 15:13:46	1297	Yes	uuid:e9c878df-6aa0-4f31-ab54-6ee2078e58f0	Present	ggg	NULL	45	1	P. b	Female	NULL	No
uuid:68105af8-1ccc-44d5-a2ed-9194d35de9af	uid:collect|2013-01-29T18:00:38.316+0000	2013-04-07 15:13:46	NULL	2013-04-07 15:13:46	NULL	NULL	1	2013-04-07 15:13:46	2013-04-07 15:13:46	1297	Yes	uuid:68105af8-1ccc-44d5-a2ed-9194d35de9af	out_back_tomorrow	li pa la	NULL	24	1	P b	Female	NULL	Yes
uuid:685373d8-acb5-44c1-86ce-5260c7ce0ba4	uid:collect|2013-01-29T18:00:38.316+0000	2013-04-07 15:13:47	NULL	2013-04-07 15:13:47	NULL	NULL	1	2013-04-07 15:13:47	2013-04-07 15:13:47	1297	Yes	uuid:685373d8-acb5-44c1-86ce-5260c7ce0ba4	out_back_tomorrow	li te fem malad tou le 2 fwa yo	NULL	20	1	P. b	Female	NULL	Yes
uuid:e0375da7-ba69-4bb6-a87b-fc7e99e86301	uid:collect|2013-01-29T18:00:38.316+0000	2013-04-07 15:13:47	NULL	2013-04-07 15:13:47	NULL	NULL	1	2013-04-07 15:13:47	2013-04-07 15:13:47	1297	Yes	uuid:e0375da7-ba69-4bb6-a87b-fc7e99e86301	Present	xotc	NULL	15	1	p b	Female	NULL	Yes
uuid:baf5c2b6-e792-477f-946f-8874307891ad	uid:collect|2013-01-29T18:00:38.316+0000	2013-04-07 15:13:47	NULL	2013-04-07 15:13:47	NULL	NULL	1	2013-04-07 15:13:47	2013-04-07 15:13:47	1297	Yes	uuid:baf5c2b6-e792-477f-946f-8874307891ad	Present	xxxx	NULL	10	1	p b	Female	NULL	Yes
uuid:f29e5918-cac3-4cf1-b6f6-674b694cfc54	uid:collect|2013-01-29T18:00:38.316+0000	2013-04-07 15:13:48	NULL	2013-04-07 15:13:48	NULL	NULL	1	2013-04-07 15:13:48	2013-04-07 15:13:48	1298	Yes	uuid:f29e5918-cac3-4cf1-b6f6-674b694cfc54	Present	ifhk	NULL	42	1	a j	Female	NULL	No
uuid:7337c19d-2e2e-44c8-aed7-307c0af60971	uid:collect|2013-01-29T18:00:38.316+0000	2013-04-07 15:13:49	NULL	2013-04-07 15:13:49	NULL	NULL	1	2013-04-07 15:13:49	2013-04-07 15:13:49	1298	Yes	uuid:7337c19d-2e2e-44c8-aed7-307c0af60971	out_back_tomorrow	li pa la	NULL	40	1	C j	Male	NULL	Yes
uuid:1101f284-95f9-4e67-a44a-38f4b374baa0	uid:collect|2013-01-29T18:00:38.316+0000	2013-04-07 15:13:51	NULL	2013-04-07 15:13:51	NULL	NULL	1	2013-04-07 15:13:51	2013-04-07 15:13:51	1298	Yes	uuid:1101f284-95f9-4e67-a44a-38f4b374baa0	Present	ggf	NULL	6	1	C. j	Male	NULL	Yes
uuid:fd404621-1b12-4236-b56f-785dccc1b6af	uid:collect|2013-01-29T18:00:38.316+0000	2013-04-07 15:13:52	NULL	2013-04-07 15:13:52	NULL	NULL	1	2013-04-07 15:13:52	2013-04-07 15:13:52	1299	Yes	uuid:fd404621-1b12-4236-b56f-785dccc1b6af	Present	ghg	NULL	34	1	N c	Male	NULL	No
uuid:aea4c30b-f6ec-4520-98ee-8f5c328693a9	uid:collect|2013-01-29T18:00:38.316+0000	2013-04-07 15:13:53	NULL	2013-04-07 15:13:53	NULL	NULL	1	2013-04-07 15:13:53	2013-04-07 15:13:53	1299	No	uuid:aea4c30b-f6ec-4520-98ee-8f5c328693a9	Present	li pa ka pale	NULL	74	1	J M E	Female	NULL	Yes
uuid:480054d2-70e0-4ed3-8156-5d234765d599	uid:collect|2013-01-29T18:00:38.316+0000	2013-04-07 15:13:54	NULL	2013-04-07 15:13:54	NULL	NULL	1	2013-04-07 15:13:54	2013-04-07 15:13:54	1300	Yes	uuid:480054d2-70e0-4ed3-8156-5d234765d599	Present	gg	NULL	38	1	M T	Female	NULL	No
uuid:0adb0e90-823c-401a-9bad-9e2d94a9458a	uid:collect|2013-01-29T18:00:38.316+0000	2013-04-07 15:13:55	NULL	2013-04-07 15:13:55	NULL	NULL	1	2013-04-07 15:13:55	2013-04-07 15:13:55	1300	No	uuid:0adb0e90-823c-401a-9bad-9e2d94a9458a	Present	hg	NULL	20	1	G. v	Female	NULL	No
uuid:24c997de-27f6-4735-895d-b01bfaa6e778	uid:collect|2013-01-29T18:00:38.316+0000	2013-04-07 15:13:56	NULL	2013-04-07 15:13:56	NULL	NULL	1	2013-04-07 15:13:56	2013-04-07 15:13:56	1300	Yes	uuid:24c997de-27f6-4735-895d-b01bfaa6e778	Present	liggh	NULL	6	1	M t	Female	NULL	Yes
uuid:d3c84a74-fea0-4e93-9d14-01e0227c3b67	uid:collect|2013-01-29T18:00:38.316+0000	2013-04-07 15:13:57	NULL	2013-04-07 15:13:57	NULL	NULL	1	2013-04-07 15:13:57	2013-04-07 15:13:57	1311	Yes	uuid:d3c84a74-fea0-4e93-9d14-01e0227c3b67	Present	hg	NULL	43	1	J C T	Male	NULL	No
uuid:bc32593a-3d2e-4343-85a8-2956487fbe93	uid:collect|2013-01-29T18:00:38.316+0000	2013-04-07 15:14:00	NULL	2013-04-07 15:14:00	NULL	NULL	1	2013-04-07 15:14:00	2013-04-07 15:14:00	1311	Yes	uuid:bc32593a-3d2e-4343-85a8-2956487fbe93	Present	hhf	NULL	37	1	A. D	Female	NULL	No
uuid:9c322327-1247-4074-9075-deb861565110	uid:collect|2013-01-29T18:00:38.316+0000	2013-04-07 15:14:01	NULL	2013-04-07 15:14:01	NULL	NULL	1	2013-04-07 15:14:01	2013-04-07 15:14:01	1311	No	uuid:9c322327-1247-4074-9075-deb861565110	Present	lqjy	NULL	5	1	j.c.t	Female	NULL	Yes
uuid:d8219148-edba-4bb7-8ae0-c9f637223481	uid:collect|2013-01-29T18:00:38.316+0000	2013-04-07 15:14:01	NULL	2013-04-07 15:14:01	NULL	NULL	1	2013-04-07 15:14:01	2013-04-07 15:14:01	1311	Yes	uuid:d8219148-edba-4bb7-8ae0-c9f637223481	Present	siu	NULL	9	1	j.c.t	Female	NULL	Yes
uuid:f2788959-46a7-4043-a4cb-114aefb499ee	uid:collect|2013-01-29T18:00:38.316+0000	2013-04-07 15:14:02	NULL	2013-04-07 15:14:02	NULL	NULL	1	2013-04-07 15:14:02	2013-04-07 15:14:02	1312	Yes	uuid:f2788959-46a7-4043-a4cb-114aefb499ee	Present	vgg	NULL	30	1	P. m	Female	NULL	No
uuid:fcc7d0a6-cf86-4ed2-80aa-0bd30e2a3c33	uid:collect|2013-01-29T18:00:38.316+0000	2013-04-07 15:14:03	NULL	2013-04-07 15:14:03	NULL	NULL	1	2013-04-07 15:14:03	2013-04-07 15:14:03	1312	Yes	uuid:fcc7d0a6-cf86-4ed2-80aa-0bd30e2a3c33	Present	lihf	NULL	10	1	P. M	Female	NULL	Yes
uuid:0789708b-b570-4133-bf33-a06292a8533e	uid:collect|2013-01-29T18:00:38.316+0000	2013-04-07 15:14:33	NULL	2013-04-07 15:14:33	NULL	NULL	1	2013-04-07 15:14:33	2013-04-07 15:14:33	1291	No	uuid:0789708b-b570-4133-bf33-a06292a8533e	out_back_tomorrow	li pa la	NULL	40	1	c m	Male	NULL	Yes
uuid:506983bf-6622-41f0-92bd-f640cf702523	uid:collect|2013-01-29T18:00:38.316+0000	2013-04-07 15:25:48	NULL	2013-04-07 15:25:48	NULL	NULL	1	2013-04-07 15:25:48	2013-04-07 15:25:48	357	No	uuid:506983bf-6622-41f0-92bd-f640cf702523	NA	NULL	NULL	18	2	gh	Male	NULL	No
uuid:5fc0c9a7-d7ec-4118-a2a3-142717aa18b6	uid:collect|2013-01-29T18:00:38.316+0000	2013-04-07 15:25:49	NULL	2013-04-07 15:25:49	NULL	NULL	1	2013-04-07 15:25:49	2013-04-07 15:25:49	1155	Yes	uuid:5fc0c9a7-d7ec-4118-a2a3-142717aa18b6	Present	NULL	NULL	36	2	s r	Female	NULL	No
uuid:892e470c-8983-4f65-a646-bbf51dea4ad4	uid:collect|2013-01-29T18:00:38.316+0000	2013-04-07 15:25:49	NULL	2013-04-07 15:25:49	NULL	NULL	1	2013-04-07 15:25:49	2013-04-07 15:25:49	1155	Yes	uuid:892e470c-8983-4f65-a646-bbf51dea4ad4	Present	NULL	NULL	12	2	d c	Male	NULL	No
uuid:b6baf683-406d-404c-a538-d44b7b3bb2dd	uid:collect|2013-01-29T18:00:38.316+0000	2013-04-07 15:25:49	NULL	2013-04-07 15:25:49	NULL	NULL	1	2013-04-07 15:25:49	2013-04-07 15:25:49	1155	Yes	uuid:b6baf683-406d-404c-a538-d44b7b3bb2dd	Present	NULL	NULL	6	2	e c	Male	NULL	Yes
uuid:9dd25f47-b8f7-4ad9-80a0-5a4e687d9e5a	uid:collect|2013-01-29T18:00:38.316+0000	2013-04-07 15:25:51	NULL	2013-04-07 15:25:51	NULL	NULL	1	2013-04-07 15:25:51	2013-04-07 15:25:51	1155	Yes	uuid:9dd25f47-b8f7-4ad9-80a0-5a4e687d9e5a	Present	NULL	NULL	10	2	nc	Female	NULL	No
uuid:e03de5c9-75e8-4776-ade2-e508064b03e4	uid:collect|2013-01-29T18:00:38.316+0000	2013-04-07 15:25:52	NULL	2013-04-07 15:25:52	NULL	NULL	1	2013-04-07 15:25:52	2013-04-07 15:25:52	1155	Yes	uuid:e03de5c9-75e8-4776-ade2-e508064b03e4	other	li pala	NULL	50	2	cl	Male	NULL	Yes
uuid:bf5e3115-11c6-4e24-837a-6980b1ee43eb	uid:collect|2013-01-29T18:00:38.316+0000	2013-04-07 15:25:52	NULL	2013-04-07 15:25:52	NULL	NULL	1	2013-04-07 15:25:52	2013-04-07 15:25:52	1155	Yes	uuid:bf5e3115-11c6-4e24-837a-6980b1ee43eb	Present	NULL	NULL	14	2	s y	Female	NULL	No
uuid:38bc65cc-c0f0-41d3-9dcc-6fde545eea27	uid:collect|2013-01-29T18:00:38.316+0000	2013-04-07 15:25:52	NULL	2013-04-07 15:25:52	NULL	NULL	1	2013-04-07 15:25:52	2013-04-07 15:25:52	1155	Yes	uuid:38bc65cc-c0f0-41d3-9dcc-6fde545eea27	Present	NULL	NULL	15	2	yv	Male	NULL	No
uuid:ad7853fc-575c-4a5d-a262-d5e2c6ac3256	uid:collect|2013-01-29T18:00:38.316+0000	2013-04-07 15:25:53	NULL	2013-04-07 15:25:53	NULL	NULL	1	2013-04-07 15:25:53	2013-04-07 15:25:53	1156	Yes	uuid:ad7853fc-575c-4a5d-a262-d5e2c6ac3256	Present	NULL	NULL	33	2	gj	Female	NULL	No
uuid:296665fd-88d4-4f1a-956e-d24513ff3155	uid:collect|2013-01-29T18:00:38.316+0000	2013-04-07 15:25:53	NULL	2013-04-07 15:25:53	NULL	NULL	1	2013-04-07 15:25:53	2013-04-07 15:25:53	1156	Yes	uuid:296665fd-88d4-4f1a-956e-d24513ff3155	other	li palaa	NULL	38	2	gj	Male	NULL	Yes
uuid:6d395239-3a4e-45f3-8d67-7367ca4d75f7	uid:collect|2013-01-29T18:00:38.316+0000	2013-04-07 15:25:54	NULL	2013-04-07 15:25:54	NULL	NULL	1	2013-04-07 15:25:54	2013-04-07 15:25:54	1156	Yes	uuid:6d395239-3a4e-45f3-8d67-7367ca4d75f7	Present	NULL	NULL	13	2	ga	Male	NULL	No
uuid:758b031a-6eb7-41f8-bb53-d1ac8f1e0cb0	uid:collect|2013-01-29T18:00:38.316+0000	2013-04-07 15:25:54	NULL	2013-04-07 15:25:54	NULL	NULL	1	2013-04-07 15:25:54	2013-04-07 15:25:54	1156	Yes	uuid:758b031a-6eb7-41f8-bb53-d1ac8f1e0cb0	Present	NULL	NULL	6	2	gs	Female	NULL	Yes
uuid:2672e385-4e8f-4e7f-96cf-40e79c6a1270	uid:collect|2013-01-29T18:00:38.316+0000	2013-04-07 15:25:55	NULL	2013-04-07 15:25:55	NULL	NULL	1	2013-04-07 15:25:55	2013-04-07 15:25:55	1157	Yes	uuid:2672e385-4e8f-4e7f-96cf-40e79c6a1270	Present	NULL	NULL	61	2	y a	Female	NULL	No
uuid:15b29a91-a4fb-4f68-8824-25f9a535347b	uid:collect|2013-01-29T18:00:38.316+0000	2013-04-07 15:25:56	NULL	2013-04-07 15:25:56	NULL	NULL	1	2013-04-07 15:25:56	2013-04-07 15:25:56	1157	Yes	uuid:15b29a91-a4fb-4f68-8824-25f9a535347b	Present	NULL	NULL	9	2	ya	Female	NULL	Yes
uuid:b0c1762e-d453-4f01-9fcf-5520c20ca49b	uid:collect|2013-01-29T18:00:38.316+0000	2013-04-07 15:25:56	NULL	2013-04-07 15:25:56	NULL	NULL	1	2013-04-07 15:25:56	2013-04-07 15:25:56	1157	Yes	uuid:b0c1762e-d453-4f01-9fcf-5520c20ca49b	Present	NULL	NULL	8	2	ya	Female	NULL	Yes
uuid:72671eb9-4570-4e2e-bde2-3f53483927ed	uid:collect|2013-01-29T18:00:38.316+0000	2013-04-07 15:25:58	NULL	2013-04-07 15:25:58	NULL	NULL	1	2013-04-07 15:25:58	2013-04-07 15:25:58	1158	No	uuid:72671eb9-4570-4e2e-bde2-3f53483927ed	Present	NULL	NULL	19	2	e s	Female	NULL	No
uuid:efa9989a-e438-4c98-93cd-4bde71a6d69b	uid:collect|2013-01-29T18:00:38.316+0000	2013-04-07 15:25:58	NULL	2013-04-07 15:25:58	NULL	NULL	1	2013-04-07 15:25:58	2013-04-07 15:25:58	1158	Yes	uuid:efa9989a-e438-4c98-93cd-4bde71a6d69b	Present	NULL	NULL	21	2	j f	Male	NULL	No
uuid:685e723e-5044-4d24-8496-1557dec1a948	uid:collect|2013-01-29T18:00:38.316+0000	2013-04-07 15:25:59	NULL	2013-04-07 15:25:59	NULL	NULL	1	2013-04-07 15:25:59	2013-04-07 15:25:59	1158	Yes	uuid:685e723e-5044-4d24-8496-1557dec1a948	Present	NULL	NULL	6	2	jf	Male	NULL	Yes
uuid:c28d4171-a402-4e43-97fd-98c5774404f4	uid:collect|2013-01-29T18:00:38.316+0000	2013-04-07 15:26:00	NULL	2013-04-07 15:26:00	NULL	NULL	1	2013-04-07 15:26:00	2013-04-07 15:26:00	1158	Yes	uuid:c28d4171-a402-4e43-97fd-98c5774404f4	Present	NULL	NULL	4	2	jf	Female	NULL	Yes
uuid:c93c8342-bc05-4add-ae28-82c841a73048	uid:collect|2013-01-29T18:00:38.316+0000	2013-04-07 15:26:00	NULL	2013-04-07 15:26:00	NULL	NULL	1	2013-04-07 15:26:00	2013-04-07 15:26:00	1159	Yes	uuid:c93c8342-bc05-4add-ae28-82c841a73048	Present	NULL	NULL	30	2	nj	Female	NULL	No
uuid:a1c24dc1-e5aa-4466-99f9-d670504bbb06	uid:collect|2013-01-29T18:00:38.316+0000	2013-04-07 15:26:01	NULL	2013-04-07 15:26:01	NULL	NULL	1	2013-04-07 15:26:01	2013-04-07 15:26:01	1159	No	uuid:a1c24dc1-e5aa-4466-99f9-d670504bbb06	Present	li te pran l nan yon lot komunee	NULL	20	2	lj	Female	NULL	No
uuid:1eca286d-ec40-4f91-a8ae-9fa92ecc5898	uid:collect|2013-01-29T18:00:38.316+0000	2013-04-07 15:26:03	NULL	2013-04-07 15:26:03	NULL	NULL	1	2013-04-07 15:26:03	2013-04-07 15:26:03	1160	Yes	uuid:1eca286d-ec40-4f91-a8ae-9fa92ecc5898	Present	NULL	NULL	30	2	lj	Male	NULL	No
uuid:0e15c44d-3bf9-426d-884f-de827f61640f	uid:collect|2013-01-29T18:00:38.316+0000	2013-04-07 15:26:03	NULL	2013-04-07 15:26:03	NULL	NULL	1	2013-04-07 15:26:03	2013-04-07 15:26:03	1160	Yes	uuid:0e15c44d-3bf9-426d-884f-de827f61640f	Present	NULL	NULL	27	2	g e	Male	NULL	No
uuid:fc465cfa-56a2-4ab4-8d63-27d4fe59341d	uid:collect|2013-01-29T18:00:38.316+0000	2013-04-07 15:26:03	NULL	2013-04-07 15:26:03	NULL	NULL	1	2013-04-07 15:26:03	2013-04-07 15:26:03	1160	Yes	uuid:fc465cfa-56a2-4ab4-8d63-27d4fe59341d	other	NULL	NULL	25	2	lj	Male	NULL	Yes
uuid:77c6198f-3395-4fd4-997b-d409676873ce	uid:collect|2013-01-29T18:00:38.316+0000	2013-04-07 15:26:04	NULL	2013-04-07 15:26:04	NULL	NULL	1	2013-04-07 15:26:04	2013-04-07 15:26:04	1160	Yes	uuid:77c6198f-3395-4fd4-997b-d409676873ce	other	li pala	NULL	24	2	lj	Male	NULL	Yes
uuid:db92cf3b-3130-45b8-8d20-ea6203a73473	uid:collect|2013-01-29T18:00:38.316+0000	2013-04-07 15:26:08	NULL	2013-04-07 15:26:08	NULL	NULL	1	2013-04-07 15:26:08	2013-04-07 15:26:08	1161	Yes	uuid:db92cf3b-3130-45b8-8d20-ea6203a73473	Present	NULL	NULL	42	2	me	Female	NULL	No
uuid:dbe561d6-66e2-4d79-8061-8b9be4a51b94	uid:collect|2013-01-29T18:00:38.316+0000	2013-04-07 15:26:08	NULL	2013-04-07 15:26:08	NULL	NULL	1	2013-04-07 15:26:08	2013-04-07 15:26:08	1161	Yes	uuid:dbe561d6-66e2-4d79-8061-8b9be4a51b94	other	NULL	NULL	22	2	me	Male	NULL	Yes
uuid:8b2233b0-d2d3-4cff-a272-dda87c34a34f	uid:collect|2013-01-29T18:00:38.316+0000	2013-04-07 15:26:08	NULL	2013-04-07 15:26:08	NULL	NULL	1	2013-04-07 15:26:08	2013-04-07 15:26:08	1161	Yes	uuid:8b2233b0-d2d3-4cff-a272-dda87c34a34f	Present	NULL	NULL	15	2	me	Female	NULL	Yes
uuid:eb56bab7-f357-4b04-8191-d6a64c5c7034	uid:collect|2013-01-29T18:00:38.316+0000	2013-04-07 15:26:08	NULL	2013-04-07 15:26:08	NULL	NULL	1	2013-04-07 15:26:08	2013-04-07 15:26:08	1161	Yes	uuid:eb56bab7-f357-4b04-8191-d6a64c5c7034	other	li pala	NULL	9	2	me	Female	NULL	Yes
uuid:b546d639-5a90-465a-b2ad-5912a61e4905	uid:collect|2013-01-29T18:00:38.316+0000	2013-04-07 15:26:09	NULL	2013-04-07 15:26:09	NULL	NULL	1	2013-04-07 15:26:09	2013-04-07 15:26:09	1161	Yes	uuid:b546d639-5a90-465a-b2ad-5912a61e4905	Present	NULL	NULL	11	2	fb	Male	NULL	No
uuid:d9429848-5783-451f-9221-b139fdc37727	uid:collect|2013-01-29T18:00:38.316+0000	2013-04-07 15:26:09	NULL	2013-04-07 15:26:09	NULL	NULL	1	2013-04-07 15:26:09	2013-04-07 15:26:09	1161	Yes	uuid:d9429848-5783-451f-9221-b139fdc37727	out_back_tomorrow	li pala	NULL	48	2	me	Male	NULL	Yes
uuid:d6caef2f-a37a-4b96-bccf-11190d5a3cf6	uid:collect|2013-01-29T18:00:38.316+0000	2013-04-07 15:26:10	NULL	2013-04-07 15:26:10	NULL	NULL	1	2013-04-07 15:26:10	2013-04-07 15:26:10	1162	Yes	uuid:d6caef2f-a37a-4b96-bccf-11190d5a3cf6	Present	NULL	NULL	29	2	pc	Female	NULL	No
uuid:016d5560-5ce6-4560-acb4-af19e072df29	uid:collect|2013-01-29T18:00:38.316+0000	2013-04-07 15:26:11	NULL	2013-04-07 15:26:11	NULL	NULL	1	2013-04-07 15:26:11	2013-04-07 15:26:11	1162	Yes	uuid:016d5560-5ce6-4560-acb4-af19e072df29	other	lo pala	NULL	38	2	pc	Male	NULL	Yes
uuid:13fbe6cf-be82-442a-bf92-b90bba3ae95f	uid:collect|2013-01-29T18:00:38.316+0000	2013-04-07 15:26:11	NULL	2013-04-07 15:26:11	NULL	NULL	1	2013-04-07 15:26:11	2013-04-07 15:26:11	1162	Yes	uuid:13fbe6cf-be82-442a-bf92-b90bba3ae95f	Present	NULL	NULL	7	2	p c	Male	NULL	Yes
uuid:dccac163-9c92-41f4-85e6-149161a4f6c4	uid:collect|2013-01-29T18:00:38.316+0000	2013-04-07 15:26:11	NULL	2013-04-07 15:26:11	NULL	NULL	1	2013-04-07 15:26:11	2013-04-07 15:26:11	1162	Yes	uuid:dccac163-9c92-41f4-85e6-149161a4f6c4	Present	NULL	NULL	5	2	pc	Male	NULL	Yes
uuid:110a4036-b41f-4f37-9cf5-2fbe09e316f5	uid:collect|2013-01-29T18:00:38.316+0000	2013-04-07 15:26:12	NULL	2013-04-07 15:26:12	NULL	NULL	1	2013-04-07 15:26:12	2013-04-07 15:26:12	1162	Yes	uuid:110a4036-b41f-4f37-9cf5-2fbe09e316f5	Present	NULL	NULL	6	2	pc	Male	NULL	Yes
uuid:fca40458-18fa-415c-87c9-9659fcda1b75	uid:collect|2013-01-29T18:00:38.316+0000	2013-04-07 15:26:12	NULL	2013-04-07 15:26:12	NULL	NULL	1	2013-04-07 15:26:12	2013-04-07 15:26:12	1162	No	uuid:fca40458-18fa-415c-87c9-9659fcda1b75	Present	NULL	NULL	2	2	pt	Female	NULL	Yes
uuid:6e02dbf6-efbb-49af-98ed-a9eb06a2cc77	uid:collect|2013-01-29T18:00:38.316+0000	2013-04-07 15:26:13	NULL	2013-04-07 15:26:13	NULL	NULL	1	2013-04-07 15:26:13	2013-04-07 15:26:13	1163	Yes	uuid:6e02dbf6-efbb-49af-98ed-a9eb06a2cc77	Present	NULL	NULL	70	2	bm	Male	NULL	No
uuid:1bc8cd74-594d-488a-96df-e7ca90d3edf9	uid:collect|2013-01-29T18:00:38.316+0000	2013-04-07 15:26:14	NULL	2013-04-07 15:26:14	NULL	NULL	1	2013-04-07 15:26:14	2013-04-07 15:26:14	1163	Yes	uuid:1bc8cd74-594d-488a-96df-e7ca90d3edf9	Present	NULL	NULL	15	2	jj	Female	NULL	No
uuid:5f38bbe4-b784-4e82-a78d-1e56414d9164	uid:collect|2013-01-29T18:00:38.316+0000	2013-04-07 15:26:14	NULL	2013-04-07 15:26:14	NULL	NULL	1	2013-04-07 15:26:14	2013-04-07 15:26:14	1163	No	uuid:5f38bbe4-b784-4e82-a78d-1e56414d9164	Present	NULL	NULL	1	2	bm	Female	NULL	Yes
uuid:9e5ccbb4-faa8-4f3e-9e12-aaeef858befb	uid:collect|2013-01-29T18:00:38.316+0000	2013-04-07 15:26:15	NULL	2013-04-07 15:26:15	NULL	NULL	1	2013-04-07 15:26:15	2013-04-07 15:26:15	1164	No	uuid:9e5ccbb4-faa8-4f3e-9e12-aaeef858befb	Present	li fe tansyon	NULL	60	2	mj	Female	NULL	No
uuid:6919aa72-332e-4ceb-b24a-b5cec0b57cb6	uid:collect|2013-01-29T18:00:38.316+0000	2013-04-07 15:26:16	NULL	2013-04-07 15:26:16	NULL	NULL	1	2013-04-07 15:26:16	2013-04-07 15:26:16	1164	Yes	uuid:6919aa72-332e-4ceb-b24a-b5cec0b57cb6	Present	NULL	NULL	66	2	jj	Male	NULL	No
uuid:e1bf5798-5a77-4dc0-b2de-e2de076c1883	uid:collect|2013-01-29T18:00:38.316+0000	2013-04-07 15:26:16	NULL	2013-04-07 15:26:16	NULL	NULL	1	2013-04-07 15:26:16	2013-04-07 15:26:16	1164	No	uuid:e1bf5798-5a77-4dc0-b2de-e2de076c1883	Present	NULL	NULL	1	2	jj	Male	NULL	Yes
uuid:86597bad-f2fb-4b92-bed3-16e1e3a21fe8	uid:collect|2013-01-29T18:00:38.316+0000	2013-04-07 15:26:17	NULL	2013-04-07 15:26:17	NULL	NULL	1	2013-04-07 15:26:17	2013-04-07 15:26:17	1164	Yes	uuid:86597bad-f2fb-4b92-bed3-16e1e3a21fe8	Present	NULL	NULL	3	2	jj	Female	NULL	Yes
uuid:8999cf85-fdcd-416d-8bb9-0b6db67d086f	uid:collect|2013-01-29T18:00:38.316+0000	2013-04-07 15:26:19	NULL	2013-04-07 15:26:19	NULL	NULL	1	2013-04-07 15:26:19	2013-04-07 15:26:19	1165	Yes	uuid:8999cf85-fdcd-416d-8bb9-0b6db67d086f	Present	NULL	NULL	43	2	es	Female	NULL	No
uuid:05f43ff4-b80d-4854-b50f-b2f448024531	uid:collect|2013-01-29T18:00:38.316+0000	2013-04-07 15:26:20	NULL	2013-04-07 15:26:20	NULL	NULL	1	2013-04-07 15:26:20	2013-04-07 15:26:20	1165	Yes	uuid:05f43ff4-b80d-4854-b50f-b2f448024531	Present	NULL	NULL	15	2	ro	Female	NULL	No
uuid:4411f0eb-66b0-4ce8-bcdd-54cf26fa4f86	uid:collect|2013-01-29T18:00:38.316+0000	2013-04-07 15:26:21	NULL	2013-04-07 15:26:21	NULL	NULL	1	2013-04-07 15:26:21	2013-04-07 15:26:21	1165	Yes	uuid:4411f0eb-66b0-4ce8-bcdd-54cf26fa4f86	other	li pala	NULL	21	2	es	Male	NULL	Yes
uuid:ae8d8b12-d483-4bb8-8564-a034016c1055	uid:collect|2013-01-29T18:00:38.316+0000	2013-04-07 15:26:22	NULL	2013-04-07 15:26:22	NULL	NULL	1	2013-04-07 15:26:22	2013-04-07 15:26:22	1166	Yes	uuid:ae8d8b12-d483-4bb8-8564-a034016c1055	Present	NULL	NULL	25	2	dj	Female	NULL	No
uuid:d6ceed75-49b5-4cb4-9aa7-74fefe17a58c	uid:collect|2013-01-29T18:00:38.316+0000	2013-04-07 15:26:22	NULL	2013-04-07 15:26:22	NULL	NULL	1	2013-04-07 15:26:22	2013-04-07 15:26:22	1166	Yes	uuid:d6ceed75-49b5-4cb4-9aa7-74fefe17a58c	other	NULL	NULL	25	2	dj	Female	NULL	Yes
uuid:20370a1c-02c7-4683-83fc-cff7661c08da	uid:collect|2013-01-29T18:00:38.316+0000	2013-04-07 15:26:23	NULL	2013-04-07 15:26:23	NULL	NULL	1	2013-04-07 15:26:23	2013-04-07 15:26:23	1166	Yes	uuid:20370a1c-02c7-4683-83fc-cff7661c08da	other	li pala	NULL	26	2	dj	Male	NULL	Yes
uuid:a7e99c5d-4bbc-4d3a-89e7-06c2d57ecdcb	uid:collect|2013-01-29T18:00:38.316+0000	2013-04-07 15:33:20	NULL	2013-04-07 15:33:20	NULL	NULL	1	2013-04-07 15:33:20	2013-04-07 15:33:20	1256	Yes	uuid:a7e99c5d-4bbc-4d3a-89e7-06c2d57ecdcb	Present	NULL	NULL	58	4	sf	Female	NULL	No
uuid:f8163fe1-bed5-417b-a338-db707bacb2e2	uid:collect|2013-01-29T18:00:38.316+0000	2013-04-07 15:33:21	NULL	2013-04-07 15:33:21	NULL	NULL	1	2013-04-07 15:33:21	2013-04-07 15:33:21	1256	Yes	uuid:f8163fe1-bed5-417b-a338-db707bacb2e2	Present	NULL	NULL	15	4	wm	Male	NULL	No
uuid:c3c6b1e7-85d4-499d-922d-31ce7c78018f	uid:collect|2013-01-29T18:00:38.316+0000	2013-04-07 15:33:22	NULL	2013-04-07 15:33:22	NULL	NULL	1	2013-04-07 15:33:22	2013-04-07 15:33:22	1256	Yes	uuid:c3c6b1e7-85d4-499d-922d-31ce7c78018f	other	NULL	NULL	8	4	sf	Female	NULL	Yes
uuid:8890959a-cb97-4ce1-bb4f-50a70214e720	uid:collect|2013-01-29T18:00:38.316+0000	2013-04-07 15:33:23	NULL	2013-04-07 15:33:23	NULL	NULL	1	2013-04-07 15:33:23	2013-04-07 15:33:23	1256	Yes	uuid:8890959a-cb97-4ce1-bb4f-50a70214e720	Present	NULL	NULL	19	4	wm	Female	NULL	No
uuid:5f0e90b9-f0e2-475d-9b83-a3c590eb97d6	uid:collect|2013-01-29T18:00:38.316+0000	2013-04-07 15:33:23	NULL	2013-04-07 15:33:23	NULL	NULL	1	2013-04-07 15:33:23	2013-04-07 15:33:23	1256	Yes	uuid:5f0e90b9-f0e2-475d-9b83-a3c590eb97d6	other	NULL	NULL	18	4	sf	Male	NULL	Yes
uuid:4262e6a1-c14f-46ac-a7d9-518e897ab038	uid:collect|2013-01-29T18:00:38.316+0000	2013-04-07 15:33:26	NULL	2013-04-07 15:33:26	NULL	NULL	1	2013-04-07 15:33:26	2013-04-07 15:33:26	1257	Yes	uuid:4262e6a1-c14f-46ac-a7d9-518e897ab038	Present	NULL	NULL	80	4	ev	Female	NULL	No
uuid:2476a5a1-970a-455d-b692-36233ffc0c8a	uid:collect|2013-01-29T18:00:38.316+0000	2013-04-07 15:33:26	NULL	2013-04-07 15:33:26	NULL	NULL	1	2013-04-07 15:33:26	2013-04-07 15:33:26	1257	No	uuid:2476a5a1-970a-455d-b692-36233ffc0c8a	Present	NULL	NULL	7	4	ev	Male	NULL	Yes
uuid:1bbbbd11-1215-4f55-9a4b-e79ff6f7ebae	uid:collect|2013-01-29T18:00:38.316+0000	2013-04-07 15:33:28	NULL	2013-04-07 15:33:28	NULL	NULL	1	2013-04-07 15:33:28	2013-04-07 15:33:28	1258	Yes	uuid:1bbbbd11-1215-4f55-9a4b-e79ff6f7ebae	Present	NULL	NULL	36	4	jf	Male	NULL	No
uuid:ebdfea76-35ed-4be7-8446-3fd274f44537	uid:collect|2013-01-29T18:00:38.316+0000	2013-04-07 15:33:28	NULL	2013-04-07 15:33:28	NULL	NULL	1	2013-04-07 15:33:28	2013-04-07 15:33:28	1258	Yes	uuid:ebdfea76-35ed-4be7-8446-3fd274f44537	Present	NULL	NULL	28	4	mm	Female	NULL	No
uuid:248c6105-1b85-4e10-b51b-6a6668e4d932	uid:collect|2013-01-29T18:00:38.316+0000	2013-04-07 15:33:29	NULL	2013-04-07 15:33:29	NULL	NULL	1	2013-04-07 15:33:29	2013-04-07 15:33:29	1258	Yes	uuid:248c6105-1b85-4e10-b51b-6a6668e4d932	Present	NULL	NULL	6	4	jf	Female	NULL	Yes
uuid:b6525c66-9a31-49a8-9f0c-a2f9c161157b	uid:collect|2013-01-29T18:00:38.316+0000	2013-04-07 15:33:30	NULL	2013-04-07 15:33:30	NULL	NULL	1	2013-04-07 15:33:30	2013-04-07 15:33:30	1258	No	uuid:b6525c66-9a31-49a8-9f0c-a2f9c161157b	Present	NULL	NULL	3	4	jf	Female	NULL	Yes
uuid:0f06210f-307a-40ed-9eaa-edc604508d9d	uid:collect|2013-01-29T18:00:38.316+0000	2013-04-07 15:33:31	NULL	2013-04-07 15:33:31	NULL	NULL	1	2013-04-07 15:33:31	2013-04-07 15:33:31	1259	Yes	uuid:0f06210f-307a-40ed-9eaa-edc604508d9d	Present	NULL	NULL	40	4	lm	Male	NULL	No
uuid:4b5740e3-f763-4332-93b5-cdd6f33588fe	uid:collect|2013-01-29T18:00:38.316+0000	2013-04-07 15:33:32	NULL	2013-04-07 15:33:32	NULL	NULL	1	2013-04-07 15:33:32	2013-04-07 15:33:32	1259	Yes	uuid:4b5740e3-f763-4332-93b5-cdd6f33588fe	Present	NULL	NULL	36	4	mb	Female	NULL	No
uuid:e4f93cb3-4537-4679-b2df-ed15dfc80112	uid:collect|2013-01-29T18:00:38.316+0000	2013-04-07 15:33:32	NULL	2013-04-07 15:33:32	NULL	NULL	1	2013-04-07 15:33:32	2013-04-07 15:33:32	1259	Yes	uuid:e4f93cb3-4537-4679-b2df-ed15dfc80112	other	NULL	NULL	18	4	lm	Male	NULL	Yes
uuid:24627297-ed8e-41da-9ef2-1e1a93223a8b	uid:collect|2013-01-29T18:00:38.316+0000	2013-04-07 15:33:33	NULL	2013-04-07 15:33:33	NULL	NULL	1	2013-04-07 15:33:33	2013-04-07 15:33:33	1259	Yes	uuid:24627297-ed8e-41da-9ef2-1e1a93223a8b	Present	NULL	NULL	13	4	np	Female	NULL	No
uuid:28f3a50f-b22d-446b-87c8-61abf964b576	uid:collect|2013-01-29T18:00:38.316+0000	2013-04-07 15:33:33	NULL	2013-04-07 15:33:33	NULL	NULL	1	2013-04-07 15:33:33	2013-04-07 15:33:33	1259	Yes	uuid:28f3a50f-b22d-446b-87c8-61abf964b576	Present	NULL	NULL	8	4	lm	Female	NULL	Yes
uuid:ac7194d3-c920-4944-a530-e2059ded8074	uid:collect|2013-01-29T18:00:38.316+0000	2013-04-07 15:33:35	NULL	2013-04-07 15:33:35	NULL	NULL	1	2013-04-07 15:33:35	2013-04-07 15:33:35	1259	Yes	uuid:ac7194d3-c920-4944-a530-e2059ded8074	Present	NULL	NULL	12	4	lm	Female	NULL	Yes
uuid:6ad5652c-a53c-4b59-9ebd-6569d5146501	uid:collect|2013-01-29T18:00:38.316+0000	2013-04-07 15:33:37	NULL	2013-04-07 15:33:37	NULL	NULL	1	2013-04-07 15:33:37	2013-04-07 15:33:37	1260	Yes	uuid:6ad5652c-a53c-4b59-9ebd-6569d5146501	Present	NULL	NULL	28	4	cg	Female	NULL	No
uuid:51f73b60-dc7e-4beb-a76e-2106904f672f	uid:collect|2013-01-29T18:00:38.316+0000	2013-04-07 15:33:38	NULL	2013-04-07 15:33:38	NULL	NULL	1	2013-04-07 15:33:38	2013-04-07 15:33:38	1260	Yes	uuid:51f73b60-dc7e-4beb-a76e-2106904f672f	other	NULL	NULL	9	4	cg	Female	NULL	Yes
uuid:d05b6904-fb91-47b3-844f-9d266cc1f4bb	uid:collect|2013-01-29T18:00:38.316+0000	2013-04-07 15:33:38	NULL	2013-04-07 15:33:38	NULL	NULL	1	2013-04-07 15:33:38	2013-04-07 15:33:38	1260	Yes	uuid:d05b6904-fb91-47b3-844f-9d266cc1f4bb	Present	NULL	NULL	4	4	cg	Male	NULL	Yes
uuid:fb14927d-f04b-4294-86e9-2821cf8a4ba4	uid:collect|2013-01-29T18:00:38.316+0000	2013-04-07 15:33:39	NULL	2013-04-07 15:33:39	NULL	NULL	1	2013-04-07 15:33:39	2013-04-07 15:33:39	1260	No	uuid:fb14927d-f04b-4294-86e9-2821cf8a4ba4	Present	NULL	NULL	3	4	cg	Male	NULL	Yes
uuid:66c67b68-9a95-470b-921a-a97b895e337e	uid:collect|2013-01-29T18:00:38.316+0000	2013-04-07 15:33:40	NULL	2013-04-07 15:33:40	NULL	NULL	1	2013-04-07 15:33:40	2013-04-07 15:33:40	1261	Yes	uuid:66c67b68-9a95-470b-921a-a97b895e337e	Present	NULL	Yes	999	4	sy	Female	NULL	No
uuid:16ab7a7b-49e5-4d04-97bb-437a41b22f7b	uid:collect|2013-01-29T18:00:38.316+0000	2013-04-07 15:33:41	NULL	2013-04-07 15:33:41	NULL	NULL	1	2013-04-07 15:33:41	2013-04-07 15:33:41	1261	Yes	uuid:16ab7a7b-49e5-4d04-97bb-437a41b22f7b	Present	NULL	NULL	53	4	av	Male	NULL	No
uuid:09afdc5d-c902-4462-a435-72703e2634eb	uid:collect|2013-01-29T18:00:38.316+0000	2013-04-07 15:33:41	NULL	2013-04-07 15:33:41	NULL	NULL	1	2013-04-07 15:33:41	2013-04-07 15:33:41	1261	Yes	uuid:09afdc5d-c902-4462-a435-72703e2634eb	Present	NULL	NULL	20	4	nv	Female	NULL	No
uuid:aa4c1d32-6cdb-4b28-9fc8-f282b8324e32	uid:collect|2013-01-29T18:00:38.316+0000	2013-04-07 15:33:42	NULL	2013-04-07 15:33:42	NULL	NULL	1	2013-04-07 15:33:42	2013-04-07 15:33:42	1261	Yes	uuid:aa4c1d32-6cdb-4b28-9fc8-f282b8324e32	Present	NULL	NULL	13	4	wv	Male	NULL	No
uuid:9f4b7b6b-ce54-4bfb-b6c5-e84c21cc8352	uid:collect|2013-01-29T18:00:38.316+0000	2013-04-07 15:33:42	NULL	2013-04-07 15:33:42	NULL	NULL	1	2013-04-07 15:33:42	2013-04-07 15:33:42	1261	Yes	uuid:9f4b7b6b-ce54-4bfb-b6c5-e84c21cc8352	Present	NULL	NULL	9	4	mv	Female	NULL	No
uuid:0908026d-ad72-4eff-aca0-72f5f934af96	uid:collect|2013-01-29T18:00:38.316+0000	2013-04-07 15:33:50	NULL	2013-04-07 15:33:50	NULL	NULL	1	2013-04-07 15:33:50	2013-04-07 15:33:50	1262	Yes	uuid:0908026d-ad72-4eff-aca0-72f5f934af96	Present	NULL	NULL	29	4	mg	Male	NULL	No
uuid:1d391471-0edf-4ee8-91a2-58ef469ab98c	uid:collect|2013-01-29T18:00:38.316+0000	2013-04-07 15:33:50	NULL	2013-04-07 15:33:50	NULL	NULL	1	2013-04-07 15:33:50	2013-04-07 15:33:50	1262	Yes	uuid:1d391471-0edf-4ee8-91a2-58ef469ab98c	other	NULL	NULL	7	4	mg	Male	NULL	Yes
uuid:116ec824-1c1e-4927-9db9-52ce757d1e5f	uid:collect|2013-01-29T18:00:38.316+0000	2013-04-07 15:33:51	NULL	2013-04-07 15:33:51	NULL	NULL	1	2013-04-07 15:33:51	2013-04-07 15:33:51	1262	Yes	uuid:116ec824-1c1e-4927-9db9-52ce757d1e5f	Present	NULL	NULL	13	4	mg	Male	NULL	Yes
uuid:7731bde7-f150-4ff7-8250-f30532434633	uid:collect|2013-01-29T18:00:38.316+0000	2013-04-07 15:33:52	NULL	2013-04-07 15:33:52	NULL	NULL	1	2013-04-07 15:33:52	2013-04-07 15:33:52	1262	Yes	uuid:7731bde7-f150-4ff7-8250-f30532434633	Present	NULL	NULL	9	4	mg	Female	NULL	Yes
uuid:55609dc5-c7be-4eb4-9999-9816a10cb43e	uid:collect|2013-01-29T18:00:38.316+0000	2013-04-07 15:33:52	NULL	2013-04-07 15:33:52	NULL	NULL	1	2013-04-07 15:33:52	2013-04-07 15:33:52	1262	Yes	uuid:55609dc5-c7be-4eb4-9999-9816a10cb43e	Present	NULL	NULL	37	4	im	Female	NULL	No
uuid:511b74b6-622b-4fb6-a9f9-2ecefed41fe2	uid:collect|2013-01-29T18:00:38.316+0000	2013-04-07 15:33:54	NULL	2013-04-07 15:33:54	NULL	NULL	1	2013-04-07 15:33:54	2013-04-07 15:33:54	1263	No	uuid:511b74b6-622b-4fb6-a9f9-2ecefed41fe2	Present	li te gro vant	NULL	28	4	vn	Female	NULL	No
uuid:dd63b313-1de7-4fc3-bc20-2a310a707d85	uid:collect|2013-01-29T18:00:38.316+0000	2013-04-07 15:33:55	NULL	2013-04-07 15:33:55	NULL	NULL	1	2013-04-07 15:33:55	2013-04-07 15:33:55	1263	Yes	uuid:dd63b313-1de7-4fc3-bc20-2a310a707d85	Present	NULL	NULL	8	4	nv	Female	NULL	Yes
uuid:0362c8d3-cc57-4b0e-9e4f-97c15e93d9ae	uid:collect|2013-01-29T18:00:38.316+0000	2013-04-07 15:33:56	NULL	2013-04-07 15:33:56	NULL	NULL	1	2013-04-07 15:33:56	2013-04-07 15:33:56	1263	Yes	uuid:0362c8d3-cc57-4b0e-9e4f-97c15e93d9ae	Present	NULL	NULL	4	4	vn	Male	NULL	Yes
uuid:5cf2eb28-17a7-4d47-bb51-b8d735be8967	uid:collect|2013-01-29T18:00:38.316+0000	2013-04-07 15:33:56	NULL	2013-04-07 15:33:56	NULL	NULL	1	2013-04-07 15:33:56	2013-04-07 15:33:56	1263	Yes	uuid:5cf2eb28-17a7-4d47-bb51-b8d735be8967	other	NULL	NULL	48	4	vn	Female	NULL	Yes
uuid:658e7ae7-e7f9-47b5-9262-f05abe36466a	uid:collect|2013-01-29T18:00:38.316+0000	2013-04-07 15:33:57	NULL	2013-04-07 15:33:57	NULL	NULL	1	2013-04-07 15:33:57	2013-04-07 15:33:57	1263	Yes	uuid:658e7ae7-e7f9-47b5-9262-f05abe36466a	other	NULL	NULL	54	4	vn	Male	NULL	Yes
uuid:e496d177-614f-4643-a22c-fe765ad1ed4d	uid:collect|2013-01-29T18:00:38.316+0000	2013-04-07 15:33:57	NULL	2013-04-07 15:33:57	NULL	NULL	1	2013-04-07 15:33:57	2013-04-07 15:33:57	1263	Not_present	uuid:e496d177-614f-4643-a22c-fe765ad1ed4d	Present	nb:moun ki te ap reponn kesyon location an di li te la, le nou relel poun pozel kesyon li di li pat la	NULL	35	4	vw	Male	NULL	No
uuid:3977f5cb-408c-4994-be4b-7df23b315edb	uid:collect|2013-01-29T18:00:38.316+0000	2013-04-07 15:33:58	NULL	2013-04-07 15:33:58	NULL	NULL	1	2013-04-07 15:33:58	2013-04-07 15:33:58	1263	Yes	uuid:3977f5cb-408c-4994-be4b-7df23b315edb	other	NULL	NULL	32	4	vn	Male	NULL	Yes
uuid:b8c85ec3-9217-484b-a5e8-47b0065326a1	uid:collect|2013-01-29T18:00:38.316+0000	2013-04-07 15:34:00	NULL	2013-04-07 15:34:00	NULL	NULL	1	2013-04-07 15:34:00	2013-04-07 15:34:00	1264	No	uuid:b8c85ec3-9217-484b-a5e8-47b0065326a1	Present	NULL	NULL	63	4	pd	Male	NULL	No
uuid:b2dfb7e4-2844-4a02-9671-ccfbda22ceb4	uid:collect|2013-01-29T18:00:38.316+0000	2013-04-07 15:34:01	NULL	2013-04-07 15:34:01	NULL	NULL	1	2013-04-07 15:34:01	2013-04-07 15:34:01	1264	Yes	uuid:b2dfb7e4-2844-4a02-9671-ccfbda22ceb4	Present	NULL	NULL	49	4	ps	Female	NULL	No
uuid:b16250b2-508f-43dc-88df-77dc51e06894	uid:collect|2013-01-29T18:00:38.316+0000	2013-04-07 15:34:01	NULL	2013-04-07 15:34:01	NULL	NULL	1	2013-04-07 15:34:01	2013-04-07 15:34:01	1264	Yes	uuid:b16250b2-508f-43dc-88df-77dc51e06894	Present	NULL	NULL	23	4	rd	Female	NULL	No
uuid:0723c22f-0cb0-41da-bd67-96825c1a1039	uid:collect|2013-01-29T18:00:38.316+0000	2013-04-07 15:34:02	NULL	2013-04-07 15:34:02	NULL	NULL	1	2013-04-07 15:34:02	2013-04-07 15:34:02	1264	Yes	uuid:0723c22f-0cb0-41da-bd67-96825c1a1039	Present	NULL	NULL	9	4	pd	Female	NULL	Yes
uuid:a3945969-2105-49ae-94d6-f1df0f9169bf	uid:collect|2013-01-29T18:00:38.316+0000	2013-04-07 15:34:02	NULL	2013-04-07 15:34:02	NULL	NULL	1	2013-04-07 15:34:02	2013-04-07 15:34:02	1264	Yes	uuid:a3945969-2105-49ae-94d6-f1df0f9169bf	other	NULL	NULL	17	4	pd	Female	NULL	Yes
uuid:1a7c3ca6-a17d-4164-ac0d-21d58f3f946f	uid:collect|2013-01-29T18:00:38.316+0000	2013-04-07 15:34:03	NULL	2013-04-07 15:34:03	NULL	NULL	1	2013-04-07 15:34:03	2013-04-07 15:34:03	1264	Yes	uuid:1a7c3ca6-a17d-4164-ac0d-21d58f3f946f	other	NULL	NULL	19	4	pd	Female	NULL	Yes
uuid:9c5e0aa9-cc53-42ee-ba74-aaf9243dce06	uid:collect|2013-01-29T18:00:38.316+0000	2013-04-07 15:34:03	NULL	2013-04-07 15:34:03	NULL	NULL	1	2013-04-07 15:34:03	2013-04-07 15:34:03	1264	Yes	uuid:9c5e0aa9-cc53-42ee-ba74-aaf9243dce06	Present	NULL	NULL	29	4	mg	Male	NULL	No
uuid:3bcb68c5-e866-447b-909c-55fb0cf072c0	uid:collect|2013-01-29T18:00:38.316+0000	2013-04-07 15:34:05	NULL	2013-04-07 15:34:05	NULL	NULL	1	2013-04-07 15:34:05	2013-04-07 15:34:05	1264	Yes	uuid:3bcb68c5-e866-447b-909c-55fb0cf072c0	Present	NULL	NULL	5	4	pd	Male	NULL	Yes
uuid:ff08a9b2-1d1f-4d8e-a05c-fea3c30a3088	uid:collect|2013-01-29T18:00:38.316+0000	2013-04-07 15:34:05	NULL	2013-04-07 15:34:05	NULL	NULL	1	2013-04-07 15:34:05	2013-04-07 15:34:05	1264	Yes	uuid:ff08a9b2-1d1f-4d8e-a05c-fea3c30a3088	Present	NULL	NULL	8	4	pd	Female	NULL	Yes
uuid:9dcba31f-f343-4b54-9dc5-3cbdde20c2e8	uid:collect|2013-01-29T18:00:38.316+0000	2013-04-07 15:34:06	NULL	2013-04-07 15:34:06	NULL	NULL	1	2013-04-07 15:34:06	2013-04-07 15:34:06	1264	Yes	uuid:9dcba31f-f343-4b54-9dc5-3cbdde20c2e8	Present	NULL	NULL	3	4	pd	Female	NULL	Yes
uuid:de47850d-edd8-4e2f-bfcc-88d62bb81a63	uid:collect|2013-01-29T18:00:38.316+0000	2013-04-07 15:34:08	NULL	2013-04-07 15:34:08	NULL	NULL	1	2013-04-07 15:34:08	2013-04-07 15:34:08	1265	No	uuid:de47850d-edd8-4e2f-bfcc-88d62bb81a63	Present	li t nan jadin	NULL	35	4	jd	Male	NULL	No
uuid:b1839f1b-6398-4c00-845f-2e4afa2ca346	uid:collect|2013-01-29T18:00:38.316+0000	2013-04-07 15:34:09	NULL	2013-04-07 15:34:09	NULL	NULL	1	2013-04-07 15:34:09	2013-04-07 15:34:09	1265	Yes	uuid:b1839f1b-6398-4c00-845f-2e4afa2ca346	Present	NULL	NULL	26	4	rs	Female	NULL	No
uuid:50ee7ed6-b307-4c7f-908b-0bbe4f9c4800	uid:collect|2013-01-29T18:00:38.316+0000	2013-04-07 15:34:09	NULL	2013-04-07 15:34:09	NULL	NULL	1	2013-04-07 15:34:09	2013-04-07 15:34:09	1265	Yes	uuid:50ee7ed6-b307-4c7f-908b-0bbe4f9c4800	Present	NULL	NULL	7	4	ld	Male	NULL	No
uuid:892c263e-6ffc-4615-9b48-b5bfb9dae26d	uid:collect|2013-01-29T18:00:38.316+0000	2013-04-07 15:34:11	NULL	2013-04-07 15:34:11	NULL	NULL	1	2013-04-07 15:34:11	2013-04-07 15:34:11	1267	Yes	uuid:892c263e-6ffc-4615-9b48-b5bfb9dae26d	Present	NULL	NULL	18	4	ya	Female	NULL	No
uuid:f9f8a829-308c-431a-a34d-c317f00b5f4e	uid:collect|2013-01-29T18:00:38.316+0000	2013-04-07 15:34:12	NULL	2013-04-07 15:34:12	NULL	NULL	1	2013-04-07 15:34:12	2013-04-07 15:34:12	1267	Yes	uuid:f9f8a829-308c-431a-a34d-c317f00b5f4e	out_back_tomorrow	li ale nan mache	Yes	999	4	ya	Female	NULL	Yes
uuid:0fe9f9c6-723c-461e-8530-0238033a6d7b	uid:collect|2013-01-29T18:00:38.316+0000	2013-04-07 15:34:12	NULL	2013-04-07 15:34:12	NULL	NULL	1	2013-04-07 15:34:12	2013-04-07 15:34:12	1267	Yes	uuid:0fe9f9c6-723c-461e-8530-0238033a6d7b	Present	NULL	NULL	16	4	ga	Female	NULL	No
uuid:8b0f14bc-ae5f-4bde-833a-afcfbf7da139	uid:collect|2013-01-29T18:00:38.316+0000	2013-04-07 15:35:30	NULL	2013-04-07 15:35:30	NULL	NULL	1	2013-04-07 15:35:30	2013-04-07 15:35:30	2921	Yes	uuid:8b0f14bc-ae5f-4bde-833a-afcfbf7da139	Present	NULL	NULL	49	5	ac	Male	NULL	No
uuid:d8d96c51-8cee-4fb0-bd77-0b4dee8d65d7	uid:collect|2013-01-29T18:00:38.316+0000	2013-04-07 15:35:31	NULL	2013-04-07 15:35:31	NULL	NULL	1	2013-04-07 15:35:31	2013-04-07 15:35:31	2921	Yes	uuid:d8d96c51-8cee-4fb0-bd77-0b4dee8d65d7	Present	NULL	NULL	12	5	rc	Male	NULL	No
uuid:c708b8d8-9b44-49c8-ae03-6f19469ae133	uid:collect|2013-01-29T18:00:38.316+0000	2013-04-07 15:35:33	NULL	2013-04-07 15:35:33	NULL	NULL	1	2013-04-07 15:35:33	2013-04-07 15:35:33	2922	Yes	uuid:c708b8d8-9b44-49c8-ae03-6f19469ae133	Present	NULL	NULL	49	5	fc	Male	NULL	No
uuid:1b09e379-16e7-47bd-be6c-7f2c1f99ec13	uid:collect|2013-01-29T18:00:38.316+0000	2013-04-07 15:35:34	NULL	2013-04-07 15:35:34	NULL	NULL	1	2013-04-07 15:35:34	2013-04-07 15:35:34	2922	Yes	uuid:1b09e379-16e7-47bd-be6c-7f2c1f99ec13	Present	NULL	NULL	48	5	gf	Female	NULL	No
uuid:d1e3443c-9ec9-4e8a-a0a1-8bef4254de34	uid:collect|2013-01-29T18:00:38.316+0000	2013-04-07 15:35:35	NULL	2013-04-07 15:35:35	NULL	NULL	1	2013-04-07 15:35:35	2013-04-07 15:35:35	2922	Yes	uuid:d1e3443c-9ec9-4e8a-a0a1-8bef4254de34	Present	NULL	NULL	17	5	rc	Female	NULL	No
uuid:74ba9d91-7d8a-46a0-b458-c7db4b70f9a1	uid:collect|2013-01-29T18:00:38.316+0000	2013-04-07 15:35:36	NULL	2013-04-07 15:35:36	NULL	NULL	1	2013-04-07 15:35:36	2013-04-07 15:35:36	2922	Yes	uuid:74ba9d91-7d8a-46a0-b458-c7db4b70f9a1	Present	NULL	NULL	12	5	dc	Male	NULL	No
uuid:429b43e5-e894-43a9-856b-87974a68ad1a	uid:collect|2013-01-29T18:00:38.316+0000	2013-04-07 15:35:39	NULL	2013-04-07 15:35:39	NULL	NULL	1	2013-04-07 15:35:39	2013-04-07 15:35:39	2922	Yes	uuid:429b43e5-e894-43a9-856b-87974a68ad1a	Present	NULL	NULL	11	5	wc	Female	NULL	No
uuid:3e485d59-781e-4bac-b070-8187e24c3cc3	uid:collect|2013-01-29T18:00:38.316+0000	2013-04-07 15:35:42	NULL	2013-04-07 15:35:42	NULL	NULL	1	2013-04-07 15:35:42	2013-04-07 15:35:42	2923	Yes	uuid:3e485d59-781e-4bac-b070-8187e24c3cc3	Present	NULL	NULL	80	5	fc	Male	NULL	No
uuid:107b313e-f25b-4b58-ab2f-91c74af7a0d0	uid:collect|2013-01-29T18:00:38.316+0000	2013-04-07 15:35:42	NULL	2013-04-07 15:35:42	NULL	NULL	1	2013-04-07 15:35:42	2013-04-07 15:35:42	2923	Yes	uuid:107b313e-f25b-4b58-ab2f-91c74af7a0d0	Present	NULL	NULL	10	5	jc	Male	NULL	No
uuid:e2375535-2f24-4759-9829-066e316b11bd	uid:collect|2013-01-29T18:00:38.316+0000	2013-04-07 15:35:44	NULL	2013-04-07 15:35:44	NULL	NULL	1	2013-04-07 15:35:44	2013-04-07 15:35:44	2924	Yes	uuid:e2375535-2f24-4759-9829-066e316b11bd	Present	NULL	NULL	35	5	sf	Female	NULL	No
uuid:561b9599-f123-430a-bb23-f35f107f4170	uid:collect|2013-01-29T18:00:38.316+0000	2013-04-07 15:35:45	NULL	2013-04-07 15:35:45	NULL	NULL	1	2013-04-07 15:35:45	2013-04-07 15:35:45	2924	Yes	uuid:561b9599-f123-430a-bb23-f35f107f4170	out_back_tomorrow	NULL	NULL	44	5	mg	Male	NULL	Yes
uuid:34465bb9-819e-46c9-be47-386aa76fd6c7	uid:collect|2013-01-29T18:00:38.316+0000	2013-04-07 15:35:46	NULL	2013-04-07 15:35:46	NULL	NULL	1	2013-04-07 15:35:46	2013-04-07 15:35:46	2924	Yes	uuid:34465bb9-819e-46c9-be47-386aa76fd6c7	out_back_tomorrow	al legliz	NULL	28	5	jf	Female	NULL	Yes
uuid:d037988d-f24b-4d46-956e-6ea6ef7b9a3d	uid:collect|2013-01-29T18:00:38.316+0000	2013-04-07 15:35:46	NULL	2013-04-07 15:35:46	NULL	NULL	1	2013-04-07 15:35:46	2013-04-07 15:35:46	2924	Yes	uuid:d037988d-f24b-4d46-956e-6ea6ef7b9a3d	out_back_tomorrow	NULL	NULL	58	5	ge	Female	NULL	Yes
uuid:290c3db2-a20f-47cc-82bd-84cb7620a778	uid:collect|2013-01-29T18:00:38.316+0000	2013-04-07 15:35:47	NULL	2013-04-07 15:35:47	NULL	NULL	1	2013-04-07 15:35:47	2013-04-07 15:35:47	2924	Yes	uuid:290c3db2-a20f-47cc-82bd-84cb7620a778	out_back_tomorrow	NULL	NULL	16	5	of	Male	NULL	Yes
uuid:042ddd2a-1f36-4b56-8aab-2ca0375b2792	uid:collect|2013-01-29T18:00:38.316+0000	2013-04-07 15:35:48	NULL	2013-04-07 15:35:48	NULL	NULL	1	2013-04-07 15:35:48	2013-04-07 15:35:48	2924	Yes	uuid:042ddd2a-1f36-4b56-8aab-2ca0375b2792	Present	NULL	NULL	11	5	rg	Female	NULL	No
uuid:27e38a7e-5f4c-4d2e-b188-cce9ed73aee1	uid:collect|2013-01-29T18:00:38.316+0000	2013-04-07 15:35:48	NULL	2013-04-07 15:35:48	NULL	NULL	1	2013-04-07 15:35:48	2013-04-07 15:35:48	2924	Yes	uuid:27e38a7e-5f4c-4d2e-b188-cce9ed73aee1	Present	NULL	NULL	10	5	wg	Male	NULL	No
uuid:74f94828-e844-406f-9795-2fa8411b4a66	uid:collect|2013-01-29T18:00:38.316+0000	2013-04-07 15:35:52	NULL	2013-04-07 15:35:52	NULL	NULL	1	2013-04-07 15:35:52	2013-04-07 15:35:52	2925	Yes	uuid:74f94828-e844-406f-9795-2fa8411b4a66	Present	NULL	NULL	31	5	ef	Female	NULL	No
uuid:3df00834-d839-405b-9b18-284ed5cdfdd7	uid:collect|2013-01-29T18:00:38.316+0000	2013-04-07 15:35:53	NULL	2013-04-07 15:35:53	NULL	NULL	1	2013-04-07 15:35:53	2013-04-07 15:35:53	2925	Yes	uuid:3df00834-d839-405b-9b18-284ed5cdfdd7	out_back_tomorrow	NULL	NULL	70	5	ds	Male	NULL	Yes
uuid:61c9197d-b252-4243-ac39-5789c16dd9e9	uid:collect|2013-01-29T18:00:38.316+0000	2013-04-07 15:35:53	NULL	2013-04-07 15:35:53	NULL	NULL	1	2013-04-07 15:35:53	2013-04-07 15:35:53	2925	Yes	uuid:61c9197d-b252-4243-ac39-5789c16dd9e9	out_notback_tomorrow	al st domeng	NULL	37	5	ds	Male	NULL	Yes
uuid:a07ca619-8f5d-4fe7-bce3-20659022be4d	uid:collect|2013-01-29T18:00:38.316+0000	2013-04-07 15:35:54	NULL	2013-04-07 15:35:54	NULL	NULL	1	2013-04-07 15:35:54	2013-04-07 15:35:54	2925	Yes	uuid:a07ca619-8f5d-4fe7-bce3-20659022be4d	Present	NULL	NULL	12	5	ds	Female	NULL	No
uuid:e62a1bbc-3301-41c5-aa86-7b18f03a239a	uid:collect|2013-01-29T18:00:38.316+0000	2013-04-07 15:35:54	NULL	2013-04-07 15:35:54	NULL	NULL	1	2013-04-07 15:35:54	2013-04-07 15:35:54	2925	Yes	uuid:e62a1bbc-3301-41c5-aa86-7b18f03a239a	Present	NULL	NULL	10	5	se	Male	NULL	No
uuid:dea96fe9-ceb1-4238-858a-698fe02aeb81	uid:collect|2013-01-29T18:00:38.316+0000	2013-04-07 15:35:55	NULL	2013-04-07 15:35:55	NULL	NULL	1	2013-04-07 15:35:55	2013-04-07 15:35:55	2925	Yes	uuid:dea96fe9-ceb1-4238-858a-698fe02aeb81	Present	NULL	NULL	8	5	se	Female	NULL	Yes
uuid:403133da-7486-423e-afc2-7597f125b991	uid:collect|2013-01-29T18:00:38.316+0000	2013-04-07 15:35:56	NULL	2013-04-07 15:35:56	NULL	NULL	1	2013-04-07 15:35:56	2013-04-07 15:35:56	2925	Yes	uuid:403133da-7486-423e-afc2-7597f125b991	Present	NULL	NULL	5	5	cs	Male	NULL	Yes
uuid:29cc9f1d-a4c3-43a0-bfaf-4c7746bec2ff	uid:collect|2013-01-29T18:00:38.316+0000	2013-04-07 15:35:56	NULL	2013-04-07 15:35:56	NULL	NULL	1	2013-04-07 15:35:56	2013-04-07 15:35:56	2925	No	uuid:29cc9f1d-a4c3-43a0-bfaf-4c7746bec2ff	Present	NULL	NULL	3	5	rs	Male	NULL	Yes
uuid:67024f04-4104-4c1b-a418-f2038e4b51e3	uid:collect|2013-01-29T18:00:38.316+0000	2013-04-07 15:35:58	NULL	2013-04-07 15:35:58	NULL	NULL	1	2013-04-07 15:35:58	2013-04-07 15:35:58	2926	Yes	uuid:67024f04-4104-4c1b-a418-f2038e4b51e3	Present	NULL	NULL	34	5	mv	Female	NULL	No
uuid:4ce71e34-2e4e-4519-a277-7bdb74ba3ec5	uid:collect|2013-01-29T18:00:38.316+0000	2013-04-07 15:35:59	NULL	2013-04-07 15:35:59	NULL	NULL	1	2013-04-07 15:35:59	2013-04-07 15:35:59	2926	Yes	uuid:4ce71e34-2e4e-4519-a277-7bdb74ba3ec5	Present	NULL	NULL	49	5	ls	Male	NULL	No
uuid:3e51f0c4-1358-48cf-a24d-821f34ae84f5	uid:collect|2013-01-29T18:00:38.316+0000	2013-04-07 15:35:59	NULL	2013-04-07 15:35:59	NULL	NULL	1	2013-04-07 15:35:59	2013-04-07 15:35:59	2926	Yes	uuid:3e51f0c4-1358-48cf-a24d-821f34ae84f5	out_back_tomorrow	NULL	NULL	60	5	ms	Male	NULL	Yes
uuid:0d7f247f-5697-4f3d-9a76-b55b9d7975fc	uid:collect|2013-01-29T18:00:38.316+0000	2013-04-07 15:36:00	NULL	2013-04-07 15:36:00	NULL	NULL	1	2013-04-07 15:36:00	2013-04-07 15:36:00	2926	Yes	uuid:0d7f247f-5697-4f3d-9a76-b55b9d7975fc	Present	NULL	NULL	13	5	mv	Female	NULL	No
uuid:e60d3100-5954-44d5-9924-3401bdecaebb	uid:collect|2013-01-29T18:00:38.316+0000	2013-04-07 15:36:02	NULL	2013-04-07 15:36:02	NULL	NULL	1	2013-04-07 15:36:02	2013-04-07 15:36:02	2926	Yes	uuid:e60d3100-5954-44d5-9924-3401bdecaebb	out_back_tomorrow	NULL	NULL	17	5	js	Male	NULL	Yes
uuid:5aac992d-1f3e-4747-9d6c-3b100f47c84e	uid:collect|2013-01-29T18:00:38.316+0000	2013-04-07 15:36:03	NULL	2013-04-07 15:36:03	NULL	NULL	1	2013-04-07 15:36:03	2013-04-07 15:36:03	2926	Yes	uuid:5aac992d-1f3e-4747-9d6c-3b100f47c84e	Present	NULL	NULL	8	5	ws	Male	NULL	Yes
uuid:99278f43-a1e4-4977-a5a6-0c0cc1a012b2	uid:collect|2013-01-29T18:00:38.316+0000	2013-04-07 15:36:03	NULL	2013-04-07 15:36:03	NULL	NULL	1	2013-04-07 15:36:03	2013-04-07 15:36:03	2926	No	uuid:99278f43-a1e4-4977-a5a6-0c0cc1a012b2	Present	NULL	NULL	3	5	ls	Male	NULL	Yes
uuid:4cc83f9c-e6b2-477c-8883-1119d80b90e7	uid:collect|2013-01-29T18:00:38.316+0000	2013-04-07 15:36:07	NULL	2013-04-07 15:36:07	NULL	NULL	1	2013-04-07 15:36:07	2013-04-07 15:36:07	2927	Yes	uuid:4cc83f9c-e6b2-477c-8883-1119d80b90e7	Present	NULL	NULL	40	5	ek	Female	NULL	No
uuid:8dbfccd9-02b7-427b-975e-ed95ad192ccb	uid:collect|2013-01-29T18:00:38.316+0000	2013-04-07 15:36:08	NULL	2013-04-07 15:36:08	NULL	NULL	1	2013-04-07 15:36:08	2013-04-07 15:36:08	2927	Yes	uuid:8dbfccd9-02b7-427b-975e-ed95ad192ccb	Present	NULL	NULL	49	5	is	Male	NULL	No
uuid:f5e2b230-19b0-47b6-96ac-abef8513d80f	uid:collect|2013-01-29T18:00:38.316+0000	2013-04-07 15:36:08	NULL	2013-04-07 15:36:08	NULL	NULL	1	2013-04-07 15:36:08	2013-04-07 15:36:08	2927	Yes	uuid:f5e2b230-19b0-47b6-96ac-abef8513d80f	Present	NULL	NULL	13	5	ls	Male	NULL	No
uuid:165f055a-c4e0-41aa-a989-04788916c52e	uid:collect|2013-01-29T18:00:38.316+0000	2013-04-07 15:36:09	NULL	2013-04-07 15:36:09	NULL	NULL	1	2013-04-07 15:36:09	2013-04-07 15:36:09	2927	Yes	uuid:165f055a-c4e0-41aa-a989-04788916c52e	Present	NULL	NULL	19	5	ms	Female	NULL	Yes
uuid:f4510bdb-099e-444b-a08b-5405eef05858	uid:collect|2013-01-29T18:00:38.316+0000	2013-04-07 15:36:10	NULL	2013-04-07 15:36:10	NULL	NULL	1	2013-04-07 15:36:10	2013-04-07 15:36:10	2927	Yes	uuid:f4510bdb-099e-444b-a08b-5405eef05858	Present	NULL	NULL	9	5	ks	Female	NULL	Yes
uuid:9528e87e-a977-4b5d-b4eb-73ef84eccabd	uid:collect|2013-01-29T18:00:38.316+0000	2013-04-07 15:36:13	NULL	2013-04-07 15:36:13	NULL	NULL	1	2013-04-07 15:36:13	2013-04-07 15:36:13	2928	Yes	uuid:9528e87e-a977-4b5d-b4eb-73ef84eccabd	Present	NULL	NULL	42	5	fr	Female	NULL	No
uuid:2f530545-9229-428b-94fb-c8770c88d792	uid:collect|2013-01-29T18:00:38.316+0000	2013-04-07 15:36:13	NULL	2013-04-07 15:36:13	NULL	NULL	1	2013-04-07 15:36:13	2013-04-07 15:36:13	2928	Yes	uuid:2f530545-9229-428b-94fb-c8770c88d792	out_notback_tomorrow	al st domeng	NULL	45	5	jv	Male	NULL	Yes
uuid:e7b85099-e1dd-4e17-825d-1e42f0d9f7f7	uid:collect|2013-01-29T18:00:38.316+0000	2013-04-07 15:36:14	NULL	2013-04-07 15:36:14	NULL	NULL	1	2013-04-07 15:36:14	2013-04-07 15:36:14	2928	Yes	uuid:e7b85099-e1dd-4e17-825d-1e42f0d9f7f7	Present	NULL	NULL	16	5	lv	Male	NULL	No
uuid:865b933d-965d-4f2b-b468-afc4ebf8a3f2	uid:collect|2013-01-29T18:00:38.316+0000	2013-04-07 15:36:15	NULL	2013-04-07 15:36:15	NULL	NULL	1	2013-04-07 15:36:15	2013-04-07 15:36:15	2928	Yes	uuid:865b933d-965d-4f2b-b468-afc4ebf8a3f2	Present	NULL	NULL	14	5	ev	Female	NULL	No
uuid:d1b6c531-c14a-4498-bcf3-e0b7bdfa65ee	uid:collect|2013-01-29T18:00:38.316+0000	2013-04-07 15:36:15	NULL	2013-04-07 15:36:15	NULL	NULL	1	2013-04-07 15:36:15	2013-04-07 15:36:15	2928	Yes	uuid:d1b6c531-c14a-4498-bcf3-e0b7bdfa65ee	Present	NULL	NULL	10	5	pv	Male	NULL	No
uuid:27a61285-7970-4acd-9fdf-f6e5f26f2057	uid:collect|2013-01-29T18:00:38.316+0000	2013-04-07 15:36:17	NULL	2013-04-07 15:36:17	NULL	NULL	1	2013-04-07 15:36:17	2013-04-07 15:36:17	2928	Yes	uuid:27a61285-7970-4acd-9fdf-f6e5f26f2057	Present	NULL	NULL	8	5	gv	Male	NULL	Yes
uuid:8c527d7d-7ce5-4411-8084-9da4a9af1a7b	uid:collect|2013-01-29T18:00:38.316+0000	2013-04-07 15:36:18	NULL	2013-04-07 15:36:18	NULL	NULL	1	2013-04-07 15:36:18	2013-04-07 15:36:18	2928	Yes	uuid:8c527d7d-7ce5-4411-8084-9da4a9af1a7b	Present	NULL	NULL	17	5	lv	Female	NULL	No
uuid:147fefed-9c46-4a75-8e79-132bed0b5db9	uid:collect|2013-01-29T18:00:38.316+0000	2013-04-07 15:36:18	NULL	2013-04-07 15:36:18	NULL	NULL	1	2013-04-07 15:36:18	2013-04-07 15:36:18	2928	Yes	uuid:147fefed-9c46-4a75-8e79-132bed0b5db9	Present	NULL	NULL	8	5	mv	Female	NULL	Yes
uuid:ddc29e39-901b-428c-a6ee-0076cbf5a5fb	uid:collect|2013-01-29T18:00:38.316+0000	2013-04-07 15:36:20	NULL	2013-04-07 15:36:20	NULL	NULL	1	2013-04-07 15:36:20	2013-04-07 15:36:20	2930	Yes	uuid:ddc29e39-901b-428c-a6ee-0076cbf5a5fb	out_back_tomorrow	NULL	NULL	26	5	fv	Male	NULL	Yes
uuid:8cac6bc7-c3cd-4ab0-a0d5-b801b4307d25	uid:collect|2013-01-29T18:00:38.316+0000	2013-04-07 15:36:21	NULL	2013-04-07 15:36:21	NULL	NULL	1	2013-04-07 15:36:21	2013-04-07 15:36:21	2930	Yes	uuid:8cac6bc7-c3cd-4ab0-a0d5-b801b4307d25	Present	NULL	NULL	4	5	ws	Male	NULL	Yes
uuid:6d3d7822-c754-473d-aea9-7035e20eb1bc	uid:collect|2013-01-29T18:00:38.316+0000	2013-04-07 15:36:22	NULL	2013-04-07 15:36:22	NULL	NULL	1	2013-04-07 15:36:22	2013-04-07 15:36:22	2930	Yes	uuid:6d3d7822-c754-473d-aea9-7035e20eb1bc	Present	NULL	NULL	3	5	fv	Male	NULL	Yes
uuid:f6987c8b-c403-4211-a1f1-3949ef3b10aa	uid:collect|2013-01-29T18:00:38.316+0000	2013-04-07 15:36:22	NULL	2013-04-07 15:36:22	NULL	NULL	1	2013-04-07 15:36:22	2013-04-07 15:36:22	2930	No	uuid:f6987c8b-c403-4211-a1f1-3949ef3b10aa	Present	NULL	NULL	22	5	fj	Female	NULL	No
uuid:c2c12a79-e06f-442f-9db9-97b47e66b5fb	uid:collect|2013-01-29T18:00:38.316+0000	2013-04-07 15:36:24	NULL	2013-04-07 15:36:24	NULL	NULL	1	2013-04-07 15:36:24	2013-04-07 15:36:24	2931	Yes	uuid:c2c12a79-e06f-442f-9db9-97b47e66b5fb	Present	NULL	NULL	28	5	nv	Female	NULL	No
uuid:e60aecef-aa2c-424a-b386-1860d75705a1	uid:collect|2013-01-29T18:00:38.316+0000	2013-04-07 15:36:24	NULL	2013-04-07 15:36:24	NULL	NULL	1	2013-04-07 15:36:24	2013-04-07 15:36:24	2931	Not_present	uuid:e60aecef-aa2c-424a-b386-1860d75705a1	out_notback_tomorrow	al st domeng	NULL	30	5	eb	Male	NULL	Yes
uuid:ecd48ef0-5a5d-4640-a7f0-b46e2643a78b	uid:collect|2013-01-29T18:00:38.316+0000	2013-04-07 15:36:26	NULL	2013-04-07 15:36:26	NULL	NULL	1	2013-04-07 15:36:26	2013-04-07 15:36:26	2931	Yes	uuid:ecd48ef0-5a5d-4640-a7f0-b46e2643a78b	Present	NULL	NULL	10	5	nb	Female	NULL	No
uuid:9d2c4995-93fa-47fd-9bc3-efa3c0330eed	uid:collect|2013-01-29T18:00:38.316+0000	2013-04-07 15:36:29	NULL	2013-04-07 15:36:29	NULL	NULL	1	2013-04-07 15:36:29	2013-04-07 15:36:29	2932	No	uuid:9d2c4995-93fa-47fd-9bc3-efa3c0330eed	Present	NULL	NULL	70	5	le	Female	NULL	No
uuid:87b4705d-1ea5-4d69-9aac-7165abbe6e2e	uid:collect|2013-01-29T18:00:38.316+0000	2013-04-07 15:36:29	NULL	2013-04-07 15:36:29	NULL	NULL	1	2013-04-07 15:36:29	2013-04-07 15:36:29	2932	Yes	uuid:87b4705d-1ea5-4d69-9aac-7165abbe6e2e	out_back_tomorrow	NULL	NULL	17	5	pv	Male	NULL	Yes
uuid:e89483c6-3770-45b8-adb3-5b05b167fe0e	uid:collect|2013-01-29T18:00:38.316+0000	2013-04-07 15:36:30	NULL	2013-04-07 15:36:30	NULL	NULL	1	2013-04-07 15:36:30	2013-04-07 15:36:30	2932	Yes	uuid:e89483c6-3770-45b8-adb3-5b05b167fe0e	Present	NULL	NULL	10	5	lv	Female	NULL	No
uuid:87134ad3-2fb5-496a-8ccc-2de71047b9b1	uid:collect|2013-01-29T18:00:38.316+0000	2013-04-07 17:31:18	NULL	2013-04-07 17:31:18	NULL	NULL	1	2013-04-07 17:31:18	2013-04-07 17:31:18	1167	Yes	uuid:87134ad3-2fb5-496a-8ccc-2de71047b9b1	Present	NULL	NULL	36	2	c j	Female	NULL	No
uuid:adba08ce-e7b0-4295-b7d5-1f95b9b0ac89	uid:collect|2013-01-29T18:00:38.316+0000	2013-04-07 17:31:19	NULL	2013-04-07 17:31:19	NULL	NULL	1	2013-04-07 17:31:19	2013-04-07 17:31:19	1167	Yes	uuid:adba08ce-e7b0-4295-b7d5-1f95b9b0ac89	other	li pala	NULL	42	2	cj	Male	NULL	Yes
uuid:bd68fd6f-41f6-479c-a147-44619a35e7c5	uid:collect|2013-01-29T18:00:38.316+0000	2013-04-07 17:31:20	NULL	2013-04-07 17:31:20	NULL	NULL	1	2013-04-07 17:31:20	2013-04-07 17:31:20	1167	No	uuid:bd68fd6f-41f6-479c-a147-44619a35e7c5	Present	NULL	NULL	12	2	l r	Female	NULL	No
uuid:4c363b11-7c5f-453b-9139-9ee8a412c40f	uid:collect|2013-01-29T18:00:38.316+0000	2013-04-07 17:31:20	NULL	2013-04-07 17:31:20	NULL	NULL	1	2013-04-07 17:31:20	2013-04-07 17:31:20	1167	No	uuid:4c363b11-7c5f-453b-9139-9ee8a412c40f	Present	NULL	NULL	7	2	lr	Male	NULL	Yes
uuid:054b56a9-3469-4570-b2bb-2ce8f64f048c	uid:collect|2013-01-29T18:00:38.316+0000	2013-04-07 17:31:20	NULL	2013-04-07 17:31:20	NULL	NULL	1	2013-04-07 17:31:20	2013-04-07 17:31:20	1167	Yes	uuid:054b56a9-3469-4570-b2bb-2ce8f64f048c	Present	NULL	NULL	10	2	ll	Male	NULL	No
uuid:a7a743fe-0bf0-4ee2-b4c6-851e84df15c5	uid:collect|2013-01-29T18:00:38.316+0000	2013-04-07 17:31:21	NULL	2013-04-07 17:31:21	NULL	NULL	1	2013-04-07 17:31:21	2013-04-07 17:31:21	1167	No	uuid:a7a743fe-0bf0-4ee2-b4c6-851e84df15c5	Present	NULL	NULL	6	2	lk	Male	NULL	Yes
uuid:dce52d71-c5b3-4c68-bf6c-29a4e0bf79dc	uid:collect|2013-01-29T18:00:38.316+0000	2013-04-07 17:31:21	NULL	2013-04-07 17:31:21	NULL	NULL	1	2013-04-07 17:31:21	2013-04-07 17:31:21	1167	No	uuid:dce52d71-c5b3-4c68-bf6c-29a4e0bf79dc	Present	NULL	NULL	4	2	lk	Male	NULL	Yes
uuid:0f62c171-a8c5-483c-b2c8-1a55226ec29a	uid:collect|2013-01-29T18:00:38.316+0000	2013-04-07 17:31:22	NULL	2013-04-07 17:31:22	NULL	NULL	1	2013-04-07 17:31:22	2013-04-07 17:31:22	1168	Yes	uuid:0f62c171-a8c5-483c-b2c8-1a55226ec29a	Present	NULL	NULL	38	2	eb	Female	NULL	No
uuid:7dac7b78-df73-46ad-8436-6ec5251dbc8d	uid:collect|2013-01-29T18:00:38.316+0000	2013-04-07 17:31:23	NULL	2013-04-07 17:31:23	NULL	NULL	1	2013-04-07 17:31:23	2013-04-07 17:31:23	1168	Yes	uuid:7dac7b78-df73-46ad-8436-6ec5251dbc8d	Present	NULL	NULL	11	2	bf	Female	NULL	No
uuid:aa6c4a9b-fdc7-435a-bc3d-068b93c388c7	uid:collect|2013-01-29T18:00:38.316+0000	2013-04-07 17:31:23	NULL	2013-04-07 17:31:23	NULL	NULL	1	2013-04-07 17:31:23	2013-04-07 17:31:23	1168	Yes	uuid:aa6c4a9b-fdc7-435a-bc3d-068b93c388c7	Present	NULL	NULL	14	2	lf	Female	NULL	No
uuid:f6c5cc0f-5faf-4f25-858d-80b81b21ca19	uid:collect|2013-01-29T18:00:38.316+0000	2013-04-07 17:31:23	NULL	2013-04-07 17:31:23	NULL	NULL	1	2013-04-07 17:31:23	2013-04-07 17:31:23	1168	Yes	uuid:f6c5cc0f-5faf-4f25-858d-80b81b21ca19	Present	NULL	NULL	12	2	mf	Female	NULL	No
uuid:57c1d735-c81b-4aa3-aae6-c28b23040e44	uid:collect|2013-01-29T18:00:38.316+0000	2013-04-07 17:31:24	NULL	2013-04-07 17:31:24	NULL	NULL	1	2013-04-07 17:31:24	2013-04-07 17:31:24	1168	Yes	uuid:57c1d735-c81b-4aa3-aae6-c28b23040e44	Present	NULL	NULL	12	2	mf	Female	NULL	No
uuid:8ab532f1-ada0-47da-bac3-f10b07f3f2ea	uid:collect|2013-01-29T18:00:38.316+0000	2013-04-07 17:31:24	NULL	2013-04-07 17:31:24	NULL	NULL	1	2013-04-07 17:31:24	2013-04-07 17:31:24	1168	Yes	uuid:8ab532f1-ada0-47da-bac3-f10b07f3f2ea	Present	NULL	NULL	10	2	lf	Female	NULL	No
uuid:1ecffb35-1839-418c-9ec0-8f182fa8a23b	uid:collect|2013-01-29T18:00:38.316+0000	2013-04-07 17:31:27	NULL	2013-04-07 17:31:27	NULL	NULL	1	2013-04-07 17:31:27	2013-04-07 17:31:27	1169	No	uuid:1ecffb35-1839-418c-9ec0-8f182fa8a23b	Present	NULL	NULL	23	2	pml	Female	NULL	No
uuid:96e03679-ee25-4b9e-87ce-3ebe5984b45d	uid:collect|2013-01-29T18:00:38.316+0000	2013-04-07 17:31:27	NULL	2013-04-07 17:31:27	NULL	NULL	1	2013-04-07 17:31:27	2013-04-07 17:31:27	1169	Dont_know	uuid:96e03679-ee25-4b9e-87ce-3ebe5984b45d	other	li pala	NULL	25	2	pml	Male	NULL	Yes
uuid:93de2e38-c9bc-43df-aabe-125a42d5966d	uid:collect|2013-01-29T18:00:38.316+0000	2013-04-07 17:31:28	NULL	2013-04-07 17:31:28	NULL	NULL	1	2013-04-07 17:31:28	2013-04-07 17:31:28	1169	No	uuid:93de2e38-c9bc-43df-aabe-125a42d5966d	Present	NULL	NULL	4	2	cn	Female	NULL	Yes
uuid:a651d5f8-ccaf-4101-83af-bd5963b192a1	uid:collect|2013-01-29T18:00:38.316+0000	2013-04-07 17:31:29	NULL	2013-04-07 17:31:29	NULL	NULL	1	2013-04-07 17:31:29	2013-04-07 17:31:29	1170	Yes	uuid:a651d5f8-ccaf-4101-83af-bd5963b192a1	Present	NULL	NULL	26	2	rj	Male	NULL	No
uuid:04e885c3-6fc0-4896-9019-756f116247b9	uid:collect|2013-01-29T18:00:38.316+0000	2013-04-07 17:31:29	NULL	2013-04-07 17:31:29	NULL	NULL	1	2013-04-07 17:31:29	2013-04-07 17:31:29	1170	No	uuid:04e885c3-6fc0-4896-9019-756f116247b9	Present	NULL	NULL	24	2	fe	Female	NULL	No
uuid:6a47ac0a-87f6-4e71-804b-7388b5dad112	uid:collect|2013-01-29T18:00:38.316+0000	2013-04-07 17:31:29	NULL	2013-04-07 17:31:29	NULL	NULL	1	2013-04-07 17:31:29	2013-04-07 17:31:29	1170	No	uuid:6a47ac0a-87f6-4e71-804b-7388b5dad112	Present	NULL	NULL	2	2	dj	Male	NULL	Yes
uuid:9587f6cc-3e18-4a53-9cea-e29a31eee81f	uid:collect|2013-01-29T18:00:38.316+0000	2013-04-07 17:31:31	NULL	2013-04-07 17:31:31	NULL	NULL	1	2013-04-07 17:31:31	2013-04-07 17:31:31	1170	No	uuid:9587f6cc-3e18-4a53-9cea-e29a31eee81f	other	NULL	NULL	9	2	fe	Male	NULL	Yes
uuid:c9ae3c8a-d169-44f1-bfaf-8909f0131d1c	uid:collect|2013-01-29T18:00:38.316+0000	2013-04-07 17:31:32	NULL	2013-04-07 17:31:32	NULL	NULL	1	2013-04-07 17:31:32	2013-04-07 17:31:32	2857	Yes	uuid:c9ae3c8a-d169-44f1-bfaf-8909f0131d1c	Present	NULL	NULL	42	2	gf	Male	NULL	No
uuid:e6a6be0f-38bf-4881-87e6-c235ff6bda0c	uid:collect|2013-01-29T18:00:38.316+0000	2013-04-07 17:31:33	NULL	2013-04-07 17:31:33	NULL	NULL	1	2013-04-07 17:31:33	2013-04-07 17:31:33	2857	Yes	uuid:e6a6be0f-38bf-4881-87e6-c235ff6bda0c	other	li nan mache	NULL	40	2	gf	Female	NULL	Yes
uuid:5479c074-4a8a-4276-89ed-a52e3b0de0eb	uid:collect|2013-01-29T18:00:38.316+0000	2013-04-07 17:31:33	NULL	2013-04-07 17:31:33	NULL	NULL	1	2013-04-07 17:31:33	2013-04-07 17:31:33	2857	No	uuid:5479c074-4a8a-4276-89ed-a52e3b0de0eb	Present	NULL	NULL	10	2	cf	Female	NULL	No
uuid:0f31a240-ed1c-445c-b6ea-91ed6f5e6247	uid:collect|2013-01-29T18:00:38.316+0000	2013-04-07 17:31:34	NULL	2013-04-07 17:31:34	NULL	NULL	1	2013-04-07 17:31:34	2013-04-07 17:31:34	2857	Yes	uuid:0f31a240-ed1c-445c-b6ea-91ed6f5e6247	other	NULL	NULL	17	2	gf	Female	NULL	Yes
uuid:efd6fa43-e7e9-4899-9e12-e3b5e5e1f3bd	uid:collect|2013-01-29T18:00:38.316+0000	2013-04-07 17:31:34	NULL	2013-04-07 17:31:34	NULL	NULL	1	2013-04-07 17:31:34	2013-04-07 17:31:34	2857	Yes	uuid:efd6fa43-e7e9-4899-9e12-e3b5e5e1f3bd	other	NULL	NULL	20	2	rf	Male	NULL	Yes
uuid:721144bf-d350-4666-9a17-7c02568916dc	uid:collect|2013-01-29T18:00:38.316+0000	2013-04-07 17:31:35	NULL	2013-04-07 17:31:35	NULL	NULL	1	2013-04-07 17:31:35	2013-04-07 17:31:35	2857	Yes	uuid:721144bf-d350-4666-9a17-7c02568916dc	other	NULL	NULL	10	2	gf	Male	NULL	Yes
uuid:e88eb45e-ded1-499d-9e66-63f0117b1e51	uid:collect|2013-01-29T18:00:38.316+0000	2013-04-07 17:31:35	NULL	2013-04-07 17:31:35	NULL	NULL	1	2013-04-07 17:31:35	2013-04-07 17:31:35	2857	Yes	uuid:e88eb45e-ded1-499d-9e66-63f0117b1e51	other	NULL	NULL	14	2	jf	Male	NULL	Yes
uuid:0963466c-92b4-4c5c-b0f6-ebb85b0565bb	uid:collect|2013-01-29T18:00:38.316+0000	2013-04-07 17:31:36	NULL	2013-04-07 17:31:36	NULL	NULL	1	2013-04-07 17:31:36	2013-04-07 17:31:36	2857	No	uuid:0963466c-92b4-4c5c-b0f6-ebb85b0565bb	Present	NULL	NULL	1	2	djf	Female	NULL	Yes
uuid:ea327912-5053-42f5-ad0a-b43f2772c919	uid:collect|2013-01-29T18:00:38.316+0000	2013-04-07 17:31:37	NULL	2013-04-07 17:31:37	NULL	NULL	1	2013-04-07 17:31:37	2013-04-07 17:31:37	2958	Yes	uuid:ea327912-5053-42f5-ad0a-b43f2772c919	Present	NULL	NULL	26	2	rm	Female	NULL	No
uuid:32d6b44a-39e1-49ee-9b5d-8dd273aa185b	uid:collect|2013-01-29T18:00:38.316+0000	2013-04-07 17:31:37	NULL	2013-04-07 17:31:37	NULL	NULL	1	2013-04-07 17:31:37	2013-04-07 17:31:37	2858	No	uuid:32d6b44a-39e1-49ee-9b5d-8dd273aa185b	Present	NULL	NULL	22	2	lr	Female	NULL	No
uuid:e0730c98-7d0b-4992-8a8c-bd2e62b4b837	uid:collect|2013-01-29T18:00:38.316+0000	2013-04-07 17:31:38	NULL	2013-04-07 17:31:38	NULL	NULL	1	2013-04-07 17:31:38	2013-04-07 17:31:38	2858	No	uuid:e0730c98-7d0b-4992-8a8c-bd2e62b4b837	Present	NULL	NULL	16	2	yr	Male	NULL	No
uuid:87f7b7a7-2af8-43d2-a447-6f2a3cb1085d	uid:collect|2013-01-29T18:00:38.316+0000	2013-04-07 17:31:39	NULL	2013-04-07 17:31:39	NULL	NULL	1	2013-04-07 17:31:39	2013-04-07 17:31:39	2859	Yes	uuid:87f7b7a7-2af8-43d2-a447-6f2a3cb1085d	Present	NULL	NULL	26	2	ad	Female	NULL	No
uuid:1db4d284-2e26-468e-8469-f27f4ff1059b	uid:collect|2013-01-29T18:00:38.316+0000	2013-04-07 17:31:41	NULL	2013-04-07 17:31:41	NULL	NULL	1	2013-04-07 17:31:41	2013-04-07 17:31:41	2859	Yes	uuid:1db4d284-2e26-468e-8469-f27f4ff1059b	other	NULL	NULL	28	2	ad	Male	NULL	Yes
uuid:ac2a57f9-0f55-413f-9691-2f253a3df526	uid:collect|2013-01-29T18:00:38.316+0000	2013-04-07 17:31:41	NULL	2013-04-07 17:31:41	NULL	NULL	1	2013-04-07 17:31:41	2013-04-07 17:31:41	2859	Yes	uuid:ac2a57f9-0f55-413f-9691-2f253a3df526	other	NULL	NULL	22	2	a c	Female	NULL	Yes
uuid:4318bf6c-3d33-4e57-b361-8cb7b399e4b9	uid:collect|2013-01-29T18:00:38.316+0000	2013-04-07 17:31:42	NULL	2013-04-07 17:31:42	NULL	NULL	1	2013-04-07 17:31:42	2013-04-07 17:31:42	2859	No	uuid:4318bf6c-3d33-4e57-b361-8cb7b399e4b9	Present	NULL	NULL	3	2	pg	Female	NULL	Yes
uuid:7529b29c-fe57-45aa-bd20-1fd6a39d030a	uid:collect|2013-01-29T18:00:38.316+0000	2013-04-07 17:31:42	NULL	2013-04-07 17:31:42	NULL	NULL	1	2013-04-07 17:31:42	2013-04-07 17:31:42	2859	No	uuid:7529b29c-fe57-45aa-bd20-1fd6a39d030a	Present	NULL	NULL	1	2	pg	Male	NULL	Yes
uuid:5f8573c0-2327-4048-9434-676cb41363dc	uid:collect|2013-01-29T18:00:38.316+0000	2013-04-07 17:31:43	NULL	2013-04-07 17:31:43	NULL	NULL	1	2013-04-07 17:31:43	2013-04-07 17:31:43	2860	Yes	uuid:5f8573c0-2327-4048-9434-676cb41363dc	Present	NULL	NULL	33	2	sc	Female	NULL	No
uuid:d0b5a50f-3fad-4bbe-91a2-ec0aaaba0371	uid:collect|2013-01-29T18:00:38.316+0000	2013-04-07 17:31:43	NULL	2013-04-07 17:31:43	NULL	NULL	1	2013-04-07 17:31:43	2013-04-07 17:31:43	2860	Yes	uuid:d0b5a50f-3fad-4bbe-91a2-ec0aaaba0371	Present	li pala	NULL	40	2	sc	Male	NULL	Yes
uuid:5ad68ce8-6b52-4cc8-b997-049262c2214b	uid:collect|2013-01-29T18:00:38.316+0000	2013-04-07 17:31:44	NULL	2013-04-07 17:31:44	NULL	NULL	1	2013-04-07 17:31:44	2013-04-07 17:31:44	2860	Yes	uuid:5ad68ce8-6b52-4cc8-b997-049262c2214b	other	li pala	NULL	10	2	sc	Male	NULL	Yes
uuid:c645fdc3-5a5e-4739-acc4-3f189192d2ce	uid:collect|2013-01-29T18:00:38.316+0000	2013-04-07 17:31:44	NULL	2013-04-07 17:31:44	NULL	NULL	1	2013-04-07 17:31:44	2013-04-07 17:31:44	2860	Yes	uuid:c645fdc3-5a5e-4739-acc4-3f189192d2ce	other	NULL	NULL	8	2	sc	Male	NULL	Yes
uuid:aca1873f-33fd-48db-875b-25d8ecde6d69	uid:collect|2013-01-29T18:00:38.316+0000	2013-04-07 17:31:44	NULL	2013-04-07 17:31:44	NULL	NULL	1	2013-04-07 17:31:44	2013-04-07 17:31:44	2860	Yes	uuid:aca1873f-33fd-48db-875b-25d8ecde6d69	other	NULL	NULL	5	2	nj	Male	NULL	Yes
uuid:cdf258b5-9251-4909-8bd4-fa07af7bb19b	uid:collect|2013-01-29T18:00:38.316+0000	2013-04-07 17:31:45	NULL	2013-04-07 17:31:45	NULL	NULL	1	2013-04-07 17:31:45	2013-04-07 17:31:45	2860	No	uuid:cdf258b5-9251-4909-8bd4-fa07af7bb19b	Present	NULL	NULL	3	2	jj	Male	NULL	Yes
uuid:8bcb8789-96b7-4d41-9a7d-14e4327c4e95	uid:collect|2013-01-29T18:00:38.316+0000	2013-04-07 17:31:46	NULL	2013-04-07 17:31:46	NULL	NULL	1	2013-04-07 17:31:46	2013-04-07 17:31:46	2861	Yes	uuid:8bcb8789-96b7-4d41-9a7d-14e4327c4e95	Present	NULL	NULL	22	2	rl	Male	NULL	No
uuid:be2e06e4-d0e7-48a0-b27c-390964a1441d	uid:collect|2013-01-29T18:00:38.316+0000	2013-04-07 17:31:46	NULL	2013-04-07 17:31:46	NULL	NULL	1	2013-04-07 17:31:46	2013-04-07 17:31:46	2861	Yes	uuid:be2e06e4-d0e7-48a0-b27c-390964a1441d	Present	NULL	NULL	20	2	rg	Female	NULL	No
uuid:1ca10a8c-5f62-4d4c-b5bf-889ae82e86a7	uid:collect|2013-01-29T18:00:38.316+0000	2013-04-07 17:31:48	NULL	2013-04-07 17:31:48	NULL	NULL	1	2013-04-07 17:31:48	2013-04-07 17:31:48	2862	No	uuid:1ca10a8c-5f62-4d4c-b5bf-889ae82e86a7	Present	NULL	NULL	27	2	fe	Female	NULL	No
uuid:6136af16-8d02-49d1-b44c-19e5f73c6731	uid:collect|2013-01-29T18:00:38.316+0000	2013-04-07 17:31:48	NULL	2013-04-07 17:31:48	NULL	NULL	1	2013-04-07 17:31:48	2013-04-07 17:31:48	2862	Yes	uuid:6136af16-8d02-49d1-b44c-19e5f73c6731	other	NULL	NULL	28	2	fe	Male	NULL	Yes
uuid:b50b64e5-2494-42b4-8d04-04658aa6e23e	uid:collect|2013-01-29T18:00:38.316+0000	2013-04-07 17:31:48	NULL	2013-04-07 17:31:48	NULL	NULL	1	2013-04-07 17:31:48	2013-04-07 17:31:48	2862	No	uuid:b50b64e5-2494-42b4-8d04-04658aa6e23e	Present	NULL	NULL	1	2	fp	Male	NULL	Yes
uuid:92fe6bac-9bab-457e-82d3-d4deea4c7500	uid:collect|2013-01-29T18:00:38.316+0000	2013-04-07 17:31:49	NULL	2013-04-07 17:31:49	NULL	NULL	1	2013-04-07 17:31:49	2013-04-07 17:31:49	2862	Yes	uuid:92fe6bac-9bab-457e-82d3-d4deea4c7500	other	NULL	NULL	6	2	fe	Female	NULL	Yes
uuid:f00f66a9-a0b3-42ed-9105-a29d200b4023	uid:collect|2013-01-29T18:00:38.316+0000	2013-04-07 17:31:49	NULL	2013-04-07 17:31:49	NULL	NULL	1	2013-04-07 17:31:49	2013-04-07 17:31:49	2862	Yes	uuid:f00f66a9-a0b3-42ed-9105-a29d200b4023	out_back_tomorrow	NULL	NULL	26	2	fe	Male	NULL	Yes
uuid:df82a5fc-0dd1-47d5-913b-2c2b71d3653d	uid:collect|2013-01-29T18:00:38.316+0000	2013-04-07 17:31:52	NULL	2013-04-07 17:31:52	NULL	NULL	1	2013-04-07 17:31:52	2013-04-07 17:31:52	2863	No	uuid:df82a5fc-0dd1-47d5-913b-2c2b71d3653d	Present	NULL	NULL	21	2	fm	Female	NULL	No
uuid:f91deb68-0e33-4094-aeaa-aae01c74839a	uid:collect|2013-01-29T18:00:38.316+0000	2013-04-07 17:31:53	NULL	2013-04-07 17:31:53	NULL	NULL	1	2013-04-07 17:31:53	2013-04-07 17:31:53	2863	Yes	uuid:f91deb68-0e33-4094-aeaa-aae01c74839a	other	NULL	NULL	41	2	ep	Male	NULL	Yes
uuid:b026e480-c47c-42ed-a7cb-40c0435ac3a7	uid:collect|2013-01-29T18:00:38.316+0000	2013-04-07 17:31:53	NULL	2013-04-07 17:31:53	NULL	NULL	1	2013-04-07 17:31:53	2013-04-07 17:31:53	2863	No	uuid:b026e480-c47c-42ed-a7cb-40c0435ac3a7	Present	NULL	NULL	1	2	cc	Female	NULL	Yes
uuid:e21b45fa-1496-4830-a0e3-74d0475d2ffb	uid:collect|2013-01-29T18:00:38.316+0000	2013-04-07 18:08:34	NULL	2013-04-07 18:08:34	NULL	NULL	1	2013-04-07 18:08:34	2013-04-07 18:08:34	2934	Yes	uuid:e21b45fa-1496-4830-a0e3-74d0475d2ffb	Present	NULL	NULL	70	5	sa	Female	NULL	No
uuid:c2087e33-b032-44d0-bf72-9858857fddbd	uid:collect|2013-01-29T18:00:38.316+0000	2013-04-07 18:08:39	NULL	2013-04-07 18:08:39	NULL	NULL	1	2013-04-07 18:08:39	2013-04-07 18:08:39	2935	Yes	uuid:c2087e33-b032-44d0-bf72-9858857fddbd	out_back_tomorrow	pa la al sou fontye	NULL	38	5	lv	Male	NULL	Yes
uuid:739c7a08-fd47-483e-b2d8-545731f0992d	uid:collect|2013-01-29T18:00:38.316+0000	2013-04-07 18:08:40	NULL	2013-04-07 18:08:40	NULL	NULL	1	2013-04-07 18:08:40	2013-04-07 18:08:40	2935	Yes	uuid:739c7a08-fd47-483e-b2d8-545731f0992d	Present	NULL	NULL	28	5	rv	Female	NULL	No
uuid:51893c9f-60ee-4f0f-a1ef-8ff80910fe4f	uid:collect|2013-01-29T18:00:38.316+0000	2013-04-07 18:08:42	NULL	2013-04-07 18:08:42	NULL	NULL	1	2013-04-07 18:08:42	2013-04-07 18:08:42	2935	Yes	uuid:51893c9f-60ee-4f0f-a1ef-8ff80910fe4f	Present	NULL	NULL	10	5	rv	Female	NULL	No
uuid:5d537b26-8ddc-4b54-9aa1-6d4d9757d846	uid:collect|2013-01-29T18:00:38.316+0000	2013-04-07 18:08:45	NULL	2013-04-07 18:08:45	NULL	NULL	1	2013-04-07 18:08:45	2013-04-07 18:08:45	2936	Yes	uuid:5d537b26-8ddc-4b54-9aa1-6d4d9757d846	Present	NULL	NULL	25	5	ms	Female	NULL	No
uuid:c27921ff-3edc-4a47-bc05-6eace2fe3857	uid:collect|2013-01-29T18:00:38.316+0000	2013-04-07 18:08:46	NULL	2013-04-07 18:08:46	NULL	NULL	1	2013-04-07 18:08:46	2013-04-07 18:08:46	2936	Yes	uuid:c27921ff-3edc-4a47-bc05-6eace2fe3857	Present	NULL	NULL	45	5	os	Female	NULL	No
uuid:62f0a1d6-c0f3-4069-b415-175b39f1a5b2	uid:collect|2013-01-29T18:00:38.316+0000	2013-04-07 18:08:47	NULL	2013-04-07 18:08:47	NULL	NULL	1	2013-04-07 18:08:47	2013-04-07 18:08:47	2936	Yes	uuid:62f0a1d6-c0f3-4069-b415-175b39f1a5b2	out_back_tomorrow	ale nan yon rankont ong	NULL	52	5	js	Male	NULL	Yes
uuid:361c826f-72d2-4a2f-99dc-6f4bc2a0f461	uid:collect|2013-01-29T18:00:38.316+0000	2013-04-07 18:08:49	NULL	2013-04-07 18:08:49	NULL	NULL	1	2013-04-07 18:08:49	2013-04-07 18:08:49	2936	Yes	uuid:361c826f-72d2-4a2f-99dc-6f4bc2a0f461	Present	NULL	NULL	23	5	ws	Male	NULL	Yes
uuid:b3ee77b3-3f35-4215-beee-567a4094bcad	uid:collect|2013-01-29T18:00:38.316+0000	2013-04-07 18:08:50	NULL	2013-04-07 18:08:50	NULL	NULL	1	2013-04-07 18:08:50	2013-04-07 18:08:50	2936	Yes	uuid:b3ee77b3-3f35-4215-beee-567a4094bcad	out_notback_tomorrow	NULL	NULL	70	5	sa	Female	NULL	Yes
uuid:885ac1a1-d2af-4277-ad9d-1d2b640624c1	uid:collect|2013-01-29T18:00:38.316+0000	2013-04-07 18:08:55	NULL	2013-04-07 18:08:55	NULL	NULL	1	2013-04-07 18:08:55	2013-04-07 18:08:55	2937	Yes	uuid:885ac1a1-d2af-4277-ad9d-1d2b640624c1	Present	NULL	NULL	45	5	ss	Female	NULL	No
uuid:a63dec17-28d0-42aa-88c5-c9fc6bfdd082	uid:collect|2013-01-29T18:00:38.316+0000	2013-04-07 18:08:56	NULL	2013-04-07 18:08:56	NULL	NULL	1	2013-04-07 18:08:56	2013-04-07 18:08:56	2937	Yes	uuid:a63dec17-28d0-42aa-88c5-c9fc6bfdd082	out_back_tomorrow	al nan bat kok	NULL	50	5	dv	Male	NULL	Yes
uuid:397fd818-b58d-4bbc-a8bd-738ae6b63b49	uid:collect|2013-01-29T18:00:38.316+0000	2013-04-07 18:08:59	NULL	2013-04-07 18:08:59	NULL	NULL	1	2013-04-07 18:08:59	2013-04-07 18:08:59	2938	Yes	uuid:397fd818-b58d-4bbc-a8bd-738ae6b63b49	Present	NULL	NULL	50	5	lp	Female	NULL	No
uuid:39e493e5-06be-4ce8-b51f-544e06f953f3	uid:collect|2013-01-29T18:00:38.316+0000	2013-04-07 18:09:00	NULL	2013-04-07 18:09:00	NULL	NULL	1	2013-04-07 18:09:00	2013-04-07 18:09:00	2938	Yes	uuid:39e493e5-06be-4ce8-b51f-544e06f953f3	out_back_tomorrow	al nan bat kok	NULL	51	5	of	Male	NULL	Yes
uuid:a7edd958-f0a2-4c4e-8c39-0e4f740d05a7	uid:collect|2013-01-29T18:00:38.316+0000	2013-04-07 18:09:00	NULL	2013-04-07 18:09:00	NULL	NULL	1	2013-04-07 18:09:00	2013-04-07 18:09:00	2938	Yes	uuid:a7edd958-f0a2-4c4e-8c39-0e4f740d05a7	Present	NULL	NULL	20	5	rf	Female	NULL	No
uuid:04e1f74f-0dce-43ff-976d-68292d36999f	uid:collect|2013-01-29T18:00:38.316+0000	2013-04-07 18:09:01	NULL	2013-04-07 18:09:01	NULL	NULL	1	2013-04-07 18:09:01	2013-04-07 18:09:01	2938	Yes	uuid:04e1f74f-0dce-43ff-976d-68292d36999f	Present	NULL	NULL	17	5	ef	Male	NULL	No
uuid:760485ec-e250-43f5-a679-14e7d98fd5bf	uid:collect|2013-01-29T18:00:38.316+0000	2013-04-07 18:09:02	NULL	2013-04-07 18:09:02	NULL	NULL	1	2013-04-07 18:09:02	2013-04-07 18:09:02	2938	Yes	uuid:760485ec-e250-43f5-a679-14e7d98fd5bf	Present	NULL	NULL	13	5	mf	Male	NULL	No
uuid:2df8f2ac-915d-43cf-86a7-91f02465e559	uid:collect|2013-01-29T18:00:38.316+0000	2013-04-07 18:09:07	NULL	2013-04-07 18:09:07	NULL	NULL	1	2013-04-07 18:09:07	2013-04-07 18:09:07	2939	Yes	uuid:2df8f2ac-915d-43cf-86a7-91f02465e559	Present	NULL	NULL	48	5	ib	Female	NULL	No
uuid:b41fa3f0-6a88-4e8b-8c9a-1c81fd3af348	uid:collect|2013-01-29T18:00:38.316+0000	2013-04-07 18:09:08	NULL	2013-04-07 18:09:08	NULL	NULL	1	2013-04-07 18:09:08	2013-04-07 18:09:08	2939	Yes	uuid:b41fa3f0-6a88-4e8b-8c9a-1c81fd3af348	out_back_tomorrow	al bat kok	NULL	52	5	tj	Male	NULL	Yes
uuid:5cc74feb-6503-47da-ae29-ac65b7bcbe18	uid:collect|2013-01-29T18:00:38.316+0000	2013-04-07 18:09:09	NULL	2013-04-07 18:09:09	NULL	NULL	1	2013-04-07 18:09:09	2013-04-07 18:09:09	2939	Yes	uuid:5cc74feb-6503-47da-ae29-ac65b7bcbe18	out_back_tomorrow	NULL	NULL	23	5	sj	Female	NULL	Yes
uuid:f6fda37c-b0f7-4b91-837a-fe54e80da122	uid:collect|2013-01-29T18:00:38.316+0000	2013-04-07 18:09:10	NULL	2013-04-07 18:09:10	NULL	NULL	1	2013-04-07 18:09:10	2013-04-07 18:09:10	2939	Yes	uuid:f6fda37c-b0f7-4b91-837a-fe54e80da122	Present	NULL	NULL	20	5	bj	Male	NULL	No
uuid:475c87c3-2ccc-4362-8092-cf1962c3b5d4	uid:collect|2013-01-29T18:00:38.316+0000	2013-04-07 18:09:11	NULL	2013-04-07 18:09:11	NULL	NULL	1	2013-04-07 18:09:11	2013-04-07 18:09:11	2939	Yes	uuid:475c87c3-2ccc-4362-8092-cf1962c3b5d4	out_back_tomorrow	NULL	NULL	18	5	nj	Female	NULL	Yes
uuid:406f6f1e-6ead-41b3-ae24-6211502b0aa7	uid:collect|2013-01-29T18:00:38.316+0000	2013-04-07 18:09:18	NULL	2013-04-07 18:09:18	NULL	NULL	1	2013-04-07 18:09:18	2013-04-07 18:09:18	2940	Yes	uuid:406f6f1e-6ead-41b3-ae24-6211502b0aa7	Present	NULL	NULL	69	5	jf	Female	NULL	No
uuid:22d856bd-5b98-473d-b4bb-71d18c93a8c0	uid:collect|2013-01-29T18:00:38.316+0000	2013-04-07 18:09:19	NULL	2013-04-07 18:09:19	NULL	NULL	1	2013-04-07 18:09:19	2013-04-07 18:09:19	2940	Yes	uuid:22d856bd-5b98-473d-b4bb-71d18c93a8c0	out_back_tomorrow	NULL	NULL	16	5	jd	Male	NULL	No
uuid:620e8043-77ea-4869-bd6e-4955e1bfeb40	uid:collect|2013-01-29T18:00:38.316+0000	2013-04-07 18:09:20	NULL	2013-04-07 18:09:20	NULL	NULL	1	2013-04-07 18:09:20	2013-04-07 18:09:20	2940	Yes	uuid:620e8043-77ea-4869-bd6e-4955e1bfeb40	Present	NULL	NULL	12	5	jt	Male	NULL	No
uuid:716ee43a-b0a6-4ec8-bc10-9cac07dff29f	uid:collect|2013-01-29T18:00:38.316+0000	2013-04-07 18:09:27	NULL	2013-04-07 18:09:27	NULL	NULL	1	2013-04-07 18:09:27	2013-04-07 18:09:27	2941	Yes	uuid:716ee43a-b0a6-4ec8-bc10-9cac07dff29f	Present	NULL	NULL	19	5	cl	Female	NULL	No
uuid:7700532c-4c3f-45a7-b99b-9fd13a7b0bf0	uid:collect|2013-01-29T18:00:38.316+0000	2013-04-07 18:09:28	NULL	2013-04-07 18:09:28	NULL	NULL	1	2013-04-07 18:09:28	2013-04-07 18:09:28	2941	Yes	uuid:7700532c-4c3f-45a7-b99b-9fd13a7b0bf0	Present	NULL	NULL	18	5	cr	Female	NULL	No
uuid:067927ec-885d-479b-b151-eebf40151378	uid:collect|2013-01-29T18:00:38.316+0000	2013-04-07 18:09:29	NULL	2013-04-07 18:09:29	NULL	NULL	1	2013-04-07 18:09:29	2013-04-07 18:09:29	2941	Yes	uuid:067927ec-885d-479b-b151-eebf40151378	out_back_tomorrow	al sou fontye	NULL	20	5	cc	Female	NULL	Yes
uuid:ba6275c7-930f-440e-beba-abed2e363f66	uid:collect|2013-01-29T18:00:38.316+0000	2013-04-07 18:09:31	NULL	2013-04-07 18:09:31	NULL	NULL	1	2013-04-07 18:09:31	2013-04-07 18:09:31	2941	Yes	uuid:ba6275c7-930f-440e-beba-abed2e363f66	out_back_tomorrow	al bat kok	NULL	24	5	cm	Male	NULL	Yes
uuid:fd6b1b84-0472-4db1-a105-ce62701451c6	uid:collect|2013-01-29T18:00:38.316+0000	2013-04-07 18:09:33	NULL	2013-04-07 18:09:33	NULL	NULL	1	2013-04-07 18:09:33	2013-04-07 18:09:33	2941	Yes	uuid:fd6b1b84-0472-4db1-a105-ce62701451c6	Present	NULL	NULL	16	5	cw	Female	NULL	No
uuid:872f8b1f-5c55-477d-9336-66043a1225a0	uid:collect|2013-01-29T18:00:38.316+0000	2013-04-07 18:09:35	NULL	2013-04-07 18:09:35	NULL	NULL	1	2013-04-07 18:09:35	2013-04-07 18:09:35	2941	Yes	uuid:872f8b1f-5c55-477d-9336-66043a1225a0	Present	NULL	NULL	7	5	cw	Male	NULL	Yes
uuid:ced7d980-17ef-47c4-8fb8-aa104cf792a8	uid:collect|2013-01-29T18:00:38.316+0000	2013-04-07 18:09:41	NULL	2013-04-07 18:09:41	NULL	NULL	1	2013-04-07 18:09:41	2013-04-07 18:09:41	2942	Yes	uuid:ced7d980-17ef-47c4-8fb8-aa104cf792a8	Present	NULL	NULL	21	5	mj	Female	NULL	No
uuid:af6fc49f-7a47-4e1a-bd0d-1668b5652089	uid:collect|2013-01-29T18:00:38.316+0000	2013-04-07 18:09:42	NULL	2013-04-07 18:09:42	NULL	NULL	1	2013-04-07 18:09:42	2013-04-07 18:09:42	2942	Yes	uuid:af6fc49f-7a47-4e1a-bd0d-1668b5652089	Present	NULL	NULL	63	5	mm	Female	NULL	No
uuid:718f56ad-4275-4057-9eb5-fe469b572c80	uid:collect|2013-01-29T18:00:38.316+0000	2013-04-07 18:09:48	NULL	2013-04-07 18:09:48	NULL	NULL	1	2013-04-07 18:09:48	2013-04-07 18:09:48	2943	Yes	uuid:718f56ad-4275-4057-9eb5-fe469b572c80	Present	NULL	NULL	58	5	ml	Female	NULL	No
uuid:45d6a535-1b34-4b1c-8277-39cb253a3db4	uid:collect|2013-01-29T18:00:38.316+0000	2013-04-07 18:09:50	NULL	2013-04-07 18:09:50	NULL	NULL	1	2013-04-07 18:09:50	2013-04-07 18:09:50	2943	Yes	uuid:45d6a535-1b34-4b1c-8277-39cb253a3db4	out_back_tomorrow	al bat kok	NULL	60	5	aj	Male	NULL	Yes
uuid:5ea4f30b-7ee5-44cb-9ac9-97831fe86eab	uid:collect|2013-01-29T18:00:38.316+0000	2013-04-07 18:09:51	NULL	2013-04-07 18:09:51	NULL	NULL	1	2013-04-07 18:09:51	2013-04-07 18:09:51	2943	Yes	uuid:5ea4f30b-7ee5-44cb-9ac9-97831fe86eab	Present	NULL	NULL	14	5	rj	Male	NULL	No
uuid:37ac8008-81dd-4e32-b9c7-a150b54e86b5	uid:collect|2013-01-29T18:00:38.316+0000	2013-04-07 18:09:55	NULL	2013-04-07 18:09:55	NULL	NULL	1	2013-04-07 18:09:55	2013-04-07 18:09:55	2944	Yes	uuid:37ac8008-81dd-4e32-b9c7-a150b54e86b5	Present	NULL	NULL	29	5	pb	Female	NULL	No
uuid:42c53acd-54eb-4b1a-9f08-04da891b0f9a	uid:collect|2013-01-29T18:00:38.316+0000	2013-04-07 18:09:57	NULL	2013-04-07 18:09:57	NULL	NULL	1	2013-04-07 18:09:57	2013-04-07 18:09:57	2944	Yes	uuid:42c53acd-54eb-4b1a-9f08-04da891b0f9a	out_back_tomorrow	al bat kok	NULL	30	5	pk	Male	NULL	Yes
uuid:88ad0047-d49b-4c1c-b182-2b64cdd79777	uid:collect|2013-01-29T18:00:38.316+0000	2013-04-07 18:09:58	NULL	2013-04-07 18:09:58	NULL	NULL	1	2013-04-07 18:09:58	2013-04-07 18:09:58	2944	Yes	uuid:88ad0047-d49b-4c1c-b182-2b64cdd79777	Present	NULL	NULL	8	5	fp	Female	NULL	Yes
uuid:9d13d54e-9319-4422-9d15-73d2d3124200	uid:collect|2013-01-29T18:00:38.316+0000	2013-04-07 18:09:59	NULL	2013-04-07 18:09:59	NULL	NULL	1	2013-04-07 18:09:59	2013-04-07 18:09:59	2944	Yes	uuid:9d13d54e-9319-4422-9d15-73d2d3124200	Present	NULL	NULL	5	5	dp	Female	NULL	Yes
uuid:b3bbd7d5-5942-4d3e-808f-68a8403a3e42	uid:collect|2013-01-29T18:00:38.316+0000	2013-04-07 18:10:41	NULL	2013-04-07 18:10:41	NULL	NULL	1	2013-04-07 18:10:41	2013-04-07 18:10:41	2933	Yes	uuid:b3bbd7d5-5942-4d3e-808f-68a8403a3e42	out_back_tomorrow	NULL	NULL	44	5	ws	Male	NULL	Yes
uuid:b4478c52-5571-4fb2-8e51-2967bf80ea8c	uid:collect|2013-01-29T18:00:38.316+0000	2013-04-07 18:10:42	NULL	2013-04-07 18:10:42	NULL	NULL	1	2013-04-07 18:10:42	2013-04-07 18:10:42	2933	Yes	uuid:b4478c52-5571-4fb2-8e51-2967bf80ea8c	Present	NULL	NULL	39	5	lv	Female	NULL	No
uuid:1c0be03f-3e63-4917-9682-37961f27d474	uid:collect|2013-01-29T18:00:38.316+0000	2013-04-07 18:10:44	NULL	2013-04-07 18:10:44	NULL	NULL	1	2013-04-07 18:10:44	2013-04-07 18:10:44	2933	Yes	uuid:1c0be03f-3e63-4917-9682-37961f27d474	Present	NULL	NULL	16	5	la	Female	NULL	No
uuid:d1076f88-e87f-4491-b91f-6eec8642b59b	uid:collect|2013-01-29T18:00:38.316+0000	2013-04-07 18:10:45	NULL	2013-04-07 18:10:45	NULL	NULL	1	2013-04-07 18:10:45	2013-04-07 18:10:45	2933	Yes	uuid:d1076f88-e87f-4491-b91f-6eec8642b59b	Present	NULL	NULL	6	5	cv	Female	NULL	Yes
uuid:54fe3e44-979f-405c-9386-b8d30845f52b	uid:collect|2013-01-29T18:00:38.316+0000	2013-04-07 18:10:46	NULL	2013-04-07 18:10:46	NULL	NULL	1	2013-04-07 18:10:46	2013-04-07 18:10:46	2933	Yes	uuid:54fe3e44-979f-405c-9386-b8d30845f52b	Present	NULL	NULL	4	5	wv	Male	NULL	Yes
uuid:7fe79177-ba06-4096-8b68-db09f1f979a1	uid:collect|2013-01-29T18:00:38.316+0000	2013-04-08 11:09:06	NULL	2013-04-08 11:09:06	NULL	NULL	1	2013-04-08 11:09:06	2013-04-08 11:09:06	2865	Yes	uuid:7fe79177-ba06-4096-8b68-db09f1f979a1	Present	NULL	NULL	18	2	lj	Female	NULL	No
uuid:43ff98cf-227c-47b8-8a16-3336a90b685b	uid:collect|2013-01-29T18:00:38.316+0000	2013-04-08 11:09:06	NULL	2013-04-08 11:09:06	NULL	NULL	1	2013-04-08 11:09:06	2013-04-08 11:09:06	2865	No	uuid:43ff98cf-227c-47b8-8a16-3336a90b685b	Present	NULL	NULL	15	2	jj	Female	NULL	No
uuid:f74220f1-62d0-4a7a-b725-59aa0112c182	uid:collect|2013-01-29T18:00:38.316+0000	2013-04-08 11:09:07	NULL	2013-04-08 11:09:07	NULL	NULL	1	2013-04-08 11:09:07	2013-04-08 11:09:07	2865	Yes	uuid:f74220f1-62d0-4a7a-b725-59aa0112c182	other	NULL	NULL	30	2	nj	Male	NULL	Yes
uuid:98c048a3-d357-4a1c-8cdb-f8e547c25272	uid:collect|2013-01-29T18:00:38.316+0000	2013-04-08 11:09:07	NULL	2013-04-08 11:09:07	NULL	NULL	1	2013-04-08 11:09:07	2013-04-08 11:09:07	2865	Yes	uuid:98c048a3-d357-4a1c-8cdb-f8e547c25272	other	li pala l al lekol	NULL	20	2	lj	Female	NULL	Yes
uuid:90cd4049-02cc-46ad-bcc1-e96969bc3eaa	uid:collect|2013-01-29T18:00:38.316+0000	2013-04-08 11:09:10	NULL	2013-04-08 11:09:10	NULL	NULL	1	2013-04-08 11:09:10	2013-04-08 11:09:10	2866	Yes	uuid:90cd4049-02cc-46ad-bcc1-e96969bc3eaa	Present	NULL	NULL	42	2	j e	Female	NULL	No
uuid:073cda07-9ace-49fb-98f0-05d311183674	uid:collect|2013-01-29T18:00:38.316+0000	2013-04-08 11:09:10	NULL	2013-04-08 11:09:10	NULL	NULL	1	2013-04-08 11:09:10	2013-04-08 11:09:10	2866	Yes	uuid:073cda07-9ace-49fb-98f0-05d311183674	other	lo pala	NULL	42	2	je	Male	NULL	Yes
uuid:5737cbbd-caf4-49d6-8af6-b22dd6fa4349	uid:collect|2013-01-29T18:00:38.316+0000	2013-04-08 11:09:11	NULL	2013-04-08 11:09:11	NULL	NULL	1	2013-04-08 11:09:11	2013-04-08 11:09:11	2866	Yes	uuid:5737cbbd-caf4-49d6-8af6-b22dd6fa4349	other	yo ale lekol	NULL	18	2	as	Female	NULL	Yes
uuid:12a3b3c4-2547-4039-8c61-d1f911f0acde	uid:collect|2013-01-29T18:00:38.316+0000	2013-04-08 11:09:11	NULL	2013-04-08 11:09:11	NULL	NULL	1	2013-04-08 11:09:11	2013-04-08 11:09:11	2866	Yes	uuid:12a3b3c4-2547-4039-8c61-d1f911f0acde	other	lo lekol nam moman anket	NULL	16	2	je	Female	NULL	Yes
uuid:2a3c5665-3c58-468e-9634-cbdde79e7922	uid:collect|2013-01-29T18:00:38.316+0000	2013-04-08 11:09:11	NULL	2013-04-08 11:09:11	NULL	NULL	1	2013-04-08 11:09:11	2013-04-08 11:09:11	2866	Yes	uuid:2a3c5665-3c58-468e-9634-cbdde79e7922	other	NULL	NULL	8	2	je	Male	NULL	Yes
uuid:32e58a1f-1703-4693-b70d-3624eaba6175	uid:collect|2013-01-29T18:00:38.316+0000	2013-04-08 11:09:14	NULL	2013-04-08 11:09:14	NULL	NULL	1	2013-04-08 11:09:14	2013-04-08 11:09:14	2868	Yes	uuid:32e58a1f-1703-4693-b70d-3624eaba6175	Present	NULL	NULL	20	2	av	Female	NULL	No
uuid:9192800d-fce5-4097-8212-3c3a54135518	uid:collect|2013-01-29T18:00:38.316+0000	2013-04-08 11:09:15	NULL	2013-04-08 11:09:15	NULL	NULL	1	2013-04-08 11:09:15	2013-04-08 11:09:15	2868	Yes	uuid:9192800d-fce5-4097-8212-3c3a54135518	other	li pala	NULL	35	2	av	Male	NULL	Yes
uuid:ffc21aee-e199-48f3-9481-1a2655374789	uid:collect|2013-01-29T18:00:38.316+0000	2013-04-08 11:09:15	NULL	2013-04-08 11:09:15	NULL	NULL	1	2013-04-08 11:09:15	2013-04-08 11:09:15	2868	No	uuid:ffc21aee-e199-48f3-9481-1a2655374789	Present	NULL	NULL	2	2	av	Male	NULL	Yes
uuid:9e3f29ea-aa9d-4be7-86ab-9342487c8faf	uid:collect|2013-01-29T18:00:38.316+0000	2013-04-08 11:09:16	NULL	2013-04-08 11:09:16	NULL	NULL	1	2013-04-08 11:09:16	2013-04-08 11:09:16	2868	No	uuid:9e3f29ea-aa9d-4be7-86ab-9342487c8faf	Present	NULL	NULL	4	2	av	Female	NULL	Yes
uuid:fa3de9ca-f544-40c5-b275-b8982220a1a1	uid:collect|2013-01-29T18:00:38.316+0000	2013-04-08 11:09:16	NULL	2013-04-08 11:09:16	NULL	NULL	1	2013-04-08 11:09:16	2013-04-08 11:09:16	2869	Yes	uuid:fa3de9ca-f544-40c5-b275-b8982220a1a1	Present	NULL	NULL	19	2	jl	Male	NULL	No
uuid:1b5b3c88-8b46-4517-b53c-aade4009a9dd	uid:collect|2013-01-29T18:00:38.316+0000	2013-04-08 11:09:17	NULL	2013-04-08 11:09:17	NULL	NULL	1	2013-04-08 11:09:17	2013-04-08 11:09:17	2869	Yes	uuid:1b5b3c88-8b46-4517-b53c-aade4009a9dd	other	li al lekol	NULL	24	2	tv	Female	NULL	Yes
uuid:f79b43c4-f6b4-4792-976c-5395b5f4b68a	uid:collect|2013-01-29T18:00:38.316+0000	2013-04-08 11:09:17	NULL	2013-04-08 11:09:17	NULL	NULL	1	2013-04-08 11:09:17	2013-04-08 11:09:17	2869	Yes	uuid:f79b43c4-f6b4-4792-976c-5395b5f4b68a	other	li lekol	NULL	21	2	tp	Male	NULL	Yes
uuid:a45062d6-a104-4e7a-96cc-74da0cdb5e1a	uid:collect|2013-01-29T18:00:38.316+0000	2013-04-08 11:09:18	NULL	2013-04-08 11:09:18	NULL	NULL	1	2013-04-08 11:09:18	2013-04-08 11:09:18	2869	Yes	uuid:a45062d6-a104-4e7a-96cc-74da0cdb5e1a	other	lekol	NULL	12	2	jl	Female	NULL	Yes
uuid:d1bb6913-61fe-4d8f-9c16-6f96645b4ab4	uid:collect|2013-01-29T18:00:38.316+0000	2013-04-08 11:09:19	NULL	2013-04-08 11:09:19	NULL	NULL	1	2013-04-08 11:09:19	2013-04-08 11:09:19	2869	Yes	uuid:d1bb6913-61fe-4d8f-9c16-6f96645b4ab4	other	NULL	NULL	27	2	jl	Male	NULL	Yes
uuid:cf961df5-53e5-4622-b962-c7f46fe583c1	uid:collect|2013-01-29T18:00:38.316+0000	2013-04-08 11:09:19	NULL	2013-04-08 11:09:19	NULL	NULL	1	2013-04-08 11:09:19	2013-04-08 11:09:19	2869	No	uuid:cf961df5-53e5-4622-b962-c7f46fe583c1	Present	NULL	NULL	1	2	jl	Female	NULL	Yes
uuid:de052fa0-9f96-4dd7-be95-69427b4f19d4	uid:collect|2013-01-29T18:00:38.316+0000	2013-04-08 11:09:21	NULL	2013-04-08 11:09:21	NULL	NULL	1	2013-04-08 11:09:21	2013-04-08 11:09:21	2870	No	uuid:de052fa0-9f96-4dd7-be95-69427b4f19d4	Present	NULL	NULL	18	2	fb	Female	NULL	No
uuid:dc6e5252-4820-4c16-bf1c-86b2a115719d	uid:collect|2013-01-29T18:00:38.316+0000	2013-04-08 11:09:21	NULL	2013-04-08 11:09:21	NULL	NULL	1	2013-04-08 11:09:21	2013-04-08 11:09:21	2870	Dont_know	uuid:dc6e5252-4820-4c16-bf1c-86b2a115719d	other	l al nan mache	NULL	38	2	fb	Female	NULL	Yes
uuid:461991b2-febf-4214-a861-2c6386bf2e5b	uid:collect|2013-01-29T18:00:38.316+0000	2013-04-08 11:09:21	NULL	2013-04-08 11:09:21	NULL	NULL	1	2013-04-08 11:09:21	2013-04-08 11:09:21	2870	Dont_know	uuid:461991b2-febf-4214-a861-2c6386bf2e5b	other	NULL	NULL	6	2	fb	Male	NULL	Yes
uuid:d9ef6a5d-3a20-40bd-b40d-211b5177ec9d	uid:collect|2013-01-29T18:00:38.316+0000	2013-04-08 11:09:22	NULL	2013-04-08 11:09:22	NULL	NULL	1	2013-04-08 11:09:22	2013-04-08 11:09:22	2870	Dont_know	uuid:d9ef6a5d-3a20-40bd-b40d-211b5177ec9d	other	NULL	NULL	5	2	fb	Male	NULL	Yes
uuid:bff1db20-d470-4235-aafe-7bec509d3d7d	uid:collect|2013-01-29T18:00:38.316+0000	2013-04-08 11:09:22	NULL	2013-04-08 11:09:22	NULL	NULL	1	2013-04-08 11:09:22	2013-04-08 11:09:22	2870	Dont_know	uuid:bff1db20-d470-4235-aafe-7bec509d3d7d	other	NULL	NULL	14	2	fb	Female	NULL	Yes
uuid:34c9906b-2fec-4ddf-9ace-e0284a07b404	uid:collect|2013-01-29T18:00:38.316+0000	2013-04-08 11:09:22	NULL	2013-04-08 11:09:22	NULL	NULL	1	2013-04-08 11:09:22	2013-04-08 11:09:22	2870	Dont_know	uuid:34c9906b-2fec-4ddf-9ace-e0284a07b404	other	yo pala	NULL	40	2	fb	Male	NULL	Yes
uuid:62563b84-60bd-40c2-9e1c-1d6d215c5313	uid:collect|2013-01-29T18:00:38.316+0000	2013-04-08 11:09:24	NULL	2013-04-08 11:09:24	NULL	NULL	1	2013-04-08 11:09:24	2013-04-08 11:09:24	2877	No	uuid:62563b84-60bd-40c2-9e1c-1d6d215c5313	Present	NULL	NULL	20	2	dt	Male	NULL	No
uuid:c57fee35-47d1-4375-9ad0-75a1877a21f0	uid:collect|2013-01-29T18:00:38.316+0000	2013-04-08 11:09:25	NULL	2013-04-08 11:09:25	NULL	NULL	1	2013-04-08 11:09:25	2013-04-08 11:09:25	2877	No	uuid:c57fee35-47d1-4375-9ad0-75a1877a21f0	Present	NULL	NULL	1	2	gt	Female	NULL	Yes
uuid:c68ead9b-c88f-4fbe-a10e-d58d228354b6	uid:collect|2013-01-29T18:00:38.316+0000	2013-04-08 11:09:25	NULL	2013-04-08 11:09:25	NULL	NULL	1	2013-04-08 11:09:25	2013-04-08 11:09:25	2877	No	uuid:c68ead9b-c88f-4fbe-a10e-d58d228354b6	Present	NULL	NULL	18	2	at	Female	NULL	No
uuid:bce42137-df02-4526-ae6f-ce1572f82b93	uid:collect|2013-01-29T18:00:38.316+0000	2013-04-08 11:09:26	NULL	2013-04-08 11:09:26	NULL	NULL	1	2013-04-08 11:09:26	2013-04-08 11:09:26	2878	Yes	uuid:bce42137-df02-4526-ae6f-ce1572f82b93	Present	NULL	NULL	19	2	pm	Male	NULL	No
uuid:56132ed3-40f4-4162-b856-ed125a98ecc2	uid:collect|2013-01-29T18:00:38.316+0000	2013-04-08 11:09:29	NULL	2013-04-08 11:09:29	NULL	NULL	1	2013-04-08 11:09:29	2013-04-08 11:09:29	2878	Yes	uuid:56132ed3-40f4-4162-b856-ed125a98ecc2	Present	NULL	NULL	26	2	im	Female	NULL	No
uuid:a41c23f2-609a-4406-8d81-00f1313cd779	uid:collect|2013-01-29T18:00:38.316+0000	2013-04-08 11:09:30	NULL	2013-04-08 11:09:30	NULL	NULL	1	2013-04-08 11:09:30	2013-04-08 11:09:30	2878	Yes	uuid:a41c23f2-609a-4406-8d81-00f1313cd779	other	l al lekol	NULL	17	2	im	Male	NULL	Yes
uuid:38a294a1-8da0-4eaf-8b77-a0b4e5f50f6c	uid:collect|2013-01-29T18:00:38.316+0000	2013-04-08 11:09:30	NULL	2013-04-08 11:09:30	NULL	NULL	1	2013-04-08 11:09:30	2013-04-08 11:09:30	2878	Yes	uuid:38a294a1-8da0-4eaf-8b77-a0b4e5f50f6c	other	NULL	NULL	50	2	im	Female	NULL	Yes
uuid:0f20e78e-dc45-4242-97d0-2582240266aa	uid:collect|2013-01-29T18:00:38.316+0000	2013-04-08 11:09:31	NULL	2013-04-08 11:09:31	NULL	NULL	1	2013-04-08 11:09:31	2013-04-08 11:09:31	2878	Yes	uuid:0f20e78e-dc45-4242-97d0-2582240266aa	other	li pala	NULL	20	2	im	Male	NULL	Yes
uuid:bc2897b4-9acd-4ef6-853a-540866ae0811	uid:collect|2013-01-29T18:00:38.316+0000	2013-04-08 11:09:31	NULL	2013-04-08 11:09:31	NULL	NULL	1	2013-04-08 11:09:31	2013-04-08 11:09:31	2878	Yes	uuid:bc2897b4-9acd-4ef6-853a-540866ae0811	other	l al lekol	NULL	11	2	im	Female	NULL	Yes
uuid:b00994d7-964f-4418-97c6-1dcc5128ff43	uid:collect|2013-01-29T18:00:38.316+0000	2013-04-08 11:09:31	NULL	2013-04-08 11:09:31	NULL	NULL	1	2013-04-08 11:09:31	2013-04-08 11:09:31	2878	Yes	uuid:b00994d7-964f-4418-97c6-1dcc5128ff43	other	NULL	NULL	10	2	im	Female	NULL	Yes
uuid:1ab2705c-857a-4a8a-82b3-b70d30de62d1	uid:collect|2013-01-29T18:00:38.316+0000	2013-04-08 11:09:32	NULL	2013-04-08 11:09:32	NULL	NULL	1	2013-04-08 11:09:32	2013-04-08 11:09:32	2878	Yes	uuid:1ab2705c-857a-4a8a-82b3-b70d30de62d1	other	l al lelol	NULL	10	2	im	Female	NULL	Yes
uuid:e5e8c35a-1a70-4415-8adc-fc5a6ee2b0c0	uid:collect|2013-01-29T18:00:38.316+0000	2013-04-08 11:09:32	NULL	2013-04-08 11:09:32	NULL	NULL	1	2013-04-08 11:09:32	2013-04-08 11:09:32	2879	Yes	uuid:e5e8c35a-1a70-4415-8adc-fc5a6ee2b0c0	Present	NULL	NULL	58	2	mc	Female	NULL	No
uuid:aa6f86d8-db6c-4c69-8deb-bcdd3d85d17f	uid:collect|2013-01-29T18:00:38.316+0000	2013-04-08 11:09:33	NULL	2013-04-08 11:09:33	NULL	NULL	1	2013-04-08 11:09:33	2013-04-08 11:09:33	2879	Yes	uuid:aa6f86d8-db6c-4c69-8deb-bcdd3d85d17f	other	l al nan jaden	NULL	30	2	mc	Male	NULL	Yes
uuid:9addfd10-c684-4573-95a5-e624eb6dcd24	uid:collect|2013-01-29T18:00:38.316+0000	2013-04-08 11:09:33	NULL	2013-04-08 11:09:33	NULL	NULL	1	2013-04-08 11:09:33	2013-04-08 11:09:33	2879	Yes	uuid:9addfd10-c684-4573-95a5-e624eb6dcd24	other	li pala	NULL	40	2	mc	Male	NULL	Yes
uuid:a745977f-8e42-4d32-874e-f62ec8de47a9	uid:collect|2013-01-29T18:00:38.316+0000	2013-04-08 11:09:34	NULL	2013-04-08 11:09:34	NULL	NULL	1	2013-04-08 11:09:34	2013-04-08 11:09:34	2880	Yes	uuid:a745977f-8e42-4d32-874e-f62ec8de47a9	Present	NULL	NULL	18	2	vs	Female	NULL	No
uuid:4a217410-a6c6-4352-b104-36af8b4d3b30	uid:collect|2013-01-29T18:00:38.316+0000	2013-04-08 11:09:35	NULL	2013-04-08 11:09:35	NULL	NULL	1	2013-04-08 11:09:35	2013-04-08 11:09:35	2880	Yes	uuid:4a217410-a6c6-4352-b104-36af8b4d3b30	Present	NULL	NULL	20	2	ve	Male	NULL	No
uuid:d1059055-1d63-4d6b-b16b-3bce51627eda	uid:collect|2013-01-29T18:00:38.316+0000	2013-04-08 11:09:35	NULL	2013-04-08 11:09:35	NULL	NULL	1	2013-04-08 11:09:35	2013-04-08 11:09:35	2880	No	uuid:d1059055-1d63-4d6b-b16b-3bce51627eda	Present	NULL	NULL	40	2	vj	Male	NULL	No
uuid:9b482f2f-ab61-4d2c-a325-75e1f520b2c0	uid:collect|2013-01-29T18:00:38.316+0000	2013-04-08 11:09:37	NULL	2013-04-08 11:09:37	NULL	NULL	1	2013-04-08 11:09:37	2013-04-08 11:09:37	2881	Yes	uuid:9b482f2f-ab61-4d2c-a325-75e1f520b2c0	Present	NULL	NULL	30	2	jm	Female	NULL	No
uuid:3dabf2a0-1304-4bd3-b877-53d93f2b42f9	uid:collect|2013-01-29T18:00:38.316+0000	2013-04-08 11:09:39	NULL	2013-04-08 11:09:39	NULL	NULL	1	2013-04-08 11:09:39	2013-04-08 11:09:39	2881	Yes	uuid:3dabf2a0-1304-4bd3-b877-53d93f2b42f9	other	NULL	NULL	37	2	jm	Male	NULL	Yes
uuid:26fabd4d-ae76-4847-a62c-e2e73da6a339	uid:collect|2013-01-29T18:00:38.316+0000	2013-04-08 11:09:39	NULL	2013-04-08 11:09:39	NULL	NULL	1	2013-04-08 11:09:39	2013-04-08 11:09:39	2881	Yes	uuid:26fabd4d-ae76-4847-a62c-e2e73da6a339	other	NULL	NULL	7	2	jm	Male	NULL	Yes
uuid:5b9e692e-f3c6-4394-8d6a-ec1d82a44b6c	uid:collect|2013-01-29T18:00:38.316+0000	2013-04-08 11:09:39	NULL	2013-04-08 11:09:39	NULL	NULL	1	2013-04-08 11:09:39	2013-04-08 11:09:39	2881	Yes	uuid:5b9e692e-f3c6-4394-8d6a-ec1d82a44b6c	other	NULL	NULL	6	2	jm	Female	NULL	Yes
uuid:0e03e2b8-6364-44c9-8954-fdfdc6d3d02e	uid:collect|2013-01-29T18:00:38.316+0000	2013-04-08 11:26:56	NULL	2013-04-08 11:26:56	NULL	NULL	1	2013-04-08 11:26:56	2013-04-08 11:26:56	1626	Yes	uuid:0e03e2b8-6364-44c9-8954-fdfdc6d3d02e	Present	NULL	NULL	27	4	jl	Male	NULL	No
uuid:0b3db6a6-ec70-4990-9f11-734d0e7a1c42	uid:collect|2013-01-29T18:00:38.316+0000	2013-04-08 11:26:58	NULL	2013-04-08 11:26:58	NULL	NULL	1	2013-04-08 11:26:58	2013-04-08 11:26:58	1626	Yes	uuid:0b3db6a6-ec70-4990-9f11-734d0e7a1c42	other	NULL	NULL	30	4	jl	Male	NULL	Yes
uuid:4bce9270-5a55-4cbd-ac36-416f235e2a68	uid:collect|2013-01-29T18:00:38.316+0000	2013-04-08 11:26:58	NULL	2013-04-08 11:26:58	NULL	NULL	1	2013-04-08 11:26:58	2013-04-08 11:26:58	1626	Yes	uuid:4bce9270-5a55-4cbd-ac36-416f235e2a68	other	NULL	NULL	68	4	jl	Male	NULL	Yes
uuid:fabb6c7b-4aac-414e-8cae-1caef931227f	uid:collect|2013-01-29T18:00:38.316+0000	2013-04-08 11:26:58	NULL	2013-04-08 11:26:58	NULL	NULL	1	2013-04-08 11:26:58	2013-04-08 11:26:58	1626	Yes	uuid:fabb6c7b-4aac-414e-8cae-1caef931227f	other	NULL	Yes	999	4	jl	Female	NULL	Yes
uuid:895b94ed-51a2-4b89-a04e-c17535f61796	uid:collect|2013-01-29T18:00:38.316+0000	2013-04-08 11:26:59	NULL	2013-04-08 11:26:59	NULL	NULL	1	2013-04-08 11:26:59	2013-04-08 11:26:59	1626	Yes	uuid:895b94ed-51a2-4b89-a04e-c17535f61796	Present	NULL	NULL	5	4	jl	Male	NULL	Yes
uuid:3b08781e-1e5a-43e4-b4ab-97f93b7df254	uid:collect|2013-01-29T18:00:38.316+0000	2013-04-08 11:26:59	NULL	2013-04-08 11:26:59	NULL	NULL	1	2013-04-08 11:26:59	2013-04-08 11:26:59	1626	Yes	uuid:3b08781e-1e5a-43e4-b4ab-97f93b7df254	Present	NULL	NULL	7	4	jl	Male	NULL	Yes
uuid:db99b16c-3f18-4747-b0e6-6f86652ae341	uid:collect|2013-01-29T18:00:38.316+0000	2013-04-08 11:26:59	NULL	2013-04-08 11:26:59	NULL	NULL	1	2013-04-08 11:26:59	2013-04-08 11:26:59	1626	Yes	uuid:db99b16c-3f18-4747-b0e6-6f86652ae341	other	NULL	NULL	57	4	jl	Female	NULL	Yes
uuid:b41ebc10-4d04-44c3-a483-2a342c1e57ed	uid:collect|2013-01-29T18:00:38.316+0000	2013-04-08 11:27:00	NULL	2013-04-08 11:27:00	NULL	NULL	1	2013-04-08 11:27:00	2013-04-08 11:27:00	1626	Yes	uuid:b41ebc10-4d04-44c3-a483-2a342c1e57ed	other	NULL	NULL	21	4	jl	Female	NULL	Yes
uuid:f5dc5af4-80ff-45c6-aa00-4f97c7ee2498	uid:collect|2013-01-29T18:00:38.316+0000	2013-04-08 11:27:01	NULL	2013-04-08 11:27:01	NULL	NULL	1	2013-04-08 11:27:01	2013-04-08 11:27:01	1627	Yes	uuid:f5dc5af4-80ff-45c6-aa00-4f97c7ee2498	Present	li pa sonje anyen	NULL	78	4	bp	Male	NULL	Yes
uuid:38513e20-b34b-4767-8493-f936fd32f02c	uid:collect|2013-01-29T18:00:38.316+0000	2013-04-08 11:27:01	NULL	2013-04-08 11:27:01	NULL	NULL	1	2013-04-08 11:27:01	2013-04-08 11:27:01	1627	Yes	uuid:38513e20-b34b-4767-8493-f936fd32f02c	other	NULL	NULL	32	4	jb	Female	NULL	Yes
uuid:d588be85-6441-40cc-b91b-2875d210c33e	uid:collect|2013-01-29T18:00:38.316+0000	2013-04-08 11:27:02	NULL	2013-04-08 11:27:02	NULL	NULL	1	2013-04-08 11:27:02	2013-04-08 11:27:02	1627	Yes	uuid:d588be85-6441-40cc-b91b-2875d210c33e	other	NULL	NULL	70	4	jb	Female	NULL	Yes
uuid:d0c112a8-b259-4af7-9bb9-8c4f7d7489b0	uid:collect|2013-01-29T18:00:38.316+0000	2013-04-08 11:27:04	NULL	2013-04-08 11:27:04	NULL	NULL	1	2013-04-08 11:27:04	2013-04-08 11:27:04	1627	Yes	uuid:d0c112a8-b259-4af7-9bb9-8c4f7d7489b0	Present	NULL	NULL	32	4	jb	Female	NULL	No
uuid:893ca5a6-f807-4190-b919-cc55199b5f08	uid:collect|2013-01-29T18:00:38.316+0000	2013-04-08 11:27:05	NULL	2013-04-08 11:27:05	NULL	NULL	1	2013-04-08 11:27:05	2013-04-08 11:27:05	1651	Yes	uuid:893ca5a6-f807-4190-b919-cc55199b5f08	Present	NULL	NULL	17	4	gl	Female	NULL	No
uuid:8020adf8-71fa-4aec-8359-8a59dbf2e5dc	uid:collect|2013-01-29T18:00:38.316+0000	2013-04-08 11:27:06	NULL	2013-04-08 11:27:06	NULL	NULL	1	2013-04-08 11:27:06	2013-04-08 11:27:06	1651	Yes	uuid:8020adf8-71fa-4aec-8359-8a59dbf2e5dc	Present	NULL	NULL	21	4	jd	Male	NULL	No
uuid:4d41c806-9ee2-4057-b80e-13ef02bdefa2	uid:collect|2013-01-29T18:00:38.316+0000	2013-04-08 11:27:06	NULL	2013-04-08 11:27:06	NULL	NULL	1	2013-04-08 11:27:06	2013-04-08 11:27:06	1651	Yes	uuid:4d41c806-9ee2-4057-b80e-13ef02bdefa2	other	NULL	No	999	4	sm	Female	NULL	Yes
uuid:69868884-e92e-4c6b-9721-ed4232fd448f	uid:collect|2013-01-29T18:00:38.316+0000	2013-04-08 11:27:07	NULL	2013-04-08 11:27:07	NULL	NULL	1	2013-04-08 11:27:07	2013-04-08 11:27:07	1651	Yes	uuid:69868884-e92e-4c6b-9721-ed4232fd448f	other	NULL	Yes	999	4	jd	Male	NULL	Yes
uuid:1377c7db-52cd-457f-9e6b-1ab53fe20c5d	uid:collect|2013-01-29T18:00:38.316+0000	2013-04-08 11:27:08	NULL	2013-04-08 11:27:08	NULL	NULL	1	2013-04-08 11:27:08	2013-04-08 11:27:08	1561	Yes	uuid:1377c7db-52cd-457f-9e6b-1ab53fe20c5d	other	NULL	NULL	13	4	jd	Female	NULL	Yes
uuid:0e4acf00-9105-4ac1-be12-51fbd1007888	uid:collect|2013-01-29T18:00:38.316+0000	2013-04-08 11:27:08	NULL	2013-04-08 11:27:08	NULL	NULL	1	2013-04-08 11:27:08	2013-04-08 11:27:08	1561	Dont_know	uuid:0e4acf00-9105-4ac1-be12-51fbd1007888	other	NULL	NULL	12	4	jd	Female	NULL	Yes
uuid:ee537f42-945a-470e-ad17-40f594dbf56b	uid:collect|2013-01-29T18:00:38.316+0000	2013-04-08 11:27:09	NULL	2013-04-08 11:27:09	NULL	NULL	1	2013-04-08 11:27:09	2013-04-08 11:27:09	1652	Yes	uuid:ee537f42-945a-470e-ad17-40f594dbf56b	Present	NULL	NULL	22	4	pm	Male	NULL	No
uuid:9c8a0a48-86cc-4adf-866a-8d790d1a8ae0	uid:collect|2013-01-29T18:00:38.316+0000	2013-04-08 11:27:10	NULL	2013-04-08 11:27:10	NULL	NULL	1	2013-04-08 11:27:10	2013-04-08 11:27:10	1652	Yes	uuid:9c8a0a48-86cc-4adf-866a-8d790d1a8ae0	other	NULL	Yes	999	4	pm	Male	NULL	Yes
uuid:3d688dbe-00cb-40d7-89a3-4bcd4c89bba4	uid:collect|2013-01-29T18:00:38.316+0000	2013-04-08 11:27:10	NULL	2013-04-08 11:27:10	NULL	NULL	1	2013-04-08 11:27:10	2013-04-08 11:27:10	1652	Yes	uuid:3d688dbe-00cb-40d7-89a3-4bcd4c89bba4	other	NULL	Yes	999	4	pm	Male	NULL	Yes
uuid:6045295b-1c33-485a-85bf-45c13e8e047a	uid:collect|2013-01-29T18:00:38.316+0000	2013-04-08 11:27:12	NULL	2013-04-08 11:27:12	NULL	NULL	1	2013-04-08 11:27:12	2013-04-08 11:27:12	1653	Yes	uuid:6045295b-1c33-485a-85bf-45c13e8e047a	Present	NULL	NULL	23	4	rw	Male	NULL	No
uuid:0a1a4447-f795-4d40-8ca2-66920406568c	uid:collect|2013-01-29T18:00:38.316+0000	2013-04-08 11:27:13	NULL	2013-04-08 11:27:13	NULL	NULL	1	2013-04-08 11:27:13	2013-04-08 11:27:13	1653	No	uuid:0a1a4447-f795-4d40-8ca2-66920406568c	other	NULL	Yes	999	4	rw	Female	NULL	Yes
uuid:3999e2b5-f4bd-450d-8f7d-646ccbf3a983	uid:collect|2013-01-29T18:00:38.316+0000	2013-04-08 11:27:13	NULL	2013-04-08 11:27:13	NULL	NULL	1	2013-04-08 11:27:13	2013-04-08 11:27:13	1653	Yes	uuid:3999e2b5-f4bd-450d-8f7d-646ccbf3a983	other	NULL	NULL	26	4	rw	Male	NULL	Yes
uuid:deeb10db-6440-4849-a519-4ab20712a862	uid:collect|2013-01-29T18:00:38.316+0000	2013-04-08 11:27:14	NULL	2013-04-08 11:27:14	NULL	NULL	1	2013-04-08 11:27:14	2013-04-08 11:27:14	1653	Yes	uuid:deeb10db-6440-4849-a519-4ab20712a862	other	NULL	NULL	21	4	rw	Male	NULL	Yes
uuid:ab730586-67ac-4c71-967f-b4b14e672e51	uid:collect|2013-01-29T18:00:38.316+0000	2013-04-08 11:27:14	NULL	2013-04-08 11:27:14	NULL	NULL	1	2013-04-08 11:27:14	2013-04-08 11:27:14	1653	Yes	uuid:ab730586-67ac-4c71-967f-b4b14e672e51	other	NULL	NULL	13	4	rw	Female	NULL	Yes
uuid:83aca4af-d6dc-47a8-bc32-1ad93e804c6a	uid:collect|2013-01-29T18:00:38.316+0000	2013-04-08 11:27:16	NULL	2013-04-08 11:27:16	NULL	NULL	1	2013-04-08 11:27:16	2013-04-08 11:27:16	1654	Yes	uuid:83aca4af-d6dc-47a8-bc32-1ad93e804c6a	Present	NULL	NULL	18	4	pj	Female	NULL	No
uuid:7b83795d-0c9d-4450-9078-c22481412bdf	uid:collect|2013-01-29T18:00:38.316+0000	2013-04-08 11:27:16	NULL	2013-04-08 11:27:16	NULL	NULL	1	2013-04-08 11:27:16	2013-04-08 11:27:16	1654	Yes	uuid:7b83795d-0c9d-4450-9078-c22481412bdf	other	NULL	NULL	12	4	pj	Female	NULL	Yes
uuid:e970c2e7-ea65-4ead-8460-5fbd31794c35	uid:collect|2013-01-29T18:00:38.316+0000	2013-04-08 11:27:16	NULL	2013-04-08 11:27:16	NULL	NULL	1	2013-04-08 11:27:16	2013-04-08 11:27:16	1654	Yes	uuid:e970c2e7-ea65-4ead-8460-5fbd31794c35	other	NULL	NULL	10	4	pj	Male	NULL	Yes
uuid:e09aed9d-06d1-4545-b050-81ede7031d0d	uid:collect|2013-01-29T18:00:38.316+0000	2013-04-08 11:27:17	NULL	2013-04-08 11:27:17	NULL	NULL	1	2013-04-08 11:27:17	2013-04-08 11:27:17	1654	Yes	uuid:e09aed9d-06d1-4545-b050-81ede7031d0d	other	NULL	NULL	50	4	pj	Female	NULL	Yes
uuid:c84c963d-5105-4622-86d0-19ebb2616527	uid:collect|2013-01-29T18:00:38.316+0000	2013-04-08 11:27:17	NULL	2013-04-08 11:27:17	NULL	NULL	1	2013-04-08 11:27:17	2013-04-08 11:27:17	1654	Yes	uuid:c84c963d-5105-4622-86d0-19ebb2616527	other	NULL	Yes	999	4	pj	Male	NULL	Yes
uuid:a228eaef-915b-43c4-98dd-98cf9453bd64	uid:collect|2013-01-29T18:00:38.316+0000	2013-04-08 11:27:18	NULL	2013-04-08 11:27:18	NULL	NULL	1	2013-04-08 11:27:18	2013-04-08 11:27:18	1654	Yes	uuid:a228eaef-915b-43c4-98dd-98cf9453bd64	other	NULL	NULL	21	4	pj	Male	NULL	Yes
uuid:aea3d826-1522-48f0-b3f9-5cd472ec81d8	uid:collect|2013-01-29T18:00:38.316+0000	2013-04-08 11:27:18	NULL	2013-04-08 11:27:18	NULL	NULL	1	2013-04-08 11:27:18	2013-04-08 11:27:18	1654	Yes	uuid:aea3d826-1522-48f0-b3f9-5cd472ec81d8	other	NULL	Yes	999	4	pj	Male	NULL	Yes
uuid:a3364f8b-a7fb-40c4-af4e-a6a1f37cc103	uid:collect|2013-01-29T18:00:38.316+0000	2013-04-08 11:27:18	NULL	2013-04-08 11:27:18	NULL	NULL	1	2013-04-08 11:27:18	2013-04-08 11:27:18	1654	Yes	uuid:a3364f8b-a7fb-40c4-af4e-a6a1f37cc103	other	NULL	NULL	8	4	pj	Female	NULL	Yes
uuid:50e0ca6a-240e-4123-90c8-b1f53d9d22a7	uid:collect|2013-01-29T18:00:38.316+0000	2013-04-08 11:27:19	NULL	2013-04-08 11:27:19	NULL	NULL	1	2013-04-08 11:27:19	2013-04-08 11:27:19	1654	Yes	uuid:50e0ca6a-240e-4123-90c8-b1f53d9d22a7	other	NULL	NULL	12	4	pj	Female	NULL	Yes
uuid:1e2f7b28-0207-455e-8cf1-e43348114317	uid:collect|2013-01-29T18:00:38.316+0000	2013-04-08 11:27:19	NULL	2013-04-08 11:27:19	NULL	NULL	1	2013-04-08 11:27:19	2013-04-08 11:27:19	1654	Yes	uuid:1e2f7b28-0207-455e-8cf1-e43348114317	other	NULL	NULL	16	4	pj	Male	NULL	Yes
uuid:65521c04-3bb1-43f5-8d2e-f9239fe49e1a	uid:collect|2013-01-29T18:00:38.316+0000	2013-04-08 11:27:20	NULL	2013-04-08 11:27:20	NULL	NULL	1	2013-04-08 11:27:20	2013-04-08 11:27:20	1655	No	uuid:65521c04-3bb1-43f5-8d2e-f9239fe49e1a	Present	li te ansent	NULL	30	4	cf	Female	NULL	No
uuid:7c3a6b0e-b9f6-4e06-a239-5d4f5ca8d7d8	uid:collect|2013-01-29T18:00:38.316+0000	2013-04-08 11:27:21	NULL	2013-04-08 11:27:21	NULL	NULL	1	2013-04-08 11:27:21	2013-04-08 11:27:21	1655	Yes	uuid:7c3a6b0e-b9f6-4e06-a239-5d4f5ca8d7d8	other	NULL	NULL	10	4	cf	Female	NULL	Yes
uuid:a7bdd79e-fcb5-4bb5-af01-932b8845ef4e	uid:collect|2013-01-29T18:00:38.316+0000	2013-04-08 11:27:21	NULL	2013-04-08 11:27:21	NULL	NULL	1	2013-04-08 11:27:21	2013-04-08 11:27:21	1655	Yes	uuid:a7bdd79e-fcb5-4bb5-af01-932b8845ef4e	other	NULL	NULL	12	4	cm	Male	NULL	Yes
uuid:c30f4907-7d4e-4dfe-95ed-c521bca51d13	uid:collect|2013-01-29T18:00:38.316+0000	2013-04-08 11:27:22	NULL	2013-04-08 11:27:22	NULL	NULL	1	2013-04-08 11:27:22	2013-04-08 11:27:22	1655	Yes	uuid:c30f4907-7d4e-4dfe-95ed-c521bca51d13	other	NULL	No	999	4	cm	Male	NULL	Yes
uuid:a10e5cba-c168-449f-a36a-0deb802cfb73	uid:collect|2013-01-29T18:00:38.316+0000	2013-04-08 11:27:22	NULL	2013-04-08 11:27:22	NULL	NULL	1	2013-04-08 11:27:22	2013-04-08 11:27:22	1655	Yes	uuid:a10e5cba-c168-449f-a36a-0deb802cfb73	other	NULL	NULL	73	4	cm	Female	NULL	Yes
uuid:aae7ac30-0ef8-43cf-96aa-ee7c9c42eb94	uid:collect|2013-01-29T18:00:38.316+0000	2013-04-08 11:27:23	NULL	2013-04-08 11:27:23	NULL	NULL	1	2013-04-08 11:27:23	2013-04-08 11:27:23	1655	Dont_know	uuid:aae7ac30-0ef8-43cf-96aa-ee7c9c42eb94	Present	li pa sonje sil te bwe ak sil pat bwe	NULL	21	4	da	Female	NULL	No
uuid:ce1b06eb-2019-4024-897f-3a0d3a5983f6	uid:collect|2013-01-29T18:00:38.316+0000	2013-04-08 11:27:23	NULL	2013-04-08 11:27:23	NULL	NULL	1	2013-04-08 11:27:23	2013-04-08 11:27:23	1655	Yes	uuid:ce1b06eb-2019-4024-897f-3a0d3a5983f6	other	NULL	Yes	999	4	cm	Male	NULL	No
uuid:d21b3647-5fb9-468b-8abf-de781fafcd9b	uid:collect|2013-01-29T18:00:38.316+0000	2013-04-08 11:27:23	NULL	2013-04-08 11:27:23	NULL	NULL	1	2013-04-08 11:27:23	2013-04-08 11:27:23	1655	Yes	uuid:d21b3647-5fb9-468b-8abf-de781fafcd9b	other	NULL	NULL	8	4	cm	Male	NULL	Yes
uuid:b4aa97e2-13f6-4362-ac4d-035a546b5135	uid:collect|2013-01-29T18:00:38.316+0000	2013-04-08 11:27:25	NULL	2013-04-08 11:27:25	NULL	NULL	1	2013-04-08 11:27:25	2013-04-08 11:27:25	1656	Yes	uuid:b4aa97e2-13f6-4362-ac4d-035a546b5135	Present	NULL	NULL	27	4	rs	Female	NULL	No
uuid:a6d1d521-dddb-495d-9222-d1ddb0711093	uid:collect|2013-01-29T18:00:38.316+0000	2013-04-08 11:27:25	NULL	2013-04-08 11:27:25	NULL	NULL	1	2013-04-08 11:27:25	2013-04-08 11:27:25	1656	Yes	uuid:a6d1d521-dddb-495d-9222-d1ddb0711093	Present	NULL	NULL	62	4	mf	Female	NULL	No
uuid:a13a8582-dfce-42d7-af41-3913b4f18e16	uid:collect|2013-01-29T18:00:38.316+0000	2013-04-08 11:27:25	NULL	2013-04-08 11:27:25	NULL	NULL	1	2013-04-08 11:27:25	2013-04-08 11:27:25	1656	Yes	uuid:a13a8582-dfce-42d7-af41-3913b4f18e16	Present	NULL	NULL	4	4	rs	Male	NULL	Yes
uuid:d54c7399-1fc2-4467-b03f-cb2d8ae950cd	uid:collect|2013-01-29T18:00:38.316+0000	2013-04-08 11:27:26	NULL	2013-04-08 11:27:26	NULL	NULL	1	2013-04-08 11:27:26	2013-04-08 11:27:26	1656	Yes	uuid:d54c7399-1fc2-4467-b03f-cb2d8ae950cd	other	NULL	NULL	10	4	rs	Female	NULL	Yes
uuid:6f5b5c35-0980-4c74-96a3-ce1479f3d76b	uid:collect|2013-01-29T18:00:38.316+0000	2013-04-08 11:27:29	NULL	2013-04-08 11:27:29	NULL	NULL	1	2013-04-08 11:27:29	2013-04-08 11:27:29	1657	Yes	uuid:6f5b5c35-0980-4c74-96a3-ce1479f3d76b	Present	NULL	NULL	35	4	ij	Female	NULL	No
uuid:3c4ad9c7-e272-4a8b-9088-3e15b14f20e7	uid:collect|2013-01-29T18:00:38.316+0000	2013-04-08 11:27:29	NULL	2013-04-08 11:27:29	NULL	NULL	1	2013-04-08 11:27:29	2013-04-08 11:27:29	1657	Yes	uuid:3c4ad9c7-e272-4a8b-9088-3e15b14f20e7	other	NULL	NULL	8	4	ij	Female	NULL	Yes
uuid:7d553e63-1409-4369-be90-366f76a95ca2	uid:collect|2013-01-29T18:00:38.316+0000	2013-04-08 11:27:29	NULL	2013-04-08 11:27:29	NULL	NULL	1	2013-04-08 11:27:29	2013-04-08 11:27:29	1657	Yes	uuid:7d553e63-1409-4369-be90-366f76a95ca2	other	NULL	NULL	12	4	ij	Male	NULL	Yes
uuid:160cc73c-4a80-4a4e-a635-3dc2a18bbc5a	uid:collect|2013-01-29T18:00:38.316+0000	2013-04-08 11:27:31	NULL	2013-04-08 11:27:31	NULL	NULL	1	2013-04-08 11:27:31	2013-04-08 11:27:31	1658	Yes	uuid:160cc73c-4a80-4a4e-a635-3dc2a18bbc5a	Present	NULL	NULL	38	4	kv	Female	NULL	No
uuid:2533d0f8-131e-433d-9a4c-2cc843109b8b	uid:collect|2013-01-29T18:00:38.316+0000	2013-04-08 11:27:31	NULL	2013-04-08 11:27:31	NULL	NULL	1	2013-04-08 11:27:31	2013-04-08 11:27:31	1658	Yes	uuid:2533d0f8-131e-433d-9a4c-2cc843109b8b	other	NULL	NULL	50	4	kv	Male	NULL	Yes
uuid:e87f8371-e43b-46b3-8606-39894d27151b	uid:collect|2013-01-29T18:00:38.316+0000	2013-04-08 11:27:32	NULL	2013-04-08 11:27:32	NULL	NULL	1	2013-04-08 11:27:32	2013-04-08 11:27:32	1658	Yes	uuid:e87f8371-e43b-46b3-8606-39894d27151b	Present	NULL	NULL	17	4	hc	Male	NULL	No
uuid:20e21c83-b8ff-473f-ac2b-a9e1152b94a4	uid:collect|2013-01-29T18:00:38.316+0000	2013-04-08 11:27:32	NULL	2013-04-08 11:27:32	NULL	NULL	1	2013-04-08 11:27:32	2013-04-08 11:27:32	1658	Yes	uuid:20e21c83-b8ff-473f-ac2b-a9e1152b94a4	other	NULL	NULL	12	4	kv	Female	NULL	Yes
uuid:a1f5c775-d8c7-41e3-adee-b38b1c196823	uid:collect|2013-01-29T18:00:38.316+0000	2013-04-08 11:27:32	NULL	2013-04-08 11:27:32	NULL	NULL	1	2013-04-08 11:27:32	2013-04-08 11:27:32	1658	Yes	uuid:a1f5c775-d8c7-41e3-adee-b38b1c196823	other	NULL	NULL	20	4	kv	Male	NULL	Yes
uuid:6fe77a3d-cc56-4811-939a-9650900bf810	uid:collect|2013-01-29T18:00:38.316+0000	2013-04-08 11:27:33	NULL	2013-04-08 11:27:33	NULL	NULL	1	2013-04-08 11:27:33	2013-04-08 11:27:33	1658	Yes	uuid:6fe77a3d-cc56-4811-939a-9650900bf810	other	NULL	NULL	9	4	kv	Male	NULL	Yes
uuid:0b1b0698-86ea-45f6-8e86-61fbf5afc9c9	uid:collect|2013-01-29T18:00:38.316+0000	2013-04-08 11:27:34	NULL	2013-04-08 11:27:34	NULL	NULL	1	2013-04-08 11:27:34	2013-04-08 11:27:34	1659	Yes	uuid:0b1b0698-86ea-45f6-8e86-61fbf5afc9c9	Present	NULL	NULL	20	4	dm	Female	NULL	No
uuid:0799b020-1d14-496f-9c57-a12510f1398b	uid:collect|2013-01-29T18:00:38.316+0000	2013-04-08 11:27:34	NULL	2013-04-08 11:27:34	NULL	NULL	1	2013-04-08 11:27:34	2013-04-08 11:27:34	1659	Yes	uuid:0799b020-1d14-496f-9c57-a12510f1398b	other	NULL	NULL	50	4	d m	Female	NULL	Yes
uuid:774d115d-fd53-457d-8e4b-707982f106a0	uid:collect|2013-01-29T18:00:38.316+0000	2013-04-08 11:27:35	NULL	2013-04-08 11:27:35	NULL	NULL	1	2013-04-08 11:27:35	2013-04-08 11:27:35	1659	Yes	uuid:774d115d-fd53-457d-8e4b-707982f106a0	other	NULL	Yes	999	4	dm	Female	NULL	Yes
uuid:17cb0bed-33ae-425d-882b-35ca005e71f5	uid:collect|2013-01-29T18:00:38.316+0000	2013-04-08 11:27:36	NULL	2013-04-08 11:27:36	NULL	NULL	1	2013-04-08 11:27:36	2013-04-08 11:27:36	1660	No	uuid:17cb0bed-33ae-425d-882b-35ca005e71f5	Present	li te ansent	NULL	23	4	mr	Female	NULL	No
uuid:a1d7d7c5-53bb-4936-96aa-e3c75e99b89e	uid:collect|2013-01-29T18:00:38.316+0000	2013-04-08 11:27:38	NULL	2013-04-08 11:27:38	NULL	NULL	1	2013-04-08 11:27:38	2013-04-08 11:27:38	1661	Yes	uuid:a1d7d7c5-53bb-4936-96aa-e3c75e99b89e	Present	NULL	NULL	54	4	ce	Female	NULL	No
uuid:74e236fa-6c09-4812-876d-33e553a5a8fd	uid:collect|2013-01-29T18:00:38.316+0000	2013-04-08 11:27:39	NULL	2013-04-08 11:27:39	NULL	NULL	1	2013-04-08 11:27:39	2013-04-08 11:27:39	1661	Yes	uuid:74e236fa-6c09-4812-876d-33e553a5a8fd	Present	li pa ka sonje tiut bagay kidonk nou pa fe kap pou li	NULL	85	4	ca	Female	NULL	No
uuid:95d0abee-11c1-472d-a646-5587d0a8b6f7	uid:collect|2013-01-29T18:00:38.316+0000	2013-04-08 11:27:40	NULL	2013-04-08 11:27:40	NULL	NULL	1	2013-04-08 11:27:40	2013-04-08 11:27:40	1661	Yes	uuid:95d0abee-11c1-472d-a646-5587d0a8b6f7	other	NULL	NULL	19	4	ce	Female	NULL	Yes
uuid:7d288451-d36a-42dd-bb0b-395e57abd580	uid:collect|2013-01-29T18:00:38.316+0000	2013-04-08 11:27:40	NULL	2013-04-08 11:27:40	NULL	NULL	1	2013-04-08 11:27:40	2013-04-08 11:27:40	1661	Yes	uuid:7d288451-d36a-42dd-bb0b-395e57abd580	other	NULL	NULL	17	4	ce	Male	NULL	Yes
uuid:4e9dc8ac-6c7d-45a5-9a30-7d5e900e867b	uid:collect|2013-01-29T18:00:38.316+0000	2013-04-08 11:27:40	NULL	2013-04-08 11:27:40	NULL	NULL	1	2013-04-08 11:27:40	2013-04-08 11:27:40	1661	Yes	uuid:4e9dc8ac-6c7d-45a5-9a30-7d5e900e867b	other	NULL	NULL	30	4	ce	Male	NULL	Yes
uuid:6b896d6e-eba3-4792-8e5a-42d2a59a0ea5	uid:collect|2013-01-29T18:00:38.316+0000	2013-04-08 11:27:41	NULL	2013-04-08 11:27:41	NULL	NULL	1	2013-04-08 11:27:41	2013-04-08 11:27:41	1661	Yes	uuid:6b896d6e-eba3-4792-8e5a-42d2a59a0ea5	other	NULL	NULL	23	4	ce	Male	NULL	Yes
uuid:270669e0-a74f-4e24-a303-2caafc00af23	uid:collect|2013-01-29T18:00:38.316+0000	2013-04-08 12:58:39	NULL	2013-04-08 12:58:39	NULL	NULL	1	2013-04-08 12:58:39	2013-04-08 12:58:39	2945	Yes	uuid:270669e0-a74f-4e24-a303-2caafc00af23	Present	NULL	NULL	22	2	ka	Female	NULL	No
uuid:0040fcaa-b754-4a14-88ad-97830895d9eb	uid:collect|2013-01-29T18:00:38.316+0000	2013-04-08 12:58:40	NULL	2013-04-08 12:58:40	NULL	NULL	1	2013-04-08 12:58:40	2013-04-08 12:58:40	2945	Yes	uuid:0040fcaa-b754-4a14-88ad-97830895d9eb	Present	NULL	NULL	33	5	jk	Male	NULL	No
uuid:7a9d0958-65c7-42b6-8696-01963013a70f	uid:collect|2013-01-29T18:00:38.316+0000	2013-04-08 12:58:40	NULL	2013-04-08 12:58:40	NULL	NULL	1	2013-04-08 12:58:40	2013-04-08 12:58:40	2945	Yes	uuid:7a9d0958-65c7-42b6-8696-01963013a70f	out_back_tomorrow	NULL	NULL	70	5	em	Female	NULL	Yes
uuid:fd45cd46-a447-4ce7-a865-7e71b12e28a1	uid:collect|2013-01-29T18:00:38.316+0000	2013-04-08 12:58:40	NULL	2013-04-08 12:58:40	NULL	NULL	1	2013-04-08 12:58:40	2013-04-08 12:58:40	2945	Yes	uuid:fd45cd46-a447-4ce7-a865-7e71b12e28a1	out_back_tomorrow	al nan mache	NULL	40	5	km	Female	NULL	Yes
uuid:af5e46cc-97bf-4f36-940c-4483c9ff988d	uid:collect|2013-01-29T18:00:38.316+0000	2013-04-08 12:58:41	NULL	2013-04-08 12:58:41	NULL	NULL	1	2013-04-08 12:58:41	2013-04-08 12:58:41	2945	Yes	uuid:af5e46cc-97bf-4f36-940c-4483c9ff988d	Present	NULL	NULL	4	5	dc	Female	NULL	Yes
uuid:4e94f48e-ae6a-4f51-99ff-dca9d62f795d	uid:collect|2013-01-29T18:00:38.316+0000	2013-04-08 12:58:41	NULL	2013-04-08 12:58:41	NULL	NULL	1	2013-04-08 12:58:41	2013-04-08 12:58:41	2945	Yes	uuid:4e94f48e-ae6a-4f51-99ff-dca9d62f795d	Present	NULL	NULL	16	5	rm	Male	NULL	No
uuid:59001423-be9c-442b-acae-c70b4c5e14bf	uid:collect|2013-01-29T18:00:38.316+0000	2013-04-08 12:58:41	NULL	2013-04-08 12:58:41	NULL	NULL	1	2013-04-08 12:58:41	2013-04-08 12:58:41	2945	Yes	uuid:59001423-be9c-442b-acae-c70b4c5e14bf	out_back_tomorrow	al lekol	NULL	20	5	da	Male	NULL	Yes
uuid:926e070e-72db-4d3f-84e5-430e07dbbb80	uid:collect|2013-01-29T18:00:38.316+0000	2013-04-08 12:58:42	NULL	2013-04-08 12:58:42	NULL	NULL	1	2013-04-08 12:58:42	2013-04-08 12:58:42	2945	Yes	uuid:926e070e-72db-4d3f-84e5-430e07dbbb80	Present	NULL	NULL	14	5	ld	Female	NULL	No
uuid:fafa8754-8db0-4be4-8059-3214bd607eb5	uid:collect|2013-01-29T18:00:38.316+0000	2013-04-08 12:58:45	NULL	2013-04-08 12:58:45	NULL	NULL	1	2013-04-08 12:58:45	2013-04-08 12:58:45	2946	Yes	uuid:fafa8754-8db0-4be4-8059-3214bd607eb5	Present	al nan mache	NULL	24	5	ej	Female	NULL	Yes
uuid:f91cc497-73a0-4665-b4cb-516fc56c2ebc	uid:collect|2013-01-29T18:00:38.316+0000	2013-04-08 12:58:46	NULL	2013-04-08 12:58:46	NULL	NULL	1	2013-04-08 12:58:46	2013-04-08 12:58:46	2946	Yes	uuid:f91cc497-73a0-4665-b4cb-516fc56c2ebc	out_back_tomorrow	NULL	NULL	10	5	vj	Female	NULL	Yes
uuid:1e2f0e17-ac58-4c02-87d0-35320a171053	uid:collect|2013-01-29T18:00:38.316+0000	2013-04-08 12:58:46	NULL	2013-04-08 12:58:46	NULL	NULL	1	2013-04-08 12:58:46	2013-04-08 12:58:46	2946	Yes	uuid:1e2f0e17-ac58-4c02-87d0-35320a171053	Present	NULL	NULL	65	5	gs	Female	NULL	No
uuid:d206b5e2-9be0-4462-a826-8e5fda61b0f5	uid:collect|2013-01-29T18:00:38.316+0000	2013-04-08 12:58:48	NULL	2013-04-08 12:58:48	NULL	NULL	1	2013-04-08 12:58:48	2013-04-08 12:58:48	2947	Yes	uuid:d206b5e2-9be0-4462-a826-8e5fda61b0f5	Present	NULL	NULL	40	5	aj	Male	NULL	Yes
uuid:2ef1c268-1f3e-48a4-ae05-201d03e6c7c9	uid:collect|2013-01-29T18:00:38.316+0000	2013-04-08 12:58:48	NULL	2013-04-08 12:58:48	NULL	NULL	1	2013-04-08 12:58:48	2013-04-08 12:58:48	2947	Yes	uuid:2ef1c268-1f3e-48a4-ae05-201d03e6c7c9	Present	NULL	NULL	22	5	jj	Female	NULL	No
uuid:e03f883a-de11-43dd-8de8-ab799aa4cb11	uid:collect|2013-01-29T18:00:38.316+0000	2013-04-08 12:58:49	NULL	2013-04-08 12:58:49	NULL	NULL	1	2013-04-08 12:58:49	2013-04-08 12:58:49	2947	Yes	uuid:e03f883a-de11-43dd-8de8-ab799aa4cb11	Present	NULL	NULL	4	5	sj	Female	NULL	Yes
uuid:d4348307-f4b1-4f2c-ae21-1670bf32c80c	uid:collect|2013-01-29T18:00:38.316+0000	2013-04-08 12:58:49	NULL	2013-04-08 12:58:49	NULL	NULL	1	2013-04-08 12:58:49	2013-04-08 12:58:49	2947	Yes	uuid:d4348307-f4b1-4f2c-ae21-1670bf32c80c	Present	NULL	NULL	15	5	sl	Female	NULL	No
uuid:638786f3-6a85-4536-aa86-46ae54b0ac46	uid:collect|2013-01-29T18:00:38.316+0000	2013-04-08 12:58:51	NULL	2013-04-08 12:58:51	NULL	NULL	1	2013-04-08 12:58:51	2013-04-08 12:58:51	2948	Yes	uuid:638786f3-6a85-4536-aa86-46ae54b0ac46	Present	NULL	NULL	27	5	mm	Male	NULL	No
uuid:242fba26-9fa5-46c6-8fc0-91c3ec64314b	uid:collect|2013-01-29T18:00:38.316+0000	2013-04-08 12:58:52	NULL	2013-04-08 12:58:52	NULL	NULL	1	2013-04-08 12:58:52	2013-04-08 12:58:52	2948	Yes	uuid:242fba26-9fa5-46c6-8fc0-91c3ec64314b	Present	NULL	NULL	59	5	pm	Male	NULL	No
uuid:0b737d33-b1c4-45dd-837c-ed2d952af6a4	uid:collect|2013-01-29T18:00:38.316+0000	2013-04-08 12:58:55	NULL	2013-04-08 12:58:55	NULL	NULL	1	2013-04-08 12:58:55	2013-04-08 12:58:55	2949	Yes	uuid:0b737d33-b1c4-45dd-837c-ed2d952af6a4	Present	NULL	NULL	50	5	fp	Female	NULL	No
uuid:1aba71b2-344f-4431-9f33-2054d21b302b	uid:collect|2013-01-29T18:00:38.316+0000	2013-04-08 12:58:56	NULL	2013-04-08 12:58:56	NULL	NULL	1	2013-04-08 12:58:56	2013-04-08 12:58:56	2949	Yes	uuid:1aba71b2-344f-4431-9f33-2054d21b302b	out_back_tomorrow	al sou fontye	NULL	59	5	jd	Male	NULL	Yes
uuid:9bb87f1a-9965-4419-a73a-58fa0a20c90c	uid:collect|2013-01-29T18:00:38.316+0000	2013-04-08 12:58:56	NULL	2013-04-08 12:58:56	NULL	NULL	1	2013-04-08 12:58:56	2013-04-08 12:58:56	2949	Yes	uuid:9bb87f1a-9965-4419-a73a-58fa0a20c90c	Present	fp	NULL	16	5	id	Female	NULL	No
uuid:07b11815-4818-4dd2-abc4-9043cbe90edf	uid:collect|2013-01-29T18:00:38.316+0000	2013-04-08 12:58:58	NULL	2013-04-08 12:58:58	NULL	NULL	1	2013-04-08 12:58:58	2013-04-08 12:58:58	2950	Yes	uuid:07b11815-4818-4dd2-abc4-9043cbe90edf	Present	NULL	NULL	20	5	pc	Female	NULL	No
uuid:07b8080d-78f5-4561-90c5-8dd33ad5101e	uid:collect|2013-01-29T18:00:38.316+0000	2013-04-08 12:58:59	NULL	2013-04-08 12:58:59	NULL	NULL	1	2013-04-08 12:58:59	2013-04-08 12:58:59	2950	Yes	uuid:07b8080d-78f5-4561-90c5-8dd33ad5101e	out_back_tomorrow	NULL	NULL	27	5	fc	Male	NULL	Yes
uuid:08e8431b-90b2-46f0-901c-2a20525abf87	uid:collect|2013-01-29T18:00:38.316+0000	2013-04-08 12:58:59	NULL	2013-04-08 12:58:59	NULL	NULL	1	2013-04-08 12:58:59	2013-04-08 12:58:59	2950	Yes	uuid:08e8431b-90b2-46f0-901c-2a20525abf87	out_back_tomorrow	NULL	NULL	22	5	bc	Male	NULL	Yes
uuid:c4992eee-760d-42bb-b429-05c85d72a36a	uid:collect|2013-01-29T18:00:38.316+0000	2013-04-08 12:59:00	NULL	2013-04-08 12:59:00	NULL	NULL	1	2013-04-08 12:59:00	2013-04-08 12:59:00	2950	Yes	uuid:c4992eee-760d-42bb-b429-05c85d72a36a	Present	NULL	NULL	24	5	me	Female	NULL	No
uuid:6d1a9473-c3f8-492b-951b-f72f7c312eac	uid:collect|2013-01-29T18:00:38.316+0000	2013-04-08 12:59:00	NULL	2013-04-08 12:59:00	NULL	NULL	1	2013-04-08 12:59:00	2013-04-08 12:59:00	2950	Yes	uuid:6d1a9473-c3f8-492b-951b-f72f7c312eac	Present	NULL	NULL	6	5	mc	Female	NULL	Yes
uuid:b1cede1e-0378-473d-9f11-4454ef8d9d59	uid:collect|2013-01-29T18:00:38.316+0000	2013-04-08 12:59:02	NULL	2013-04-08 12:59:02	NULL	NULL	1	2013-04-08 12:59:02	2013-04-08 12:59:02	2951	Yes	uuid:b1cede1e-0378-473d-9f11-4454ef8d9d59	Present	NULL	NULL	16	5	jf	Female	NULL	No
uuid:c5fb60a8-5772-43b4-82f6-41abd66beb37	uid:collect|2013-01-29T18:00:38.316+0000	2013-04-08 12:59:03	NULL	2013-04-08 12:59:03	NULL	NULL	1	2013-04-08 12:59:03	2013-04-08 12:59:03	2951	Yes	uuid:c5fb60a8-5772-43b4-82f6-41abd66beb37	out_back_tomorrow	NULL	NULL	16	5	jr	Female	NULL	Yes
uuid:435f5dfd-4389-4dfe-a4ca-038f72256eb7	uid:collect|2013-01-29T18:00:38.316+0000	2013-04-08 12:59:04	NULL	2013-04-08 12:59:04	NULL	NULL	1	2013-04-08 12:59:04	2013-04-08 12:59:04	2951	Yes	uuid:435f5dfd-4389-4dfe-a4ca-038f72256eb7	out_back_tomorrow	NULL	NULL	11	5	jr	Male	NULL	Yes
uuid:261516e0-6c2f-49c2-a9ac-92f455066426	uid:collect|2013-01-29T18:00:38.316+0000	2013-04-08 12:59:04	NULL	2013-04-08 12:59:04	NULL	NULL	1	2013-04-08 12:59:04	2013-04-08 12:59:04	2951	Yes	uuid:261516e0-6c2f-49c2-a9ac-92f455066426	Present	NULL	NULL	21	5	ev	Male	NULL	No
uuid:af0bd59a-c923-479e-a5af-79f51f67475d	uid:collect|2013-01-29T18:00:38.316+0000	2013-04-08 12:59:05	NULL	2013-04-08 12:59:05	NULL	NULL	1	2013-04-08 12:59:05	2013-04-08 12:59:05	2951	Yes	uuid:af0bd59a-c923-479e-a5af-79f51f67475d	out_back_tomorrow	NULL	NULL	46	5	en	Female	NULL	Yes
uuid:feb01b25-dc81-4429-acba-84217c9010b2	uid:collect|2013-01-29T18:00:38.316+0000	2013-04-08 12:59:05	NULL	2013-04-08 12:59:05	NULL	NULL	1	2013-04-08 12:59:05	2013-04-08 12:59:05	2951	Yes	uuid:feb01b25-dc81-4429-acba-84217c9010b2	out_back_tomorrow	al nan jaden	NULL	48	5	jj	Male	NULL	Yes
uuid:5deafbdf-4bff-45d5-8f85-112082a7c1bb	uid:collect|2013-01-29T18:00:38.316+0000	2013-04-08 12:59:06	NULL	2013-04-08 12:59:06	NULL	NULL	1	2013-04-08 12:59:06	2013-04-08 12:59:06	2952	Yes	uuid:5deafbdf-4bff-45d5-8f85-112082a7c1bb	Present	NULL	NULL	50	5	io	Female	NULL	No
uuid:02661252-538e-414a-b59d-a12acbe3cfc3	uid:collect|2013-01-29T18:00:38.316+0000	2013-04-08 12:59:06	NULL	2013-04-08 12:59:06	NULL	NULL	1	2013-04-08 12:59:06	2013-04-08 12:59:06	2952	Yes	uuid:02661252-538e-414a-b59d-a12acbe3cfc3	out_back_tomorrow	al lekol	NULL	16	5	nd	Male	NULL	Yes
uuid:4579943d-fd7d-40aa-a982-391a18d0e0a7	uid:collect|2013-01-29T18:00:38.316+0000	2013-04-08 12:59:08	NULL	2013-04-08 12:59:08	NULL	NULL	1	2013-04-08 12:59:08	2013-04-08 12:59:08	2953	Yes	uuid:4579943d-fd7d-40aa-a982-391a18d0e0a7	Present	NULL	NULL	21	5	vj	Female	NULL	No
uuid:c13520c0-3fe0-4ff2-91ce-093f6f8d1d9f	uid:collect|2013-01-29T18:00:38.316+0000	2013-04-08 12:59:08	NULL	2013-04-08 12:59:08	NULL	NULL	1	2013-04-08 12:59:08	2013-04-08 12:59:08	2953	Yes	uuid:c13520c0-3fe0-4ff2-91ce-093f6f8d1d9f	Present	NULL	NULL	16	5	jj	Female	NULL	No
uuid:30f117c7-5d3b-41bc-9b7b-6aa5f31777c0	uid:collect|2013-01-29T18:00:38.316+0000	2013-04-08 12:59:08	NULL	2013-04-08 12:59:08	NULL	NULL	1	2013-04-08 12:59:08	2013-04-08 12:59:08	2953	Yes	uuid:30f117c7-5d3b-41bc-9b7b-6aa5f31777c0	out_back_tomorrow	al nan mache	NULL	35	5	gb	Female	NULL	Yes
uuid:035d1b2c-4351-457a-a9c2-74d62ea87c1a	uid:collect|2013-01-29T18:00:38.316+0000	2013-04-08 12:59:10	NULL	2013-04-08 12:59:10	NULL	NULL	1	2013-04-08 12:59:10	2013-04-08 12:59:10	2954	Yes	uuid:035d1b2c-4351-457a-a9c2-74d62ea87c1a	Present	NULL	NULL	35	5	jc	Female	NULL	No
uuid:f8e77c1f-74d1-47b2-a27e-347addd045cd	uid:collect|2013-01-29T18:00:38.316+0000	2013-04-08 12:59:10	NULL	2013-04-08 12:59:10	NULL	NULL	1	2013-04-08 12:59:10	2013-04-08 12:59:10	2954	Yes	uuid:f8e77c1f-74d1-47b2-a27e-347addd045cd	out_back_tomorrow	NULL	Yes	999	5	lp	Male	NULL	Yes
uuid:5497c779-8c05-4396-98f9-d650476729bc	uid:collect|2013-01-29T18:00:38.316+0000	2013-04-08 12:59:11	NULL	2013-04-08 12:59:11	NULL	NULL	1	2013-04-08 12:59:11	2013-04-08 12:59:11	2955	Yes	uuid:5497c779-8c05-4396-98f9-d650476729bc	Present	NULL	NULL	18	5	mp	Female	NULL	No
uuid:d1dcc69d-2d76-4611-bf7f-ccb743f2e6ab	uid:collect|2013-01-29T18:00:38.316+0000	2013-04-08 12:59:12	NULL	2013-04-08 12:59:12	NULL	NULL	1	2013-04-08 12:59:12	2013-04-08 12:59:12	2955	Yes	uuid:d1dcc69d-2d76-4611-bf7f-ccb743f2e6ab	out_back_tomorrow	al travay	NULL	25	5	fp	Male	NULL	Yes
uuid:1d1196a2-839e-4a59-bb3a-ad5ef02f47b3	uid:collect|2013-01-29T18:00:38.316+0000	2013-04-08 12:59:13	NULL	2013-04-08 12:59:13	NULL	NULL	1	2013-04-08 12:59:13	2013-04-08 12:59:13	2956	Yes	uuid:1d1196a2-839e-4a59-bb3a-ad5ef02f47b3	Present	NULL	NULL	38	5	nl	Female	NULL	No
uuid:6a1e6ad9-e2ce-4781-afce-ff66e93d9de6	uid:collect|2013-01-29T18:00:38.316+0000	2013-04-08 12:59:14	NULL	2013-04-08 12:59:14	NULL	NULL	1	2013-04-08 12:59:14	2013-04-08 12:59:14	2957	Yes	uuid:6a1e6ad9-e2ce-4781-afce-ff66e93d9de6	out_back_tomorrow	fenk al st domeng	NULL	42	5	rl	Female	NULL	Yes
uuid:a781dc93-fcab-46b7-b389-23003ff6bf9a	uid:collect|2013-01-29T18:00:38.316+0000	2013-04-08 12:59:15	NULL	2013-04-08 12:59:15	NULL	NULL	1	2013-04-08 12:59:15	2013-04-08 12:59:15	2957	Yes	uuid:a781dc93-fcab-46b7-b389-23003ff6bf9a	Present	NULL	NULL	26	5	ae	Female	NULL	No
uuid:1e48e1bc-270d-420a-a8ca-31e21c6e66b0	uid:collect|2013-01-29T18:00:38.316+0000	2013-04-08 13:43:03	NULL	2013-04-08 13:43:03	NULL	NULL	1	2013-04-08 13:43:03	2013-04-08 13:43:03	2882	No	uuid:1e48e1bc-270d-420a-a8ca-31e21c6e66b0	Present	NULL	NULL	28	2	ra	Female	NULL	No
uuid:9466c349-36c1-41be-aace-bc24863d32e9	uid:collect|2013-01-29T18:00:38.316+0000	2013-04-08 13:43:04	NULL	2013-04-08 13:43:04	NULL	NULL	1	2013-04-08 13:43:04	2013-04-08 13:43:04	2882	No	uuid:9466c349-36c1-41be-aace-bc24863d32e9	other	NULL	NULL	35	2	ra	Male	NULL	Yes
uuid:8a03197a-8113-44b0-bebf-007927928de6	uid:collect|2013-01-29T18:00:38.316+0000	2013-04-08 13:43:04	NULL	2013-04-08 13:43:04	NULL	NULL	1	2013-04-08 13:43:04	2013-04-08 13:43:04	2882	No	uuid:8a03197a-8113-44b0-bebf-007927928de6	other	l ale	NULL	4	2	ra	Male	NULL	Yes
uuid:c4a0dfc3-82c5-4e19-af27-ab1f2d8a875b	uid:collect|2013-01-29T18:00:38.316+0000	2013-04-08 13:43:05	NULL	2013-04-08 13:43:05	NULL	NULL	1	2013-04-08 13:43:05	2013-04-08 13:43:05	2883	Yes	uuid:c4a0dfc3-82c5-4e19-af27-ab1f2d8a875b	Present	NULL	NULL	52	2	cm	Male	NULL	No
uuid:a775ea59-d2b0-41e8-9964-b4f3161ff42f	uid:collect|2013-01-29T18:00:38.316+0000	2013-04-08 13:43:06	NULL	2013-04-08 13:43:06	NULL	NULL	1	2013-04-08 13:43:06	2013-04-08 13:43:06	2883	No	uuid:a775ea59-d2b0-41e8-9964-b4f3161ff42f	Present	NULL	NULL	30	2	em	Male	NULL	No
uuid:2fb2d113-0967-4663-9cbd-c6edafa5ee19	uid:collect|2013-01-29T18:00:38.316+0000	2013-04-08 13:43:06	NULL	2013-04-08 13:43:06	NULL	NULL	1	2013-04-08 13:43:06	2013-04-08 13:43:06	2883	No	uuid:2fb2d113-0967-4663-9cbd-c6edafa5ee19	Present	NULL	NULL	22	2	mj	Female	NULL	No
uuid:c633fd07-8c33-4af1-8ced-0cd1c6712c17	uid:collect|2013-01-29T18:00:38.316+0000	2013-04-08 13:43:07	NULL	2013-04-08 13:43:07	NULL	NULL	1	2013-04-08 13:43:07	2013-04-08 13:43:07	2883	Yes	uuid:c633fd07-8c33-4af1-8ced-0cd1c6712c17	Present	NULL	NULL	3	2	dm	Male	NULL	Yes
uuid:62459e0a-a24d-48db-bb3b-5f8dc4dc7bb8	uid:collect|2013-01-29T18:00:38.316+0000	2013-04-08 13:43:07	NULL	2013-04-08 13:43:07	NULL	NULL	1	2013-04-08 13:43:07	2013-04-08 13:43:07	2883	Yes	uuid:62459e0a-a24d-48db-bb3b-5f8dc4dc7bb8	Present	NULL	NULL	4	2	lm	Male	NULL	Yes
uuid:459f82e8-897f-4c2d-804d-78139e568858	uid:collect|2013-01-29T18:00:38.316+0000	2013-04-08 13:43:07	NULL	2013-04-08 13:43:07	NULL	NULL	1	2013-04-08 13:43:07	2013-04-08 13:43:07	2883	Yes	uuid:459f82e8-897f-4c2d-804d-78139e568858	Present	NULL	NULL	17	2	mm	Female	NULL	No
uuid:178c5b9c-2b7c-4327-83a8-c48cc99281e6	uid:collect|2013-01-29T18:00:38.316+0000	2013-04-08 13:43:08	NULL	2013-04-08 13:43:08	NULL	NULL	1	2013-04-08 13:43:08	2013-04-08 13:43:08	2883	Yes	uuid:178c5b9c-2b7c-4327-83a8-c48cc99281e6	other	NULL	NULL	19	2	cm	Male	NULL	Yes
uuid:e5de58da-643d-4ac3-9d36-13540292791e	uid:collect|2013-01-29T18:00:38.316+0000	2013-04-08 13:43:12	NULL	2013-04-08 13:43:12	NULL	NULL	1	2013-04-08 13:43:12	2013-04-08 13:43:12	2884	Yes	uuid:e5de58da-643d-4ac3-9d36-13540292791e	Present	NULL	NULL	24	2	gj	Female	NULL	No
uuid:c8ebd44d-0619-4e94-95e5-7f9e7319ce9b	uid:collect|2013-01-29T18:00:38.316+0000	2013-04-08 13:43:12	NULL	2013-04-08 13:43:12	NULL	NULL	1	2013-04-08 13:43:12	2013-04-08 13:43:12	2884	Yes	uuid:c8ebd44d-0619-4e94-95e5-7f9e7319ce9b	other	NULL	NULL	28	2	gj	Male	NULL	Yes
uuid:b4f25a87-a6f8-4285-8d99-772cc89d05a7	uid:collect|2013-01-29T18:00:38.316+0000	2013-04-08 13:43:13	NULL	2013-04-08 13:43:13	NULL	NULL	1	2013-04-08 13:43:13	2013-04-08 13:43:13	2884	No	uuid:b4f25a87-a6f8-4285-8d99-772cc89d05a7	other	NULL	NULL	2	2	mp	Female	NULL	Yes
uuid:e68813ae-303f-47a0-8511-49fa28bbcc8e	uid:collect|2013-01-29T18:00:38.316+0000	2013-04-08 13:43:15	NULL	2013-04-08 13:43:15	NULL	NULL	1	2013-04-08 13:43:15	2013-04-08 13:43:15	2885	No	uuid:e68813ae-303f-47a0-8511-49fa28bbcc8e	Present	NULL	NULL	25	2	wm	Female	NULL	No
uuid:fec195cb-7b57-4b6c-8c97-ce8bde4aa023	uid:collect|2013-01-29T18:00:38.316+0000	2013-04-08 13:43:15	NULL	2013-04-08 13:43:15	NULL	NULL	1	2013-04-08 13:43:15	2013-04-08 13:43:15	2885	No	uuid:fec195cb-7b57-4b6c-8c97-ce8bde4aa023	Present	NULL	NULL	23	2	jp	Male	NULL	No
uuid:a00f6181-0623-4b52-8dc5-e39dd49a50ee	uid:collect|2013-01-29T18:00:38.316+0000	2013-04-08 13:43:16	NULL	2013-04-08 13:43:16	NULL	NULL	1	2013-04-08 13:43:16	2013-04-08 13:43:16	2885	No	uuid:a00f6181-0623-4b52-8dc5-e39dd49a50ee	Present	NULL	NULL	3	2	jp	Female	NULL	Yes
uuid:b9ffd760-2c8c-4135-93a4-542983f3b374	uid:collect|2013-01-29T18:00:38.316+0000	2013-04-08 13:43:17	NULL	2013-04-08 13:43:17	NULL	NULL	1	2013-04-08 13:43:17	2013-04-08 13:43:17	2885	No	uuid:b9ffd760-2c8c-4135-93a4-542983f3b374	Present	NULL	NULL	1	2	jp	Female	NULL	Yes
uuid:90dbd11a-fc79-497b-a42c-476e7e3bbfef	uid:collect|2013-01-29T18:00:38.316+0000	2013-04-08 13:43:18	NULL	2013-04-08 13:43:18	NULL	NULL	1	2013-04-08 13:43:18	2013-04-08 13:43:18	2886	Yes	uuid:90dbd11a-fc79-497b-a42c-476e7e3bbfef	Present	NULL	NULL	70	2	mr	Female	NULL	No
uuid:a831f418-2fd6-42c6-940f-c95c42a49606	uid:collect|2013-01-29T18:00:38.316+0000	2013-04-08 13:43:18	NULL	2013-04-08 13:43:18	NULL	NULL	1	2013-04-08 13:43:18	2013-04-08 13:43:18	2886	Yes	uuid:a831f418-2fd6-42c6-940f-c95c42a49606	Present	NULL	NULL	72	2	rf	Male	NULL	No
uuid:52e60a95-5a10-4955-90a5-979d890484df	uid:collect|2013-01-29T18:00:38.316+0000	2013-04-08 13:43:19	NULL	2013-04-08 13:43:19	NULL	NULL	1	2013-04-08 13:43:19	2013-04-08 13:43:19	2886	Yes	uuid:52e60a95-5a10-4955-90a5-979d890484df	other	NULL	NULL	25	2	fr	Male	NULL	Yes
uuid:daf6a24f-da11-4df6-b96f-308bc8a09a0d	uid:collect|2013-01-29T18:00:38.316+0000	2013-04-08 13:43:20	NULL	2013-04-08 13:43:20	NULL	NULL	1	2013-04-08 13:43:20	2013-04-08 13:43:20	2886	Yes	uuid:daf6a24f-da11-4df6-b96f-308bc8a09a0d	other	NULL	NULL	35	2	rf	Female	NULL	Yes
uuid:580aa425-686f-4816-8eb9-fc9b83b263fa	uid:collect|2013-01-29T18:00:38.316+0000	2013-04-08 13:43:21	NULL	2013-04-08 13:43:21	NULL	NULL	1	2013-04-08 13:43:21	2013-04-08 13:43:21	2886	Yes	uuid:580aa425-686f-4816-8eb9-fc9b83b263fa	other	NULL	NULL	10	2	if	Female	NULL	No
uuid:d2b238f0-687f-49ad-ac83-81d94706eeb9	uid:collect|2013-01-29T18:00:38.316+0000	2013-04-08 13:43:21	NULL	2013-04-08 13:43:21	NULL	NULL	1	2013-04-08 13:43:21	2013-04-08 13:43:21	2886	Yes	uuid:d2b238f0-687f-49ad-ac83-81d94706eeb9	other	NULL	NULL	12	2	ef	Male	NULL	Yes
uuid:4d69587c-44d5-4fbd-b55f-fdb76bf09e9e	uid:collect|2013-01-29T18:00:38.316+0000	2013-04-08 13:43:22	NULL	2013-04-08 13:43:22	NULL	NULL	1	2013-04-08 13:43:22	2013-04-08 13:43:22	2887	Yes	uuid:4d69587c-44d5-4fbd-b55f-fdb76bf09e9e	Present	NULL	NULL	45	2	ra	Female	NULL	No
uuid:33c30079-5c10-4bb2-b4a1-1ea576502b55	uid:collect|2013-01-29T18:00:38.316+0000	2013-04-08 13:43:24	NULL	2013-04-08 13:43:24	NULL	NULL	1	2013-04-08 13:43:24	2013-04-08 13:43:24	2887	Yes	uuid:33c30079-5c10-4bb2-b4a1-1ea576502b55	Present	NULL	NULL	13	2	rj	Male	NULL	No
uuid:e00010b2-8a77-41c8-953e-92553f6610d7	uid:collect|2013-01-29T18:00:38.316+0000	2013-04-08 13:43:25	NULL	2013-04-08 13:43:25	NULL	NULL	1	2013-04-08 13:43:25	2013-04-08 13:43:25	2887	Yes	uuid:e00010b2-8a77-41c8-953e-92553f6610d7	other	li pala	NULL	64	2	ra	Male	NULL	Yes
uuid:c87f68cb-04ad-4b63-add7-36e263010624	uid:collect|2013-01-29T18:00:38.316+0000	2013-04-08 13:43:26	NULL	2013-04-08 13:43:26	NULL	NULL	1	2013-04-08 13:43:26	2013-04-08 13:43:26	2888	Yes	uuid:c87f68cb-04ad-4b63-add7-36e263010624	Present	NULL	NULL	20	2	fp	Female	NULL	No
uuid:eacff456-40ce-470a-9706-a2388cef1a46	uid:collect|2013-01-29T18:00:38.316+0000	2013-04-08 13:43:26	NULL	2013-04-08 13:43:26	NULL	NULL	1	2013-04-08 13:43:26	2013-04-08 13:43:26	2888	Yes	uuid:eacff456-40ce-470a-9706-a2388cef1a46	Present	NULL	NULL	10	2	sa	Female	NULL	No
uuid:ff71fcfe-4b9e-4532-ac32-ece3b6a8734a	uid:collect|2013-01-29T18:00:38.316+0000	2013-04-08 13:43:26	NULL	2013-04-08 13:43:26	NULL	NULL	1	2013-04-08 13:43:26	2013-04-08 13:43:26	2888	No	uuid:ff71fcfe-4b9e-4532-ac32-ece3b6a8734a	Present	NULL	NULL	1	2	fp	Female	NULL	Yes
uuid:0fe272b3-075d-465d-b7d4-edf22cc5a36b	uid:collect|2013-01-29T18:00:38.316+0000	2013-04-08 13:43:27	NULL	2013-04-08 13:43:27	NULL	NULL	1	2013-04-08 13:43:27	2013-04-08 13:43:27	2888	Yes	uuid:0fe272b3-075d-465d-b7d4-edf22cc5a36b	Present	NULL	NULL	8	2	fp	Male	NULL	Yes
uuid:408cb8d2-a5b8-4350-a1f0-3e698ec914a9	uid:collect|2013-01-29T18:00:38.316+0000	2013-04-08 13:43:27	NULL	2013-04-08 13:43:27	NULL	NULL	1	2013-04-08 13:43:27	2013-04-08 13:43:27	2888	No	uuid:408cb8d2-a5b8-4350-a1f0-3e698ec914a9	Present	NULL	NULL	1	2	fp	Male	NULL	Yes
uuid:3900e89c-c4d5-441d-874e-e5694fe7ef41	uid:collect|2013-01-29T18:00:38.316+0000	2013-04-08 13:43:29	NULL	2013-04-08 13:43:29	NULL	NULL	1	2013-04-08 13:43:29	2013-04-08 13:43:29	2889	Yes	uuid:3900e89c-c4d5-441d-874e-e5694fe7ef41	Present	NULL	NULL	27	2	dj	Male	NULL	No
uuid:25447cb3-d96d-4509-bf8d-a21fcbbc8112	uid:collect|2013-01-29T18:00:38.316+0000	2013-04-08 13:43:30	NULL	2013-04-08 13:43:30	NULL	NULL	1	2013-04-08 13:43:30	2013-04-08 13:43:30	2889	Yes	uuid:25447cb3-d96d-4509-bf8d-a21fcbbc8112	other	NULL	NULL	34	2	bj	Female	NULL	Yes
uuid:735b752e-30a2-49f0-b499-fa0cceacb8a1	uid:collect|2013-01-29T18:00:38.316+0000	2013-04-08 13:43:30	NULL	2013-04-08 13:43:30	NULL	NULL	1	2013-04-08 13:43:30	2013-04-08 13:43:30	2889	Yes	uuid:735b752e-30a2-49f0-b499-fa0cceacb8a1	other	NULL	NULL	6	2	jj	Female	NULL	Yes
uuid:d73729d2-f224-4bf7-a1f4-94817080c192	uid:collect|2013-01-29T18:00:38.316+0000	2013-04-08 13:43:32	NULL	2013-04-08 13:43:32	NULL	NULL	1	2013-04-08 13:43:32	2013-04-08 13:43:32	2890	Yes	uuid:d73729d2-f224-4bf7-a1f4-94817080c192	Present	NULL	NULL	35	2	yj	Female	NULL	No
uuid:299b31f0-4e72-4fe4-881c-bd70fe92c124	uid:collect|2013-01-29T18:00:38.316+0000	2013-04-08 13:43:32	NULL	2013-04-08 13:43:32	NULL	NULL	1	2013-04-08 13:43:32	2013-04-08 13:43:32	2890	Yes	uuid:299b31f0-4e72-4fe4-881c-bd70fe92c124	Present	NULL	NULL	17	2	sd	Female	NULL	No
uuid:a9fa841e-15e2-4fda-97d0-32ec8ee52bdc	uid:collect|2013-01-29T18:00:38.316+0000	2013-04-08 13:43:32	NULL	2013-04-08 13:43:32	NULL	NULL	1	2013-04-08 13:43:32	2013-04-08 13:43:32	2890	Yes	uuid:a9fa841e-15e2-4fda-97d0-32ec8ee52bdc	Present	NULL	NULL	19	2	sj	Female	NULL	No
uuid:45fd2b07-6a2e-4ec1-91f6-a6a3b5d0ca65	uid:collect|2013-01-29T18:00:38.316+0000	2013-04-08 13:43:33	NULL	2013-04-08 13:43:33	NULL	NULL	1	2013-04-08 13:43:33	2013-04-08 13:43:33	2890	Yes	uuid:45fd2b07-6a2e-4ec1-91f6-a6a3b5d0ca65	Present	NULL	NULL	12	2	sr	Female	NULL	No
uuid:549ea482-a0ea-4edf-bb38-b19257bdc803	uid:collect|2013-01-29T18:00:38.316+0000	2013-04-08 13:43:33	NULL	2013-04-08 13:43:33	NULL	NULL	1	2013-04-08 13:43:33	2013-04-08 13:43:33	2890	Yes	uuid:549ea482-a0ea-4edf-bb38-b19257bdc803	Present	NULL	NULL	8	2	sm	Female	NULL	Yes
uuid:c6d08d27-bf4a-45a6-860c-8bea0f690e11	uid:collect|2013-01-29T18:00:38.316+0000	2013-04-08 13:43:35	NULL	2013-04-08 13:43:35	NULL	NULL	1	2013-04-08 13:43:35	2013-04-08 13:43:35	2890	Yes	uuid:c6d08d27-bf4a-45a6-860c-8bea0f690e11	Present	NULL	NULL	23	2	cd	Female	NULL	No
uuid:019cf87b-0b9c-499c-ad27-8cc1e5c93ff6	uid:collect|2013-01-29T18:00:38.316+0000	2013-04-08 13:43:35	NULL	2013-04-08 13:43:35	NULL	NULL	1	2013-04-08 13:43:35	2013-04-08 13:43:35	2890	No	uuid:019cf87b-0b9c-499c-ad27-8cc1e5c93ff6	Present	NULL	NULL	1	2	cd	Male	NULL	Yes
uuid:fe3ad5ae-f8c3-4a00-b160-ee0420be5a4d	uid:collect|2013-01-29T18:00:38.316+0000	2013-04-08 13:43:36	NULL	2013-04-08 13:43:36	NULL	NULL	1	2013-04-08 13:43:36	2013-04-08 13:43:36	2890	Yes	uuid:fe3ad5ae-f8c3-4a00-b160-ee0420be5a4d	other	NULL	NULL	27	2	cd	Male	NULL	Yes
uuid:a665534b-d139-4976-91e4-65242e8a1f7c	uid:collect|2013-01-29T18:00:38.316+0000	2013-04-08 13:43:37	NULL	2013-04-08 13:43:37	NULL	NULL	1	2013-04-08 13:43:37	2013-04-08 13:43:37	2892	No	uuid:a665534b-d139-4976-91e4-65242e8a1f7c	Present	NULL	NULL	24	2	dj	Female	NULL	No
uuid:77b23510-59f7-48e7-877a-c5997e3a66fd	uid:collect|2013-01-29T18:00:38.316+0000	2013-04-08 13:43:37	NULL	2013-04-08 13:43:37	NULL	NULL	1	2013-04-08 13:43:37	2013-04-08 13:43:37	2892	Dont_know	uuid:77b23510-59f7-48e7-877a-c5997e3a66fd	other	NULL	NULL	73	2	dj	Female	NULL	Yes
uuid:6587430e-f785-444d-bdf0-97ea74676049	uid:collect|2013-01-29T18:00:38.316+0000	2013-04-08 13:43:39	NULL	2013-04-08 13:43:39	NULL	NULL	1	2013-04-08 13:43:39	2013-04-08 13:43:39	2893	Yes	uuid:6587430e-f785-444d-bdf0-97ea74676049	Present	NULL	NULL	28	2	me	Female	NULL	No
uuid:4275c05f-6396-4acd-8ea3-d6e521d756a1	uid:collect|2013-01-29T18:00:38.316+0000	2013-04-08 13:43:39	NULL	2013-04-08 13:43:39	NULL	NULL	1	2013-04-08 13:43:39	2013-04-08 13:43:39	2893	No	uuid:4275c05f-6396-4acd-8ea3-d6e521d756a1	other	NULL	NULL	42	2	me	Male	NULL	Yes
uuid:bd222950-9461-46a8-8fb4-639d0149307a	uid:collect|2013-01-29T18:00:38.316+0000	2013-04-08 13:43:39	NULL	2013-04-08 13:43:39	NULL	NULL	1	2013-04-08 13:43:39	2013-04-08 13:43:39	2893	Yes	uuid:bd222950-9461-46a8-8fb4-639d0149307a	Present	NULL	NULL	7	2	me	Female	NULL	Yes
uuid:df4de4be-5340-49ae-a064-81b38d680a94	uid:collect|2013-01-29T18:00:38.316+0000	2013-04-08 13:43:40	NULL	2013-04-08 13:43:40	NULL	NULL	1	2013-04-08 13:43:40	2013-04-08 13:43:40	2893	Yes	uuid:df4de4be-5340-49ae-a064-81b38d680a94	Present	NULL	NULL	6	2	me	Female	NULL	Yes
uuid:9b23ce18-f338-4e2d-9d02-639b507ca189	uid:collect|2013-01-29T18:00:38.316+0000	2013-04-08 16:02:33	NULL	2013-04-08 16:02:33	NULL	NULL	1	2013-04-08 16:02:33	2013-04-08 16:02:33	2894	No	uuid:9b23ce18-f338-4e2d-9d02-639b507ca189	Present	NULL	NULL	28	2	gs	Female	NULL	No
uuid:9245c01d-066f-4e38-af4b-028f79bdb453	uid:collect|2013-01-29T18:00:38.316+0000	2013-04-08 16:02:34	NULL	2013-04-08 16:02:34	NULL	NULL	1	2013-04-08 16:02:34	2013-04-08 16:02:34	2894	Yes	uuid:9245c01d-066f-4e38-af4b-028f79bdb453	Present	NULL	NULL	10	2	dl	Female	NULL	No
uuid:e39a6141-5a8a-408f-bc5e-4ff5de2476cb	uid:collect|2013-01-29T18:00:38.316+0000	2013-04-08 16:02:34	NULL	2013-04-08 16:02:34	NULL	NULL	1	2013-04-08 16:02:34	2013-04-08 16:02:34	2894	Yes	uuid:e39a6141-5a8a-408f-bc5e-4ff5de2476cb	Present	NULL	NULL	5	2	rd	Female	NULL	Yes
uuid:c35c3417-aca5-4c14-9750-df5aed0effde	uid:collect|2013-01-29T18:00:38.316+0000	2013-04-08 16:02:36	NULL	2013-04-08 16:02:36	NULL	NULL	1	2013-04-08 16:02:36	2013-04-08 16:02:36	2895	Yes	uuid:c35c3417-aca5-4c14-9750-df5aed0effde	Present	NULL	NULL	35	2	yf	Male	NULL	No
uuid:83fa499d-c9dd-4477-a585-bfe2f4443745	uid:collect|2013-01-29T18:00:38.316+0000	2013-04-08 16:02:36	NULL	2013-04-08 16:02:36	NULL	NULL	1	2013-04-08 16:02:36	2013-04-08 16:02:36	2895	Yes	uuid:83fa499d-c9dd-4477-a585-bfe2f4443745	Present	NULL	NULL	30	2	myf	Female	NULL	No
uuid:422b7973-173f-4115-be6d-ad0d8c630258	uid:collect|2013-01-29T18:00:38.316+0000	2013-04-08 16:02:36	NULL	2013-04-08 16:02:36	NULL	NULL	1	2013-04-08 16:02:36	2013-04-08 16:02:36	2895	Yes	uuid:422b7973-173f-4115-be6d-ad0d8c630258	Present	NULL	NULL	14	2	hj	Male	NULL	No
uuid:8cae2a39-652d-49ce-b2f3-343a44b4c10a	uid:collect|2013-01-29T18:00:38.316+0000	2013-04-08 16:02:37	NULL	2013-04-08 16:02:37	NULL	NULL	1	2013-04-08 16:02:37	2013-04-08 16:02:37	2895	Yes	uuid:8cae2a39-652d-49ce-b2f3-343a44b4c10a	Present	NULL	NULL	12	2	hf	Male	NULL	No
uuid:0bdf2dab-5640-4eed-899b-a7d47f9021db	uid:collect|2013-01-29T18:00:38.316+0000	2013-04-08 16:02:37	NULL	2013-04-08 16:02:37	NULL	NULL	1	2013-04-08 16:02:37	2013-04-08 16:02:37	2895	Yes	uuid:0bdf2dab-5640-4eed-899b-a7d47f9021db	Present	NULL	NULL	9	2	fh	Female	NULL	Yes
uuid:bfc35f70-cfe7-40cd-9aee-1504ba62131a	uid:collect|2013-01-29T18:00:38.316+0000	2013-04-08 16:02:37	NULL	2013-04-08 16:02:37	NULL	NULL	1	2013-04-08 16:02:37	2013-04-08 16:02:37	2895	No	uuid:bfc35f70-cfe7-40cd-9aee-1504ba62131a	Present	NULL	NULL	3	2	ht	Female	NULL	Yes
uuid:f6d9a7ce-bebb-42bc-8caf-716b36b3dd04	uid:collect|2013-01-29T18:00:38.316+0000	2013-04-08 16:02:43	NULL	2013-04-08 16:02:43	NULL	NULL	1	2013-04-08 16:02:43	2013-04-08 16:02:43	2896	Yes	uuid:f6d9a7ce-bebb-42bc-8caf-716b36b3dd04	Present	NULL	NULL	28	2	ej	Female	NULL	No
uuid:3f7b08a9-afe8-4b75-ba5a-a17eba673ccc	uid:collect|2013-01-29T18:00:38.316+0000	2013-04-08 16:02:44	NULL	2013-04-08 16:02:44	NULL	NULL	1	2013-04-08 16:02:44	2013-04-08 16:02:44	2896	Yes	uuid:3f7b08a9-afe8-4b75-ba5a-a17eba673ccc	Present	NULL	NULL	60	2	aj	Female	NULL	No
uuid:ed66b519-a0a2-4fb7-affd-2a082e27a702	uid:collect|2013-01-29T18:00:38.316+0000	2013-04-08 16:02:44	NULL	2013-04-08 16:02:44	NULL	NULL	1	2013-04-08 16:02:44	2013-04-08 16:02:44	2896	Yes	uuid:ed66b519-a0a2-4fb7-affd-2a082e27a702	Present	NULL	NULL	9	2	lv	Male	NULL	Yes
uuid:11d3e0c2-9617-47b5-8cbb-d0549e0c108e	uid:collect|2013-01-29T18:00:38.316+0000	2013-04-08 16:02:44	NULL	2013-04-08 16:02:44	NULL	NULL	1	2013-04-08 16:02:44	2013-04-08 16:02:44	2896	Yes	uuid:11d3e0c2-9617-47b5-8cbb-d0549e0c108e	Present	NULL	NULL	6	2	av	Male	NULL	Yes
uuid:5aafd4e1-6572-4fb6-8413-a8f4cdfe7136	uid:collect|2013-01-29T18:00:38.316+0000	2013-04-08 16:02:45	NULL	2013-04-08 16:02:45	NULL	NULL	1	2013-04-08 16:02:45	2013-04-08 16:02:45	2896	Yes	uuid:5aafd4e1-6572-4fb6-8413-a8f4cdfe7136	Present	NULL	NULL	4	2	sv	Male	NULL	Yes
uuid:08310666-f579-404f-9499-0db8f5b90491	uid:collect|2013-01-29T18:00:38.316+0000	2013-04-08 16:02:45	NULL	2013-04-08 16:02:45	NULL	NULL	1	2013-04-08 16:02:45	2013-04-08 16:02:45	2896	Yes	uuid:08310666-f579-404f-9499-0db8f5b90491	Present	NULL	NULL	10	2	vv	Female	NULL	No
uuid:22b1b43c-df3d-406c-a726-3eebfb8039e5	uid:collect|2013-01-29T18:00:38.316+0000	2013-04-08 16:02:46	NULL	2013-04-08 16:02:46	NULL	NULL	1	2013-04-08 16:02:46	2013-04-08 16:02:46	2896	Yes	uuid:22b1b43c-df3d-406c-a726-3eebfb8039e5	Present	NULL	NULL	14	2	vv	Male	NULL	No
uuid:967134ac-8927-4a5d-8d38-b00b5201665c	uid:collect|2013-01-29T18:00:38.316+0000	2013-04-08 16:02:46	NULL	2013-04-08 16:02:46	NULL	NULL	1	2013-04-08 16:02:46	2013-04-08 16:02:46	2896	Yes	uuid:967134ac-8927-4a5d-8d38-b00b5201665c	Present	NULL	NULL	14	2	gj	Male	NULL	No
uuid:71d4fe8b-cc9d-4325-9eb6-e1bb71cbaae7	uid:collect|2013-01-29T18:00:38.316+0000	2013-04-08 16:02:48	NULL	2013-04-08 16:02:48	NULL	NULL	1	2013-04-08 16:02:48	2013-04-08 16:02:48	2897	No	uuid:71d4fe8b-cc9d-4325-9eb6-e1bb71cbaae7	Present	NULL	NULL	18	2	be	Female	NULL	No
uuid:97948b4c-6252-4761-8bef-79c9da055d69	uid:collect|2013-01-29T18:00:38.316+0000	2013-04-08 16:02:49	NULL	2013-04-08 16:02:49	NULL	NULL	1	2013-04-08 16:02:49	2013-04-08 16:02:49	2897	Dont_know	uuid:97948b4c-6252-4761-8bef-79c9da055d69	other	NULL	NULL	26	2	be	Male	NULL	Yes
uuid:39dece56-70d0-4b3d-8a47-0d0db96b806b	uid:collect|2013-01-29T18:00:38.316+0000	2013-04-08 16:02:49	NULL	2013-04-08 16:02:49	NULL	NULL	1	2013-04-08 16:02:49	2013-04-08 16:02:49	2897	Dont_know	uuid:39dece56-70d0-4b3d-8a47-0d0db96b806b	other	NULL	NULL	20	2	be	Male	NULL	Yes
uuid:31c6f035-044a-463d-9244-5f303fdabee7	uid:collect|2013-01-29T18:00:38.316+0000	2013-04-08 16:02:50	NULL	2013-04-08 16:02:50	NULL	NULL	1	2013-04-08 16:02:50	2013-04-08 16:02:50	2898	Yes	uuid:31c6f035-044a-463d-9244-5f303fdabee7	Present	NULL	NULL	36	2	mf	Female	NULL	No
uuid:bd883b80-3f2c-41cb-9d31-7d17442f0844	uid:collect|2013-01-29T18:00:38.316+0000	2013-04-08 16:02:50	NULL	2013-04-08 16:02:50	NULL	NULL	1	2013-04-08 16:02:50	2013-04-08 16:02:50	2898	Yes	uuid:bd883b80-3f2c-41cb-9d31-7d17442f0844	Present	NULL	NULL	14	2	wd	Female	NULL	Yes
uuid:a6f9e1ce-2eb3-47a6-a8c9-3771896ff636	uid:collect|2013-01-29T18:00:38.316+0000	2013-04-08 16:02:52	NULL	2013-04-08 16:02:52	NULL	NULL	1	2013-04-08 16:02:52	2013-04-08 16:02:52	2898	Yes	uuid:a6f9e1ce-2eb3-47a6-a8c9-3771896ff636	Present	NULL	NULL	12	2	md	Male	NULL	No
uuid:5f9c3929-c51e-4515-8b1c-c240aceb9ccf	uid:collect|2013-01-29T18:00:38.316+0000	2013-04-08 16:02:52	NULL	2013-04-08 16:02:52	NULL	NULL	1	2013-04-08 16:02:52	2013-04-08 16:02:52	2898	Yes	uuid:5f9c3929-c51e-4515-8b1c-c240aceb9ccf	other	NULL	NULL	17	2	jd	Male	NULL	Yes
uuid:14052dbf-4eea-46ca-b461-66911a9ea75c	uid:collect|2013-01-29T18:00:38.316+0000	2013-04-08 16:02:52	NULL	2013-04-08 16:02:52	NULL	NULL	1	2013-04-08 16:02:52	2013-04-08 16:02:52	2898	Yes	uuid:14052dbf-4eea-46ca-b461-66911a9ea75c	Present	NULL	NULL	9	2	ad	Female	NULL	Yes
uuid:393a0cd4-1cc6-487b-af25-784403e0c68d	uid:collect|2013-01-29T18:00:38.316+0000	2013-04-08 17:09:08	NULL	2013-04-08 17:09:08	NULL	NULL	1	2013-04-08 17:09:08	2013-04-08 17:09:08	2959	Yes	uuid:393a0cd4-1cc6-487b-af25-784403e0c68d	out_back_tomorrow	NULL	NULL	45	5	lv	Male	NULL	Yes
uuid:2a9ce214-6771-4ae1-86e9-5df13f115a44	uid:collect|2013-01-29T18:00:38.316+0000	2013-04-08 17:09:09	NULL	2013-04-08 17:09:09	NULL	NULL	1	2013-04-08 17:09:09	2013-04-08 17:09:09	2959	No	uuid:2a9ce214-6771-4ae1-86e9-5df13f115a44	Present	NULL	NULL	32	5	jy	Female	NULL	No
uuid:9bff77e3-0386-4347-b4ea-3bf9f92b8d36	uid:collect|2013-01-29T18:00:38.316+0000	2013-04-08 17:09:09	NULL	2013-04-08 17:09:09	NULL	NULL	1	2013-04-08 17:09:09	2013-04-08 17:09:09	2959	Yes	uuid:9bff77e3-0386-4347-b4ea-3bf9f92b8d36	out_back_tomorrow	NULL	NULL	18	5	wa	Female	NULL	Yes
uuid:35c0376c-f64e-4662-bbbf-c8af90531090	uid:collect|2013-01-29T18:00:38.316+0000	2013-04-08 17:09:09	NULL	2013-04-08 17:09:09	NULL	NULL	1	2013-04-08 17:09:09	2013-04-08 17:09:09	2959	Yes	uuid:35c0376c-f64e-4662-bbbf-c8af90531090	Present	NULL	NULL	4	5	ll	Male	NULL	Yes
uuid:ea636e22-b6da-4ff0-b2e1-4cb2a261a683	uid:collect|2013-01-29T18:00:38.316+0000	2013-04-08 17:09:10	NULL	2013-04-08 17:09:10	NULL	NULL	1	2013-04-08 17:09:10	2013-04-08 17:09:10	2959	Yes	uuid:ea636e22-b6da-4ff0-b2e1-4cb2a261a683	Present	NULL	NULL	14	5	er	Male	NULL	No
uuid:90d2f97d-fafc-40dd-9c16-9a568e2f5244	uid:collect|2013-01-29T18:00:38.316+0000	2013-04-08 17:09:11	NULL	2013-04-08 17:09:11	NULL	NULL	1	2013-04-08 17:09:11	2013-04-08 17:09:11	2960	Yes	uuid:90d2f97d-fafc-40dd-9c16-9a568e2f5244	Present	NULL	NULL	55	5	ss	Female	NULL	No
uuid:a13a22dc-73e8-4bed-add7-b8099f8029d3	uid:collect|2013-01-29T18:00:38.316+0000	2013-04-08 17:09:14	NULL	2013-04-08 17:09:14	NULL	NULL	1	2013-04-08 17:09:14	2013-04-08 17:09:14	2960	Yes	uuid:a13a22dc-73e8-4bed-add7-b8099f8029d3	out_back_tomorrow	NULL	NULL	55	5	pf	Male	NULL	Yes
uuid:c3f77c6c-80d5-411b-811f-c4983ef96179	uid:collect|2013-01-29T18:00:38.316+0000	2013-04-08 17:09:17	NULL	2013-04-08 17:09:17	NULL	NULL	1	2013-04-08 17:09:17	2013-04-08 17:09:17	2960	Yes	uuid:c3f77c6c-80d5-411b-811f-c4983ef96179	Present	NULL	NULL	17	5	ps	Female	NULL	No
uuid:7f24b644-cc53-472f-980d-b250f9878017	uid:collect|2013-01-29T18:00:38.316+0000	2013-04-08 17:09:18	NULL	2013-04-08 17:09:18	NULL	NULL	1	2013-04-08 17:09:18	2013-04-08 17:09:18	2960	Yes	uuid:7f24b644-cc53-472f-980d-b250f9878017	Present	jimel	NULL	17	5	ps	Female	NULL	No
uuid:1629ffa5-d041-471f-84a3-7effaa4ff575	uid:collect|2013-01-29T18:00:38.316+0000	2013-04-08 17:09:18	NULL	2013-04-08 17:09:18	NULL	NULL	1	2013-04-08 17:09:18	2013-04-08 17:09:18	2960	Yes	uuid:1629ffa5-d041-471f-84a3-7effaa4ff575	out_back_tomorrow	NULL	NULL	26	5	sl	Female	NULL	Yes
uuid:4e122d6a-23a7-4638-aba2-9e129b63558c	uid:collect|2013-01-29T18:00:38.316+0000	2013-04-08 17:09:19	NULL	2013-04-08 17:09:19	NULL	NULL	1	2013-04-08 17:09:19	2013-04-08 17:09:19	2961	Yes	uuid:4e122d6a-23a7-4638-aba2-9e129b63558c	Present	NULL	NULL	48	5	jb	Female	NULL	No
uuid:1ef4506b-e978-4192-bbbd-75f4e2e8b4fc	uid:collect|2013-01-29T18:00:38.316+0000	2013-04-08 17:09:19	NULL	2013-04-08 17:09:19	NULL	NULL	1	2013-04-08 17:09:19	2013-04-08 17:09:19	2961	Yes	uuid:1ef4506b-e978-4192-bbbd-75f4e2e8b4fc	out_back_tomorrow	al travay	NULL	28	5	re	Male	NULL	Yes
uuid:1dc4f551-d630-419f-8897-3b0893c5f04d	uid:collect|2013-01-29T18:00:38.316+0000	2013-04-08 17:09:20	NULL	2013-04-08 17:09:20	NULL	NULL	1	2013-04-08 17:09:20	2013-04-08 17:09:20	2961	Yes	uuid:1dc4f551-d630-419f-8897-3b0893c5f04d	Present	NULL	NULL	20	5	kr	Female	NULL	No
uuid:eeed315c-6030-4ae2-b590-76b2a0658bb1	uid:collect|2013-01-29T18:00:38.316+0000	2013-04-08 17:09:20	NULL	2013-04-08 17:09:20	NULL	NULL	1	2013-04-08 17:09:20	2013-04-08 17:09:20	2961	Yes	uuid:eeed315c-6030-4ae2-b590-76b2a0658bb1	out_back_tomorrow	al lekol	NULL	18	5	ws	Female	NULL	Yes
uuid:a3f27a02-8217-4bc3-9f0a-e54c86eb77dd	uid:collect|2013-01-29T18:00:38.316+0000	2013-04-08 17:09:21	NULL	2013-04-08 17:09:21	NULL	NULL	1	2013-04-08 17:09:21	2013-04-08 17:09:21	2961	Yes	uuid:a3f27a02-8217-4bc3-9f0a-e54c86eb77dd	Present	NULL	NULL	14	5	ms	Female	NULL	No
uuid:164e8a9b-641c-4f25-8262-d37a01d38acd	uid:collect|2013-01-29T18:00:38.316+0000	2013-04-08 17:09:23	NULL	2013-04-08 17:09:23	NULL	NULL	1	2013-04-08 17:09:23	2013-04-08 17:09:23	2961	Yes	uuid:164e8a9b-641c-4f25-8262-d37a01d38acd	Present	NULL	NULL	12	5	ds	Male	NULL	No
uuid:0f502d4a-1dac-4baa-b296-7cf63c5fae14	uid:collect|2013-01-29T18:00:38.316+0000	2013-04-08 17:09:25	NULL	2013-04-08 17:09:25	NULL	NULL	1	2013-04-08 17:09:25	2013-04-08 17:09:25	2962	Yes	uuid:0f502d4a-1dac-4baa-b296-7cf63c5fae14	Present	NULL	NULL	40	5	rd	Female	NULL	No
uuid:9f21628d-f6ee-4e88-a667-d017b7613852	uid:collect|2013-01-29T18:00:38.316+0000	2013-04-08 17:09:25	NULL	2013-04-08 17:09:25	NULL	NULL	1	2013-04-08 17:09:25	2013-04-08 17:09:25	2962	Yes	uuid:9f21628d-f6ee-4e88-a667-d017b7613852	Present	NULL	NULL	70	5	al	Female	NULL	No
uuid:586e1567-00f4-481a-a83a-010d9ce38469	uid:collect|2013-01-29T18:00:38.316+0000	2013-04-08 17:09:29	NULL	2013-04-08 17:09:29	NULL	NULL	1	2013-04-08 17:09:29	2013-04-08 17:09:29	2964	Yes	uuid:586e1567-00f4-481a-a83a-010d9ce38469	Present	NULL	NULL	27	5	ee	Female	NULL	No
uuid:3ba5737a-b4a6-4219-998f-bb64c6bdea2b	uid:collect|2013-01-29T18:00:38.316+0000	2013-04-08 17:09:29	NULL	2013-04-08 17:09:29	NULL	NULL	1	2013-04-08 17:09:29	2013-04-08 17:09:29	2964	Yes	uuid:3ba5737a-b4a6-4219-998f-bb64c6bdea2b	out_back_tomorrow	NULL	Yes	999	5	rk	Female	NULL	No
uuid:869f31af-bbbf-4373-b6e4-235a245c8d32	uid:collect|2013-01-29T18:00:38.316+0000	2013-04-08 17:09:30	NULL	2013-04-08 17:09:30	NULL	NULL	1	2013-04-08 17:09:30	2013-04-08 17:09:30	2964	Yes	uuid:869f31af-bbbf-4373-b6e4-235a245c8d32	Present	NULL	NULL	65	5	mk	Female	NULL	No
uuid:30ada6b0-d99a-4ea1-9022-0f8d0b950e7e	uid:collect|2013-01-29T18:00:38.316+0000	2013-04-08 17:09:30	NULL	2013-04-08 17:09:30	NULL	NULL	1	2013-04-08 17:09:30	2013-04-08 17:09:30	2964	Yes	uuid:30ada6b0-d99a-4ea1-9022-0f8d0b950e7e	Present	NULL	NULL	11	5	ms	Male	NULL	No
uuid:9d95f040-a28e-4523-bd6b-deaaeb05eff6	uid:collect|2013-01-29T18:00:38.316+0000	2013-04-08 17:09:33	NULL	2013-04-08 17:09:33	NULL	NULL	1	2013-04-08 17:09:33	2013-04-08 17:09:33	2965	Yes	uuid:9d95f040-a28e-4523-bd6b-deaaeb05eff6	Present	NULL	NULL	25	5	ag	Female	NULL	No
uuid:60053742-3023-436b-a66a-d8bd2700fba5	uid:collect|2013-01-29T18:00:38.316+0000	2013-04-08 17:09:33	NULL	2013-04-08 17:09:33	NULL	NULL	1	2013-04-08 17:09:33	2013-04-08 17:09:33	2965	Yes	uuid:60053742-3023-436b-a66a-d8bd2700fba5	out_back_tomorrow	NULL	NULL	30	5	wj	Female	NULL	Yes
uuid:96b23beb-176b-465b-aab6-d988623a98b4	uid:collect|2013-01-29T18:00:38.316+0000	2013-04-08 17:09:33	NULL	2013-04-08 17:09:33	NULL	NULL	1	2013-04-08 17:09:33	2013-04-08 17:09:33	2965	Yes	uuid:96b23beb-176b-465b-aab6-d988623a98b4	out_back_tomorrow	NULL	Yes	999	5	bj	Female	NULL	Yes
uuid:88bf31e8-a889-48e2-bdd1-2c28c06f9daa	uid:collect|2013-01-29T18:00:38.316+0000	2013-04-08 17:09:34	NULL	2013-04-08 17:09:34	NULL	NULL	1	2013-04-08 17:09:34	2013-04-08 17:09:34	2965	Yes	uuid:88bf31e8-a889-48e2-bdd1-2c28c06f9daa	Present	NULL	NULL	15	5	kj	Female	NULL	No
uuid:36c78f69-3b78-44c4-a652-24fa70657cf1	uid:collect|2013-01-29T18:00:38.316+0000	2013-04-08 17:09:35	NULL	2013-04-08 17:09:35	NULL	NULL	1	2013-04-08 17:09:35	2013-04-08 17:09:35	2966	Yes	uuid:36c78f69-3b78-44c4-a652-24fa70657cf1	Present	NULL	NULL	60	5	gp	Female	NULL	No
uuid:1da84112-9ba1-4597-b9fd-b044470ab1cb	uid:collect|2013-01-29T18:00:38.316+0000	2013-04-08 17:09:36	NULL	2013-04-08 17:09:36	NULL	NULL	1	2013-04-08 17:09:36	2013-04-08 17:09:36	2966	Yes	uuid:1da84112-9ba1-4597-b9fd-b044470ab1cb	out_back_tomorrow	NULL	NULL	35	5	rl	Male	NULL	Yes
uuid:8b31f6f3-5ae4-4901-9e73-3ab4b4b9a649	uid:collect|2013-01-29T18:00:38.316+0000	2013-04-08 17:09:37	NULL	2013-04-08 17:09:37	NULL	NULL	1	2013-04-08 17:09:37	2013-04-08 17:09:37	2966	Yes	uuid:8b31f6f3-5ae4-4901-9e73-3ab4b4b9a649	Present	NULL	NULL	30	5	fl	Female	NULL	No
uuid:0e48b100-8f32-4635-a876-87b7b4ed70ec	uid:collect|2013-01-29T18:00:38.316+0000	2013-04-08 17:09:37	NULL	2013-04-08 17:09:37	NULL	NULL	1	2013-04-08 17:09:37	2013-04-08 17:09:37	2966	Yes	uuid:0e48b100-8f32-4635-a876-87b7b4ed70ec	out_back_tomorrow	NULL	NULL	27	5	ll	Male	NULL	Yes
uuid:091d1b1a-8261-4fe7-9376-f335546b9cb6	uid:collect|2013-01-29T18:00:38.316+0000	2013-04-08 17:09:38	NULL	2013-04-08 17:09:38	NULL	NULL	1	2013-04-08 17:09:38	2013-04-08 17:09:38	2966	Yes	uuid:091d1b1a-8261-4fe7-9376-f335546b9cb6	Present	NULL	NULL	23	5	wl	Male	NULL	No
uuid:334e7ec6-b230-4e43-8c1f-b4766a92b405	uid:collect|2013-01-29T18:00:38.316+0000	2013-04-08 17:09:40	NULL	2013-04-08 17:09:40	NULL	NULL	1	2013-04-08 17:09:40	2013-04-08 17:09:40	2968	Yes	uuid:334e7ec6-b230-4e43-8c1f-b4766a92b405	Present	NULL	NULL	67	5	rp	Female	NULL	No
uuid:f20ba13a-8540-4067-81fe-eec159de19c4	uid:collect|2013-01-29T18:00:38.316+0000	2013-04-08 17:09:40	NULL	2013-04-08 17:09:40	NULL	NULL	1	2013-04-08 17:09:40	2013-04-08 17:09:40	2968	Yes	uuid:f20ba13a-8540-4067-81fe-eec159de19c4	Present	NULL	NULL	9	5	ab	Female	NULL	Yes
uuid:8a5b496f-a91c-4b95-9b4a-c8dbc084107f	uid:collect|2013-01-29T18:00:38.316+0000	2013-04-08 17:09:42	NULL	2013-04-08 17:09:42	NULL	NULL	1	2013-04-08 17:09:42	2013-04-08 17:09:42	2969	Yes	uuid:8a5b496f-a91c-4b95-9b4a-c8dbc084107f	Present	NULL	NULL	28	5	ks	Female	NULL	No
uuid:133c73c8-b1d9-4e14-a8af-ddab1b52f53c	uid:collect|2013-01-29T18:00:38.316+0000	2013-04-08 17:41:36	NULL	2013-04-08 17:41:36	NULL	NULL	1	2013-04-08 17:41:36	2013-04-08 17:41:36	2898	Yes	uuid:133c73c8-b1d9-4e14-a8af-ddab1b52f53c	Present	NULL	NULL	6	2	cd	Female	NULL	Yes
uuid:d1908c0b-21b9-49d1-ba55-edf0d4b5d095	uid:collect|2013-01-29T18:00:38.316+0000	2013-04-08 17:41:40	NULL	2013-04-08 17:41:40	NULL	NULL	1	2013-04-08 17:41:40	2013-04-08 17:41:40	2899	Yes	uuid:d1908c0b-21b9-49d1-ba55-edf0d4b5d095	Present	NULL	NULL	44	2	r c	Male	NULL	No
uuid:09e365ac-4ba4-47e2-8619-0c2053ef8545	uid:collect|2013-01-29T18:00:38.316+0000	2013-04-08 17:41:41	NULL	2013-04-08 17:41:41	NULL	NULL	1	2013-04-08 17:41:41	2013-04-08 17:41:41	2899	Yes	uuid:09e365ac-4ba4-47e2-8619-0c2053ef8545	Present	NULL	NULL	44	2	mc	Female	NULL	No
uuid:f3448593-e688-4c17-b28c-6875f518635f	uid:collect|2013-01-29T18:00:38.316+0000	2013-04-08 17:41:41	NULL	2013-04-08 17:41:41	NULL	NULL	1	2013-04-08 17:41:41	2013-04-08 17:41:41	2899	Yes	uuid:f3448593-e688-4c17-b28c-6875f518635f	other	NULL	NULL	80	2	rc	Female	NULL	Yes
uuid:9adeb9fb-b063-4b25-b24f-cc67053faef8	uid:collect|2013-01-29T18:00:38.316+0000	2013-04-08 17:42:30	uid:collect|2013-01-29T18:00:38.316+0000	2013-04-08 17:42:52	NULL	NULL	1	2013-04-08 17:42:30	2013-04-08 17:42:52	2900	Yes	uuid:9adeb9fb-b063-4b25-b24f-cc67053faef8	Present	NULL	NULL	34	2	pf	Female	NULL	No
uuid:a19d4778-ef97-43b5-87cd-987eaf40ad43	uid:collect|2013-01-29T18:00:38.316+0000	2013-04-08 17:42:34	NULL	2013-04-08 17:42:34	NULL	NULL	1	2013-04-08 17:42:34	2013-04-08 17:42:34	2900	Yes	uuid:a19d4778-ef97-43b5-87cd-987eaf40ad43	other	NULL	NULL	45	2	fa	Male	NULL	Yes
uuid:9a907d1c-933f-433b-8edb-b87ca2133cc2	uid:collect|2013-01-29T18:00:38.316+0000	2013-04-08 17:42:34	NULL	2013-04-08 17:42:34	NULL	NULL	1	2013-04-08 17:42:34	2013-04-08 17:42:34	2900	Yes	uuid:9a907d1c-933f-433b-8edb-b87ca2133cc2	Present	NULL	NULL	14	2	mf	Female	NULL	No
uuid:4b7de7a8-ef79-4573-9812-289845b00f67	uid:collect|2013-01-29T18:00:38.316+0000	2013-04-08 17:42:35	NULL	2013-04-08 17:42:35	NULL	NULL	1	2013-04-08 17:42:35	2013-04-08 17:42:35	2900	Yes	uuid:4b7de7a8-ef79-4573-9812-289845b00f67	Present	lo pala	NULL	19	2	lf	Female	NULL	Yes
uuid:83e079dd-68e2-4936-867a-659c0c37ecc6	uid:collect|2013-01-29T18:00:38.316+0000	2013-04-08 17:42:35	NULL	2013-04-08 17:42:35	NULL	NULL	1	2013-04-08 17:42:35	2013-04-08 17:42:35	2900	Yes	uuid:83e079dd-68e2-4936-867a-659c0c37ecc6	Present	NULL	NULL	14	2	af	Female	NULL	No
uuid:0f2d090e-ac9d-432c-ace4-da01aff31f4c	uid:collect|2013-01-29T18:00:38.316+0000	2013-04-08 17:42:36	NULL	2013-04-08 17:42:36	NULL	NULL	1	2013-04-08 17:42:36	2013-04-08 17:42:36	2900	Yes	uuid:0f2d090e-ac9d-432c-ace4-da01aff31f4c	Present	NULL	NULL	9	2	cf	Female	NULL	Yes
uuid:dec45ac7-537d-40dc-a23c-d0cfd487b89a	uid:collect|2013-01-29T18:00:38.316+0000	2013-04-08 17:42:36	NULL	2013-04-08 17:42:36	NULL	NULL	1	2013-04-08 17:42:36	2013-04-08 17:42:36	2900	Yes	uuid:dec45ac7-537d-40dc-a23c-d0cfd487b89a	Present	NULL	NULL	4	2	af	Male	NULL	Yes
uuid:bba19204-0dbb-4ec7-b3c5-18f42174e83e	uid:collect|2013-01-29T18:00:38.316+0000	2013-04-08 17:42:37	NULL	2013-04-08 17:42:37	NULL	NULL	1	2013-04-08 17:42:37	2013-04-08 17:42:37	2900	Yes	uuid:bba19204-0dbb-4ec7-b3c5-18f42174e83e	Present	NULL	NULL	6	2	ef	Female	NULL	Yes
uuid:e460b681-72f2-4a43-8726-a8a01bded18b	uid:collect|2013-01-29T18:00:38.316+0000	2013-04-09 08:59:32	NULL	2013-04-09 08:59:32	NULL	NULL	1	2013-04-09 08:59:32	2013-04-09 08:59:32	1662	Yes	uuid:e460b681-72f2-4a43-8726-a8a01bded18b	Present	NULL	NULL	55	4	lj	Female	NULL	No
[truncated: 9,601 more rows]
