# Supplementary material for: Controlling Neglected Tropical Diseases (NTDs) in Haiti: Implementation Strategies and Evidence of Their Success
Source: PLoS Negl Trop Dis. 2016 Oct 5;10(10):e0004954. doi: 10.1371/journal.pntd.0004954 (PMC5051938; doi:10.1371/journal.pntd.0004954)
Supplement: S5 Data — (XLSX) [file pntd.0004954.s005.xlsx]

## Sheet: Sheet1
_URI	_CREATOR_URI_USER	_CREATION_DATE	_LAST_UPDATE_URI_USER	_LAST_UPDATE_DATE	_MODEL_VERSION	_UI_VERSION	_IS_COMPLETE	_SUBMISSION_DATE	_MARKED_AS_COMPLETE_DATE	KAP_OLD	KAPPOSOPEN	KAPPOST	KAP_EDU	KAPWATER	WHY_NO_PILLS	KAPPOSTTIMES	KAPSYMPTOM	PAST3MDA	KAPD2	KAPCAUSE	KNOW_MDA	KAPDRINK	KAPYEARS	KAPEFFECT	KAP_NAME	KAPDISTPOS	KAPSINFOSCR	KAPD1	WHY_NOT_SWALLOW	KAPSYMPTOMLF	META_INSTANCE_ID	DRUGS_NOT_INDICATED	KAP_LABEL	KAPWILLDRINK	KAPPREVENTLF	KAPTRANSMITLF	KAPDRINK2DAY	KAPSREACHU	KAPDRINKPOST	HOWMANYTIMESLST3YEARS	KAP_TEAM	KAPCAL	KAPKNOWLF	KAP_GENDER
uuid:c3bd598d-1fff-4911-99c3-cee3c6651c73	uid:collect|2013-01-29T18:00:38.316+0000	2013-04-04 11:19:01	NULL	2013-04-04 11:19:01	NULL	NULL	1	2013-04-04 11:19:01	2013-04-04 11:19:01	26	Yes	No	some_primary	No	NULL	NULL	NULL	Yes	Other	NULL	Yes	Yes	4	No	tr	other	kote map van n nan	Yes	NULL	gwo pye,gwo grenn	uuid:c3bd598d-1fff-4911-99c3-cee3c6651c73	ti bebe , fi ansent	1071	Yes	pa konnen	pa konnen	other	jan nou ap fe l la	Other	3	1	NULL	Yes	Female
uuid:1370cf46-f320-47d4-839f-2595886405d0	uid:collect|2013-01-29T18:00:38.316+0000	2013-04-04 19:31:11	NULL	2013-04-04 19:31:11	NULL	NULL	1	2013-04-04 19:31:11	2013-04-04 19:31:11	31	Yes	No	higher	Yes	NULL	NULL	domi	Yes	Distribution	pa konnen	Yes	Yes	5	Yes	s d	Close	ajan sante te pac nan zon nan	Yes	NULL	gwo tete,gwo pye ,gwo gren n	uuid:1370cf46-f320-47d4-839f-2595886405d0	ti moun 2 a x	1084	Yes	evite dlo sal bo lakay w	mayengyen	other	pot a pot, legliz	Other	3	1	NULL	Yes	Female
uuid:7bb3f1cc-7aeb-49d4-a886-0fba9b2a8930	uid:collect|2013-01-29T18:00:38.316+0000	2013-04-04 19:31:13	NULL	2013-04-04 19:31:13	NULL	NULL	1	2013-04-04 19:31:13	2013-04-04 19:31:13	22	Yes	No	some_secondary	Yes	NULL	NULL	NULL	Yes	School	NULL	No	Yes	999	No	n d	Close	NULL	Yes	NULL	gwo pye, gwo gren n	uuid:7bb3f1cc-7aeb-49d4-a886-0fba9b2a8930	pa konnen	1084	Yes	pa kite dlo sal bo lakay w pou moustik pa kale	ma dlo sal bo lakay w , moustik	other	mache pot a pot	School	2	1	NULL	Yes	Female
uuid:88cb2de1-ba92-4470-be8e-51cc35392397	uid:collect|2013-01-29T18:00:38.316+0000	2013-04-04 19:31:20	NULL	2013-04-04 19:31:20	NULL	NULL	1	2013-04-04 19:31:20	2013-04-04 19:31:20	24	dont_know	dont_know	some_primary	na	NULL	NULL	NULL	Yes	Home	NULL	Yes	Yes	999	No	s g	other	yo te passe bay li devan la kay mwen	Yes	NULL	pa konen	uuid:88cb2de1-ba92-4470-be8e-51cc35392397	moun ansent le ti moun nan gen 5 an	1085	No	mwen pa songe	pa konen	other	pot a pot	Home	1	1	NULL	Yes	Female
uuid:3eb0b09a-5777-4474-88d0-3ea28bff0dfc	uid:collect|2013-01-29T18:00:38.316+0000	2013-04-04 19:31:25	NULL	2013-04-04 19:31:25	NULL	NULL	1	2013-04-04 19:31:25	2013-04-04 19:31:25	53	Yes	No	completed_secondary	Yes	NULL	NULL	NULL	Yes	Distribution	NULL	Yes	Yes	5	No	j a	Close	paske mw c employe lopital monbin crochu	Yes	NULL	gwo pye, gwo gren n	uuid:3eb0b09a-5777-4474-88d0-3ea28bff0dfc	dpi ti moun nan gen 5 an	1087	Yes	pa kite dlo sal, epi pran konprime filaryoz yo	lew kite dlo sal nan kwen kay w li kale moustik	other	pot a pot	Other	3	1	NULL	Yes	Male
uuid:21c6fb59-f5d0-4a4f-a1d8-29184884392b	uid:collect|2013-01-29T18:00:38.316+0000	2013-04-04 19:31:26	NULL	2013-04-04 19:31:26	NULL	NULL	1	2013-04-04 19:31:26	2013-04-04 19:31:26	27	Yes	No	completed_secondary	Yes	NULL	NULL	NULL	Yes	School	NULL	Yes	Yes	5	No	i j	Close	lekol	Yes	NULL	gen gro pye gro grenn	uuid:21c6fb59-f5d0-4a4f-a1d8-29184884392b	moun ansent, ti moun piti 0 a 4 an	1087	Yes	pa kite dlo sal	nan dlo sal	other	pot a pot	School	2	1	NULL	Yes	Female
uuid:8e82dff3-0eb3-4a89-bb48-95f29730046d	uid:collect|2013-01-29T18:00:38.316+0000	2013-04-04 19:31:29	NULL	2013-04-04 19:31:29	NULL	NULL	1	2013-04-04 19:31:29	2013-04-04 19:31:29	42	Yes	No	some_primary	Yes	NULL	NULL	NULL	Yes	Distribution	NULL	Yes	Yes	999	No	j n	Close	nan lekol kote map twavail la	Yes	NULL	pa konnen	uuid:8e82dff3-0eb3-4a89-bb48-95f29730046d	moun ki an sante	1088	Yes	boue dlo pwop pa kite ma dlo lakay ou	le marengwen pikew	other	mache ak mikrofon	Other	1	1	NULL	Yes	Male
uuid:827ee4b3-4d9d-4a4d-81e1-a7dc6f5e9763	uid:collect|2013-01-29T18:00:38.316+0000	2013-04-04 19:31:30	NULL	2013-04-04 19:31:30	NULL	NULL	1	2013-04-04 19:31:30	2013-04-04 19:31:30	35	Yes	No	some_primary	Yes	NULL	NULL	bouch mw t plen dlo	Yes	Distribution	li t rankontre ak kek bgy andedan m	Yes	Yes	3	Yes	d j	Close	nan sant de sante a	Yes	NULL	gwo pye , gwo tete	uuid:827ee4b3-4d9d-4a4d-81e1-a7dc6f5e9763	ti moun 0 a kelke mwa, moun ansent	1088	Yes	pa kite moustik pikew	moustik pikew	other	mache pale avek tt moun nan zone nan	Other	2	1	NULL	Yes	Female
uuid:25a7f7de-7e9f-467c-bfef-1c4ce113a4d8	uid:collect|2013-01-29T18:00:38.316+0000	2013-04-04 19:31:34	NULL	2013-04-04 19:31:34	NULL	NULL	1	2013-04-04 19:31:34	2013-04-04 19:31:34	21	Yes	No	completed_secondary	Yes	NULL	NULL	m pat byen, men m kampe mw pat k kampe	Yes	School	non	Yes	Yes	999	Yes	s n	not_too_far	megafon	Yes	NULL	gwo pye, gwo tete, gwo gren n	uuid:25a7f7de-7e9f-467c-bfef-1c4ce113a4d8	fanm ansent	1089	Yes	pa konnen	pa konnen	other	pot a pot	School	3	1	NULL	Yes	Female
uuid:2311b00c-e741-407a-992e-2e707a9a4fc2	uid:collect|2013-01-29T18:00:38.316+0000	2013-04-04 19:31:35	NULL	2013-04-04 19:31:35	NULL	NULL	1	2013-04-04 19:31:35	2013-04-04 19:31:35	23	Yes	dont_know	completed_secondary	na	NULL	NULL	li fe tout kom lage, mw pa byen men m	Yes	School	gren n nan ki t fem sa	Yes	Yes	5	Yes	d s p	not_too_far	nan lekol la yo t pase	Yes	NULL	gwo tete, gwo pye	uuid:2311b00c-e741-407a-992e-2e707a9a4fc2	fan m ansent ,ti bebe 0 aje	1089	Yes	domi amba moustike, evite dlo sal devan kay	moustik pikew	other	rasanbleman	Home	3	1	NULL	Yes	Female
uuid:f73011d7-75af-4ed2-b2f4-93efc3489fc8	uid:collect|2013-01-29T18:00:38.316+0000	2013-04-04 19:31:43	NULL	2013-04-04 19:31:43	NULL	NULL	1	2013-04-04 19:31:43	2013-04-04 19:31:43	45	Yes	Yes	some_secondary	na	NULL	na	NULL	Yes	Distribution	NULL	Yes	Yes	999	No	e n	not_too_far	moun ki tap di sa nan megaphone	Yes	NULL	gro pye gro gwen	uuid:f73011d7-75af-4ed2-b2f4-93efc3489fc8	ti moun ki poko gen laj ak moun ansent	1090	Yes	pa kite dlo sal lakay ou	yon maregwen ki ka bay li	dont_know	pot a pot	Home	2	1	NULL	Yes	Female
uuid:8d00df80-ad51-4d67-8d51-f752f1a8ea70	uid:collect|2013-01-29T18:00:38.316+0000	2013-04-04 19:31:48	NULL	2013-04-04 19:31:48	NULL	NULL	1	2013-04-04 19:31:48	2013-04-04 19:31:48	51	Yes	No	some_secondary	na	NULL	NULL	NULL	Yes	School	NULL	Yes	Yes	999	No	s b	not_too_far	moun ki tap pase ki tap di sa	Yes	NULL	pa konnen	uuid:8d00df80-ad51-4d67-8d51-f752f1a8ea70	ti moun ak fanm ansent	1091	Yes	pa kite marengwen pikew	nan marengwen ak dlo sal	dont_know	mache pot a pot	Home	2	1	NULL	Yes	Female
uuid:5a9fac4e-1866-4c69-a133-f47ebe0c24a0	uid:collect|2013-01-29T18:00:38.316+0000	2013-04-04 19:31:50	NULL	2013-04-04 19:31:50	NULL	NULL	1	2013-04-04 19:31:50	2013-04-04 19:31:50	52	Yes	No	some_secondary	na	NULL	NULL	NULL	Yes	Distribution	NULL	Yes	Yes	999	No	l d	not_too_far	moun ki tap di sa nan la ri a	Yes	NULL	gro pye gro grenn gro tete	uuid:5a9fac4e-1866-4c69-a133-f47ebe0c24a0	moun ki malad	1093	Yes	pa kite moustik pikew e pran medicaman yap bay la	nan piki moustik	dont_know	vini mache de pot a pot	Home	2	1	NULL	Yes	Male
uuid:7a3fb1fd-83e2-4aad-8cb0-cc1e46e47c7f	uid:collect|2013-01-29T18:00:38.316+0000	2013-04-04 19:31:58	NULL	2013-04-04 19:31:58	NULL	NULL	1	2013-04-04 19:31:58	2013-04-04 19:31:58	57	Yes	No	some_secondary	Yes	NULL	NULL	NULL	Yes	School	NULL	Yes	Yes	999	No	j d	Close	moun ki tap pase	Yes	NULL	gro pye gro tete	uuid:7a3fb1fd-83e2-4aad-8cb0-cc1e46e47c7f	moun ansent	1095	Yes	prevensyon	pa konnem	dont_know	pase lakay rasanbleman komite	School	3	1	NULL	Yes	Male
uuid:6f2afff6-3ca0-40c3-9f4e-b38f084628ec	uid:collect|2013-01-29T18:00:38.316+0000	2013-04-04 19:31:59	NULL	2013-04-04 19:31:59	NULL	NULL	1	2013-04-04 19:31:59	2013-04-04 19:31:59	19	Yes	No	completed_secondary	Yes	NULL	NULL	NULL	Yes	School	NULL	Yes	Yes	999	No	j d	not_too_far	pandan yo tap bay li	Yes	NULL	gro tete gro pye gro bouboun gro gren	uuid:6f2afff6-3ca0-40c3-9f4e-b38f084628ec	moun ki ansent ti moun ki poko gen 5 lane	1095	Yes	kouche anba moustike evite dlo sal ak fe pwevantyon	marengwen	dont_know	mache jan nap fel la ak rankont nan leglis	School	2	1	NULL	Yes	Female
uuid:9bf11773-bca3-430e-9258-0bda56bccef0	uid:collect|2013-01-29T18:00:38.316+0000	2013-04-04 19:32:06	NULL	2013-04-04 19:32:06	NULL	NULL	1	2013-04-04 19:32:06	2013-04-04 19:32:06	45	dont_know	No	completed_primary	na	NULL	NULL	NULL	Yes	Distribution	NULL	No	Yes	999	No	s j	not_too_far	NULL	Yes	NULL	pa konen	uuid:9bf11773-bca3-430e-9258-0bda56bccef0	pa konen	1096	Yes	pa konen	pa konen	dont_know	jan nap fel la	Home	2	1	NULL	Yes	Female
uuid:5c356855-734d-44d2-a6ed-1d110ac4e05a	uid:collect|2013-01-29T18:00:38.316+0000	2013-04-05 17:47:42	NULL	2013-04-05 17:47:42	NULL	NULL	1	2013-04-05 17:47:42	2013-04-05 17:47:42	53	dont_know	dont_know	did_not_go	NULL	NULL	NULL	NULL	No	NULL	NULL	No	NULL	999	NULL	lb	other	NULL	dont_know	NULL	pa konnen	uuid:5c356855-734d-44d2-a6ed-1d110ac4e05a	pa konnen	1072	Yes	pa konnen	m paka di	help_family	pot a pot	NULL	0	1	NULL	Yes	Male
uuid:b7bc4d58-7e84-440e-a72e-7c946a557bff	uid:collect|2013-01-29T18:00:38.316+0000	2013-04-05 17:47:43	NULL	2013-04-05 17:47:43	NULL	NULL	1	2013-04-05 17:47:43	2013-04-05 17:47:43	23	Yes	No	some_primary	Yes	NULL	NULL	NULL	Yes	Distribution	NULL	Yes	Yes	999	No	m.r	not_too_far	lot moun kap van n ki te dim	Yes	NULL	gro pye gro grenm	uuid:b7bc4d58-7e84-440e-a72e-7c946a557bff	ti bebe ak fanm ansent	1072	Yes	pa konen	pa konnen	other	vini nan kimin nan ba nou infomation	Other	2	1	NULL	Yes	Female
uuid:839989fb-0e94-4e9c-aeb3-749b6d434611	uid:collect|2013-01-29T18:00:38.316+0000	2013-04-05 17:47:44	NULL	2013-04-05 17:47:44	NULL	NULL	1	2013-04-05 17:47:44	2013-04-05 17:47:44	31	dont_know	dont_know	some_primary	NULL	NULL	NULL	NULL	No	NULL	NULL	No	NULL	999	NULL	d w	other	NULL	dont_know	NULL	NULL	uuid:839989fb-0e94-4e9c-aeb3-749b6d434611	NULL	1073	Yes	NULL	NULL	no_side_effect	pa knnen	NULL	999	1	NULL	No	Female
uuid:d6fe7b89-2eab-49bc-b58f-0177c33276bb	uid:collect|2013-01-29T18:00:38.316+0000	2013-04-05 17:47:45	NULL	2013-04-05 17:47:45	NULL	NULL	1	2013-04-05 17:47:45	2013-04-05 17:47:45	32	Yes	No	did_not_go	Yes	NULL	NULL	NULL	No	Distribution	NULL	Yes	Yes	999	No	b j	Far	mikrofone	Yes	NULL	gwo pye	uuid:d6fe7b89-2eab-49bc-b58f-0177c33276bb	li pa konnen	1074	Yes	pa kite dlo sal, moustike	pa konnen	other	kanpagne pot a pot	Other	1	1	NULL	Yes	Female
uuid:516358dd-cea7-44ed-88a9-541806debda8	uid:collect|2013-01-29T18:00:38.316+0000	2013-04-05 17:47:46	NULL	2013-04-05 17:47:46	NULL	NULL	1	2013-04-05 17:47:46	2013-04-05 17:47:46	20	Yes	No	some_secondary	Yes	NULL	NULL	NULL	Yes	School	NULL	Yes	Yes	999	No	n c	not_too_far	yon fomasyon kite fet sou sa nan lekol la	Yes	NULL	gro tete, gwo pye	uuid:516358dd-cea7-44ed-88a9-541806debda8	fan m ansent, 0 a 5 an	1097	Yes	dlo sal bo la kay ou, boue medicaman ou bay yo	moustik li pile moun	other	reyini nan lekol, nan legliz pou pale ak moun yo	School	3	1	NULL	Yes	Female
uuid:a2c6f2a6-9604-4c7f-90b1-23484c57f97e	uid:collect|2013-01-29T18:00:38.316+0000	2013-04-05 17:47:50	NULL	2013-04-05 17:47:50	NULL	NULL	1	2013-04-05 17:47:50	2013-04-05 17:47:50	18	Yes	No	some_secondary	Yes	NULL	NULL	NULL	Yes	School	NULL	Yes	Yes	999	No	d c	not_too_far	moun ki tap passÃ© ki tap di sa	Yes	NULL	gwo pye	uuid:a2c6f2a6-9604-4c7f-90b1-23484c57f97e	ti moun piti al fi ansent mwen blye ki. laj yo te di	1097	Yes	pa kite bagay sal lakay ou	nan dlo. sal ak fatra	dont_know	pot a pot jan nap fel la lot moun yo pa bay infomatyon	School	2	1	NULL	Yes	Female
uuid:4f7e6985-3367-48db-b997-96e20ae1688f	uid:collect|2013-01-29T18:00:38.316+0000	2013-04-05 17:47:52	NULL	2013-04-05 17:47:52	NULL	NULL	1	2013-04-05 17:47:52	2013-04-05 17:47:52	43	dont_know	dont_know	did_not_go	na	NULL	NULL	NULL	Yes	Home	NULL	No	Yes	999	No	o m	other	NULL	Yes	NULL	pa konnen	uuid:4f7e6985-3367-48db-b997-96e20ae1688f	mwen pa konnen moun ki tap passe a papier vle kanpe pale	1098	Yes	pa konnen	pa konnen	dont_know	pa konnen	Home	3	1	NULL	Yes	Male
uuid:ac7296af-ea87-4973-a288-4d24efb9bf0e	uid:collect|2013-01-29T18:00:38.316+0000	2013-04-05 17:47:53	NULL	2013-04-05 17:47:53	NULL	NULL	1	2013-04-05 17:47:53	2013-04-05 17:47:53	44	Yes	No	completed_primary	Yes	NULL	NULL	NULL	Yes	Distribution	NULL	Yes	Yes	999	No	b m	Close	nan megafon	Yes	NULL	gwo pye, gwo kou	uuid:ac7296af-ea87-4973-a288-4d24efb9bf0e	fan m ansent	1098	Yes	mw poko konnen	yo pa fe fomasyon sou sa pou nou	other	invite nou pou fe fomasyon sou sa	Other	2	1	NULL	Yes	Female
uuid:c08181ec-a7a0-4612-a463-ecbd301e0fe1	uid:collect|2013-01-29T18:00:38.316+0000	2013-04-05 17:47:59	NULL	2013-04-05 17:47:59	NULL	NULL	1	2013-04-05 17:47:59	2013-04-05 17:47:59	35	Yes	No	completed_secondary	Yes	NULL	NULL	NULL	Yes	Distribution	NULL	Yes	Yes	999	No	j. s. f	Close	nan megafon	Yes	NULL	gwo tete,gwo pye	uuid:c08181ec-a7a0-4612-a463-ecbd301e0fe1	fan m ansent	1099	Yes	evite dlo salnan do kay	moustik pikew	other	reyinyon kominote	Other	3	1	NULL	Yes	Female
uuid:f185011d-0b02-4f49-83d6-95cae55b53cd	uid:collect|2013-01-29T18:00:38.316+0000	2013-04-05 17:48:03	NULL	2013-04-05 17:48:03	NULL	NULL	1	2013-04-05 17:48:03	2013-04-05 17:48:03	18	Yes	No	some_secondary	Yes	NULL	NULL	NULL	Yes	School	NULL	Yes	Yes	999	No	m. r	not_too_far	yo te di l nan megafon	Yes	NULL	pa konnen	uuid:f185011d-0b02-4f49-83d6-95cae55b53cd	fanm ansent,Ã©pi ti bebe	1100	Yes	pa kite dlo sal nan kwen kay	mwen pa konnen	other	pase pot a pot	School	2	1	NULL	Yes	Female
uuid:915ff59e-347c-4f9a-9bac-9cec595297be	uid:collect|2013-01-29T18:00:38.316+0000	2013-04-05 17:48:07	NULL	2013-04-05 17:48:07	NULL	NULL	1	2013-04-05 17:48:07	2013-04-05 17:48:07	35	dont_know	dont_know	some_secondary	na	NULL	NULL	NULL	No	na	NULL	Yes	No	999	dont_know	j.b.j	other	pandan'm te lekol la to tap bay li	Yes	pas ke mwen pat konpwan'n sa yo tap di a two byen	pa konnen	uuid:915ff59e-347c-4f9a-9bac-9cec595297be	moun'n ki ansent	1101	Yes	pa konnen	pa konnen	help_family	nous men' ki ka woue bi bon mwayen an	NULL	999	1	NULL	Yes	Male
uuid:4bba5acb-5fe2-4bae-a16b-87d31d7a3a21	uid:collect|2013-01-29T18:00:38.316+0000	2013-04-05 17:48:11	NULL	2013-04-05 17:48:11	NULL	NULL	1	2013-04-05 17:48:11	2013-04-05 17:48:11	29	Yes	No	some_secondary	Yes	NULL	NULL	NULL	Yes	Distribution	NULL	Yes	Yes	5	No	s a	Close	se marim ki lide zon nan	Yes	NULL	gwo pye gwo tete moun'n nan pipi blan li ba ou maklouklou	uuid:4bba5acb-5fe2-4bae-a16b-87d31d7a3a21	moun'n ansent ak ti bb ki poko gÃ©nÃ©ral laj	1102	Yes	pa kite dlo sal bout mamit fatra	le yon femelle mayengwen ki rele culex mode w	other	pot a pot	Other	2	1	NULL	Yes	Female
uuid:4cb0505c-ed4c-4713-a55a-4f550d7138dc	uid:collect|2013-01-29T18:00:38.316+0000	2013-04-05 17:48:16	NULL	2013-04-05 17:48:16	NULL	NULL	1	2013-04-05 17:48:16	2013-04-05 17:48:16	35	Yes	No	completed_primary	Yes	NULL	NULL	NULL	Yes	Distribution	NULL	Yes	Yes	999	No	e f	Close	di yon moun'n te dim sa	Yes	NULL	pa konnen	uuid:4cb0505c-ed4c-4713-a55a-4f550d7138dc	moun'n ansent	1104	No	nettoyer lakay ou	nan micwob	other	jan nap fel la se pi bon mwayen an ak fe ti rankont	Other	3	1	NULL	Yes	Female
uuid:c05d00dc-28a5-4e42-bdde-83c019137004	uid:collect|2013-01-29T18:00:38.316+0000	2013-04-05 17:48:21	NULL	2013-04-05 17:48:21	NULL	NULL	1	2013-04-05 17:48:21	2013-04-05 17:48:21	44	Yes	No	completed_primary	Yes	NULL	NULL	NULL	Yes	Distribution	NULL	Yes	Yes	999	No	j.s.f	not_too_far	nan legliz,nan la ri ak megafon	Yes	NULL	two pye	uuid:c05d00dc-28a5-4e42-bdde-83c019137004	fan m ansent	1105	Yes	pa konnen	m pa konnen	other	fe fomasyon, pase ak megafon nan zone nan.	Other	2	1	NULL	Yes	Male
uuid:fbccd545-e4ac-4982-825f-b0729c2d601f	uid:collect|2013-01-29T18:00:38.316+0000	2013-04-05 17:48:27	NULL	2013-04-05 17:48:27	NULL	NULL	1	2013-04-05 17:48:27	2013-04-05 17:48:27	43	Yes	No	completed_primary	Yes	NULL	NULL	NULL	Yes	Distribution	NULL	Yes	Yes	999	No	d f	not_too_far	nan leglis mwen mache a	Yes	NULL	gwo cou gwo gwen gwo pye	uuid:fbccd545-e4ac-4982-825f-b0729c2d601f	fan'm ansent	1106	Yes	pa konnen	mwen blye	other	nan legliz,pase ak megafon	Other	1	1	NULL	Yes	Male
uuid:91c05ae0-a82a-4d84-9081-b068f9ac26d2	uid:collect|2013-01-29T18:00:38.316+0000	2013-04-05 17:48:32	NULL	2013-04-05 17:48:32	NULL	NULL	1	2013-04-05 17:48:32	2013-04-05 17:48:32	70	dont_know	dont_know	did_not_go	na	NULL	NULL	NULL	Yes	Home	NULL	Yes	Yes	999	No	d.b	other	yo te pase di sa	Yes	NULL	two pye	uuid:91c05ae0-a82a-4d84-9081-b068f9ac26d2	fi ansent	1107	Yes	pa konnen	pa konnen	other	pale avril nou	Home	2	1	NULL	Yes	Male
uuid:1902684d-4576-4c6a-817a-029bc9674edc	uid:collect|2013-01-29T18:00:38.316+0000	2013-04-05 17:48:33	NULL	2013-04-05 17:48:33	NULL	NULL	1	2013-04-05 17:48:33	2013-04-05 17:48:33	29	Yes	No	completed_primary	Yes	NULL	NULL	NULL	Yes	Distribution	NULL	Yes	Yes	999	No	d b	Close	nan megafon	Yes	NULL	gwo pye, gwo gren n	uuid:1902684d-4576-4c6a-817a-029bc9674edc	fan m ansent	1107	Yes	pa kite dlo sal bo kay	moustik pike moun nan	other	reyinyon kominote	Other	2	1	NULL	Yes	Female
uuid:5c1a7ef0-675e-418f-b316-7674d90b135f	uid:collect|2013-01-29T18:00:38.316+0000	2013-04-05 17:48:36	NULL	2013-04-05 17:48:36	NULL	NULL	1	2013-04-05 17:48:36	2013-04-05 17:48:36	23	Yes	dont_know	completed_secondary	na	NULL	NULL	NULL	Yes	Home	NULL	Yes	Yes	3	No	L A	not_too_far	megafon mw te tande l	Yes	NULL	gwo gren n	uuid:5c1a7ef0-675e-418f-b316-7674d90b135f	fan m ansent	1108	Yes	pa knnen,paske mw pa ka fe l pa mode m	moustik	other	fomasyon	Home	3	1	NULL	Yes	Male
uuid:2551751d-3a67-4392-ac3e-660871291740	uid:collect|2013-01-29T18:00:38.316+0000	2013-04-05 19:42:59	NULL	2013-04-05 19:42:59	NULL	NULL	1	2013-04-05 19:42:59	2013-04-05 19:42:59	19	dont_know	dont_know	some_primary	NULL	NULL	NULL	NULL	No	NULL	NULL	No	NULL	999	NULL	gm	other	NULL	dont_know	NULL	NULL	uuid:2551751d-3a67-4392-ac3e-660871291740	NULL	1271	Yes	NULL	NULL	no_side_effect	pa konnen	NULL	0	5	NULL	No	Male
uuid:efd1836e-ba32-47a3-8206-c221b4ad8f22	uid:collect|2013-01-29T18:00:38.316+0000	2013-04-05 19:43:06	NULL	2013-04-05 19:43:06	NULL	NULL	1	2013-04-05 19:43:06	2013-04-05 19:43:06	55	Yes	No	completed_primary	Yes	NULL	NULL	NULL	Yes	Distribution	NULL	Yes	Yes	999	No	ep	Close	megafon	Yes	NULL	gwo pye , gwo grenn	uuid:efd1836e-ba32-47a3-8206-c221b4ad8f22	fanm ansent	1272	Yes	pran konprime a	bet modew	already_convinced	fe fomasyon	Home	2	5	NULL	Yes	Male
uuid:042b2dcc-b5c7-4d6a-a9b1-fd7268f48af6	uid:collect|2013-01-29T18:00:38.316+0000	2013-04-05 19:43:08	NULL	2013-04-05 19:43:08	NULL	NULL	1	2013-04-05 19:43:08	2013-04-05 19:43:08	30	Yes	No	some_primary	Yes	NULL	NULL	NULL	Yes	Distribution	NULL	Yes	Yes	2	No	tb	Close	ajan sante	Yes	NULL	gwo pye	uuid:042b2dcc-b5c7-4d6a-a9b1-fd7268f48af6	fanm ansent	1272	Yes	pran medikamen	pa konnen	already_convinced	toujou pale ak moun kap viv nan zon nan d maladi a	Home	999	5	NULL	Yes	Female
uuid:ae5fa209-fee1-43f8-940c-53d33e8a8be1	uid:collect|2013-01-29T18:00:38.316+0000	2013-04-05 19:43:09	NULL	2013-04-05 19:43:09	NULL	NULL	1	2013-04-05 19:43:09	2013-04-05 19:43:09	20	Yes	No	some_primary	dont_know	NULL	NULL	tet vire	Yes	Home	m pa konnen	Yes	Yes	999	Yes	rb	not_too_far	megafon	Yes	NULL	gwo grenn	uuid:ae5fa209-fee1-43f8-940c-53d33e8a8be1	fanm ansent ak timoun piti ki poko gen laj	1272	Yes	pran konprime pou maladi a	bet modew	help_me_side_effect	pa konnen	Home	2	5	NULL	Yes	Female
uuid:29ec429e-cb4b-428a-a84e-048f3a5fe466	uid:collect|2013-01-29T18:00:38.316+0000	2013-04-05 19:43:16	NULL	2013-04-05 19:43:16	NULL	NULL	1	2013-04-05 19:43:16	2013-04-05 19:43:16	20	Yes	No	completed_primary	Yes	NULL	NULL	NULL	Yes	School	NULL	Yes	Yes	999	No	oj	other	lekol	Yes	NULL	gwo pye, gwo tet ,gwo grenn , gwo bobot	uuid:29ec429e-cb4b-428a-a84e-048f3a5fe466	fi gwo vant	1273	Yes	itilize moustike	lew kit ma dlo kot kay ou ,moustik	already_convinced	piblisite	School	3	5	NULL	Yes	Female
uuid:e5cb364a-b1c6-4ef4-95d4-7e474205d330	uid:collect|2013-01-29T18:00:38.316+0000	2013-04-05 19:43:17	NULL	2013-04-05 19:43:17	NULL	NULL	1	2013-04-05 19:43:17	2013-04-05 19:43:17	42	Yes	No	did_not_go	Yes	NULL	NULL	NULL	Yes	Distribution	NULL	Yes	Yes	999	No	aj	Close	nan megafon	Yes	NULL	gwo pye	uuid:e5cb364a-b1c6-4ef4-95d4-7e474205d330	fi gwo vant	1273	Yes	pran konprime yo baw yo	moustik ki modew	no_side_effect	pale li de maladi a	Other	3	5	NULL	Yes	Female
uuid:64ad504f-afe6-486b-9722-798242718709	uid:collect|2013-01-29T18:00:38.316+0000	2013-04-05 19:43:22	NULL	2013-04-05 19:43:22	NULL	NULL	1	2013-04-05 19:43:22	2013-04-05 19:43:22	25	Yes	No	some_secondary	Yes	NULL	NULL	NULL	Yes	Distribution	NULL	Yes	Yes	999	No	tc	Close	ajan sante	Yes	NULL	gwo pye, madougou	uuid:64ad504f-afe6-486b-9722-798242718709	fan ansent ak timoun ki poko gen 2 an	1274	Yes	sevis ak moustik	le moustik modew	already_convinced	esplikel ki sak maladi a sal ka fe	Other	3	5	NULL	Yes	Female
uuid:7eea241c-5dd8-4886-8d78-ced71361eab0	uid:collect|2013-01-29T18:00:38.316+0000	2013-04-05 19:43:24	NULL	2013-04-05 19:43:24	NULL	NULL	1	2013-04-05 19:43:24	2013-04-05 19:43:24	68	Yes	No	did_not_go	Yes	NULL	NULL	NULL	Yes	Distribution	NULL	Yes	Yes	999	No	dj	Close	vwazen	Yes	NULL	pa konnen	uuid:7eea241c-5dd8-4886-8d78-ced71361eab0	pa konnen	1275	Yes	pa konnen	pa konnen	help_me_side_effect	legliz	Other	2	5	NULL	Yes	Male
uuid:4da19de4-759f-433c-956f-304551bd7fbd	uid:collect|2013-01-29T18:00:38.316+0000	2013-04-05 19:43:27	NULL	2013-04-05 19:43:27	NULL	NULL	1	2013-04-05 19:43:27	2013-04-05 19:43:27	54	Yes	No	did_not_go	Yes	NULL	NULL	NULL	Yes	Distribution	NULL	Yes	Yes	999	No	mo	not_too_far	megafon	Yes	NULL	gwo pye	uuid:4da19de4-759f-433c-956f-304551bd7fbd	pa sonje	1276	Yes	pa sonje	moustik modew, ma dlo sal	help_me_side_effect	pa konnen	Other	3	5	NULL	Yes	Male
uuid:6eb1cb94-8d46-4bcb-9f94-f2f3d6db2e61	uid:collect|2013-01-29T18:00:38.316+0000	2013-04-05 19:43:28	NULL	2013-04-05 19:43:28	NULL	NULL	1	2013-04-05 19:43:28	2013-04-05 19:43:28	30	Yes	No	did_not_go	Yes	NULL	NULL	NULL	Yes	Home	NULL	Yes	Yes	999	No	sp	Far	megafon	Yes	NULL	gwo pye	uuid:6eb1cb94-8d46-4bcb-9f94-f2f3d6db2e61	fi ansent	1277	Yes	sevi ak moustike	le bet modew	already_convinced	legliz	Home	2	5	NULL	Yes	Female
uuid:974963e1-08e2-4961-b6e9-9deec3e5db36	uid:collect|2013-01-29T18:00:38.316+0000	2013-04-05 19:43:29	NULL	2013-04-05 19:43:29	NULL	NULL	1	2013-04-05 19:43:29	2013-04-05 19:43:29	30	dont_know	dont_know	some_primary	NULL	NULL	NULL	NULL	No	NULL	NULL	No	NULL	999	NULL	kg	other	NULL	dont_know	NULL	NULL	uuid:974963e1-08e2-4961-b6e9-9deec3e5db36	NULL	1277	Yes	NULL	NULL	no_side_effect	pa konnen	NULL	0	5	NULL	No	Male
uuid:ca4c41f5-e8da-4655-b6ea-844182beb23a	uid:collect|2013-01-29T18:00:38.316+0000	2013-04-05 19:43:32	NULL	2013-04-05 19:43:32	NULL	NULL	1	2013-04-05 19:43:32	2013-04-05 19:43:32	40	Yes	No	did_not_go	Yes	NULL	NULL	NULL	Yes	Home	NULL	Yes	Yes	999	No	sz	Close	nan megafon, legliz yo t fi sa	Yes	NULL	madougou, gwo tete	uuid:ca4c41f5-e8da-4655-b6ea-844182beb23a	fanm ansent	1278	Yes	moutike	m pa sonje	help_me_side_effect	pa konnen	Home	3	5	NULL	Yes	Female
uuid:587c7448-6937-46ba-8959-ce71da6c1d03	uid:collect|2013-01-29T18:00:38.316+0000	2013-04-05 19:43:33	NULL	2013-04-05 19:43:33	NULL	NULL	1	2013-04-05 19:43:33	2013-04-05 19:43:33	28	Yes	No	completed_primary	Yes	NULL	NULL	tet vire	Yes	Home	m pa konnen	Yes	Yes	999	Yes	ws	not_too_far	megafon	Yes	NULL	gwo pye	uuid:587c7448-6937-46ba-8959-ce71da6c1d03	timoun ki poko gen 2 an	1278	Yes	prann konprime yo	lew pa itilize moustike	help_m	pale de maladi a souvan	Home	3	5	NULL	Yes	Male
uuid:30697a62-6c84-46cb-ad66-c79a8058f5bd	uid:collect|2013-01-29T18:00:38.316+0000	2013-04-05 19:43:36	NULL	2013-04-05 19:43:36	NULL	NULL	1	2013-04-05 19:43:36	2013-04-05 19:43:36	54	Yes	No	did_not_go	Yes	NULL	NULL	NULL	Yes	Home	NULL	Yes	Yes	999	No	ag	not_too_far	nan megafon	Yes	NULL	gwo pye , gwo tete	uuid:30697a62-6c84-46cb-ad66-c79a8058f5bd	fanm ansent	1279	Yes	pa kit ma dlo pre kay	mouskik, ma dlo sal	help_m	pa konnen	Home	2	5	NULL	Yes	Male
uuid:154cfcd8-d938-469c-8410-d6bfd44f5248	uid:collect|2013-01-29T18:00:38.316+0000	2013-04-05 19:43:36	NULL	2013-04-05 19:43:36	NULL	NULL	1	2013-04-05 19:43:36	2013-04-05 19:43:36	50	Yes	No	did_not_go	Yes	NULL	NULL	NULL	Yes	Home	NULL	Yes	Yes	999	No	fk	Close	nan megafon	Yes	NULL	gwo pye	uuid:154cfcd8-d938-469c-8410-d6bfd44f5248	fanm ansent	1279	Yes	pa sonje	moun nan zon nan	already_convinced	pa megafon	Home	2	5	NULL	Yes	Female
uuid:88064c37-cac1-4b0f-a1f2-9f3fdc582a2b	uid:collect|2013-01-29T18:00:38.316+0000	2013-04-05 19:43:40	NULL	2013-04-05 19:43:40	NULL	NULL	1	2013-04-05 19:43:40	2013-04-05 19:43:40	44	Yes	No	did_not_go	Yes	NULL	NULL	NULL	Yes	Home	NULL	Yes	Yes	999	No	mg	Close	ajan sante	Yes	NULL	gwo pye	uuid:88064c37-cac1-4b0f-a1f2-9f3fdc582a2b	pa sonje	1280	Yes	pa sonje	pa konnen	help_m	pa konnen	Home	2	5	NULL	Yes	Male
uuid:4f413e27-29ca-4974-9eb9-1cdaf92cde00	uid:collect|2013-01-29T18:00:38.316+0000	2013-04-05 19:43:40	NULL	2013-04-05 19:43:40	NULL	NULL	1	2013-04-05 19:43:40	2013-04-05 19:43:40	40	Yes	No	did_not_go	Yes	NULL	NULL	NULL	Yes	Home	NULL	Yes	Yes	999	No	gt	not_too_far	moun nan zon nan	Yes	NULL	madougou	uuid:4f413e27-29ca-4974-9eb9-1cdaf92cde00	pa konnen	1280	Yes	pa konnen	pa sonje	help_me_side_effect	pa konnen	Home	2	5	NULL	Yes	Female
uuid:2df01155-4ade-4218-80b6-ef8dc6e5638e	uid:collect|2013-01-29T18:00:38.316+0000	2013-04-05 19:43:43	NULL	2013-04-05 19:43:43	NULL	NULL	1	2013-04-05 19:43:43	2013-04-05 19:43:43	28	Yes	No	some_primary	Yes	NULL	NULL	NULL	Yes	Distribution	NULL	Yes	Yes	4	No	ae	Close	megafon	Yes	NULL	gwo pye	uuid:2df01155-4ade-4218-80b6-ef8dc6e5638e	fi ansent	1282	Yes	moustike	moustik modew	already_convinced	ajan sante yo pou fome moun yo	Other	2	5	NULL	Yes	Female
uuid:aca59cc7-a0a9-4b39-b5ba-534e2c246472	uid:collect|2013-01-29T18:00:38.316+0000	2013-04-05 19:43:45	NULL	2013-04-05 19:43:45	NULL	NULL	1	2013-04-05 19:43:45	2013-04-05 19:43:45	34	Yes	No	completed_primary	Yes	NULL	NULL	tet vire	Yes	Home	non	Yes	Yes	999	Yes	na	not_too_far	megafon	Yes	NULL	gwo pye	uuid:aca59cc7-a0a9-4b39-b5ba-534e2c246472	timoun ki poko gen 2 an	1283	Yes	pran konprime yo	le bet modew	already_convinced	pa megafon	Home	2	5	NULL	Yes	Male
uuid:3c50bc14-3002-49b9-917c-47855d80b76f	uid:collect|2013-01-29T18:00:38.316+0000	2013-04-05 19:43:50	NULL	2013-04-05 19:43:50	NULL	NULL	1	2013-04-05 19:43:50	2013-04-05 19:43:50	30	Yes	No	did_not_go	Yes	NULL	NULL	NULL	Yes	Home	NULL	Yes	Yes	999	No	ir	Close	yo te di sa legliz	Yes	NULL	gwo pye , gwo tete	uuid:3c50bc14-3002-49b9-917c-47855d80b76f	fanm ansent, ak timoun ki poko gen 2 an	1296	Yes	pran konprime yo, pa kite ma dlo bo kay ou.	moustik	already_convinced	fe fomasyon chak ane	Home	3	5	NULL	Yes	Female
uuid:cdd845e5-658e-4ad6-a76a-eb07f55b7d6c	uid:collect|2013-01-29T18:00:38.316+0000	2013-04-05 19:43:55	NULL	2013-04-05 19:43:55	NULL	NULL	1	2013-04-05 19:43:55	2013-04-05 19:43:55	50	No	No	did_not_go	Yes	NULL	NULL	NULL	Yes	Home	NULL	Yes	Yes	999	No	jt	Close	nan megafon	Yes	NULL	gwo pye, gwo grenn	uuid:cdd845e5-658e-4ad6-a76a-eb07f55b7d6c	fanm ansent	1297	Yes	sevi ak moustike	ma dlo	already_convinced	pale li de maladi a	Home	3	5	NULL	Yes	Female
uuid:db238f9b-d3ef-4fd8-991a-58a05933064d	uid:collect|2013-01-29T18:00:38.316+0000	2013-04-05 19:43:58	NULL	2013-04-05 19:43:58	NULL	NULL	1	2013-04-05 19:43:58	2013-04-05 19:43:58	21	dont_know	dont_know	completed_primary	NULL	mwen te st domeng	NULL	NULL	No	NULL	NULL	No	NULL	999	NULL	mc	other	NULL	No	NULL	NULL	uuid:db238f9b-d3ef-4fd8-991a-58a05933064d	NULL	1298	Yes	NULL	NULL	help_m	pa konnen	NULL	0	5	NULL	No	Female
uuid:be20b0be-07f9-4f8e-9c15-b5fbe530ece4	uid:collect|2013-01-29T18:00:38.316+0000	2013-04-05 19:44:03	NULL	2013-04-05 19:44:03	NULL	NULL	1	2013-04-05 19:44:03	2013-04-05 19:44:03	32	Yes	No	some_secondary	Yes	NULL	NULL	NULL	Yes	Distribution	NULL	Yes	Yes	999	No	dc	Close	megafon	Yes	NULL	gwo grenn	uuid:be20b0be-07f9-4f8e-9c15-b5fbe530ece4	fanm ansent	1299	Yes	sevi ak moustike	moustik ki pikew	help_me_side_effect	fe fomasyon nan zon nan, legliz pou l di sa.	Other	2	5	NULL	Yes	Male
uuid:5be7232f-e562-4609-8ef0-d709df7ede72	uid:collect|2013-01-29T18:00:38.316+0000	2013-04-05 19:44:07	NULL	2013-04-05 19:44:07	NULL	NULL	1	2013-04-05 19:44:07	2013-04-05 19:44:07	80	Yes	No	did_not_go	Yes	NULL	NULL	NULL	Yes	Home	NULL	Yes	Yes	999	No	dr	Close	moun la kay mwen	Yes	NULL	pa sonje	uuid:5be7232f-e562-4609-8ef0-d709df7ede72	pa sonje	1300	Yes	pa sonje	pa sonje	no_side_effect	pa sonje	Home	3	5	NULL	Yes	Male
uuid:e7c9e29e-55b0-41dc-9223-855410d9ff4d	uid:collect|2013-01-29T18:00:38.316+0000	2013-04-05 19:44:07	NULL	2013-04-05 19:44:07	NULL	NULL	1	2013-04-05 19:44:07	2013-04-05 19:44:07	75	Yes	No	did_not_go	Yes	NULL	NULL	NULL	Yes	Home	NULL	Yes	Yes	999	No	lp	Close	moun lakay mwen	Yes	NULL	pa sonje	uuid:e7c9e29e-55b0-41dc-9223-855410d9ff4d	pa sonje	1300	Yes	pa sonje	pa sonje	no_side_effect	pa sonje	Home	3	5	NULL	Yes	Female
uuid:93292579-0314-4e60-8142-10e7cd4ebd30	uid:collect|2013-01-29T18:00:38.316+0000	2013-04-05 19:44:08	NULL	2013-04-05 19:44:08	NULL	NULL	1	2013-04-05 19:44:08	2013-04-05 19:44:08	33	Yes	No	did_not_go	Yes	NULL	NULL	NULL	Yes	Distribution	NULL	Yes	Yes	999	No	lj	not_too_far	megafon	Yes	NULL	gwo pye	uuid:93292579-0314-4e60-8142-10e7cd4ebd30	fanm ansent, ak timoun ki poko gen 2 an.	1300	Yes	pa kite ma dlo nan kwen kay ou.	moustik modew	help_m	pa megafon toujou.	Other	2	5	NULL	Yes	Female
uuid:7ea8e42f-bd16-4706-aaa7-e94ded40362c	uid:collect|2013-01-29T18:00:38.316+0000	2013-04-05 19:44:10	NULL	2013-04-05 19:44:10	NULL	NULL	1	2013-04-05 19:44:10	2013-04-05 19:44:10	60	Yes	No	some_primary	Yes	NULL	NULL	tet vire	Yes	Distribution	pa konnen	Yes	Yes	999	Yes	im	not_too_far	megafon	Yes	NULL	gwo pye	uuid:7ea8e42f-bd16-4706-aaa7-e94ded40362c	fi ansent	1301	Yes	prann konprime yo	mayigwen ki modew	already_convinced	fe anons la pase legliz	Other	2	5	NULL	Yes	Female
uuid:9d970530-6742-44a2-b841-5781b82cfce5	uid:collect|2013-01-29T18:00:38.316+0000	2013-04-05 19:44:14	NULL	2013-04-05 19:44:14	NULL	NULL	1	2013-04-05 19:44:14	2013-04-05 19:44:14	38	Yes	No	did_not_go	Yes	NULL	NULL	NULL	Yes	Distribution	NULL	Yes	Yes	999	No	rr	not_too_far	megafon	Yes	NULL	gwo pye	uuid:9d970530-6742-44a2-b841-5781b82cfce5	fanm gwo vant	1304	Yes	moustike pouw genyen	moustik ki pikew	help_m	nan megafon, fe fomasyon	Other	2	5	NULL	Yes	Female
uuid:9b249944-5d16-44fb-8fea-722d25769777	uid:collect|2013-01-29T18:00:38.316+0000	2013-04-05 19:44:20	NULL	2013-04-05 19:44:20	NULL	NULL	1	2013-04-05 19:44:20	2013-04-05 19:44:20	43	Yes	No	some_primary	Yes	NULL	NULL	NULL	Yes	Distribution	NULL	Yes	Yes	999	No	pj	Close	nan megafon	Yes	NULL	gwo pye	uuid:9b249944-5d16-44fb-8fea-722d25769777	fanm ansent	1305	Yes	sevi ak moustike, pran konprime yo	moustik ki pikew	already_convinced	toujou fe anons la pase legliz	Other	2	5	NULL	Yes	Male
uuid:69b10ca5-6620-4788-863e-223be373165c	uid:collect|2013-01-29T18:00:38.316+0000	2013-04-05 19:44:25	NULL	2013-04-05 19:44:25	NULL	NULL	1	2013-04-05 19:44:25	2013-04-05 19:44:25	34	Yes	No	some_primary	Yes	NULL	NULL	NULL	Yes	Distribution	NULL	Yes	Yes	999	No	il	not_too_far	megafon	Yes	NULL	gwo tet, gwo pye	uuid:69b10ca5-6620-4788-863e-223be373165c	fi gwi vant.	1306	Yes	sevi ak moustike	yon anofel ki modew	help_m	toujou nan megafon	Other	2	5	NULL	Yes	Female
uuid:80bc07ae-8439-48f6-bc56-da8ca3579f94	uid:collect|2013-01-29T18:00:38.316+0000	2013-04-05 19:44:26	NULL	2013-04-05 19:44:26	NULL	NULL	1	2013-04-05 19:44:26	2013-04-05 19:44:26	39	Yes	No	some_primary	Yes	NULL	NULL	NULL	Yes	Distribution	NULL	Yes	Yes	999	No	db	not_too_far	megafon	Yes	NULL	gwo pye	uuid:80bc07ae-8439-48f6-bc56-da8ca3579f94	fanm ansent	1306	Yes	bwe grenn kont maladi a	moustik	already_convinced	legliz	Other	2	5	NULL	Yes	Male
uuid:ac70361d-0019-46bf-8876-6b4f234517bf	uid:collect|2013-01-29T18:00:38.316+0000	2013-04-05 19:44:32	NULL	2013-04-05 19:44:32	NULL	NULL	1	2013-04-05 19:44:32	2013-04-05 19:44:32	35	Yes	No	some_primary	Yes	NULL	NULL	NULL	Yes	Distribution	NULL	Yes	Yes	999	No	oj	Close	megafon	Yes	NULL	gwo pye	uuid:ac70361d-0019-46bf-8876-6b4f234517bf	moun ansent	1308	Yes	sevi ak moustike, toujou bwe gren an chak fwa yap baw li.	moustik ki pikew	already_convinced	megafon	Other	3	5	NULL	Yes	Male
uuid:5b0f3401-70d0-4db1-b893-794e318027c5	uid:collect|2013-01-29T18:00:38.316+0000	2013-04-05 19:44:38	NULL	2013-04-05 19:44:38	NULL	NULL	1	2013-04-05 19:44:38	2013-04-05 19:44:38	25	Yes	No	completed_secondary	Yes	NULL	NULL	NULL	Yes	School	NULL	Yes	Yes	999	No	cd	other	megafon	Yes	NULL	gwo pye, gwo tet, gwo grenn	uuid:5b0f3401-70d0-4db1-b893-794e318027c5	fi ansent, ak timoun ki gen mwens ke 2 an.	1309	Yes	pran konprime yo. pa kite ma dlo pou pa kale moustik	moustik ki pikew ki ba wou li	already_convinced	megafon	School	2	5	NULL	Yes	Male
uuid:18d3cbb2-a5ff-49fc-8eb5-19ec5db0e50b	uid:collect|2013-01-29T18:00:38.316+0000	2013-04-05 19:44:43	NULL	2013-04-05 19:44:43	NULL	NULL	1	2013-04-05 19:44:43	2013-04-05 19:44:43	28	dont_know	No	some_primary	dont_know	NULL	NULL	NULL	Yes	Distribution	NULL	Yes	No	999	dont_know	er	other	megafon	Yes	m te ansent	gwo pye	uuid:18d3cbb2-a5ff-49fc-8eb5-19ec5db0e50b	fi ansent	1310	Yes	pa sonje	pa konnen	no_side_effect	megafon	NULL	1	5	NULL	Yes	Female
uuid:14fc1059-ed18-4c8c-952c-29be6bcd53c8	uid:collect|2013-01-29T18:00:38.316+0000	2013-04-05 19:44:44	NULL	2013-04-05 19:44:44	NULL	NULL	1	2013-04-05 19:44:44	2013-04-05 19:44:44	32	Yes	No	some_primary	Yes	NULL	NULL	NULL	Yes	Distribution	NULL	Yes	Yes	999	No	mv	not_too_far	megafon	Yes	NULL	gwo pye	uuid:14fc1059-ed18-4c8c-952c-29be6bcd53c8	fi ansent	1310	Yes	pran grenn yo chak fwa yap bay yo	moustik pikew	help_me_side_effect	legliz	Other	2	5	NULL	Yes	Male
uuid:6fef0ce4-1b9f-41d9-a373-e8f1929265cd	uid:collect|2013-01-29T18:00:38.316+0000	2013-04-05 19:44:47	NULL	2013-04-05 19:44:47	NULL	NULL	1	2013-04-05 19:44:47	2013-04-05 19:44:47	26	dont_know	dont_know	some_primary	na	NULL	NULL	NULL	No	na	NULL	No	na	999	dont_know	lv	other	NULL	Yes	NULL	NULL	uuid:6fef0ce4-1b9f-41d9-a373-e8f1929265cd	NULL	1312	Yes	NULL	NULL	help_m	pa konnen	NULL	0	5	NULL	No	Female
uuid:cb2d3814-c68c-44df-adff-8ce86a1dafb7	uid:collect|2013-01-29T18:00:38.316+0000	2013-04-05 19:44:47	NULL	2013-04-05 19:44:47	NULL	NULL	1	2013-04-05 19:44:47	2013-04-05 19:44:47	30	dont_know	dont_know	completed_primary	na	NULL	NULL	NULL	dont_know	na	NULL	No	na	999	dont_know	bv	other	NULL	Yes	NULL	NULL	uuid:cb2d3814-c68c-44df-adff-8ce86a1dafb7	NULL	1312	Yes	NULL	NULL	no_side_effect	pa konnen	NULL	0	5	NULL	No	Male
uuid:fd36b245-575f-4e75-b26b-bb552e1fd405	uid:collect|2013-01-29T18:00:38.316+0000	2013-04-05 19:44:52	NULL	2013-04-05 19:44:52	NULL	NULL	1	2013-04-05 19:44:52	2013-04-05 19:44:52	75	Yes	No	did_not_go	Yes	NULL	NULL	NULL	Yes	Distribution	NULL	Yes	Yes	999	No	dt	Close	legliz	Yes	NULL	gwo kou, gwo pye	uuid:fd36b245-575f-4e75-b26b-bb552e1fd405	fi ki ansent	1313	Yes	pa sonje	pa sonje	help_m	legliz	Other	2	5	NULL	Yes	Male
uuid:68b3b996-4dec-4cc6-94bf-89d35f84bc02	uid:collect|2013-01-29T18:00:38.316+0000	2013-04-05 19:44:52	NULL	2013-04-05 19:44:52	NULL	NULL	1	2013-04-05 19:44:52	2013-04-05 19:44:52	60	Yes	No	did_not_go	Yes	NULL	NULL	NULL	Yes	Distribution	NULL	Yes	Yes	999	No	lv	Close	legliz	Yes	NULL	gwo pye	uuid:68b3b996-4dec-4cc6-94bf-89d35f84bc02	fi ansent	1313	Yes	pa sonje	pa sonje	help_m	legliz	Other	2	5	NULL	Yes	Female
uuid:d435db86-f506-4c27-ad75-ca95ccd41c82	uid:collect|2013-01-29T18:00:38.316+0000	2013-04-05 19:44:56	NULL	2013-04-05 19:44:56	NULL	NULL	1	2013-04-05 19:44:56	2013-04-05 19:44:56	40	Yes	No	did_not_go	Yes	NULL	NULL	NULL	Yes	Distribution	NULL	Yes	Yes	999	No	dv	not_too_far	megafon	Yes	NULL	gwo kou	uuid:d435db86-f506-4c27-ad75-ca95ccd41c82	fi gwo vant	1314	Yes	pa kite moustik modew	moustik modew	help_m	legliz , lekol	Other	2	5	NULL	Yes	Male
uuid:4fc8d2c8-bb17-4007-a1ad-2b8b8a803552	uid:collect|2013-01-29T18:00:38.316+0000	2013-04-05 19:44:57	NULL	2013-04-05 19:44:57	NULL	NULL	1	2013-04-05 19:44:57	2013-04-05 19:44:57	28	Yes	No	completed_primary	Yes	NULL	NULL	NULL	Yes	Distribution	NULL	Yes	Yes	4	No	mp	not_too_far	megafon	Yes	NULL	gwo tete, gwo grenn	uuid:4fc8d2c8-bb17-4007-a1ad-2b8b8a803552	fi ansent	1314	Yes	pran konprime yo	ma dlo kale moustik epi moustik la pikew	already_convinced	lekol, legliz	Other	2	5	NULL	Yes	Female
uuid:32cf58cd-f33c-47fc-a149-1b32ad698f59	uid:collect|2013-01-29T18:00:38.316+0000	2013-04-05 19:44:59	NULL	2013-04-05 19:44:59	NULL	NULL	1	2013-04-05 19:44:59	2013-04-05 19:44:59	30	Yes	No	some_primary	Yes	NULL	NULL	NULL	Yes	Distribution	NULL	Yes	Yes	999	No	ma	not_too_far	megafon	Yes	NULL	gwo tete	uuid:32cf58cd-f33c-47fc-a149-1b32ad698f59	moun ansent	1315	Yes	sevi ak moustike	yon ti bet ki pikew	help_me_side_effect	megafon	Other	2	5	NULL	Yes	Male
uuid:59468871-6bec-49ad-a4e8-ac276ceb420f	uid:collect|2013-01-29T18:00:38.316+0000	2013-04-05 19:45:03	NULL	2013-04-05 19:45:03	NULL	NULL	1	2013-04-05 19:45:03	2013-04-05 19:45:03	44	Yes	No	some_primary	Yes	NULL	NULL	NULL	Yes	Distribution	NULL	Yes	Yes	999	No	gs	not_too_far	megafon	Yes	NULL	gwo grenn	uuid:59468871-6bec-49ad-a4e8-ac276ceb420f	fi ansent	1316	Yes	pran konprime le yap bay	mayengwen modew	help_me_side_effect	legliz	Other	2	5	NULL	Yes	Female
uuid:fd003230-35e3-4726-9ce3-e4ee9d50ae38	uid:collect|2013-01-29T18:00:38.316+0000	2013-04-05 19:45:06	NULL	2013-04-05 19:45:06	NULL	NULL	1	2013-04-05 19:45:06	2013-04-05 19:45:06	41	Yes	No	some_primary	Yes	NULL	NULL	NULL	Yes	Distribution	NULL	Yes	Yes	999	No	lb	not_too_far	legliz	Yes	NULL	gwo tete	uuid:fd003230-35e3-4726-9ce3-e4ee9d50ae38	fi gwo vant	1317	Yes	pran gren yo chak fwa yap bay	nan ma dlo sal le li kale moustik	help_m	megafon	Other	2	5	NULL	Yes	Male
uuid:9c42a4cf-d69e-4c39-9dcc-78dca9b66051	uid:collect|2013-01-29T18:00:38.316+0000	2013-04-05 19:45:09	NULL	2013-04-05 19:45:09	NULL	NULL	1	2013-04-05 19:45:09	2013-04-05 19:45:09	70	Yes	No	did_not_go	Yes	NULL	NULL	NULL	Yes	Distribution	NULL	Yes	Yes	999	No	jf	not_too_far	moun lakay mwen	Yes	NULL	gwo kou	uuid:9c42a4cf-d69e-4c39-9dcc-78dca9b66051	pa sonje	1318	Yes	pa sonje	pa sonje	no_side_effect	pa konnen	Other	2	5	NULL	Yes	Male
uuid:d67a08ce-8a8d-4fa4-a444-18f795a3dbf5	uid:collect|2013-01-29T18:00:38.316+0000	2013-04-05 19:45:11	NULL	2013-04-05 19:45:11	NULL	NULL	1	2013-04-05 19:45:11	2013-04-05 19:45:11	18	Yes	No	some_secondary	Yes	NULL	NULL	NULL	Yes	School	NULL	Yes	Yes	4	No	ms	other	lekol	Yes	NULL	gwo tete , gwo pye	uuid:d67a08ce-8a8d-4fa4-a444-18f795a3dbf5	lekol,megafon,legliz	1319	Yes	moustike	moustik pikew	already_convinced	megafon	School	3	5	NULL	Yes	Female
uuid:f1d5950f-028f-4fc3-9c49-e234b35ad2b9	uid:collect|2013-01-29T18:00:38.316+0000	2013-04-05 19:45:13	NULL	2013-04-05 19:45:13	NULL	NULL	1	2013-04-05 19:45:13	2013-04-05 19:45:13	30	Yes	No	some_primary	Yes	NULL	NULL	tet vire	Yes	Distribution	pa konnen	Yes	Yes	999	Yes	fc	not_too_far	megafon	Yes	NULL	gwo pye gwo tete	uuid:f1d5950f-028f-4fc3-9c49-e234b35ad2b9	fi ansent	1320	Yes	sevi ak moustike	moustik pye long modew	already_convinced	megafon	Other	3	5	NULL	Yes	Male
uuid:6f56f4ed-9e26-4405-bfd0-bcc7ab643699	uid:collect|2013-01-29T18:00:38.316+0000	2013-04-05 19:45:16	NULL	2013-04-05 19:45:16	NULL	NULL	1	2013-04-05 19:45:16	2013-04-05 19:45:16	33	Yes	No	some_primary	Yes	NULL	NULL	NULL	Yes	Distribution	NULL	Yes	Yes	999	No	as	not_too_far	megafon	Yes	NULL	gwo pye	uuid:6f56f4ed-9e26-4405-bfd0-bcc7ab643699	fi ansent	1284	Yes	pran konprime pou fe prevansyon	moustik ki pikew	help_m	megafon	Other	2	5	NULL	Yes	Male
uuid:e16dc740-87c3-40d0-9fc7-5344aa88c067	uid:collect|2013-01-29T18:00:38.316+0000	2013-04-05 19:45:19	NULL	2013-04-05 19:45:19	NULL	NULL	1	2013-04-05 19:45:19	2013-04-05 19:45:19	50	Yes	No	did_not_go	Yes	NULL	NULL	NULL	Yes	Distribution	NULL	Yes	Yes	999	No	bs	not_too_far	megafon	Yes	NULL	gwo pye	uuid:e16dc740-87c3-40d0-9fc7-5344aa88c067	pa sonje	1285	Yes	pa sonje	pa sonje	help_me_side_effect	megafon	Other	2	5	NULL	Yes	Male
uuid:955c7a3e-71de-4753-b2c8-14cc4d4f2715	uid:collect|2013-01-29T18:00:38.316+0000	2013-04-05 19:45:22	NULL	2013-04-05 19:45:22	NULL	NULL	1	2013-04-05 19:45:22	2013-04-05 19:45:22	25	Yes	No	some_secondary	Yes	NULL	NULL	NULL	Yes	School	NULL	Yes	Yes	4	No	km	other	lekol	Yes	NULL	gwo pye	uuid:955c7a3e-71de-4753-b2c8-14cc4d4f2715	moun ansent	1286	Yes	pa kite ma dlo bo kay ou	mayengwen ki modew	already_convinced	megafon	School	2	5	NULL	Yes	Female
uuid:8416cd7a-abdd-4c53-80c2-2db49d4a8f5b	uid:collect|2013-01-29T18:00:38.316+0000	2013-04-05 19:45:24	NULL	2013-04-05 19:45:24	NULL	NULL	1	2013-04-05 19:45:24	2013-04-05 19:45:24	67	Yes	No	did_not_go	Yes	NULL	NULL	tet vire	Yes	Distribution	non	Yes	Yes	999	Yes	dm	not_too_far	vwazen ki nan zon nan	Yes	NULL	gwo kou	uuid:8416cd7a-abdd-4c53-80c2-2db49d4a8f5b	pa sonje	1288	Yes	pa sonje	pa konnen	no_side_effect	legliz	Other	2	5	NULL	Yes	Male
uuid:382b19fc-2497-406e-9749-9608a8082ff7	uid:collect|2013-01-29T18:00:38.316+0000	2013-04-05 19:45:28	NULL	2013-04-05 19:45:28	NULL	NULL	1	2013-04-05 19:45:28	2013-04-05 19:45:28	34	Yes	No	some_primary	Yes	NULL	NULL	NULL	Yes	Distribution	NULL	Yes	Yes	999	No	ck	not_too_far	legliz,megafon	Yes	NULL	gwo tete	uuid:382b19fc-2497-406e-9749-9608a8082ff7	fi gwo vant	1289	Yes	sevi ak moustike	bet modew	already_convinced	lekol, legliz	Other	2	5	NULL	Yes	Female
uuid:3259a38d-b502-417d-8237-fd386a02da7d	uid:collect|2013-01-29T18:00:38.316+0000	2013-04-05 19:45:33	NULL	2013-04-05 19:45:33	NULL	NULL	1	2013-04-05 19:45:33	2013-04-05 19:45:33	28	Yes	No	completed_primary	Yes	NULL	NULL	NULL	Yes	Distribution	NULL	Yes	Yes	4	No	wa	not_too_far	megafon	Yes	NULL	gwo grenn, tete, pye	uuid:3259a38d-b502-417d-8237-fd386a02da7d	timoun mwens ke 2 an	1290	Yes	pran konprime yo le yap bay yo	siw kite moustik pikew	already_convinced	legliz,lekol	Other	3	5	NULL	Yes	Male
uuid:0256b018-8dc5-49d2-9301-c85d5f5e664b	uid:collect|2013-01-29T18:00:38.316+0000	2013-04-05 19:45:39	NULL	2013-04-05 19:45:39	NULL	NULL	1	2013-04-05 19:45:39	2013-04-05 19:45:39	35	dont_know	dont_know	some_primary	na	NULL	NULL	NULL	Yes	na	NULL	Yes	na	999	dont_know	vs	other	megafon	Yes	NULL	gwo pye	uuid:0256b018-8dc5-49d2-9301-c85d5f5e664b	moun ansent	1292	Yes	sevi ak moustike	moustik ki pikew	no_side_effect	megafon	NULL	1	5	NULL	Yes	Female
uuid:3b3bf2ff-6674-4b57-9760-e0674319aef7	uid:collect|2013-01-29T18:00:38.316+0000	2013-04-05 19:45:43	NULL	2013-04-05 19:45:43	NULL	NULL	1	2013-04-05 19:45:43	2013-04-05 19:45:43	33	Yes	No	some_primary	Yes	NULL	NULL	NULL	Yes	Distribution	NULL	Yes	Yes	999	No	sa	not_too_far	megafon	Yes	NULL	gwo pye	uuid:3b3bf2ff-6674-4b57-9760-e0674319aef7	fi ansent	1294	Yes	pa konnen	pa sonje	no_side_effect	megafon	Other	2	5	NULL	Yes	Female
uuid:39d47323-a945-435b-a4b2-2578a6b413c6	uid:collect|2013-01-29T18:00:38.316+0000	2013-04-05 19:45:44	NULL	2013-04-05 19:45:44	NULL	NULL	1	2013-04-05 19:45:44	2013-04-05 19:45:44	22	Yes	No	some_secondary	Yes	NULL	NULL	NULL	Yes	School	NULL	Yes	Yes	999	No	tv	other	lekol	Yes	NULL	gwo pye	uuid:39d47323-a945-435b-a4b2-2578a6b413c6	fi ansent	1294	Yes	sevi ak moustike	moustik modew	already_convinced	lekol	School	2	5	NULL	Yes	Male
uuid:3de75511-03f9-4ced-8832-b00339b54f8c	uid:collect|2013-01-29T18:00:38.316+0000	2013-04-05 20:40:35	NULL	2013-04-05 20:40:35	NULL	NULL	1	2013-04-05 20:40:35	2013-04-05 20:40:35	32	Yes	No	some_secondary	Yes	NULL	NULL	NULL	Yes	Distribution	NULL	Yes	Yes	999	No	b j	not_too_far	yo tap di sa nan bouk la	Yes	NULL	pa konnen	uuid:3de75511-03f9-4ced-8832-b00339b54f8c	ti moun'n ki poko gen 2lane ak mount ki ansent	1072	Yes	pa kite dlo sal domi lakay ou	nan dlo sal	dont_know	pase nan tout kote yo fe ti chita pale	Other	3	1	NULL	Yes	Female
uuid:4e4ea2db-6c08-4efc-ae6a-da9b122bcae3	uid:collect|2013-01-29T18:00:38.316+0000	2013-04-05 20:40:43	NULL	2013-04-05 20:40:43	NULL	NULL	1	2013-04-05 20:40:43	2013-04-05 20:40:43	51	Yes	No	did_not_go	na	NULL	NULL	li te fem domi anpil epi mwen te vomi anpil ti ve nan matin	Yes	Distribution	konpwime kite fem sa lem te tal lopital la yo te di m sa	Yes	Yes	999	Yes	c.j.r	Far	nan mache te ye jour sa	Yes	NULL	gwo pye gwo tete	uuid:4e4ea2db-6c08-4efc-ae6a-da9b122bcae3	ti moun'n piti ak moun'n ansent	1073	Yes	pa konnen yo pat dim non	pa konnen	other	nan legliz ak moun'n ki pou pale ak megafon	Home	1	1	NULL	Yes	Female
uuid:e13a34c1-914a-4c8e-8807-9778f476d489	uid:collect|2013-01-29T18:00:38.316+0000	2013-04-05 20:40:45	NULL	2013-04-05 20:40:45	NULL	NULL	1	2013-04-05 20:40:45	2013-04-05 20:40:45	44	dont_know	dont_know	some_primary	na	NULL	NULL	NULL	No	na	NULL	Yes	na	999	dont_know	m.j.b	other	moun'n ki tap bay li pandan'm te lavil	Yes	NULL	NULL	uuid:e13a34c1-914a-4c8e-8807-9778f476d489	NULL	1074	Yes	NULL	NULL	no_side_effect	fe fomatyon moun'm ka kon'n ki gwen'n li ye.	NULL	9999	1	NULL	No	Male
uuid:31f51674-d60b-4b8b-90f3-742d5a8c056d	uid:collect|2013-01-29T18:00:38.316+0000	2013-04-05 20:40:50	NULL	2013-04-05 20:40:50	NULL	NULL	1	2013-04-05 20:40:50	2013-04-05 20:40:50	20	Yes	No	some_secondary	Yes	NULL	NULL	NULL	Yes	Distribution	NULL	Yes	Yes	5	No	e.t	Close	nan lopital lal	Yes	NULL	gwo pye gwo kou gwo tete gwo boul gwen'n	uuid:31f51674-d60b-4b8b-90f3-742d5a8c056d	ti moun'n ki poko gen de lane ak moun'n ansent	1075	Yes	pa kite moustik la pikew	yon moustik ki pikew	other	bay plis infomasyon	Other	3	1	NULL	Yes	Female
uuid:3ec11fc6-5759-4a72-90d3-380c086823a4	uid:collect|2013-01-29T18:00:38.316+0000	2013-04-05 20:40:53	NULL	2013-04-05 20:40:53	NULL	NULL	1	2013-04-05 20:40:53	2013-04-05 20:40:53	22	Yes	No	some_secondary	na	NULL	NULL	NULL	Yes	Home	NULL	Yes	Yes	999	No	j.j	Far	pale yo tap pale	Yes	NULL	pa konnen	uuid:3ec11fc6-5759-4a72-90d3-380c086823a4	yo pat di nou	1076	Yes	pa konnen	pa konnen	other	fe fomatyon ak mou'n	Home	2	1	NULL	Yes	Female
uuid:834d5f82-4aad-4595-96f0-02461dda8d20	uid:collect|2013-01-29T18:00:38.316+0000	2013-04-05 20:40:57	NULL	2013-04-05 20:40:57	NULL	NULL	1	2013-04-05 20:40:57	2013-04-05 20:40:57	35	dont_know	dont_know	some_secondary	na	NULL	NULL	NULL	Yes	Home	NULL	No	Yes	999	No	m.m	other	NULL	Yes	NULL	gwo pye gwo tete	uuid:834d5f82-4aad-4595-96f0-02461dda8d20	ti moun'n piti ak moun'n ki ansent	1079	Yes	pa kite bagay sa yo lakay you	nan kite dlo sal fatra	dont_know	bay plis infomasyon	Home	3	1	NULL	Yes	Female
uuid:bd4353d1-f583-42e5-a63d-4a9393baddec	uid:collect|2013-01-29T18:00:38.316+0000	2013-04-05 20:41:03	NULL	2013-04-05 20:41:03	NULL	NULL	1	2013-04-05 20:41:03	2013-04-05 20:41:03	40	Yes	No	some_primary	na	NULL	NULL	NULL	Yes	Distribution	NULL	Yes	Yes	999	No	p.m	Far	nan mache'm tale	Yes	NULL	NULL	uuid:bd4353d1-f583-42e5-a63d-4a9393baddec	NULL	1080	other	NULL	NULL	other	nan legliz fe fomatyon ak moun'n yo pi byen	Other	3	1	NULL	No	Female
uuid:97fc46df-5f1a-41d8-a955-7da2a0cf4c3b	uid:collect|2013-01-29T18:00:38.316+0000	2013-04-05 20:41:07	NULL	2013-04-05 20:41:07	NULL	NULL	1	2013-04-05 20:41:07	2013-04-05 20:41:07	24	Yes	No	some_secondary	Yes	NULL	NULL	NULL	Yes	Distribution	NULL	Yes	Yes	5	No	j.k	Close	nan lekol la kote map twavail la	Yes	NULL	gwo pye ak gwo tete	uuid:97fc46df-5f1a-41d8-a955-7da2a0cf4c3b	ti bebe ak moun ansent	1081	Yes	pa kitel pikew sevi ak moustike	yon marengwen ki pikew	other	fe plis fomasyon	Other	2	1	NULL	Yes	Female
uuid:557fc602-4ebd-459f-8701-2e16175e75ed	uid:collect|2013-01-29T18:00:38.316+0000	2013-04-05 20:41:12	NULL	2013-04-05 20:41:12	NULL	NULL	1	2013-04-05 20:41:12	2013-04-05 20:41:12	55	Yes	No	did_not_go	Yes	NULL	NULL	NULL	Yes	Distribution	NULL	Yes	Yes	999	No	f.b	Far	nan bouk la mwen te tande'l	Yes	NULL	gwo pye	uuid:557fc602-4ebd-459f-8701-2e16175e75ed	fan m ansent	1082	Yes	pa konnen	pa konnen	other	pase explike nou	Other	999	1	NULL	Yes	Male
uuid:9a1b9e37-65c4-471b-816b-72b021c5df9b	uid:collect|2013-01-29T18:00:38.316+0000	2013-04-05 20:41:13	NULL	2013-04-05 20:41:13	NULL	NULL	1	2013-04-05 20:41:13	2013-04-05 20:41:13	47	dont_know	dont_know	some_primary	na	NULL	NULL	NULL	No	na	NULL	Yes	No	999	dont_know	h.b	not_too_far	pandan mw t al nan mache	Yes	mwen te pel	gwo gren n, gwo pye	uuid:9a1b9e37-65c4-471b-816b-72b021c5df9b	ti moun ki pa gen 4 an	1083	Yes	pa konnen	pa konnen	no_side_effect	vi n reyini pou pale avek nou	NULL	0	1	NULL	Yes	Male
uuid:86ce7019-3a1c-4404-b056-0b74facbf30d	uid:collect|2013-01-29T18:00:38.316+0000	2013-04-05 22:44:52	NULL	2013-04-05 22:44:52	NULL	NULL	1	2013-04-05 22:44:52	2013-04-05 22:44:52	51	Yes	No	some_secondary	Yes	NULL	NULL	NULL	Yes	Distribution	NULL	Yes	Yes	999	No	mo	Close	pot vwa	Yes	NULL	gwo tete	uuid:86ce7019-3a1c-4404-b056-0b74facbf30d	timoun mwens 3	474	Yes	pran grenn	moustik modew	already_convinced	reunion	Other	3	3	NULL	Yes	Male
uuid:1454260f-bf9a-45ff-9d99-66c755186cda	uid:collect|2013-01-29T18:00:38.316+0000	2013-04-05 22:45:00	NULL	2013-04-05 22:45:00	NULL	NULL	1	2013-04-05 22:45:00	2013-04-05 22:45:00	70	Yes	No	did_not_go	Yes	NULL	NULL	NULL	Yes	Distribution	NULL	Yes	Yes	999	No	cm	Close	pot vwa	Yes	NULL	gwo tete, maklouklou	uuid:1454260f-bf9a-45ff-9d99-66c755186cda	fanm ansent	475	Yes	pa kite dlo sal, bwe grenn	nan vye dlo sal	help_m	pase kay an kay	Other	2	3	NULL	Yes	Female
uuid:57c61d44-643c-499e-acc6-a96da927135b	uid:collect|2013-01-29T18:00:38.316+0000	2013-04-06 00:54:40	NULL	2013-04-06 00:54:40	NULL	NULL	1	2013-04-06 00:54:40	2013-04-06 00:54:40	20	dont_know	dont_know	some_secondary	na	NULL	NULL	NULL	Yes	na	NULL	Yes	na	5	No	s.f	other	kote mwen tap twavayl la se la yo kon'n fe ti rankont	Yes	NULL	gwo pye gwo tete gwo boul	uuid:57c61d44-643c-499e-acc6-a96da927135b	ti moun ki poko gen 2 lane ak fanm ansent	1110	Yes	pa kite'l pikew	marengwen ki pikew	other	fe plis fomasyon	NULL	2	1	NULL	Yes	Female
uuid:b91a73d4-343d-4a06-ad8e-028db96e5082	uid:collect|2013-01-29T18:00:38.316+0000	2013-04-06 00:54:44	NULL	2013-04-06 00:54:44	NULL	NULL	1	2013-04-06 00:54:44	2013-04-06 00:54:44	33	Yes	No	completed_primary	Yes	NULL	NULL	NULL	Yes	Distribution	NULL	Yes	Yes	999	No	p.e	Close	moun yo ki tap pale de sa nan mache kote map van'n nan	Yes	NULL	gwo pye ak gwo tete	uuid:b91a73d4-343d-4a06-ad8e-028db96e5082	ti moun ki piti ke 5lane ak moun ansent	1111	Yes	netoye lakay ou pa kite dlo sal	lew ki te dlo sal lakay ou ak vye bout mamit	other	bay plis infomasyon	Other	3	1	NULL	Yes	Female
uuid:69be7088-bdfd-4bc5-a2e8-3d3b2aa35678	uid:collect|2013-01-29T18:00:38.316+0000	2013-04-06 00:54:49	NULL	2013-04-06 00:54:49	NULL	NULL	1	2013-04-06 00:54:49	2013-04-06 00:54:49	40	Yes	dont_know	completed_primary	na	NULL	NULL	NULL	Yes	Other	NULL	No	Yes	999	No	p.r	other	NULL	Yes	NULL	gwo pye gwo tete	uuid:69be7088-bdfd-4bc5-a2e8-3d3b2aa35678	ti moun piti ak moun ansent	1112	Yes	boue medikan yo	lew pa pran medikaman yo	dont_know	fe fomasyon ak nou	Home	3	1	NULL	Yes	Female
uuid:ea039afa-18e0-4b95-8a44-91790a089ef8	uid:collect|2013-01-29T18:00:38.316+0000	2013-04-06 00:54:55	NULL	2013-04-06 00:54:55	NULL	NULL	1	2013-04-06 00:54:55	2013-04-06 00:54:55	29	dont_know	No	some_secondary	na	NULL	NULL	NULL	Yes	Home	NULL	Yes	Yes	3	No	g p	not_too_far	moun ki tap pase di sa	Yes	NULL	NULL	uuid:ea039afa-18e0-4b95-8a44-91790a089ef8	NULL	1113	Yes	NULL	NULL	other	fe moun yo kap pase yo konpwan sa yap fe ya lane pase moun yo pap vle moun poze yo keksyon	Home	2	1	NULL	No	Female
uuid:f79ef139-570f-42c8-b7d0-3bc8879f6451	uid:collect|2013-01-29T18:00:38.316+0000	2013-04-06 00:54:59	NULL	2013-04-06 00:54:59	NULL	NULL	1	2013-04-06 00:54:59	2013-04-06 00:54:59	20	Yes	No	some_secondary	Yes	NULL	NULL	NULL	Yes	School	NULL	Yes	Yes	999	No	b.a	Far	nan bouk la bo mache yo tap pale sa	Yes	NULL	gwo pye ak gwo tete	uuid:f79ef139-570f-42c8-b7d0-3bc8879f6451	mpa telman konnen men ti moun piti ak moun ansent	1114	Yes	pa kite marengwen pikew sevi ak moustike	le marengwen pikew	other	bay plis infomasyon	School	3	1	NULL	Yes	Male
uuid:5fe6e3c0-c3b1-402e-9319-77c248234c95	uid:collect|2013-01-29T18:00:38.316+0000	2013-04-06 00:55:04	NULL	2013-04-06 00:55:04	NULL	NULL	1	2013-04-06 00:55:04	2013-04-06 00:55:04	45	dont_know	No	completed_primary	na	NULL	NULL	NULL	Yes	Home	NULL	No	Yes	999	No	m.p	other	NULL	Yes	NULL	gwo pye gwo gwen'n	uuid:5fe6e3c0-c3b1-402e-9319-77c248234c95	ti moun piti ak moun ki ansent	1115	Yes	boue medikaman yo	siw pa pwan medikaman yo marengwen an pikew	other	bay plis infomasyon	Home	3	1	NULL	Yes	Female
uuid:ddbad60b-87c1-422f-b360-45306d807803	uid:collect|2013-01-29T18:00:38.316+0000	2013-04-06 00:55:08	NULL	2013-04-06 00:55:08	NULL	NULL	1	2013-04-06 00:55:08	2013-04-06 00:55:08	38	dont_know	dont_know	some_secondary	na	NULL	NULL	NULL	Yes	Other	NULL	No	Yes	999	No	w e	Far	NULL	Yes	NULL	poko we moun ki maladi da	uuid:ddbad60b-87c1-422f-b360-45306d807803	m'pa telman konnen	1116	Yes	respekte prinsip igene yo diw yo	nan pa lave mwen kite dlo sal mange ak menw san lave	other	bay infomasyon	Home	3	1	NULL	Yes	Female
uuid:e87089d8-1569-45d7-b237-d6c3406cdad6	uid:collect|2013-01-29T18:00:38.316+0000	2013-04-06 00:55:13	NULL	2013-04-06 00:55:13	NULL	NULL	1	2013-04-06 00:55:13	2013-04-06 00:55:13	50	dont_know	dont_know	did_not_go	na	NULL	NULL	NULL	Yes	Home	NULL	Yes	Yes	999	No	r.e	other	yo tap di sa nan bouk la anba a	Yes	NULL	sa a mpa konnen	uuid:e87089d8-1569-45d7-b237-d6c3406cdad6	mpa sonje	1117	other	pa kitel pikew	mwen pa konnen two byen yo dim se yon marengwen ki pikew	other	bay plis infomasyon	Home	3	1	NULL	Yes	Male
uuid:6b56e02e-9211-4de2-bbfd-b759609e1de4	uid:collect|2013-01-29T18:00:38.316+0000	2013-04-06 00:55:17	NULL	2013-04-06 00:55:17	NULL	NULL	1	2013-04-06 00:55:17	2013-04-06 00:55:17	32	dont_know	dont_know	some_secondary	na	NULL	NULL	NULL	Yes	Home	NULL	Yes	Yes	999	No	s l	other	nan mache a	Yes	NULL	gwo pye gwo tete	uuid:6b56e02e-9211-4de2-bbfd-b759609e1de4	ti bebe ki poko gen 2 lane ak moun ki ansent	1118	Yes	pa kite marengwen pikew	marengwen ki ba ou'l	other	bay plis infomasyon	Home	3	1	NULL	Yes	Female
uuid:5b2bc335-bb25-4613-a92e-69c60c68ea32	uid:collect|2013-01-29T18:00:38.316+0000	2013-04-06 00:55:25	NULL	2013-04-06 00:55:25	NULL	NULL	1	2013-04-06 00:55:25	2013-04-06 00:55:25	23	Yes	No	some_secondary	na	NULL	NULL	NULL	Yes	Other	NULL	No	Yes	999	No	o c	Far	NULL	Yes	NULL	gwo pye gwo boul gwen'n gwo tete	uuid:5b2bc335-bb25-4613-a92e-69c60c68ea32	ti moun ki pi piti ke 2lane ak moun ki ansent	1120	Yes	pa kite marengwen an pikew	le yon marengwen pikew	other	pa konnen	Home	2	1	NULL	Yes	Female
uuid:f956111b-f8e2-4970-ae22-ef7c1887a0f2	uid:collect|2013-01-29T18:00:38.316+0000	2013-04-06 00:55:30	NULL	2013-04-06 00:55:30	NULL	NULL	1	2013-04-06 00:55:30	2013-04-06 00:55:30	28	Yes	No	some_secondary	Yes	NULL	NULL	NULL	Yes	Distribution	NULL	Yes	Yes	5	No	j. d	Close	nan lekol kote map twavayl la	Yes	NULL	gwo tete gwo pye	uuid:f956111b-f8e2-4970-ae22-ef7c1887a0f2	ti moun ki poko gen plis ke 2lane ak moun ki gwo vant	473	Yes	pa kite marengwen pikew	marengwen ki pikew	other	pase mesaj plis nan legliz	School	3	1	NULL	Yes	Female
uuid:9d7874a1-85e4-4648-8d4d-e3ec5aff4544	uid:collect|2013-01-29T18:00:38.316+0000	2013-04-06 09:49:56	NULL	2013-04-06 09:49:56	NULL	NULL	1	2013-04-06 09:49:56	2013-04-06 09:49:56	31	Yes	No	did_not_go	Yes	NULL	NULL	tet vire	No	Distribution	m potko manje	Yes	Yes	999	Yes	a p	Far	piblicite	Yes	NULL	gro pye,maklouklou	uuid:9d7874a1-85e4-4648-8d4d-e3ec5aff4544	non,moun ansent pa ka pran l	1121	Yes	pran konprime a	pa konnen	already_convinced	megafon	Other	1	2	NULL	Yes	Male
uuid:bce72faa-368d-4b35-a866-ebc2b5e93ef4	uid:collect|2013-01-29T18:00:38.316+0000	2013-04-06 09:49:57	NULL	2013-04-06 09:49:57	NULL	NULL	1	2013-04-06 09:49:57	2013-04-06 09:49:57	60	Yes	No	did_not_go	Yes	NULL	NULL	NULL	Yes	Distribution	NULL	Yes	Yes	999	No	eb	not_too_far	megafone	Yes	NULL	pa konnen	uuid:bce72faa-368d-4b35-a866-ebc2b5e93ef4	fanm ansent pa ka pranl	1121	Yes	pa konnen	pa konnen	already_convinced	pa megafon,nan legliz	Other	1	2	NULL	Yes	Male
uuid:468b8b77-2346-4062-a378-ac8a89570c38	uid:collect|2013-01-29T18:00:38.316+0000	2013-04-06 09:49:57	NULL	2013-04-06 09:49:57	NULL	NULL	1	2013-04-06 09:49:57	2013-04-06 09:49:57	38	Yes	No	did_not_go	Yes	NULL	NULL	tet vire	Yes	Distribution	le w poko manje	Yes	Yes	999	Yes	e m	not_too_far	ajans	Yes	NULL	pa konnen	uuid:468b8b77-2346-4062-a378-ac8a89570c38	moun nan ansent	1121	Yes	pa konnen	pa konnen	already_convinced	pa megafon	Other	1	2	NULL	Yes	Female
uuid:20be562e-08e8-409f-8f57-6bd07c958375	uid:collect|2013-01-29T18:00:38.316+0000	2013-04-06 09:49:58	NULL	2013-04-06 09:49:58	NULL	NULL	1	2013-04-06 09:49:58	2013-04-06 09:49:58	19	dont_know	dont_know	did_not_go	na	NULL	NULL	NULL	No	na	NULL	Yes	na	999	dont_know	eb	other	nan bouch moun	Yes	NULL	pa konnen	uuid:20be562e-08e8-409f-8f57-6bd07c958375	moun ansent pa ka pranl	1121	Yes	pa konnen	pa konnen	help_family	pa megafon	NULL	999	2	NULL	Yes	Female
uuid:c2b47622-1774-4248-b7e0-50c6f86a88ac	uid:collect|2013-01-29T18:00:38.316+0000	2013-04-06 09:50:03	NULL	2013-04-06 09:50:03	NULL	NULL	1	2013-04-06 09:50:03	2013-04-06 09:50:03	46	dont_know	dont_know	did_not_go	na	NULL	NULL	NULL	No	na	NULL	Yes	na	999	dont_know	c a	other	ajans sante	Yes	NULL	pa konnen	uuid:c2b47622-1774-4248-b7e0-50c6f86a88ac	pa konnen	1122	Yes	pa konnen	pa konnen	help_m	megafon	NULL	999	2	NULL	Yes	Female
uuid:e89c1b4d-38f8-4cac-a3ed-7c0889222159	uid:collect|2013-01-29T18:00:38.316+0000	2013-04-06 09:50:06	NULL	2013-04-06 09:50:06	NULL	NULL	1	2013-04-06 09:50:06	2013-04-06 09:50:06	67	dont_know	dont_know	did_not_go	na	NULL	NULL	NULL	No	na	NULL	No	na	999	dont_know	rj	other	NULL	Yes	NULL	NULL	uuid:e89c1b4d-38f8-4cac-a3ed-7c0889222159	NULL	1123	Yes	NULL	NULL	help_family	pa konnen	NULL	999	2	NULL	No	Male
uuid:736bb419-a270-48b4-86be-1d38dfaa01ba	uid:collect|2013-01-29T18:00:38.316+0000	2013-04-06 09:50:07	NULL	2013-04-06 09:50:07	NULL	NULL	1	2013-04-06 09:50:07	2013-04-06 09:50:07	48	dont_know	dont_know	did_not_go	NULL	NULL	NULL	NULL	No	NULL	NULL	No	NULL	999	NULL	ob	other	NULL	dont_know	NULL	pa konnen	uuid:736bb419-a270-48b4-86be-1d38dfaa01ba	pa konnen	1123	Yes	pa konnen	pa konnen	help_family	pa konnen	NULL	999	2	NULL	Yes	Female
uuid:bc9484d6-b72d-4f3a-b042-e1afc3994638	uid:collect|2013-01-29T18:00:38.316+0000	2013-04-06 09:50:10	NULL	2013-04-06 09:50:10	NULL	NULL	1	2013-04-06 09:50:10	2013-04-06 09:50:10	92	dont_know	dont_know	did_not_go	NULL	li pat konnen,li paka mache	NULL	NULL	No	NULL	NULL	No	NULL	999	NULL	c b	other	NULL	No	NULL	gro tete	uuid:bc9484d6-b72d-4f3a-b042-e1afc3994638	pa konnen	1124	Yes	pa konnen	li pa sonje	help_m	nan radio	NULL	999	2	NULL	Yes	Female
uuid:970f2db6-481b-4c72-ab74-7a72d2825c89	uid:collect|2013-01-29T18:00:38.316+0000	2013-04-06 09:50:13	NULL	2013-04-06 09:50:13	NULL	NULL	1	2013-04-06 09:50:13	2013-04-06 09:50:13	29	Yes	No	some_primary	Yes	NULL	NULL	li te banm ko kraze	Yes	Distribution	li jwenn ak maladi a	Yes	Yes	999	Yes	j f	Close	nan legliz	Yes	NULL	pa konnen	uuid:970f2db6-481b-4c72-ab74-7a72d2825c89	non fanm ansent	1125	Yes	pwopte	moustik	already_convinced	di sa nan legliz	Other	2	2	NULL	Yes	Male
uuid:c1c1d26d-d496-4a41-948c-1bbb9424d70d	uid:collect|2013-01-29T18:00:38.316+0000	2013-04-06 09:50:13	NULL	2013-04-06 09:50:13	NULL	NULL	1	2013-04-06 09:50:13	2013-04-06 09:50:13	22	Yes	No	some_primary	Yes	NULL	NULL	li soule m	Yes	Distribution	pa konnen	Yes	Yes	999	Yes	v m	Close	nan bouch vwazinaj	Yes	NULL	pa konnen	uuid:c1c1d26d-d496-4a41-948c-1bbb9424d70d	ti moun ak fanm ansent paka bwel	1125	Yes	netwayaj	moustik	already_convinced	di sa nan legliz	Other	2	2	NULL	Yes	Female
uuid:293bdf6a-bca4-49c7-9d55-4ec5e213097a	uid:collect|2013-01-29T18:00:38.316+0000	2013-04-06 09:50:19	NULL	2013-04-06 09:50:19	NULL	NULL	1	2013-04-06 09:50:19	2013-04-06 09:50:19	36	dont_know	No	some_primary	NULL	li te ansent le denye distribution an	NULL	NULL	No	NULL	NULL	Yes	NULL	999	NULL	a m	other	yo di sa nan legliz	No	NULL	gro tete,maklouklou,gro bobo	uuid:293bdf6a-bca4-49c7-9d55-4ec5e213097a	moun ansent paka pranl	1126	Yes	sevi ak moustike	moustik	other	itilize megafom	NULL	2	2	NULL	Yes	Female
uuid:b8f6197a-74a1-425d-9c9c-25068e44cfb5	uid:collect|2013-01-29T18:00:38.316+0000	2013-04-06 09:50:24	NULL	2013-04-06 09:50:24	NULL	NULL	1	2013-04-06 09:50:24	2013-04-06 09:50:24	45	Yes	No	did_not_go	Yes	NULL	NULL	NULL	Yes	Distribution	NULL	Yes	Yes	999	No	s j	Close	ajans sante	Yes	NULL	gro tete,gro grenn	uuid:b8f6197a-74a1-425d-9c9c-25068e44cfb5	non,moun ansent ak ti moun piti	1127	Yes	pa konnen	li bliye	already_convinced	di sa nan megafon	Other	2	2	NULL	Yes	Female
uuid:d3e9c779-714e-4847-a77b-6dd1bd431ee4	uid:collect|2013-01-29T18:00:38.316+0000	2013-04-06 09:50:26	NULL	2013-04-06 09:50:26	NULL	NULL	1	2013-04-06 09:50:26	2013-04-06 09:50:26	70	dont_know	dont_know	did_not_go	NULL	li pat konnsa	NULL	NULL	No	NULL	NULL	No	NULL	999	NULL	e b	other	NULL	No	NULL	NULL	uuid:d3e9c779-714e-4847-a77b-6dd1bd431ee4	NULL	1128	Yes	NULL	NULL	help_m	pa konnen	NULL	999	2	NULL	No	Female
uuid:ab3c5ff4-1c29-4b73-ab01-59e855b39db8	uid:collect|2013-01-29T18:00:38.316+0000	2013-04-06 09:50:31	NULL	2013-04-06 09:50:31	NULL	NULL	1	2013-04-06 09:50:31	2013-04-06 09:50:31	45	dont_know	dont_know	did_not_go	NULL	li pat konnen	NULL	NULL	No	NULL	NULL	No	NULL	999	NULL	e b	other	NULL	No	NULL	NULL	uuid:ab3c5ff4-1c29-4b73-ab01-59e855b39db8	NULL	1130	Yes	NULL	NULL	help_m	pa konnen	NULL	999	2	NULL	No	Female
uuid:3bd2e2b7-1e1c-40a6-88be-5884e0171982	uid:collect|2013-01-29T18:00:38.316+0000	2013-04-06 09:50:35	NULL	2013-04-06 09:50:35	NULL	NULL	1	2013-04-06 09:50:35	2013-04-06 09:50:35	48	dont_know	No	did_not_go	NULL	li pat byen enbu	NULL	NULL	No	NULL	NULL	Yes	NULL	999	NULL	ab	other	nan bouch moun	No	NULL	gro pye	uuid:3bd2e2b7-1e1c-40a6-88be-5884e0171982	pa konnen	1131	Yes	pwopte	moustik	already_convinced	megafon	NULL	1	2	NULL	Yes	Female
uuid:ef1a1733-fae4-42e8-9f14-6879299404d1	uid:collect|2013-01-29T18:00:38.316+0000	2013-04-06 09:50:38	NULL	2013-04-06 09:50:38	NULL	NULL	1	2013-04-06 09:50:38	2013-04-06 09:50:38	32	Yes	No	some_primary	Yes	NULL	NULL	NULL	Yes	Distribution	NULL	Yes	Yes	999	No	ap	Close	piblicite	Yes	NULL	pran konprime a	uuid:ef1a1733-fae4-42e8-9f14-6879299404d1	ti moun piti	1133	Yes	gro grenn	pa konnen	already_convinced	nan radio	Other	2	2	NULL	Yes	Male
uuid:05addca0-8e40-4561-a637-6a15ccc83ffb	uid:collect|2013-01-29T18:00:38.316+0000	2013-04-06 09:50:40	NULL	2013-04-06 09:50:40	NULL	NULL	1	2013-04-06 09:50:40	2013-04-06 09:50:40	24	Yes	No	some_primary	Yes	NULL	NULL	NULL	Yes	Distribution	NULL	Yes	Yes	999	No	g b	Close	nan bouch moun	Yes	NULL	gro pye	uuid:05addca0-8e40-4561-a637-6a15ccc83ffb	ti moun paks bwel	1129	Yes	pa konnen	pa konnen	already_convinced	megafon	Other	2	2	NULL	Yes	Male
uuid:bf319ddc-b680-4554-a7ac-7aff9ae594a9	uid:collect|2013-01-29T18:00:38.316+0000	2013-04-06 09:50:40	NULL	2013-04-06 09:50:40	NULL	NULL	1	2013-04-06 09:50:40	2013-04-06 09:50:40	26	Yes	No	some_primary	Yes	NULL	NULL	NULL	Yes	Distribution	NULL	Yes	Yes	999	No	a jc	Close	nam bouch moun	Yes	NULL	gro pye	uuid:bf319ddc-b680-4554-a7ac-7aff9ae594a9	ti moun piti	1129	Yes	pwopte	pa konnen	already_convinced	nan radio	Other	2	2	NULL	Yes	Female
uuid:8fcf2437-ae3f-477a-89d9-035ab0ac0e14	uid:collect|2013-01-29T18:00:38.316+0000	2013-04-06 09:50:47	NULL	2013-04-06 09:50:47	NULL	NULL	1	2013-04-06 09:50:47	2013-04-06 09:50:47	63	Yes	No	some_primary	Yes	NULL	NULL	NULL	Yes	Distribution	NULL	Yes	Yes	999	No	c j	Close	piblicite par megaffon	Yes	NULL	pa konnen	uuid:8fcf2437-ae3f-477a-89d9-035ab0ac0e14	pa konnen	1134	Yes	pa konnen	pa konnen	already_convinced	di sa nan legliz	Other	2	2	NULL	Yes	Male
uuid:4e5db093-c2b7-40a8-8b98-88fe99400de4	uid:collect|2013-01-29T18:00:38.316+0000	2013-04-06 09:50:48	NULL	2013-04-06 09:50:48	NULL	NULL	1	2013-04-06 09:50:48	2013-04-06 09:50:48	23	dont_know	dont_know	some_primary	NULL	mw te st domingue	NULL	NULL	No	NULL	NULL	No	NULL	999	NULL	i j	other	NULL	No	NULL	gro pye	uuid:4e5db093-c2b7-40a8-8b98-88fe99400de4	pa konnen	1134	Yes	pa konnen	le moustik mode w	help_m	di sa nan legliZ	NULL	999	2	NULL	Yes	Female
uuid:e90a096b-1633-40b7-8599-c53b4dcac25d	uid:collect|2013-01-29T18:00:38.316+0000	2013-04-06 09:50:48	NULL	2013-04-06 09:50:48	NULL	NULL	1	2013-04-06 09:50:48	2013-04-06 09:50:48	59	Yes	No	did_not_go	Yes	NULL	NULL	NULL	Yes	Distribution	NULL	Yes	Yes	999	No	c f	Close	avek megafon	Yes	NULL	gro grenn	uuid:e90a096b-1633-40b7-8599-c53b4dcac25d	ti moun piti paka bwel	1134	Yes	pwopte	ma dlo	already_convinced	di sa nan legliz	Other	2	2	NULL	Yes	Female
uuid:85c5053a-d969-4805-b48d-2459490de475	uid:collect|2013-01-29T18:00:38.316+0000	2013-04-06 09:50:50	NULL	2013-04-06 09:50:50	NULL	NULL	1	2013-04-06 09:50:50	2013-04-06 09:50:50	999	dont_know	No	did_not_go	NULL	NULL	NULL	NULL	dont_know	NULL	NULL	dont_know	NULL	999	NULL	pj	other	NULL	dont_know	NULL	li pa konnen	uuid:85c5053a-d969-4805-b48d-2459490de475	li pa konnen	1221	Yes	la pwopte	li pa konnen	dont_know	lopital	NULL	999	4	60_69	Yes	Female
uuid:a55b678b-d093-4f9c-9585-d6653f3be6fa	uid:collect|2013-01-29T18:00:38.316+0000	2013-04-06 09:50:50	NULL	2013-04-06 09:50:50	NULL	NULL	1	2013-04-06 09:50:50	2013-04-06 09:50:50	42	Yes	No	some_primary	Yes	NULL	NULL	NULL	Yes	Distribution	NULL	Yes	Yes	999	No	d f	Close	piblicite ak megafon	Yes	NULL	gro pye	uuid:a55b678b-d093-4f9c-9585-d6653f3be6fa	moun ansent,ak ti moun piti paka pranl	1135	Yes	pwopte	moustik	already_convinced	di sa nan legliz	Other	1	2	NULL	Yes	Female
uuid:f79d6a6c-33c6-483c-9e03-6f38bd3bc27c	uid:collect|2013-01-29T18:00:38.316+0000	2013-04-06 09:50:52	NULL	2013-04-06 09:50:52	NULL	NULL	1	2013-04-06 09:50:52	2013-04-06 09:50:52	999	dont_know	dont_know	did_not_go	NULL	mwen pat jwenn li	NULL	NULL	No	NULL	NULL	Yes	NULL	999	NULL	vf	other	nan bouch moun	No	NULL	NULL	uuid:f79d6a6c-33c6-483c-9e03-6f38bd3bc27c	NULL	1222	Yes	NULL	NULL	dont_know	mwen pa konnen	NULL	0	4	70_79	No	Female
uuid:4458b146-f620-4768-b421-51455216fadc	uid:collect|2013-01-29T18:00:38.316+0000	2013-04-06 09:50:55	NULL	2013-04-06 09:50:55	NULL	NULL	1	2013-04-06 09:50:55	2013-04-06 09:50:55	27	dont_know	dont_know	did_not_go	na	NULL	NULL	NULL	No	na	NULL	No	na	999	dont_know	d c	other	NULL	Yes	NULL	NULL	uuid:4458b146-f620-4768-b421-51455216fadc	NULL	1136	Yes	NULL	NULL	help_family	pa megafon	NULL	2	2	NULL	No	Male
uuid:69a60092-8295-4a38-8957-6005c83080f8	uid:collect|2013-01-29T18:00:38.316+0000	2013-04-06 09:50:56	NULL	2013-04-06 09:50:56	NULL	NULL	1	2013-04-06 09:50:56	2013-04-06 09:50:56	52	Yes	No	did_not_go	Yes	NULL	NULL	NULL	Yes	Distribution	NULL	Yes	Yes	999	No	c e	Close	leggliz	Yes	NULL	fyev	uuid:69a60092-8295-4a38-8957-6005c83080f8	non,ti moun paka bwe l	1137	Yes	pwopte ,sevi ak moustile	moustik	already_convinced	tj disa legliz	Other	2	2	NULL	Yes	Female
uuid:4e1552ca-8d99-42a8-911b-72f4072bbb89	uid:collect|2013-01-29T18:00:38.316+0000	2013-04-06 09:51:01	NULL	2013-04-06 09:51:01	NULL	NULL	1	2013-04-06 09:51:01	2013-04-06 09:51:01	88	Yes	No	some_primary	Yes	NULL	NULL	NULL	Yes	Distribution	NULL	Yes	Yes	999	No	p c	Close	piblulicite	Yes	NULL	li bay gro pye	uuid:4e1552ca-8d99-42a8-911b-72f4072bbb89	pa konnen	1138	Yes	pa konnen	pa konnen	already_convinced	anons megafon	Other	2	2	NULL	Yes	Male
uuid:c43e45d4-8a5f-421a-8cd7-fe489d63f5fe	uid:collect|2013-01-29T18:00:38.316+0000	2013-04-06 09:51:03	NULL	2013-04-06 09:51:03	NULL	NULL	1	2013-04-06 09:51:03	2013-04-06 09:51:03	48	Yes	No	did_not_go	Yes	NULL	NULL	NULL	Yes	Distribution	NULL	Yes	Yes	999	No	vd	not_too_far	vwazen	Yes	NULL	li bliye	uuid:c43e45d4-8a5f-421a-8cd7-fe489d63f5fe	moun gwo vant	1223	Yes	pran prekosyon	li bliye	other	mwen pa konnen	Other	999	4	NULL	Yes	Female
uuid:3984e005-46db-4fc4-9461-ea84546a9888	uid:collect|2013-01-29T18:00:38.316+0000	2013-04-06 09:51:04	NULL	2013-04-06 09:51:04	NULL	NULL	1	2013-04-06 09:51:04	2013-04-06 09:51:04	18	Yes	No	completed_primary	Yes	NULL	NULL	NULL	Yes	Distribution	NULL	Yes	Yes	999	No	jj	not_too_far	yo te fe piblisite	Yes	NULL	gwo grenn, gwo tete ak gwo pye	uuid:3984e005-46db-4fc4-9461-ea84546a9888	fanm ansent ak ti bb ki poko gen 2 an	1223	Yes	pwoteje tet ou	ve ak moustik	dont_know	di sa nan radyo	Other	2	4	NULL	Yes	Male
uuid:1d9d7298-c039-4d92-88d7-b7fae2f899cb	uid:collect|2013-01-29T18:00:38.316+0000	2013-04-06 09:51:04	NULL	2013-04-06 09:51:04	NULL	NULL	1	2013-04-06 09:51:04	2013-04-06 09:51:04	40	dont_know	dont_know	some_primary	NULL	neglijans	NULL	NULL	No	NULL	NULL	Yes	NULL	999	NULL	y g	other	nam bouch moun	No	NULL	gro pye,gro kou	uuid:1d9d7298-c039-4d92-88d7-b7fae2f899cb	ti moun piti paka bwel	1139	Yes	evite salte	dlo sal	help_m	piblicite	NULL	999	2	NULL	Yes	Male
uuid:43032ffe-2fcf-4ed2-a5a8-9e15f180aea1	uid:collect|2013-01-29T18:00:38.316+0000	2013-04-06 09:51:05	NULL	2013-04-06 09:51:05	NULL	NULL	1	2013-04-06 09:51:05	2013-04-06 09:51:05	70	Yes	No	did_not_go	Yes	NULL	NULL	NULL	Yes	Distribution	NULL	Yes	Yes	999	No	m g	Close	piblicite ak megafon	Yes	NULL	gro pye	uuid:43032ffe-2fcf-4ed2-a5a8-9e15f180aea1	fanm ansent	1139	Yes	pwopte	ma dlo	already_convinced	di sa nan legliz	Other	2	2	NULL	Yes	Female
uuid:a6894b29-fb86-4db2-a2ec-1dff2558fc50	uid:collect|2013-01-29T18:00:38.316+0000	2013-04-06 09:51:08	NULL	2013-04-06 09:51:08	NULL	NULL	1	2013-04-06 09:51:08	2013-04-06 09:51:08	51	Yes	No	did_not_go	Yes	NULL	NULL	NULL	No	Distribution	NULL	Yes	Yes	4	No	j j	Close	nan megafon	Yes	NULL	li fe tout kow gro	uuid:a6894b29-fb86-4db2-a2ec-1dff2558fc50	ti moun piti paka bwel	1140	Yes	pwopte,pran medikaman komt li	salte	already_convinced	fe reunion kominote	Other	1	2	NULL	Yes	Male
uuid:8badf0d7-490d-4783-9c39-d31c879dbe3c	uid:collect|2013-01-29T18:00:38.316+0000	2013-04-06 09:51:10	NULL	2013-04-06 09:51:10	NULL	NULL	1	2013-04-06 09:51:10	2013-04-06 09:51:10	36	Yes	No	some_secondary	Yes	NULL	NULL	NULL	Yes	Distribution	NULL	Yes	Yes	3	No	l c	Close	m te resevwa formasyon kom ajans de sante	Yes	NULL	gro pye,gro grenn	uuid:8badf0d7-490d-4783-9c39-d31c879dbe3c	non,ti moun de o a 1an	1141	Yes	pwopte	dlo sal,moustik	already_convinced	di sa legliz emfome lide nan zone yo	Other	2	2	NULL	Yes	Male
uuid:f93c6cd8-67de-4bab-b5f0-000307134a34	uid:collect|2013-01-29T18:00:38.316+0000	2013-04-06 09:51:12	NULL	2013-04-06 09:51:12	NULL	NULL	1	2013-04-06 09:51:12	2013-04-06 09:51:12	18	Yes	No	some_secondary	Yes	NULL	NULL	tet vire	Yes	Distribution	pa konnen	Yes	Yes	999	Yes	p j	Far	nan bouch moun	Yes	NULL	gro pye	uuid:f93c6cd8-67de-4bab-b5f0-000307134a34	non ,fanm ansent	1143	Yes	pa konnen	pa konnen	already_convinced	nan radio	Other	1	2	NULL	Yes	Female
uuid:4e3a6d2a-64bc-4446-b9b2-95e3141599c9	uid:collect|2013-01-29T18:00:38.316+0000	2013-04-06 09:51:14	NULL	2013-04-06 09:51:14	NULL	NULL	1	2013-04-06 09:51:14	2013-04-06 09:51:14	50	Yes	No	did_not_go	Yes	NULL	NULL	NULL	Yes	Distribution	NULL	Yes	Yes	999	No	jc	not_too_far	megafon	Yes	NULL	gwo pye	uuid:4e3a6d2a-64bc-4446-b9b2-95e3141599c9	moun ansent	1224	Yes	pran medikaman	ve	other	megafon	Other	999	4	NULL	Yes	Female
uuid:34833523-a37b-4ac3-96dd-5d9613f71c65	uid:collect|2013-01-29T18:00:38.316+0000	2013-04-06 09:51:15	NULL	2013-04-06 09:51:15	NULL	NULL	1	2013-04-06 09:51:15	2013-04-06 09:51:15	25	dont_know	dont_know	some_primary	na	NULL	NULL	NULL	Yes	School	NULL	Yes	Yes	999	No	ya	other	radio	Yes	NULL	gwopye	uuid:34833523-a37b-4ac3-96dd-5d9613f71c65	moun ki ansent, fi ki gen peryod	1224	Yes	moustike, evite ma dlo, etc	anofel	other	anons nan legliz, pos rasanbleman	School	999	4	NULL	Yes	Female
uuid:4b5fb8b7-a17d-49df-945f-31268af01d3d	uid:collect|2013-01-29T18:00:38.316+0000	2013-04-06 09:51:15	NULL	2013-04-06 09:51:15	NULL	NULL	1	2013-04-06 09:51:15	2013-04-06 09:51:15	19	dont_know	dont_know	some_primary	NULL	m pat konnen le yo tap bay li a	NULL	NULL	No	NULL	NULL	No	NULL	999	NULL	c j	other	NULL	No	NULL	pa konnen	uuid:4b5fb8b7-a17d-49df-945f-31268af01d3d	pa konnen	1144	Yes	pa konnen	pa konnen	help_m	pa konnen	NULL	999	2	NULL	Yes	Female
uuid:57fa0605-061f-41b9-b5b0-8412271356e5	uid:collect|2013-01-29T18:00:38.316+0000	2013-04-06 09:51:18	NULL	2013-04-06 09:51:18	NULL	NULL	1	2013-04-06 09:51:18	2013-04-06 09:51:18	23	dont_know	dont_know	some_primary	NULL	mwen pat jwenn	NULL	NULL	Yes	NULL	NULL	Yes	NULL	1	NULL	be	other	nan bouch moun	No	NULL	pa konnen	uuid:57fa0605-061f-41b9-b5b0-8412271356e5	wi	1145	Yes	pwopte	pa konnen	already_convinced	nan radyo	NULL	1	2	NULL	Yes	Female
uuid:4497440f-a32d-4f71-bcea-dded0ac55b47	uid:collect|2013-01-29T18:00:38.316+0000	2013-04-06 09:51:20	NULL	2013-04-06 09:51:20	NULL	NULL	1	2013-04-06 09:51:20	2013-04-06 09:51:20	18	dont_know	dont_know	some_primary	Yes	NULL	NULL	NULL	Yes	School	NULL	Yes	Yes	999	No	ed	other	lekol la	Yes	NULL	mwen pa konmen	uuid:4497440f-a32d-4f71-bcea-dded0ac55b47	moun ki ansent ak timoun piti	1225	Yes	byen sevi lakay ou	marengwen	help_m	pasel nan kominikasyon, sou megafon	School	5	4	NULL	Yes	Male
uuid:85b17840-1aa7-4f0a-92db-926e487b4802	uid:collect|2013-01-29T18:00:38.316+0000	2013-04-06 09:51:22	NULL	2013-04-06 09:51:22	NULL	NULL	1	2013-04-06 09:51:22	2013-04-06 09:51:22	45	dont_know	dont_know	did_not_go	NULL	mwen te pati	NULL	NULL	Yes	NULL	NULL	Yes	NULL	999	NULL	mj	other	nan legliz	No	NULL	pa konnen	uuid:85b17840-1aa7-4f0a-92db-926e487b4802	moun ki malad	1146	Yes	pwopte	salte	already_convinced	nan potvwa	NULL	1	2	NULL	Yes	Female
uuid:f23dd4fb-4855-4ed6-a720-036102ae7bfb	uid:collect|2013-01-29T18:00:38.316+0000	2013-04-06 09:51:22	NULL	2013-04-06 09:51:22	NULL	NULL	1	2013-04-06 09:51:22	2013-04-06 09:51:22	18	dont_know	dont_know	did_not_go	NULL	mwen pat konnen	NULL	NULL	No	NULL	NULL	No	NULL	999	NULL	nj	other	NULL	No	NULL	NULL	uuid:f23dd4fb-4855-4ed6-a720-036102ae7bfb	NULL	1146	Yes	NULL	NULL	dont_know	nan radyo	NULL	999	2	NULL	No	Female
uuid:287419cb-0987-460b-b149-d53559987682	uid:collect|2013-01-29T18:00:38.316+0000	2013-04-06 09:51:26	NULL	2013-04-06 09:51:26	NULL	NULL	1	2013-04-06 09:51:26	2013-04-06 09:51:26	28	Yes	No	some_primary	Yes	NULL	NULL	ko kraze, domi dous	No	Distribution	li te ka jwenn kek maladi	Yes	Yes	999	Yes	fd	not_too_far	nan megafon, ajan sante	Yes	NULL	gwo tete, gwo pye	uuid:287419cb-0987-460b-b149-d53559987682	moun ki te ansent	1226	Yes	bwe grenn nan	yon gwo ve	already_convinced	mwen pa konnen	Other	1	4	NULL	Yes	Female
uuid:9b763869-00a8-4163-9dd9-77734e53a6ef	uid:collect|2013-01-29T18:00:38.316+0000	2013-04-06 09:51:26	NULL	2013-04-06 09:51:26	NULL	NULL	1	2013-04-06 09:51:26	2013-04-06 09:51:26	54	Yes	No	some_primary	Yes	NULL	NULL	vomisman	Yes	Distribution	maladi li jwenn	Yes	Yes	999	Yes	rc	Close	nan legliz	Yes	NULL	pa konnen	uuid:9b763869-00a8-4163-9dd9-77734e53a6ef	moum ansent	1147	Yes	pwopte	mikwob	already_convinced	nan megafon	School	2	2	NULL	Yes	Female
uuid:e49d479a-438d-4983-a483-4e58b60a7ba8	uid:collect|2013-01-29T18:00:38.316+0000	2013-04-06 09:51:28	NULL	2013-04-06 09:51:28	NULL	NULL	1	2013-04-06 09:51:28	2013-04-06 09:51:28	75	Yes	No	did_not_go	Yes	NULL	NULL	tet rive	Yes	Distribution	li jwenn ak maladi	Yes	Yes	999	Yes	o p	Close	nan legliz	Yes	NULL	pa konnen	uuid:e49d479a-438d-4983-a483-4e58b60a7ba8	moun ansent	1148	Yes	pwopte	moustikk	already_convinced	megafon	Other	2	2	NULL	Yes	Female
uuid:5c28d8e3-c3dd-4b52-90aa-af9481a8add3	uid:collect|2013-01-29T18:00:38.316+0000	2013-04-06 09:51:28	NULL	2013-04-06 09:51:28	NULL	NULL	1	2013-04-06 09:51:28	2013-04-06 09:51:28	43	dont_know	dont_know	did_not_go	dont_know	NULL	NULL	tete vire	Yes	Distribution	mwen panse mwen t malad	Yes	Yes	999	Yes	al	Close	nan legliz	Yes	NULL	mwen pa konen	uuid:5c28d8e3-c3dd-4b52-90aa-af9481a8add3	ti bebe ak mounm ansent	1227	Yes	mwen pa konen	mwen pa konen	help_me_side_effect	yon reunion nan zone nan	Home	2	4	NULL	Yes	Female
uuid:3e98bf36-ca9e-4e93-9b9b-46d66c757520	uid:collect|2013-01-29T18:00:38.316+0000	2013-04-06 09:51:29	NULL	2013-04-06 09:51:29	NULL	NULL	1	2013-04-06 09:51:29	2013-04-06 09:51:29	20	dont_know	dont_know	some_secondary	na	NULL	NULL	dormi li te fe mwen	Yes	Other	mwen konen	Yes	Yes	5	Yes	pr	other	nan lekol	Yes	NULL	no	uuid:3e98bf36-ca9e-4e93-9b9b-46d66c757520	mounm ansent ak timounm piti	1227	Yes	mwen pa konen	mwen pa konen	dont_know	kay an kay	Home	5	4	NULL	Yes	Female
uuid:9df0851b-ec85-497a-a14e-fbb5466b7e26	uid:collect|2013-01-29T18:00:38.316+0000	2013-04-06 09:51:31	NULL	2013-04-06 09:51:31	NULL	NULL	1	2013-04-06 09:51:31	2013-04-06 09:51:31	18	dont_know	dont_know	some_secondary	na	NULL	NULL	mewn t dormi	Yes	School	maladi yo te genyen	Yes	Yes	999	Yes	pd	other	nan lekol mwen	Yes	NULL	gros tete ,gros pied	uuid:9df0851b-ec85-497a-a14e-fbb5466b7e26	mounm ki gro vant ak ti bebe	1227	Yes	retire dlo sale	moustik pou pi kite ou	help_m	rankontre mounm nan zone nan	School	3	4	NULL	Yes	Male
uuid:614e344d-7103-4324-8f73-bfdf78745bc1	uid:collect|2013-01-29T18:00:38.316+0000	2013-04-06 09:51:33	NULL	2013-04-06 09:51:33	NULL	NULL	1	2013-04-06 09:51:33	2013-04-06 09:51:33	26	Yes	No	did_not_go	Yes	NULL	NULL	tet rive	Yes	Distribution	pa konnen	Yes	Yes	999	Yes	d l	Close	nan bouch	Yes	NULL	pa sonje	uuid:614e344d-7103-4324-8f73-bfdf78745bc1	fanm ansent ak ti moun piti	1150	Yes	pa konnen	pa sonje	already_convinced	anons legliz,megafon,ak radio	Other	2	2	NULL	Yes	Female
uuid:1a493390-f2c0-419c-af2a-71d4c93d822f	uid:collect|2013-01-29T18:00:38.316+0000	2013-04-06 09:51:36	NULL	2013-04-06 09:51:36	NULL	NULL	1	2013-04-06 09:51:36	2013-04-06 09:51:36	25	Yes	No	some_secondary	Yes	NULL	NULL	tet fe mal	Yes	Distribution	pa konnen	Yes	Yes	999	Yes	l a	Close	nan bouch moun	Yes	NULL	pa konnen	uuid:1a493390-f2c0-419c-af2a-71d4c93d822f	pa konnen	1151	Yes	pwopte	pa konnen	already_convinced	anons legliz	Other	2	2	NULL	Yes	Male
uuid:7ec403fc-d3a9-4fd2-bdf6-c041c64d492f	uid:collect|2013-01-29T18:00:38.316+0000	2013-04-06 09:51:40	NULL	2013-04-06 09:51:40	NULL	NULL	1	2013-04-06 09:51:40	2013-04-06 09:51:40	29	Yes	No	completed_primary	Yes	NULL	NULL	ke plen ,ko kraze	Yes	Distribution	pa konnen	Yes	Yes	999	Yes	c p	Close	nan bouch moun	Yes	NULL	gro tet	uuid:7ec403fc-d3a9-4fd2-bdf6-c041c64d492f	non,fanm ansent	1152	No	pran grenn nan	si w pa pran grenn la	dont_know	nan radio	Other	2	2	NULL	Yes	Female
uuid:cb4bc0bf-4a9a-4389-a257-7736231408d8	uid:collect|2013-01-29T18:00:38.316+0000	2013-04-06 09:51:40	NULL	2013-04-06 09:51:40	NULL	NULL	1	2013-04-06 09:51:40	2013-04-06 09:51:40	40	dont_know	dont_know	did_not_go	Yes	NULL	NULL	NULL	Yes	Other	NULL	Yes	Yes	999	No	de	other	megafon	Yes	NULL	gwo kou	uuid:cb4bc0bf-4a9a-4389-a257-7736231408d8	fi ansent, ti bb piti	1128	Yes	non	non	help_family	mwen pa konnen	Other	2	4	NULL	Yes	Female
uuid:8b681399-e2e4-47b6-855c-61a2817f4259	uid:collect|2013-01-29T18:00:38.316+0000	2013-04-06 09:51:44	NULL	2013-04-06 09:51:44	NULL	NULL	1	2013-04-06 09:51:44	2013-04-06 09:51:44	30	dont_know	dont_know	did_not_go	NULL	mwen pat jwenn li, li te gentan fini	NULL	NULL	Yes	NULL	NULL	Yes	NULL	999	NULL	tp	other	nan megafon	No	NULL	mwen pa sonje	uuid:8b681399-e2e4-47b6-855c-61a2817f4259	moun ki ansent	1230	Yes	pwoteje kow	yon mikwob	help_family	mache nan legliz	NULL	1	4	NULL	Yes	Female
uuid:ac5baec5-df47-498b-8adc-57a2494c767d	uid:collect|2013-01-29T18:00:38.316+0000	2013-04-06 09:51:44	NULL	2013-04-06 09:51:44	NULL	NULL	1	2013-04-06 09:51:44	2013-04-06 09:51:44	26	Yes	No	some_primary	Yes	NULL	NULL	tet rive	Yes	Distribution	pa konnen	Yes	Yes	999	Yes	j k	Close	nan bouch moun	Yes	NULL	pa konnen	uuid:ac5baec5-df47-498b-8adc-57a2494c767d	non,ti bb paka prann	1154	Yes	pa konnen	pa konnen	already_convinced	pa konnen	Other	2	2	NULL	Yes	Female
uuid:d68525e8-0114-4037-8efa-18f0d445c7eb	uid:collect|2013-01-29T18:00:38.316+0000	2013-04-06 09:51:46	NULL	2013-04-06 09:51:46	NULL	NULL	1	2013-04-06 09:51:46	2013-04-06 09:51:46	68	Yes	No	did_not_go	Yes	NULL	NULL	li te fem toudi	Yes	Distribution	mwen pa konnen	Yes	Yes	999	Yes	sp	not_too_far	man megafon	Yes	NULL	mwen pa konnem	uuid:d68525e8-0114-4037-8efa-18f0d445c7eb	moun ki ansent	1231	Yes	pran prekosyon ake ko a	mwen pa konnen	help_family	mwen pa konnen	Other	1	4	NULL	Yes	Female
uuid:9bebe486-d080-4726-8349-50daf738a421	uid:collect|2013-01-29T18:00:38.316+0000	2013-04-06 09:51:53	NULL	2013-04-06 09:51:53	NULL	NULL	1	2013-04-06 09:51:53	2013-04-06 09:51:53	18	dont_know	No	some_primary	Yes	NULL	NULL	NULL	No	School	NULL	Yes	Yes	999	No	mv	other	megafon	Yes	NULL	gwo kou	uuid:9bebe486-d080-4726-8349-50daf738a421	moun gwo vant	1232	Yes	mwen pa sonje	mwen pa sonje	no_side_effect	mwen pa konnen	School	1	4	NULL	Yes	Female
uuid:280e2121-e972-4307-afc5-72c8528f2e73	uid:collect|2013-01-29T18:00:38.316+0000	2013-04-06 09:51:58	NULL	2013-04-06 09:51:58	NULL	NULL	1	2013-04-06 09:51:58	2013-04-06 09:51:58	70	dont_know	dont_know	did_not_go	na	NULL	NULL	li te toudim	No	Other	mwen pa konnen	Yes	Yes	999	Yes	dj	other	radyo	Yes	NULL	kokobe moun	uuid:280e2121-e972-4307-afc5-72c8528f2e73	mwen pa konnen	1233	Yes	mwen pa konnen	mwen pa konnen	no_side_effect	mwen pa konnen	Other	1	4	NULL	Yes	Male
uuid:3a9138c9-b766-47e6-984e-e092d236a28c	uid:collect|2013-01-29T18:00:38.316+0000	2013-04-06 09:52:06	NULL	2013-04-06 09:52:06	NULL	NULL	1	2013-04-06 09:52:06	2013-04-06 09:52:06	42	dont_know	dont_know	completed_primary	NULL	mwen te aksidan, mwen te gen diule kidonk mwen pat vle li fe efe sou mwen	NULL	NULL	No	NULL	NULL	Yes	NULL	999	NULL	la	other	ajan sante, promote yo	No	NULL	gro kou, maklouklou	uuid:3a9138c9-b766-47e6-984e-e092d236a28c	moun ki ansent	1234	Yes	fe prevansyon	mikwob, bwe move dlo	other	megafon	NULL	0	4	NULL	Yes	Male
uuid:de3c228d-4ddd-49de-a0b9-5151339a5e6a	uid:collect|2013-01-29T18:00:38.316+0000	2013-04-06 09:52:06	NULL	2013-04-06 09:52:06	NULL	NULL	1	2013-04-06 09:52:06	2013-04-06 09:52:06	50	dont_know	dont_know	did_not_go	NULL	li te gentan fini	NULL	NULL	No	NULL	NULL	Yes	NULL	999	NULL	td	other	mwen pat tande	No	NULL	NULL	uuid:de3c228d-4ddd-49de-a0b9-5151339a5e6a	NULL	1234	Yes	NULL	NULL	no_side_effect	mwen pa konnen	NULL	0	4	NULL	No	Female
uuid:9b230a4a-c1ea-4027-919e-184aa24edd45	uid:collect|2013-01-29T18:00:38.316+0000	2013-04-06 09:52:16	NULL	2013-04-06 09:52:16	NULL	NULL	1	2013-04-06 09:52:16	2013-04-06 09:52:16	40	Yes	No	some_primary	Yes	NULL	NULL	NULL	Yes	Distribution	NULL	Yes	Yes	999	No	fl	Close	legliz	Yes	NULL	li ka antre andesan trup ou, bay ve	uuid:9b230a4a-c1ea-4027-919e-184aa24edd45	fanm ansent	1236	Yes	prevansyon	mikob	help_me_side_effect	megafon	Other	2	4	NULL	Yes	Male
uuid:d2c613b6-2aa4-429e-9d25-ad6423c33bc2	uid:collect|2013-01-29T18:00:38.316+0000	2013-04-06 09:52:23	NULL	2013-04-06 09:52:23	NULL	NULL	1	2013-04-06 09:52:23	2013-04-06 09:52:23	35	Yes	No	some_primary	Yes	NULL	NULL	NULL	Yes	Distribution	NULL	Yes	Yes	999	No	gs	not_too_far	megafon	Yes	NULL	ve ap mache pikew nan tout kow	uuid:d2c613b6-2aa4-429e-9d25-ad6423c33bc2	moun gwo vant, moun ki polo gen 2 ans	1237	Yes	lew manje yon mango ki pa lave	ve	help_family	mwem pa konnen	Other	2	4	NULL	Yes	Female
uuid:7e3d16aa-5756-45a9-9039-290773be3082	uid:collect|2013-01-29T18:00:38.316+0000	2013-04-06 09:52:24	NULL	2013-04-06 09:52:24	NULL	NULL	1	2013-04-06 09:52:24	2013-04-06 09:52:24	20	Yes	No	some_primary	Yes	NULL	NULL	NULL	Yes	Other	NULL	Yes	Yes	999	No	ds	Far	megafon	Yes	NULL	gwo pye, gwo tete	uuid:7e3d16aa-5756-45a9-9039-290773be3082	moun ansent	1237	Yes	pram prekosyon	ve	already_convinced	mwen pa konnen	Other	2	4	NULL	Yes	Female
uuid:5f01ab5c-d373-4d60-bd20-782119bee493	uid:collect|2013-01-29T18:00:38.316+0000	2013-04-06 09:52:31	NULL	2013-04-06 09:52:31	NULL	NULL	1	2013-04-06 09:52:31	2013-04-06 09:52:31	41	dont_know	dont_know	some_primary	NULL	nb: nan coverage li te di li tr bwe'l, se le nou ribe nan kap li di li te ansent	NULL	NULL	Yes	NULL	NULL	Yes	NULL	999	NULL	mb	other	legliz	No	NULL	gro pye	uuid:5f01ab5c-d373-4d60-bd20-782119bee493	moun ansent	1238	Yes	fol ta pran gren an	gwo mayigwen yo	dont_know	mwen pa konnen	NULL	1	4	NULL	Yes	Female
uuid:0804df85-8247-4ec6-b36b-98b6a2b0805c	uid:collect|2013-01-29T18:00:38.316+0000	2013-04-06 09:52:35	NULL	2013-04-06 09:52:35	NULL	NULL	1	2013-04-06 09:52:35	2013-04-06 09:52:35	40	Yes	No	some_primary	dont_know	NULL	NULL	NULL	Yes	Other	NULL	No	Yes	999	No	jm	Far	NULL	Yes	NULL	gwo pye	uuid:0804df85-8247-4ec6-b36b-98b6a2b0805c	mwen pa konnen	1239	Yes	mwen pa konnen	mwen pa konnen	help_me_side_effect	mwen pa konnen	Home	2	4	NULL	Yes	Female
uuid:eb560b39-6079-489a-aaee-4921dad03492	uid:collect|2013-01-29T18:00:38.316+0000	2013-04-06 09:52:37	NULL	2013-04-06 09:52:37	NULL	NULL	1	2013-04-06 09:52:37	2013-04-06 09:52:37	80	No	No	did_not_go	na	NULL	NULL	NULL	dont_know	Home	NULL	No	Yes	999	No	vb	other	NULL	Yes	NULL	mwen pa sonje	uuid:eb560b39-6079-489a-aaee-4921dad03492	mwen pa sonje	1240	Yes	mwen pa konn anyen	mwen pa konn anyen	no_side_effect	mwen pa konnen	Home	2	4	NULL	Yes	Female
uuid:0b0418c3-5a80-4cba-b72c-48f0a4624bbe	uid:collect|2013-01-29T18:00:38.316+0000	2013-04-06 09:52:41	NULL	2013-04-06 09:52:41	NULL	NULL	1	2013-04-06 09:52:41	2013-04-06 09:52:41	50	Yes	No	did_not_go	dont_know	NULL	NULL	NULL	Yes	Distribution	NULL	Yes	Yes	999	No	js	Far	megafon	Yes	NULL	tout koule maladi: gro grenn, ve, etc...	uuid:0b0418c3-5a80-4cba-b72c-48f0a4624bbe	moun ansent	1241	Yes	prekosyon	marengwen, vye dlo sal	help_family	mwen pa konnen	Other	2	4	NULL	Yes	Male
uuid:20b8ebc2-3e4d-4987-9f7e-7865e7d26eff	uid:collect|2013-01-29T18:00:38.316+0000	2013-04-06 09:52:46	NULL	2013-04-06 09:52:46	NULL	NULL	1	2013-04-06 09:52:46	2013-04-06 09:52:46	44	Yes	No	did_not_go	Yes	NULL	NULL	NULL	No	Distribution	NULL	Yes	Yes	999	No	el	not_too_far	mwen pa sonje	Yes	NULL	gwo kou	uuid:20b8ebc2-3e4d-4987-9f7e-7865e7d26eff	timoun mwens ke 2 an	1242	Yes	fok ou fe tout tretman swen ko kont mikwob, grenn nan	mikwob, gwo marengwen	help_me_side_effect	mwen pa two konnen	Other	1	4	NULL	Yes	Female
uuid:257fa1ba-5410-493c-89dc-17b23a3bc552	uid:collect|2013-01-29T18:00:38.316+0000	2013-04-06 09:52:48	NULL	2013-04-06 09:52:48	NULL	NULL	1	2013-04-06 09:52:48	2013-04-06 09:52:48	19	Yes	No	some_primary	No	NULL	NULL	NULL	No	Other	NULL	Yes	Yes	999	No	fm	Far	legliz	Yes	NULL	gwo kou, gwo men, gwo tete, gwo pye	uuid:257fa1ba-5410-493c-89dc-17b23a3bc552	timoun piti	1242	Yes	proteje tet nou	bet	help_me_side_effect	megafon	Other	1	4	NULL	Yes	Female
uuid:e169f7d3-25bf-4d2f-85f8-3177e111a9d3	uid:collect|2013-01-29T18:00:38.316+0000	2013-04-06 09:52:54	NULL	2013-04-06 09:52:54	NULL	NULL	1	2013-04-06 09:52:54	2013-04-06 09:52:54	48	Yes	No	did_not_go	Yes	NULL	NULL	NULL	Yes	Distribution	NULL	Yes	Yes	999	No	ad	Close	nan legliz	Yes	NULL	mwen pa konnen	uuid:e169f7d3-25bf-4d2f-85f8-3177e111a9d3	moun ki ansent	1243	dont_know	prekosyon	ve	no_side_effect	mwen pa konnen	Other	2	4	NULL	Yes	Female
uuid:409181b7-f104-4a6c-838a-dcdd1154d671	uid:collect|2013-01-29T18:00:38.316+0000	2013-04-06 09:52:54	NULL	2013-04-06 09:52:54	NULL	NULL	1	2013-04-06 09:52:54	2013-04-06 09:52:54	50	Yes	No	did_not_go	Yes	NULL	NULL	mwen te santi yon ti toudi	Yes	Distribution	mwen pa konnen	Yes	Yes	999	Yes	fs	not_too_far	nan legliz	Yes	NULL	li sechew, li bwe sanw, le fini li tiyew	uuid:409181b7-f104-4a6c-838a-dcdd1154d671	moun ansent ak si timoun nan poko gen 2 an	1243	Yes	pa kite dlo sal lakay nou	ve, marengwen	help_family	mwen pa konnen	Other	2	4	NULL	Yes	Male
uuid:d1591bf3-9e8e-4ef9-b619-800399bff522	uid:collect|2013-01-29T18:00:38.316+0000	2013-04-06 09:52:59	NULL	2013-04-06 09:52:59	NULL	NULL	1	2013-04-06 09:52:59	2013-04-06 09:52:59	40	Yes	No	some_primary	Yes	NULL	NULL	NULL	Yes	Distribution	NULL	Yes	Yes	999	No	rl	not_too_far	legliz	Yes	NULL	mwen pa konnen	uuid:d1591bf3-9e8e-4ef9-b619-800399bff522	timoun ki poko rive nan laj 5 an	1244	Yes	moustike	le marengwen modew	help_family	megafon	Other	2	4	NULL	Yes	Female
uuid:f4a32dc2-1dcb-4272-8e54-4cd493cc3a09	uid:collect|2013-01-29T18:00:38.316+0000	2013-04-06 09:53:00	NULL	2013-04-06 09:53:00	NULL	NULL	1	2013-04-06 09:53:00	2013-04-06 09:53:00	18	Yes	No	some_primary	Yes	NULL	NULL	NULL	Yes	Distribution	NULL	Yes	Yes	999	No	at	not_too_far	legliz	Yes	NULL	li ka few vin piti	uuid:f4a32dc2-1dcb-4272-8e54-4cd493cc3a09	moun gwi vannt ak timoun piti	1244	Yes	anpil prekosyon: tankou evite tro dlo	marengwen	help_m	megafon	Other	2	4	NULL	Yes	Female
uuid:f05a4e86-3f6a-45a7-9864-67c0398bfe19	uid:collect|2013-01-29T18:00:38.316+0000	2013-04-06 09:53:04	NULL	2013-04-06 09:53:04	NULL	NULL	1	2013-04-06 09:53:04	2013-04-06 09:53:04	34	Yes	No	some_primary	Yes	NULL	NULL	NULL	Yes	Distribution	NULL	Yes	Yes	999	No	vc	not_too_far	legliz	Yes	NULL	gwo tete	uuid:f05a4e86-3f6a-45a7-9864-67c0398bfe19	timoun mwens ke 2 an	1245	Yes	se pran komprime, sevi ak moustike, toujou mete lapwopte	moustik	help_m	megafon	Other	2	4	NULL	Yes	Female
uuid:9f5e2ead-673c-4df9-965a-0a62b146cf2b	uid:collect|2013-01-29T18:00:38.316+0000	2013-04-06 09:53:09	NULL	2013-04-06 09:53:09	NULL	NULL	1	2013-04-06 09:53:09	2013-04-06 09:53:09	18	Yes	No	some_primary	Yes	NULL	NULL	NULL	Yes	Distribution	NULL	Yes	Yes	999	No	kt	other	legliz	Yes	NULL	gwo tete, gwo grenn	uuid:9f5e2ead-673c-4df9-965a-0a62b146cf2b	moun ki gwo ak timoun ki poko gen 2 an	1246	Yes	mete miustike, seche twou dlo	moustik	help_family	megafon	School	2	4	NULL	Yes	Male
uuid:a6ec5876-1447-4d64-84f3-40455783d0ba	uid:collect|2013-01-29T18:00:38.316+0000	2013-04-06 09:53:13	NULL	2013-04-06 09:53:13	NULL	NULL	1	2013-04-06 09:53:13	2013-04-06 09:53:13	33	Yes	No	some_primary	Yes	NULL	NULL	NULL	Yes	Distribution	NULL	Yes	Yes	999	No	cn	not_too_far	legliz	Yes	NULL	gwo pye, gwo tete	uuid:a6ec5876-1447-4d64-84f3-40455783d0ba	timoun mwens ke 2 an, moun ansent	1247	No	itilize moustike, pakite ma dlo	moustik	no_side_effect	megafon	Other	2	4	NULL	Yes	Female
uuid:2f0364e6-851d-44e1-818f-e95947f68506	uid:collect|2013-01-29T18:00:38.316+0000	2013-04-06 11:02:54	NULL	2013-04-06 11:02:54	NULL	NULL	1	2013-04-06 11:02:54	2013-04-06 11:02:54	20	dont_know	dont_know	some_secondary	NULL	neglijans	NULL	NULL	No	NULL	NULL	Yes	NULL	999	NULL	l a	other	anons nan megafon	No	NULL	pa konnen	uuid:2f0364e6-851d-44e1-818f-e95947f68506	non,ti moun piti	1248	Yes	pa konnen	pa sonje	no_side_effect	megafon	NULL	1	4	NULL	Yes	Female
uuid:a549d08d-6db5-4e42-82db-fe12a566e0a8	uid:collect|2013-01-29T18:00:38.316+0000	2013-04-06 11:02:56	NULL	2013-04-06 11:02:56	NULL	NULL	1	2013-04-06 11:02:56	2013-04-06 11:02:56	58	Yes	No	did_not_go	Yes	NULL	NULL	NULL	Yes	Distribution	NULL	Yes	Yes	999	No	gl	Close	nan bouche mounm	Yes	NULL	NULL	uuid:a549d08d-6db5-4e42-82db-fe12a566e0a8	NULL	1248	Yes	NULL	NULL	help_m	negafon	Other	999	4	NULL	dont_know	Female
uuid:e8b274ed-6a0a-459c-b04e-14c9395bb1ec	uid:collect|2013-01-29T18:00:38.316+0000	2013-04-06 11:03:04	NULL	2013-04-06 11:03:04	NULL	NULL	1	2013-04-06 11:03:04	2013-04-06 11:03:04	86	dont_know	No	completed_primary	na	NULL	NULL	NULL	Yes	Home	NULL	Yes	Yes	999	No	s j	other	piblicite ak megafon	Yes	NULL	pa konnen	uuid:e8b274ed-6a0a-459c-b04e-14c9395bb1ec	wi	1249	Yes	pa konnen	pa konnen	already_convinced	anjans sante,reunion kominote	Home	1	4	NULL	Yes	Male
uuid:268f6757-e14e-41e5-a711-c01e85d543b5	uid:collect|2013-01-29T18:00:38.316+0000	2013-04-06 11:03:06	NULL	2013-04-06 11:03:06	NULL	NULL	1	2013-04-06 11:03:06	2013-04-06 11:03:06	55	Yes	No	some_primary	Yes	NULL	NULL	NULL	Yes	Distribution	NULL	Yes	Yes	999	No	vp	Close	piblicite	Yes	NULL	pa konnen	uuid:268f6757-e14e-41e5-a711-c01e85d543b5	wi	1249	Yes	pwopte	salte	already_convinced	megafon	Other	1	4	NULL	Yes	Female
uuid:65469603-623b-4614-8f03-c1c6cb4b2b43	uid:collect|2013-01-29T18:00:38.316+0000	2013-04-06 11:03:09	NULL	2013-04-06 11:03:09	NULL	NULL	1	2013-04-06 11:03:09	2013-04-06 11:03:09	60	Yes	No	completed_primary	Yes	NULL	NULL	NULL	Yes	Distribution	NULL	Yes	Yes	999	No	aa	Close	megafon	Yes	NULL	gro grenn	uuid:65469603-623b-4614-8f03-c1c6cb4b2b43	selon laj moun nan	1250	Yes	pa konnen	pa sonje	already_convinced	toujou megafon	Other	2	4	NULL	Yes	Male
uuid:edc291aa-1fc0-4770-a465-d2fe519eacde	uid:collect|2013-01-29T18:00:38.316+0000	2013-04-06 11:03:19	NULL	2013-04-06 11:03:19	NULL	NULL	1	2013-04-06 11:03:19	2013-04-06 11:03:19	40	Yes	No	completed_primary	Yes	NULL	NULL	NULL	Yes	School	NULL	Yes	Yes	999	No	jc	not_too_far	piblicite ak megafon	Yes	NULL	gro grenn,gro tete	uuid:edc291aa-1fc0-4770-a465-d2fe519eacde	non,fanm ansent ak moun piti	1251	Yes	pwopte	moustik	already_convinced	toujou megafon	School	2	4	NULL	Yes	Male
uuid:a78ce734-241c-48b1-a4cd-ccaa10df3c67	uid:collect|2013-01-29T18:00:38.316+0000	2013-04-06 11:03:20	NULL	2013-04-06 11:03:20	NULL	NULL	1	2013-04-06 11:03:20	2013-04-06 11:03:20	37	Yes	No	completed_primary	Yes	NULL	NULL	tet vire	Yes	Distribution	li jwenn ak maladi a	Yes	Yes	999	Yes	jp	Close	piblicite	Yes	NULL	gro pye	uuid:a78ce734-241c-48b1-a4cd-ccaa10df3c67	ti moun piti	1251	Yes	pran medikaman	ve	already_convinced	megafon	Other	2	4	NULL	Yes	Female
uuid:89618917-ee90-4622-a731-925788528499	uid:collect|2013-01-29T18:00:38.316+0000	2013-04-06 11:03:23	NULL	2013-04-06 11:03:23	NULL	NULL	1	2013-04-06 11:03:23	2013-04-06 11:03:23	58	Yes	No	completed_primary	Yes	NULL	NULL	NULL	Yes	School	NULL	Yes	Yes	999	No	sr	Close	amons	Yes	NULL	gro pye	uuid:89618917-ee90-4622-a731-925788528499	ti moun piti ak fanm ansent	1252	Yes	pran grenn nan	dlo sal ak moustik	already_convinced	megafon	School	2	4	NULL	Yes	Male
uuid:13f96372-57ce-4a95-b6fa-16b30a70a05e	uid:collect|2013-01-29T18:00:38.316+0000	2013-04-06 11:03:28	NULL	2013-04-06 11:03:28	NULL	NULL	1	2013-04-06 11:03:28	2013-04-06 11:03:28	44	Yes	No	completed_primary	Yes	NULL	NULL	NULL	Yes	Distribution	NULL	Yes	Yes	999	No	ra	not_too_far	megafon	Yes	NULL	pa konnen	uuid:13f96372-57ce-4a95-b6fa-16b30a70a05e	pa konnen	1255	Yes	pa konnen	pa konnen	already_convinced	megafon	Other	1	4	NULL	Yes	Male
uuid:cb5c92a2-c2c7-4453-8ea4-04dfa72f5445	uid:collect|2013-01-29T18:00:38.316+0000	2013-04-07 01:52:05	NULL	2013-04-07 01:52:05	NULL	NULL	1	2013-04-07 01:52:05	2013-04-07 01:52:05	48	Yes	No	did_not_go	Yes	NULL	NULL	NULL	Yes	Distribution	NULL	Yes	Yes	999	No	a. m	not_too_far	moun ki tap pase	Yes	NULL	gwo pye	uuid:cb5c92a2-c2c7-4453-8ea4-04dfa72f5445	pa konnen	1276	Yes	pa konnen	pa konnen	other	pale pou nou kompwan sa nap boue a	Other	2	1	NULL	Yes	Female
uuid:e9a9bf59-60a6-4b4c-8713-692321c16c27	uid:collect|2013-01-29T18:00:38.316+0000	2013-04-07 01:52:07	NULL	2013-04-07 01:52:07	NULL	NULL	1	2013-04-07 01:52:07	2013-04-07 01:52:07	50	Yes	No	completed_secondary	Yes	NULL	NULL	NULL	Yes	Distribution	NULL	Yes	Yes	999	No	a d	not_too_far	yo te vin'n fe fomasyon pou nou	Yes	NULL	gwo pye gwo bouboun'n gwo tete	uuid:e9a9bf59-60a6-4b4c-8713-692321c16c27	ti bebe ki poko gen 3,lane ak ti fanm	1277	Yes	pa ki te marengwen an pikew	pa jete fatra se yon marengwen ki bay li tou	other	jan nou ap fe l la	Other	3	1	NULL	Yes	Male
uuid:f5ffad7b-65fa-4093-81f9-cfdeae2d7fce	uid:collect|2013-01-29T18:00:38.316+0000	2013-04-07 01:52:13	NULL	2013-04-07 01:52:13	NULL	NULL	1	2013-04-07 01:52:13	2013-04-07 01:52:13	27	Yes	No	completed_primary	Yes	NULL	NULL	NULL	Yes	Distribution	NULL	No	Yes	999	No	d. a	not_too_far	NULL	Yes	NULL	pa konnen	uuid:f5ffad7b-65fa-4093-81f9-cfdeae2d7fce	pa konnen	1278	Yes	pa konnen	pa konnen	other	pa konnen	Other	2	1	NULL	Yes	Female
uuid:d6d8d2df-c750-451e-bea7-7de246dc779b	uid:collect|2013-01-29T18:00:38.316+0000	2013-04-07 01:52:15	NULL	2013-04-07 01:52:15	NULL	NULL	1	2013-04-07 01:52:15	2013-04-07 01:52:15	36	Yes	No	some_primary	Yes	NULL	NULL	NULL	Yes	Distribution	NULL	Yes	Yes	999	No	j. b	not_too_far	moun ki tap palel	Yes	NULL	gwo pye	uuid:d6d8d2df-c750-451e-bea7-7de246dc779b	pa konnen	1279	Yes	pa konnen	pa telman konnen	other	pot a pot	Other	3	1	NULL	Yes	Male
uuid:937413fc-bca7-4650-a92c-544e559413f1	uid:collect|2013-01-29T18:00:38.316+0000	2013-04-07 01:52:20	NULL	2013-04-07 01:52:20	NULL	NULL	1	2013-04-07 01:52:20	2013-04-07 01:52:20	27	Yes	No	some_primary	Yes	NULL	NULL	NULL	Yes	Distribution	NULL	No	Yes	999	No	l. k	not_too_far	NULL	Yes	NULL	gwo pye gwo tete ak gwo bouboun	uuid:937413fc-bca7-4650-a92c-544e559413f1	pa konnen	1282	Yes	pa kite marengwen pikew	le marengwen pikew	other	pale nan legliz yo fe pot a pot	Other	2	1	NULL	Yes	Female
uuid:a4018e77-26f2-4b2d-9aae-68ab232f05de	uid:collect|2013-01-29T18:00:38.316+0000	2013-04-07 01:52:23	NULL	2013-04-07 01:52:23	NULL	NULL	1	2013-04-07 01:52:23	2013-04-07 01:52:23	23	Yes	No	some_secondary	Yes	NULL	NULL	NULL	Yes	Distribution	NULL	No	Yes	999	No	c. c. e	not_too_far	NULL	Yes	NULL	gwo pye ak gwo tete	uuid:a4018e77-26f2-4b2d-9aae-68ab232f05de	ti moun moun piti	1284	Yes	pa kite bagay sal ak marengwen pikew	nan dlo sal ak le femel marengwen pikew	other	pa konnen	Other	2	1	NULL	Yes	Male
uuid:615d2705-364b-4311-a60b-484c49a81bb8	uid:collect|2013-01-29T18:00:38.316+0000	2013-04-07 01:52:25	NULL	2013-04-07 01:52:25	NULL	NULL	1	2013-04-07 01:52:25	2013-04-07 01:52:25	30	Yes	No	some_secondary	Yes	NULL	NULL	NULL	Yes	Distribution	NULL	Yes	Yes	4	No	b b	not_too_far	nan bouk la	Yes	NULL	gwo pye ak gwo kou	uuid:615d2705-364b-4311-a60b-484c49a81bb8	ti moun piti ak ti bebe	1285	Yes	pa kite dlo sal ak bout mamit la kay ou	marengwen ki bay li	other	bay plis infomasyon	Other	3	1	NULL	Yes	Female
uuid:c1625717-9f33-478f-896d-1636206bc466	uid:collect|2013-01-29T18:00:38.316+0000	2013-04-07 01:52:33	NULL	2013-04-07 01:52:33	NULL	NULL	1	2013-04-07 01:52:33	2013-04-07 01:52:33	59	Yes	No	some_secondary	Yes	NULL	NULL	NULL	Yes	Distribution	NULL	Yes	Yes	999	No	c. j	not_too_far	moun yo kon ap pale sa le manba a nan bouk la	Yes	NULL	gwo pye gwo boul gwen	uuid:c1625717-9f33-478f-896d-1636206bc466	ti moun piti ki poko gen 5lane ak moun ki ansent.	1287	Yes	netoye la kay ou et sevi ak moustike	yon marengwen ki pikew	other	kontinye sa ap fe ya et bay plis moun infomasyon	Other	3	1	NULL	Yes	Male
uuid:c152dadc-5903-4e75-a38b-7622e031beb5	uid:collect|2013-01-29T18:00:38.316+0000	2013-04-07 01:52:34	NULL	2013-04-07 01:52:34	NULL	NULL	1	2013-04-07 01:52:34	2013-04-07 01:52:34	51	Yes	No	some_secondary	Yes	NULL	NULL	NULL	Yes	Distribution	NULL	Yes	Yes	999	No	d. v	not_too_far	moun yo ki tap di sa	Yes	NULL	gwo pye,gwo tete,gwo cou	uuid:c152dadc-5903-4e75-a38b-7622e031beb5	ti moun piti ki ponko gen 2	1287	Yes	netoye bagay sal,vye bokit dlo lave main'w	le marengwen pike	other	pa konnen	Other	3	1	NULL	Yes	Female
uuid:c006dbe4-455d-4933-86f2-444edc04b97e	uid:collect|2013-01-29T18:00:38.316+0000	2013-04-07 01:52:35	NULL	2013-04-07 01:52:35	NULL	NULL	1	2013-04-07 01:52:35	2013-04-07 01:52:35	43	Yes	No	completed_primary	Yes	NULL	NULL	NULL	Yes	Distribution	NULL	Yes	Yes	999	No	G j	not_too_far	yo kon'n ap pale de sa le yo pwal bay li	Yes	NULL	gwo tete,gwo cou,gwo pye	uuid:c006dbe4-455d-4933-86f2-444edc04b97e	ti moun	1288	Yes	netoye la kay you	yon bet ki pikew	other	pale plis ak moun yo	Home	3	1	NULL	Yes	Female
uuid:d11d1b84-2974-44e6-aeba-6e70c95fdb54	uid:collect|2013-01-29T18:00:38.316+0000	2013-04-07 01:52:38	NULL	2013-04-07 01:52:38	NULL	NULL	1	2013-04-07 01:52:38	2013-04-07 01:52:38	32	dont_know	dont_know	completed_primary	na	NULL	NULL	NULL	Yes	Home	NULL	No	Yes	999	No	S v	Far	NULL	Yes	NULL	pa konnen	uuid:d11d1b84-2974-44e6-aeba-6e70c95fdb54	ti moun gen 3lane	1289	Yes	pa konnen	pa raplem	other	bay plis infomatyon	Home	1	1	NULL	Yes	Female
uuid:20306aa9-b0db-47c6-b79f-747d3f12d6f0	uid:collect|2013-01-29T18:00:38.316+0000	2013-04-07 09:32:10	NULL	2013-04-07 09:32:10	NULL	NULL	1	2013-04-07 09:32:10	2013-04-07 09:32:10	35	Yes	No	did_not_go	Yes	NULL	NULL	tu	Yes	Home	rt	Yes	Yes	5	Yes	ty	Close	f	Yes	NULL	tui	uuid:20306aa9-b0db-47c6-b79f-747d3f12d6f0	g	46	Yes	rtu	dyu	help_m	t	Other	578	6	NULL	Yes	Female
uuid:33d5643b-8fab-4998-94fd-14ab29722165	uid:collect|2013-01-29T18:00:38.316+0000	2013-04-07 09:32:17	NULL	2013-04-07 09:32:17	NULL	NULL	1	2013-04-07 09:32:17	2013-04-07 09:32:17	35	Yes	No	some_primary	Yes	NULL	NULL	NULL	Yes	Distribution	NULL	Yes	Yes	999	No	cp	not_too_far	agent ki te passe di sa	Yes	NULL	li pa konnen	uuid:33d5643b-8fab-4998-94fd-14ab29722165	moun ki gen gros age pat ka bwel, ni moun ki enceinte	1321	Yes	li pa konnen	li pa konnen	dont_know	li pa konnen	Other	3	6	NULL	Yes	Female
uuid:0b27e86f-4cb2-4286-a122-4777c7f9cea0	uid:collect|2013-01-29T18:00:38.316+0000	2013-04-07 09:32:18	NULL	2013-04-07 09:32:18	NULL	NULL	1	2013-04-07 09:32:18	2013-04-07 09:32:18	38	Yes	No	some_primary	Yes	NULL	NULL	NULL	Yes	Distribution	NULL	Yes	Yes	999	No	ga	not_too_far	agent ki te passe di sa	Yes	NULL	pa konnen	uuid:0b27e86f-4cb2-4286-a122-4777c7f9cea0	ti bb, ak moun ki enceinte	1321	Yes	li pa konnen	li pa konnen	dont_know	tv, microphone	Other	2	6	NULL	Yes	Male
uuid:d51b3a8f-7b66-405a-88c5-cd4028cf7e86	uid:collect|2013-01-29T18:00:38.316+0000	2013-04-07 09:32:23	NULL	2013-04-07 09:32:23	NULL	NULL	1	2013-04-07 09:32:23	2013-04-07 09:32:23	30	dont_know	dont_know	did_not_go	na	NULL	NULL	NULL	No	na	NULL	Yes	na	999	dont_know	ve	other	yon mr ki tap di sa nan pot voix	Yes	NULL	gros tete, gros grenn	uuid:d51b3a8f-7b66-405a-88c5-cd4028cf7e86	fille enceinte, ti bb	1322	Yes	pa konnen	li pa konnen	dont_know	pa konnen	NULL	999	6	NULL	Yes	Female
uuid:809314c0-f440-4d3e-bf03-2b0ef201d386	uid:collect|2013-01-29T18:00:38.316+0000	2013-04-07 09:32:26	NULL	2013-04-07 09:32:26	NULL	NULL	1	2013-04-07 09:32:26	2013-04-07 09:32:26	23	Yes	No	some_primary	Yes	NULL	NULL	NULL	Yes	Distribution	NULL	Yes	Yes	999	No	jf	not_too_far	nan pote voix yo te di sa	Yes	NULL	pa konnen	uuid:809314c0-f440-4d3e-bf03-2b0ef201d386	ti bb, fanm enceinte	1323	Yes	pa konnen	pa konnen	already_convinced	pa konnen	Other	2	6	NULL	Yes	Female
uuid:b15fc374-2229-44b1-98ff-b00ba38ee553	uid:collect|2013-01-29T18:00:38.316+0000	2013-04-07 09:32:29	NULL	2013-04-07 09:32:29	NULL	NULL	1	2013-04-07 09:32:29	2013-04-07 09:32:29	59	Yes	dont_know	some_primary	na	NULL	NULL	NULL	Yes	Home	NULL	Yes	Yes	999	No	ep	other	agent	Yes	NULL	pa konnen	uuid:b15fc374-2229-44b1-98ff-b00ba38ee553	pa konnen	1324	Yes	bwe dlo traiter,servi ak moustiquer	microbes, moustique	already_convinced	pa konnen	Home	3	6	NULL	Yes	Male
uuid:0c138046-73c1-4d88-9793-a33bfa4d3217	uid:collect|2013-01-29T18:00:38.316+0000	2013-04-07 09:32:29	NULL	2013-04-07 09:32:29	NULL	NULL	1	2013-04-07 09:32:29	2013-04-07 09:32:29	48	Yes	No	did_not_go	Yes	NULL	NULL	NULL	Yes	Distribution	NULL	Yes	Yes	999	No	ng	not_too_far	nan annonce	Yes	NULL	pa konnen	uuid:0c138046-73c1-4d88-9793-a33bfa4d3217	timoun ki poko gen 5ans	1324	Yes	pa konnen	pa bwe dlo ki pa traiter	dont_know	pa konnen	Other	3	6	NULL	Yes	Female
uuid:cae14584-301e-473f-be51-aba8901d5463	uid:collect|2013-01-29T18:00:38.316+0000	2013-04-07 09:32:30	NULL	2013-04-07 09:32:30	NULL	NULL	1	2013-04-07 09:32:30	2013-04-07 09:32:30	23	dont_know	dont_know	completed_primary	NULL	pou anyen	NULL	NULL	Yes	NULL	NULL	Yes	NULL	999	NULL	lg	other	annonce	No	NULL	gros pied,gros tete	uuid:cae14584-301e-473f-be51-aba8901d5463	bb,	1324	Yes	pa knnen	pa konnen	help_me_side_effect	publicite pou yo fe	NULL	1	6	NULL	Yes	Female
uuid:3756f66c-e324-4715-a633-b5fe184c544f	uid:collect|2013-01-29T18:00:38.316+0000	2013-04-07 09:32:33	NULL	2013-04-07 09:32:33	NULL	NULL	1	2013-04-07 09:32:33	2013-04-07 09:32:33	34	Yes	No	some_primary	Yes	NULL	NULL	tete vire, corps kraze	Yes	Distribution	grenn nan	Yes	Yes	999	Yes	re	not_too_far	nan porte vwa	Yes	NULL	gros pied, gros grenn	uuid:3756f66c-e324-4715-a633-b5fe184c544f	fanm enceinte	1325	Yes	servi ak moustique	moustique	dont_know	radio	Other	2	6	NULL	Yes	Male
uuid:627f06ff-c595-4333-91fb-20dbc3e4d070	uid:collect|2013-01-29T18:00:38.316+0000	2013-04-07 09:32:33	NULL	2013-04-07 09:32:33	NULL	NULL	1	2013-04-07 09:32:33	2013-04-07 09:32:33	31	Yes	No	some_primary	Yes	NULL	NULL	dormi	Yes	Distribution	grenn nan	Yes	Yes	999	Yes	ve	not_too_far	agent yo	Yes	NULL	gros grenn, gros tete	uuid:627f06ff-c595-4333-91fb-20dbc3e4d070	fanm enceinte	1325	Yes	precaution pou pran	moustique ki mode,w	already_convinced	pa konnen	Other	2	6	NULL	Yes	Female
uuid:f2d8c82d-26c0-4832-b364-07d571fd5198	uid:collect|2013-01-29T18:00:38.316+0000	2013-04-07 09:32:35	NULL	2013-04-07 09:32:35	NULL	NULL	1	2013-04-07 09:32:35	2013-04-07 09:32:35	55	dont_know	dont_know	did_not_go	dont_know	NULL	NULL	NULL	Yes	Home	NULL	Yes	Yes	999	No	mc	other	nan annonce	Yes	NULL	gros pied	uuid:f2d8c82d-26c0-4832-b364-07d571fd5198	timoun piti	1326	Yes	pa konnen	pa konnen	already_convinced	pa konnen	Home	2	6	NULL	Yes	Female
uuid:bef36429-dfef-49ca-ab55-448216ae2f87	uid:collect|2013-01-29T18:00:38.316+0000	2013-04-07 09:32:39	NULL	2013-04-07 09:32:39	NULL	NULL	1	2013-04-07 09:32:39	2013-04-07 09:32:39	60	dont_know	dont_know	some_primary	dont_know	NULL	NULL	NULL	Yes	Home	NULL	Yes	Yes	999	No	pm	other	moun nan la rue ki tap di sa	Yes	NULL	gros pied	uuid:bef36429-dfef-49ca-ab55-448216ae2f87	ti bb	1327	Yes	pa konnen	pa konnen	already_convinced	radio	Home	2	6	NULL	Yes	Male
uuid:02705868-8796-4d8a-9e43-3a14f6af87fb	uid:collect|2013-01-29T18:00:38.316+0000	2013-04-07 09:32:40	NULL	2013-04-07 09:32:40	NULL	NULL	1	2013-04-07 09:32:40	2013-04-07 09:32:40	20	Yes	dont_know	some_secondary	dont_know	NULL	NULL	corps kraze	Yes	Home	medicament an ki te fe sa	Yes	Yes	999	Yes	dm	other	nan microphone	Yes	NULL	gros pied, gros tete	uuid:02705868-8796-4d8a-9e43-3a14f6af87fb	ti bb, fanm enceinte	1327	Yes	bwe mrdicament yo	moustique	already_convinced	radio, nan annonce	Home	2	6	NULL	Yes	Male
uuid:3489a823-205d-43eb-b773-fbf9af5ae1de	uid:collect|2013-01-29T18:00:38.316+0000	2013-04-07 09:32:41	NULL	2013-04-07 09:32:41	NULL	NULL	1	2013-04-07 09:32:41	2013-04-07 09:32:41	57	Yes	No	did_not_go	Yes	NULL	NULL	korps kraze	Yes	Distribution	pa konnen	Yes	Yes	999	Yes	mc	not_too_far	nan annonce	Yes	NULL	gros pied	uuid:3489a823-205d-43eb-b773-fbf9af5ae1de	fanm enceinte	1327	Yes	pa konnen	pa konnen	dont_know	pa konnen	Other	2	6	NULL	Yes	Female
uuid:84e64c69-92ac-4fa4-a7d4-3d8b13690612	uid:collect|2013-01-29T18:00:38.316+0000	2013-04-07 09:32:42	NULL	2013-04-07 09:32:42	NULL	NULL	1	2013-04-07 09:32:42	2013-04-07 09:32:42	32	dont_know	dont_know	some_primary	dont_know	NULL	NULL	NULL	Yes	Home	NULL	Yes	Yes	999	No	mf	other	moun ki tap di sa	Yes	NULL	gros pied, gros grenn	uuid:84e64c69-92ac-4fa4-a7d4-3d8b13690612	fanm enceinte	1328	Yes	pa konnen	pa konnen	dont_know	pa konnen	Home	2	6	NULL	Yes	Male
uuid:f6c94449-5096-4e14-a117-952711b62e84	uid:collect|2013-01-29T18:00:38.316+0000	2013-04-07 09:32:43	NULL	2013-04-07 09:32:43	NULL	NULL	1	2013-04-07 09:32:43	2013-04-07 09:32:43	35	dont_know	dont_know	some_primary	dont_know	NULL	NULL	li te sacagerl anpil	Yes	Home	grenn nan	Yes	Yes	999	Yes	jc	other	nan annonce	Yes	NULL	gros chouchoune	uuid:f6c94449-5096-4e14-a117-952711b62e84	timoun	1329	Yes	pa konnen	pa konnen	already_convinced	radio	Home	2	6	NULL	Yes	Female
uuid:f979ee8d-9d9f-48a0-b08a-b32d1f2bb48b	uid:collect|2013-01-29T18:00:38.316+0000	2013-04-07 09:32:45	NULL	2013-04-07 09:32:45	NULL	NULL	1	2013-04-07 09:32:45	2013-04-07 09:32:45	35	dont_know	dont_know	did_not_go	NULL	li pat la	NULL	NULL	No	NULL	NULL	No	NULL	999	NULL	sl	other	NULL	No	NULL	NULL	uuid:f979ee8d-9d9f-48a0-b08a-b32d1f2bb48b	NULL	1330	No	NULL	NULL	other	pakonnen	NULL	999	6	NULL	No	Male
uuid:8b3011a6-aae9-40ab-9188-245cead7a1bb	uid:collect|2013-01-29T18:00:38.316+0000	2013-04-07 09:32:46	NULL	2013-04-07 09:32:46	NULL	NULL	1	2013-04-07 09:32:46	2013-04-07 09:32:46	49	dont_know	dont_know	did_not_go	na	NULL	NULL	NULL	Yes	Other	NULL	Yes	Yes	999	No	ja	other	nan leglise li yo te di sa	Yes	NULL	gros devan, gros tete	uuid:8b3011a6-aae9-40ab-9188-245cead7a1bb	timoun piti, fanm anceinte	1330	Yes	pa konnen	pa konnen	already_convinced	pa konnen	Other	2	6	NULL	Yes	Female
uuid:aaecb7e5-0eba-45d2-a2a3-14cae0fb03ca	uid:collect|2013-01-29T18:00:38.316+0000	2013-04-07 09:32:48	NULL	2013-04-07 09:32:48	NULL	NULL	1	2013-04-07 09:32:48	2013-04-07 09:32:48	18	dont_know	dont_know	some_secondary	Yes	NULL	NULL	NULL	Yes	School	NULL	Yes	Yes	999	No	ef	other	nan megaphone	Yes	NULL	bouton kap leve sou moun nan, gros chouchoune	uuid:aaecb7e5-0eba-45d2-a2a3-14cae0fb03ca	fanm enceinte	1331	Yes	bwe medicament, limen boukan	moustique, dlo sal	help_m	bwe medicament	School	2	6	NULL	Yes	Female
uuid:91794751-ffb3-487b-ab77-46f367599f3c	uid:collect|2013-01-29T18:00:38.316+0000	2013-04-07 09:32:48	NULL	2013-04-07 09:32:48	NULL	NULL	1	2013-04-07 09:32:48	2013-04-07 09:32:48	47	dont_know	dont_know	did_not_go	NULL	li te peur pou pat fel malade	NULL	NULL	No	NULL	NULL	No	NULL	999	NULL	mj	other	NULL	No	NULL	NULL	uuid:91794751-ffb3-487b-ab77-46f367599f3c	NULL	1331	No	NULL	NULL	dont_know	pa konnen	NULL	999	6	NULL	No	Female
uuid:50f4ae08-1c77-415b-be0b-1ae61acd8c7e	uid:collect|2013-01-29T18:00:38.316+0000	2013-04-07 09:32:51	NULL	2013-04-07 09:32:51	NULL	NULL	1	2013-04-07 09:32:51	2013-04-07 09:32:51	32	Yes	No	some_primary	Yes	NULL	NULL	NULL	Yes	Distribution	NULL	Yes	Yes	999	No	gb	Close	nan la rue a	Yes	NULL	gros pied,fievre, gros chouchoune	uuid:50f4ae08-1c77-415b-be0b-1ae61acd8c7e	li pa songe	1332	Yes	achete moustique	moustique	other	pa konnen	Other	2	6	NULL	Yes	Female
uuid:25669944-2434-4a05-9f46-f6eb3307eb80	uid:collect|2013-01-29T18:00:38.316+0000	2013-04-07 09:32:53	NULL	2013-04-07 09:32:53	NULL	NULL	1	2013-04-07 09:32:53	2013-04-07 09:32:53	19	dont_know	dont_know	some_secondary	na	NULL	NULL	NULL	Yes	Other	NULL	Yes	Yes	999	No	cv	other	agent sante	Yes	NULL	tete anfle, pied anfle, vagin anfle, penis gros	uuid:25669944-2434-4a05-9f46-f6eb3307eb80	bb, fanm enceinte	1333	Yes	servi moustiques	moustique,microbes	already_convinced	radio, megaphone	Other	3	6	NULL	Yes	Female
uuid:a325f025-a967-48d3-8bc9-f54ee6a7c2ac	uid:collect|2013-01-29T18:00:38.316+0000	2013-04-07 09:32:56	NULL	2013-04-07 09:32:56	NULL	NULL	1	2013-04-07 09:32:56	2013-04-07 09:32:56	45	dont_know	dont_know	some_primary	NULL	li te malade.	NULL	NULL	No	NULL	NULL	Yes	NULL	999	NULL	rp	other	nan megaphone	No	NULL	gros pied	uuid:a325f025-a967-48d3-8bc9-f54ee6a7c2ac	timoun	1344	Yes	pa konnen	pa konnen	help_me_side_effect	pa konnen	NULL	999	6	NULL	Yes	Female
uuid:926dab88-a519-43ba-9f13-4102ae4bd4ee	uid:collect|2013-01-29T18:00:38.316+0000	2013-04-07 09:32:57	NULL	2013-04-07 09:32:57	NULL	NULL	1	2013-04-07 09:32:57	2013-04-07 09:32:57	65	dont_know	dont_know	did_not_go	na	NULL	NULL	li te fe,l toudi	Yes	Home	pa konnen	Yes	Yes	999	Yes	ec	other	yo tap mache parler	Yes	NULL	gros bobotte, gros pied	uuid:926dab88-a519-43ba-9f13-4102ae4bd4ee	pa konnen	1345	Yes	pa mache pied a te	moun ka mache pied a te	dont_know	pa konnen	Home	2	6	NULL	Yes	Female
uuid:f24364aa-5743-45ee-bcaa-d4779589ed22	uid:collect|2013-01-29T18:00:38.316+0000	2013-04-07 09:33:01	NULL	2013-04-07 09:33:01	NULL	NULL	1	2013-04-07 09:33:01	2013-04-07 09:33:01	26	Yes	No	some_primary	Yes	NULL	NULL	li te ba li toudissement	Yes	Distribution	li potko manger	Yes	Yes	999	Yes	nn	not_too_far	moun ki te passer ap di sa	Yes	NULL	gros bouboune, gros pied	uuid:f24364aa-5743-45ee-bcaa-d4779589ed22	timoun piti	1346	Yes	pa konnen	li bliye	already_convinced	pou yo fe menm jan yo te fe, fe moun ap passer	Other	2	6	NULL	Yes	Female
uuid:122e492e-78b9-4467-b47d-c7570bb4c886	uid:collect|2013-01-29T18:00:38.316+0000	2013-04-07 09:33:01	NULL	2013-04-07 09:33:01	NULL	NULL	1	2013-04-07 09:33:01	2013-04-07 09:33:01	40	Yes	No	some_primary	Yes	NULL	NULL	NULL	Yes	Distribution	NULL	Yes	Yes	999	No	gp	Far	yo tap mache di sa	Yes	NULL	gros grenn, pied anfle, gwo chouchoune	uuid:122e492e-78b9-4467-b47d-c7570bb4c886	ti bb, fanm enceinte, timoun piti ki gen 2 ans	1346	Yes	pa konnen	pa konnen	dont_know	menm yo te fe	Other	2	6	NULL	Yes	Male
uuid:a9ac966f-a007-4131-889c-5bd83867989c	uid:collect|2013-01-29T18:00:38.316+0000	2013-04-07 09:33:06	NULL	2013-04-07 09:33:06	NULL	NULL	1	2013-04-07 09:33:05	2013-04-07 09:33:05	46	Yes	No	did_not_go	Yes	NULL	NULL	coeur vide, toudissement	Yes	Distribution	li te jwenn ak maladie	Yes	Yes	999	Yes	bp	not_too_far	nan telephone	Yes	NULL	gros grenn, gros pied	uuid:a9ac966f-a007-4131-889c-5bd83867989c	moun gros ventre	1347	Yes	traiter dlo, pa mache pied a te	pa konnen	no_side_effect	pa konnen	Other	2	6	NULL	Yes	Male
uuid:1de69af6-ca82-412b-9ac3-ffc77595142b	uid:collect|2013-01-29T18:00:38.316+0000	2013-04-07 09:33:08	NULL	2013-04-07 09:33:08	NULL	NULL	1	2013-04-07 09:33:08	2013-04-07 09:33:08	40	dont_know	dont_know	did_not_go	NULL	li pat konnen leu yo tap vinn bay li	NULL	NULL	No	NULL	NULL	No	NULL	999	NULL	op	other	NULL	No	NULL	pa konnen	uuid:1de69af6-ca82-412b-9ac3-ffc77595142b	pa konnen anyen menm	1349	No	pa konnen	pa konnen	dont_know	pou yo ta va mache di tt moun sa	NULL	999	6	NULL	Yes	Female
uuid:79bdc45e-7398-4537-8e09-0aea59d1e42c	uid:collect|2013-01-29T18:00:38.316+0000	2013-04-07 09:33:09	NULL	2013-04-07 09:33:09	NULL	NULL	1	2013-04-07 09:33:09	2013-04-07 09:33:09	19	dont_know	dont_know	some_primary	NULL	li te enceinte	NULL	NULL	Yes	NULL	NULL	Yes	NULL	999	NULL	bp	other	moun ki tap parler de li, nan lekol la	No	NULL	gros chouchoune	uuid:79bdc45e-7398-4537-8e09-0aea59d1e42c	timoun piti ki poko gen 5 ans, moun enceinte	1349	Yes	pa konnen	pa konnen	no_side_effect	radio, megaphone	NULL	2	6	NULL	Yes	Female
uuid:93f76dd8-2f87-4cfb-b19d-a6260f3d192e	uid:collect|2013-01-29T18:00:38.316+0000	2013-04-07 09:33:11	NULL	2013-04-07 09:33:11	NULL	NULL	1	2013-04-07 09:33:11	2013-04-07 09:33:11	55	Yes	No	did_not_go	Yes	NULL	NULL	NULL	Yes	Distribution	NULL	Yes	Yes	999	No	ap	not_too_far	moun ki tap passer di sa	Yes	NULL	gros grenn	uuid:93f76dd8-2f87-4cfb-b19d-a6260f3d192e	fanm gross	1351	Yes	mete tt bagay propre	vye dlo sal	dont_know	pa konnen	Other	2	6	NULL	Yes	Male
uuid:56e1762a-d7e1-4d44-b188-24a6151ca755	uid:collect|2013-01-29T18:00:38.316+0000	2013-04-07 09:33:14	NULL	2013-04-07 09:33:14	NULL	NULL	1	2013-04-07 09:33:14	2013-04-07 09:33:14	31	dont_know	dont_know	some_primary	NULL	li te enceinte	NULL	NULL	No	NULL	NULL	Yes	NULL	999	NULL	mf	other	gen moun ki tap bay formation sou sa	No	NULL	gros pied, gros tete	uuid:56e1762a-d7e1-4d44-b188-24a6151ca755	fanm enceinte, ti bb	1352	Yes	boule fatra, pa kite dlo sale, servi ak moustique	moustique	help_me_side_effect	porte voix	NULL	1	6	NULL	Yes	Female
uuid:7dc78716-9743-4fad-9799-acd6ec158cb0	uid:collect|2013-01-29T18:00:38.316+0000	2013-04-07 09:33:16	NULL	2013-04-07 09:33:16	NULL	NULL	1	2013-04-07 09:33:16	2013-04-07 09:33:16	22	Yes	No	some_primary	Yes	NULL	NULL	corps kraze	Yes	Distribution	paske l pat manger	Yes	Yes	999	Yes	mj	Far	nan megaphone	Yes	NULL	gros pied, gros tete, gros chouchoune	uuid:7dc78716-9743-4fad-9799-acd6ec158cb0	timoun piti	1353	Yes	servi ak moustique	moustique	dont_know	nan radio,	Other	2	6	NULL	Yes	Female
uuid:8d661aeb-9da0-4fa7-9302-56f4dfe8b20d	uid:collect|2013-01-29T18:00:38.316+0000	2013-04-07 09:33:18	NULL	2013-04-07 09:33:18	NULL	NULL	1	2013-04-07 09:33:18	2013-04-07 09:33:18	18	dont_know	dont_know	some_primary	NULL	li te enceinte	NULL	NULL	Yes	NULL	NULL	Yes	NULL	999	NULL	lp	other	moun ki tap di sa	No	NULL	gros pied,	uuid:8d661aeb-9da0-4fa7-9302-56f4dfe8b20d	timoun piti	1359	Yes	pa konnen	le marengwen mode moun	dont_know	menm jan pou yo fe	NULL	2	6	NULL	Yes	Female
uuid:c68041dc-2fd1-4cfc-aa55-0f2f1fa409bb	uid:collect|2013-01-29T18:00:38.316+0000	2013-04-07 09:33:20	NULL	2013-04-07 09:33:20	NULL	NULL	1	2013-04-07 09:33:20	2013-04-07 09:33:20	50	dont_know	dont_know	did_not_go	na	NULL	NULL	NULL	Yes	Home	NULL	Yes	Yes	999	No	lf	other	moun ki tap di sa	Yes	NULL	gros pied, gros chouchoune	uuid:c68041dc-2fd1-4cfc-aa55-0f2f1fa409bb	pa songe	1355	Yes	servi avek afe nou propre	yo te di se vye dlo sal	dont_know	pa konnen	Home	2	6	NULL	Yes	Female
uuid:3d659a4c-a8ca-46e5-b608-ee2db7bb1473	uid:collect|2013-01-29T18:00:38.316+0000	2013-04-07 09:33:23	NULL	2013-04-07 09:33:23	NULL	NULL	1	2013-04-07 09:33:23	2013-04-07 09:33:23	37	Yes	No	did_not_go	Yes	NULL	NULL	NULL	Yes	Distribution	NULL	Yes	Yes	10	No	mf	Close	publicite yo tap fe	Yes	NULL	gros tete	uuid:3d659a4c-a8ca-46e5-b608-ee2db7bb1473	timoun piti	1356	Yes	pa konnen	pa songe	dont_know	bay papier nan leglise, nan lekol, pou moun pase di sa nan zone nan	Other	2	6	NULL	Yes	Female
uuid:13fc07b3-0f50-4181-b328-7666373457eb	uid:collect|2013-01-29T18:00:38.316+0000	2013-04-07 09:33:26	NULL	2013-04-07 09:33:26	NULL	NULL	1	2013-04-07 09:33:26	2013-04-07 09:33:26	22	dont_know	dont_know	completed_primary	NULL	yo te gentan finn bay li.	NULL	NULL	Yes	NULL	NULL	Yes	NULL	5	NULL	ws	other	nan megaphone	No	NULL	gros tete, gwo pied, moun nan pa ka mache	uuid:13fc07b3-0f50-4181-b328-7666373457eb	timoun	1357	Yes	pa kite vye dlo sal nan kay la	marengwen	already_convinced	nan megaphone	NULL	1	6	NULL	Yes	Male
uuid:d541e0b6-748d-4c99-8048-7f1771f222cd	uid:collect|2013-01-29T18:00:38.316+0000	2013-04-07 09:33:27	NULL	2013-04-07 09:33:27	NULL	NULL	1	2013-04-07 09:33:27	2013-04-07 09:33:27	69	Yes	No	did_not_go	Yes	NULL	NULL	li te fel toudi	Yes	Distribution	pa konnen	Yes	Yes	999	Yes	ol	Close	pitite mwen yo ki te dim sa	Yes	NULL	li bliye	uuid:d541e0b6-748d-4c99-8048-7f1771f222cd	li pa songe	1357	Yes	pa konnen	pa songe	already_convinced	pa konnen	Other	2	6	NULL	Yes	Female
uuid:a1d1e8ce-e6bc-4c71-87eb-c2a2e58a0d58	uid:collect|2013-01-29T18:00:38.316+0000	2013-04-07 09:33:28	NULL	2013-04-07 09:33:28	NULL	NULL	1	2013-04-07 09:33:28	2013-04-07 09:33:28	46	Yes	No	some_secondary	No	NULL	NULL	tete vire, vomissement	Yes	Distribution	grenn nan ki te fe sa	Yes	Yes	999	Yes	pj	Close	megaphone	Yes	NULL	gros pied, gros tete, gros chochoune	uuid:a1d1e8ce-e6bc-4c71-87eb-c2a2e58a0d58	timoun piti , moun enceinte	1358	Yes	servi ak moustique,pakl kite dlo sal bo kote,w , boule bagay sa yo lwen	moustique mode,w	already_convinced	nan leglise, agent santer dwe fe publiciter, nan lekol	Other	3	6	NULL	Yes	Female
uuid:ce43bd18-67f0-48ab-a4ec-59cfef762453	uid:collect|2013-01-29T18:00:38.316+0000	2013-04-07 09:33:33	NULL	2013-04-07 09:33:33	NULL	NULL	1	2013-04-07 09:33:33	2013-04-07 09:33:33	30	Yes	No	some_primary	Yes	NULL	NULL	NULL	Yes	Distribution	NULL	Yes	Yes	999	No	sa	Close	megaphone	Yes	NULL	gros pied, gros tete, gason yo menm ap gen gwo devant	uuid:ce43bd18-67f0-48ab-a4ec-59cfef762453	ti bb, fanm enceinte	1359	Yes	pa kite dlo sal lakay ou	moustique, dlo sal	already_convinced	megaphone	Other	3	6	NULL	Yes	Female
uuid:930945f1-7357-4605-b646-4090f5c4e9fb	uid:collect|2013-01-29T18:00:38.316+0000	2013-04-07 09:33:35	NULL	2013-04-07 09:33:35	NULL	NULL	1	2013-04-07 09:33:35	2013-04-07 09:33:35	48	Yes	No	some_primary	Yes	NULL	NULL	NULL	Yes	Distribution	NULL	Yes	Yes	999	No	cp	Close	megaphone	Yes	NULL	gros pied , gros tete	uuid:930945f1-7357-4605-b646-4090f5c4e9fb	fanm enceinte	1360	Yes	pa kite dlo sal lakay ou	vye dlo sal	already_convinced	tjrs megaphone nan	Other	3	6	NULL	Yes	Male
uuid:92965d22-cf28-4dce-a42a-8e4fbf6a0a19	uid:collect|2013-01-29T18:00:38.316+0000	2013-04-07 09:33:40	NULL	2013-04-07 09:33:40	NULL	NULL	1	2013-04-07 09:33:40	2013-04-07 09:33:40	23	Yes	No	some_primary	Yes	NULL	NULL	NULL	Yes	Distribution	NULL	Yes	Yes	999	No	rb	Close	pot vwa	Yes	NULL	gwo pye, gwo tete	uuid:92965d22-cf28-4dce-a42a-8e4fbf6a0a19	fanm ansent, timoun-ke2am	1364	Yes	pa kite dlo sal, moustikÃ¨	marengwen	already_convinced	pot vwa,	Other	1	6	NULL	Yes	Female
uuid:46df0bcb-bbdb-4479-9174-cd7fcb7f100c	uid:collect|2013-01-29T18:00:38.316+0000	2013-04-07 09:33:41	NULL	2013-04-07 09:33:41	NULL	NULL	1	2013-04-07 09:33:41	2013-04-07 09:33:41	33	Yes	No	some_primary	Yes	NULL	NULL	NULL	Yes	Distribution	NULL	Yes	Yes	999	No	mp	Close	pot vwa	Yes	NULL	gwo: pye, pati,	uuid:46df0bcb-bbdb-4479-9174-cd7fcb7f100c	ansent, timoun -2an	1364	Yes	moustikÃ¨	fratra, ma dlo	already_convinced	pot vwa	Other	1	6	NULL	Yes	Female
uuid:1484eda9-a6f4-4b97-ac24-9935b30abfe8	uid:collect|2013-01-29T18:00:38.316+0000	2013-04-07 09:33:43	NULL	2013-04-07 09:33:43	NULL	NULL	1	2013-04-07 09:33:43	2013-04-07 09:33:43	60	Yes	No	did_not_go	Yes	NULL	NULL	kolorin, fyÃ¨v	Yes	Distribution	?	Yes	Yes	5	Yes	og	Close	reyinyon	Yes	NULL	gwo: tetr, pye	uuid:1484eda9-a6f4-4b97-ac24-9935b30abfe8	moun ansrnt, timoun -12an	1365	Yes	moustikÃ¨	fatra, marengwen	already_convinced	reyinyon	Other	2	6	NULL	Yes	Female
uuid:161b4e88-7a12-423c-b80e-736f3b1c2c0b	uid:collect|2013-01-29T18:00:38.316+0000	2013-04-07 09:33:44	NULL	2013-04-07 09:33:44	NULL	NULL	1	2013-04-07 09:33:44	2013-04-07 09:33:44	31	Yes	No	did_not_go	Yes	NULL	NULL	ko kraz,	Yes	Distribution	?	Yes	Yes	999	Yes	go	Close	megafon	Yes	NULL	gwo:pye,koko,tete	uuid:161b4e88-7a12-423c-b80e-736f3b1c2c0b	timoun2an, fanm ansent	1366	Yes	evite dlo sal,	fatra, bout mamit kap kale bet	already_convinced	megafon	Home	2	6	NULL	Yes	Female
uuid:44fa437d-f2b4-4a2a-89d4-776c57d597d6	uid:collect|2013-01-29T18:00:38.316+0000	2013-04-07 09:33:48	NULL	2013-04-07 09:33:48	NULL	NULL	1	2013-04-07 09:33:48	2013-04-07 09:33:48	28	Yes	No	did_not_go	Yes	NULL	NULL	NULL	Yes	Distribution	NULL	Yes	Yes	999	No	jd	Close	pot vwa	Yes	NULL	gwo:pye,bouboun,grenn,tete	uuid:44fa437d-f2b4-4a2a-89d4-776c57d597d6	ansent, timoun-2an	1367	Yes	moustikÃ¨	marengwen	already_convinced	reyinyon, pot vwa	Other	2	6	NULL	Yes	Female
uuid:993379cb-4d29-473e-a553-669bb57696ec	uid:collect|2013-01-29T18:00:38.316+0000	2013-04-07 09:33:51	NULL	2013-04-07 09:33:51	NULL	NULL	1	2013-04-07 09:33:51	2013-04-07 09:33:51	30	Yes	No	some_primary	na	NULL	NULL	NULL	No	na	NULL	Yes	na	999	dont_know	jp	Close	post la te tou pre	Yes	NULL	gwo: tete,	uuid:993379cb-4d29-473e-a553-669bb57696ec	moun ansent	1368	Yes	?	?	no_side_effect	reyinyon,	NULL	0	6	NULL	Yes	Female
uuid:69021c7f-b598-4567-b428-85e89d27fe09	uid:collect|2013-01-29T18:00:38.316+0000	2013-04-07 09:33:56	NULL	2013-04-07 09:33:56	NULL	NULL	1	2013-04-07 09:33:56	2013-04-07 09:33:56	18	Yes	No	completed_primary	Yes	NULL	NULL	toudi,	Yes	Distribution	?	Yes	Yes	999	Yes	dp	Close	post la te nan lakou a	Yes	NULL	gwo:pye,tete,grenn,	uuid:69021c7f-b598-4567-b428-85e89d27fe09	fi gwo vant, timoun-3an	1369	Yes	bwe gren yo	?	already_convinced	pot vwa	Home	3	6	NULL	Yes	Female
uuid:7c356de5-0d90-439c-9f12-54ac9774b86d	uid:collect|2013-01-29T18:00:38.316+0000	2013-04-07 09:33:59	NULL	2013-04-07 09:33:59	NULL	NULL	1	2013-04-07 09:33:59	2013-04-07 09:33:59	28	Yes	No	did_not_go	Yes	NULL	NULL	NULL	Yes	Distribution	NULL	Yes	Yes	999	dont_know	sm	Close	pot vwa,reyinyn	Yes	NULL	gwo:tete,kokot,kok,	uuid:7c356de5-0d90-439c-9f12-54ac9774b86d	moun ansent, timoun-2an	1370	Yes	?	marengwen	already_convinced	reyimyn, pot vwa	Home	2	6	NULL	Yes	Female
uuid:d3aeb8a5-0c59-4399-8571-90e39e766aed	uid:collect|2013-01-29T18:00:38.316+0000	2013-04-07 09:34:01	NULL	2013-04-07 09:34:01	NULL	NULL	1	2013-04-07 09:34:01	2013-04-07 09:34:01	23	Yes	No	some_primary	na	NULL	NULL	NULL	No	na	NULL	Yes	No	999	dont_know	cm	Close	lot moun	Yes	mwen pÃ¨ grenn menm jan mpÃ¨ piki	gwo:tete,pye,vajen	uuid:d3aeb8a5-0c59-4399-8571-90e39e766aed	?	1370	Yes	evite vye dlo sal domi	deng(marengwen)	already_convinced	radio, pot vwa	NULL	0	6	NULL	Yes	Male
uuid:7c58f85e-89d2-4755-867d-56b73fdf6b30	uid:collect|2013-01-29T18:00:38.316+0000	2013-04-07 09:34:06	NULL	2013-04-07 09:34:06	NULL	NULL	1	2013-04-07 09:34:06	2013-04-07 09:34:06	23	Yes	No	some_primary	Yes	NULL	NULL	NULL	Yes	Distribution	NULL	Yes	Yes	999	No	rb	Close	moun ki tap di sa	Yes	NULL	gros pied	uuid:7c58f85e-89d2-4755-867d-56b73fdf6b30	timoun	1334	Yes	pakonnen	moustique	already_convinced	pa konnen	Other	2	6	NULL	Yes	Female
uuid:5131a3a2-8ea1-4c9d-8307-b815dfb97b74	uid:collect|2013-01-29T18:00:38.316+0000	2013-04-07 09:34:08	NULL	2013-04-07 09:34:08	NULL	NULL	1	2013-04-07 09:34:08	2013-04-07 09:34:08	60	Yes	No	did_not_go	Yes	NULL	NULL	tete vire	Yes	Distribution	pa konnen	Yes	Yes	999	Yes	og	Close	yo tap passe di sa	Yes	NULL	gros tete	uuid:5131a3a2-8ea1-4c9d-8307-b815dfb97b74	fanm enceinte	1335	Yes	pa konnen	pa konnen	dont_know	pa konnen	Other	2	6	NULL	Yes	Female
uuid:d7fcf414-ad3f-47a8-ab6a-f4f9e437dc2a	uid:collect|2013-01-29T18:00:38.316+0000	2013-04-07 09:34:09	NULL	2013-04-07 09:34:09	NULL	NULL	1	2013-04-07 09:34:09	2013-04-07 09:34:09	55	Yes	No	some_primary	Yes	NULL	NULL	NULL	Yes	Distribution	NULL	Yes	Yes	999	No	pl	Close	nan la rue a yo tap di sa	Yes	NULL	gros grenn, gros tete	uuid:d7fcf414-ad3f-47a8-ab6a-f4f9e437dc2a	fanm anceinte	1335	Yes	bwe grenn nan	par yon moustique	already_convinced	pa konnen	Other	2	6	NULL	Yes	Male
uuid:7ec335bf-7154-480a-93e0-d842ff630fed	uid:collect|2013-01-29T18:00:38.316+0000	2013-04-07 09:34:10	NULL	2013-04-07 09:34:10	NULL	NULL	1	2013-04-07 09:34:10	2013-04-07 09:34:10	31	Yes	No	did_not_go	Yes	NULL	NULL	NULL	Yes	Distribution	NULL	Yes	Yes	999	No	go	not_too_far	yo tap di sa nan la rue	Yes	NULL	gro pied, gwo chouchounee	uuid:7ec335bf-7154-480a-93e0-d842ff630fed	fanm enceinte	1336	Yes	pa konnen	pa konnen	dont_know	pa konnen	Other	3	6	NULL	Yes	Female
uuid:b5040efb-8ed4-4735-9232-0e9f69333683	uid:collect|2013-01-29T18:00:38.316+0000	2013-04-07 09:34:11	NULL	2013-04-07 09:34:11	NULL	NULL	1	2013-04-07 09:34:11	2013-04-07 09:34:11	28	Yes	No	completed_primary	Yes	NULL	NULL	NULL	Yes	Distribution	NULL	Yes	Yes	999	No	jd	not_too_far	nan megaphone	Yes	NULL	gros pied, gros tete, gros chouchoune	uuid:b5040efb-8ed4-4735-9232-0e9f69333683	timoun piti, fanm enceinte	1337	Yes	servi ak moustique	moustique ki bay, dlo sal	already_convinced	passe di sa nan megaphone	Other	3	6	NULL	Yes	Female
uuid:ed647015-2e34-4bb8-b586-6bb1776182ad	uid:collect|2013-01-29T18:00:38.316+0000	2013-04-07 09:34:13	NULL	2013-04-07 09:34:13	NULL	NULL	1	2013-04-07 09:34:13	2013-04-07 09:34:13	30	Yes	No	did_not_go	Yes	NULL	NULL	vomissement, tete vire	Yes	Distribution	pa konnen	Yes	Yes	999	Yes	jp	Close	nan la rue a yo tap di sa	Yes	NULL	gros tete, gros chouchoune	uuid:ed647015-2e34-4bb8-b586-6bb1776182ad	timoun piti, fanm enceinte	1338	Yes	yo di se yon marengwen ki bay li	pa konnen	dont_know	pa konnen	Other	2	6	NULL	Yes	Female
uuid:ceec2e5f-37e2-46f9-8865-bee93832e350	uid:collect|2013-01-29T18:00:38.316+0000	2013-04-07 09:34:16	NULL	2013-04-07 09:34:16	NULL	NULL	1	2013-04-07 09:34:16	2013-04-07 09:34:16	18	Yes	No	some_primary	Yes	NULL	NULL	tete vire, vomissement	Yes	Distribution	grenn nan peut etre	Yes	Yes	999	Yes	dp	Close	nan megaphone	Yes	NULL	makloklou, gros tete	uuid:ceec2e5f-37e2-46f9-8865-bee93832e350	timou piti	1339	Yes	pa konnen	li bliye	already_convinced	tjrs mache di sa	Other	2	6	NULL	Yes	Female
uuid:78cfc5c1-1761-4e92-a524-3a341dff197a	uid:collect|2013-01-29T18:00:38.316+0000	2013-04-07 09:34:17	NULL	2013-04-07 09:34:17	NULL	NULL	1	2013-04-07 09:34:17	2013-04-07 09:34:17	28	Yes	No	some_primary	Yes	NULL	NULL	NULL	Yes	Distribution	NULL	Yes	Yes	999	No	sm	not_too_far	nan porte voix	Yes	NULL	gros tete, maklouklou	uuid:78cfc5c1-1761-4e92-a524-3a341dff197a	fanm enceinte	1340	Yes	pa kite marengwen mode,w	yon marengwen ki bay li	already_convinced	pou yo fe menm jan ankor	Other	2	6	NULL	Yes	Female
uuid:e450cec5-7725-492e-8edf-5b0413ef2543	uid:collect|2013-01-29T18:00:38.316+0000	2013-04-07 09:34:20	NULL	2013-04-07 09:34:20	NULL	NULL	1	2013-04-07 09:34:20	2013-04-07 09:34:20	37	Yes	No	did_not_go	Yes	NULL	NULL	NULL	Yes	Distribution	NULL	Yes	Yes	999	No	mf	not_too_far	nan megaphone	Yes	NULL	gros tete	uuid:e450cec5-7725-492e-8edf-5b0413ef2543	timoun piti	1341	Yes	pa konnen	li bliye	already_convinced	pa konnen	Other	2	6	NULL	Yes	Female
uuid:ba8e0b81-9623-427e-8cf5-fefbad3cde08	uid:collect|2013-01-29T18:00:38.316+0000	2013-04-07 09:34:21	NULL	2013-04-07 09:34:21	NULL	NULL	1	2013-04-07 09:34:21	2013-04-07 09:34:21	22	Yes	No	did_not_go	Yes	NULL	NULL	NULL	Yes	Distribution	NULL	Yes	Yes	999	No	ws	not_too_far	nan porte voix yo tap di sa	Yes	NULL	gros grenn	uuid:ba8e0b81-9623-427e-8cf5-fefbad3cde08	li bliye	1342	Yes	pa konnen	pa songe	already_convinced	pa konnen	Other	2	6	NULL	Yes	Male
uuid:781e37b8-9728-48e5-8770-f5e6d7fc5197	uid:collect|2013-01-29T18:00:38.316+0000	2013-04-07 09:34:23	NULL	2013-04-07 09:34:23	NULL	NULL	1	2013-04-07 09:34:23	2013-04-07 09:34:23	46	Yes	No	did_not_go	Yes	NULL	NULL	toudissement	Yes	Distribution	paske l pat manger	Yes	Yes	999	Yes	pj	not_too_far	nan porte voix yo tap di sa	Yes	NULL	gros pied	uuid:781e37b8-9728-48e5-8770-f5e6d7fc5197	fanm enceinte	1343	Yes	pa konnen	pa songe	dont_know	pa konnen	Other	2	6	NULL	Yes	Female
uuid:99566c04-ac73-4529-84f1-2f62eaadb230	uid:collect|2013-01-29T18:00:38.316+0000	2013-04-07 09:34:24	NULL	2013-04-07 09:34:24	NULL	NULL	1	2013-04-07 09:34:24	2013-04-07 09:34:24	32	Yes	No	did_not_go	Yes	NULL	NULL	NULL	Yes	Distribution	NULL	Yes	Yes	999	No	ej	Far	nan porte voix	Yes	NULL	gro grenn, gros tete	uuid:99566c04-ac73-4529-84f1-2f62eaadb230	timoun piti	1343	Yes	pa konnen	yo di se yon moustique ki bay li	already_convinced	pa konnen	Other	2	6	NULL	Yes	Female
uuid:69176b6f-6244-4115-995a-8de924631178	uid:collect|2013-01-29T18:00:38.316+0000	2013-04-07 09:34:26	NULL	2013-04-07 09:34:26	NULL	NULL	1	2013-04-07 09:34:26	2013-04-07 09:34:26	20	dont_know	dont_know	did_not_go	na	NULL	NULL	NULL	Yes	Home	NULL	Yes	Yes	999	No	ov	other	yo te di sa nan zone	Yes	NULL	gros pied	uuid:69176b6f-6244-4115-995a-8de924631178	li bliye	2948	Yes	pa konnen	pa konnen	already_convinced	pa konnen	Home	2	6	NULL	Yes	Male
uuid:3cdf0229-c5bc-4051-9c2f-a019babc236a	uid:collect|2013-01-29T18:00:38.316+0000	2013-04-07 09:34:29	NULL	2013-04-07 09:34:29	NULL	NULL	1	2013-04-07 09:34:29	2013-04-07 09:34:29	23	Yes	No	did_not_go	Yes	NULL	NULL	NULL	Yes	Distribution	NULL	Yes	Yes	999	No	lm	not_too_far	yo tap mache di sa nan zone nan	Yes	NULL	gro grenn, gro tete	uuid:3cdf0229-c5bc-4051-9c2f-a019babc236a	li bliye	2949	Yes	pa konnen	li bliye	already_convinced	pa konnen	Other	2	6	NULL	Yes	Male
uuid:7ca542f8-8ac9-4844-a753-7606839da918	uid:collect|2013-01-29T18:00:38.316+0000	2013-04-07 09:34:30	NULL	2013-04-07 09:34:30	NULL	NULL	1	2013-04-07 09:34:30	2013-04-07 09:34:30	34	Yes	No	did_not_go	Yes	NULL	NULL	tete vire, fievvre, ko kraze	Yes	Distribution	pa konnen	Yes	Yes	999	Yes	iv	not_too_far	nan porte voix	Yes	NULL	gro bobot, gro pied	uuid:7ca542f8-8ac9-4844-a753-7606839da918	timoun piti	2950	Yes	pa konnen	pa songe	already_convinced	pou yo ta fe menm jan	Other	3	6	NULL	Yes	Female
uuid:eceea911-8b31-49f0-ac9f-5aa8c8d67dcf	uid:collect|2013-01-29T18:00:38.316+0000	2013-04-07 09:34:33	NULL	2013-04-07 09:34:33	NULL	NULL	1	2013-04-07 09:34:33	2013-04-07 09:34:33	30	Yes	No	did_not_go	Yes	NULL	NULL	NULL	Yes	Distribution	NULL	Yes	Yes	999	No	am	not_too_far	yo tap mache di sa nan zone	Yes	NULL	NULL	uuid:eceea911-8b31-49f0-ac9f-5aa8c8d67dcf	NULL	2951	Yes	NULL	NULL	already_convinced	pa konnen	Other	2	6	NULL	No	Male
uuid:8fdcb95c-ff83-442a-91f1-e4f3b2bbfb96	uid:collect|2013-01-29T18:00:38.316+0000	2013-04-07 09:34:34	NULL	2013-04-07 09:34:34	NULL	NULL	1	2013-04-07 09:34:34	2013-04-07 09:34:34	20	Yes	No	did_not_go	Yes	NULL	NULL	NULL	Yes	Distribution	NULL	Yes	Yes	999	No	ap	not_too_far	nan porte voix	Yes	NULL	gros pied	uuid:8fdcb95c-ff83-442a-91f1-e4f3b2bbfb96	timoun piti	2952	Yes	pa konnen	pa songe	already_convinced	pa konnen	Other	2	6	NULL	Yes	Female
uuid:99892b33-0fe8-4cfe-bd32-a3ae2d4fea1d	uid:collect|2013-01-29T18:00:38.316+0000	2013-04-07 09:34:35	NULL	2013-04-07 09:34:35	NULL	NULL	1	2013-04-07 09:34:35	2013-04-07 09:34:35	28	Yes	No	did_not_go	Yes	NULL	NULL	NULL	Yes	Distribution	NULL	Yes	Yes	999	No	ck	not_too_far	nan porte voix	Yes	NULL	timoun piti	uuid:99892b33-0fe8-4cfe-bd32-a3ae2d4fea1d	ti bb, fanm enceinte	2952	Yes	bliye	pa konnen	already_convinced	pa konnen	Other	2	6	NULL	Yes	Male
uuid:ca6ab302-1d16-4194-832e-664582a4dacf	uid:collect|2013-01-29T18:00:38.316+0000	2013-04-07 15:13:22	NULL	2013-04-07 15:13:22	NULL	NULL	1	2013-04-07 15:13:22	2013-04-07 15:13:22	50	Yes	No	did_not_go	Yes	NULL	NULL	NULL	Yes	Distribution	NULL	Yes	Yes	999	No	A z	Close	moun ki kon ap pase	Yes	NULL	pa konnen	uuid:ca6ab302-1d16-4194-832e-664582a4dacf	pa sonje	1290	Yes	pa sonje	pa sonje	other	mwen ki konnen	Other	2	1	NULL	Yes	Female
uuid:ce068113-add2-4c39-9d9f-2ed60959ddb5	uid:collect|2013-01-29T18:00:38.316+0000	2013-04-07 15:13:28	NULL	2013-04-07 15:13:28	NULL	NULL	1	2013-04-07 15:13:28	2013-04-07 15:13:28	37	dont_know	dont_know	did_not_go	dont_know	NULL	NULL	NULL	No	na	NULL	No	No	999	dont_know	C m	other	NULL	Yes	m pat jwen n li	gwo pye	uuid:ce068113-add2-4c39-9d9f-2ed60959ddb5	pandan t legliz yo tou bay li	1291	Yes	pa konnen	pa konnen	other	vi n pale avek nou	NULL	1	1	NULL	Yes	Female
uuid:1b3c1548-c17d-4c9a-b1d2-c8814bae09bc	uid:collect|2013-01-29T18:00:38.316+0000	2013-04-07 15:13:33	NULL	2013-04-07 15:13:33	NULL	NULL	1	2013-04-07 15:13:33	2013-04-07 15:13:33	29	dont_know	dont_know	some_secondary	na	NULL	NULL	NULL	No	na	NULL	Yes	No	999	dont_know	C d	other	yo te bay sa nan radyo le fini miss yo te pase ak micwo ap palel	Yes	mwen te gen yon incidan,mwen te lopital	gwo peni,gwo pye	uuid:1b3c1548-c17d-4c9a-b1d2-c8814bae09bc	fanm ansent,	1292	Yes	domi anba moustike netoye la cou pwop	marengwen modew	help_family	pa kominikasyon nan tl ak radyo	NULL	999	1	NULL	Yes	Male
uuid:4f9ff4b6-49a1-4ad9-99e9-64feef23e5b4	uid:collect|2013-01-29T18:00:38.316+0000	2013-04-07 15:13:34	NULL	2013-04-07 15:13:34	NULL	NULL	1	2013-04-07 15:13:34	2013-04-07 15:13:34	27	dont_know	dont_know	completed_primary	na	NULL	NULL	NULL	No	na	NULL	Yes	na	999	dont_know	S. g	other	pandan te sou la ri a mwen te tandel yo tap dil	Yes	NULL	devan gwo,pye gwo	uuid:4f9ff4b6-49a1-4ad9-99e9-64feef23e5b4	moun ki ansent,	1293	No	pa konnen	pa konnen	help_family	pandan nou la nou ka dim sa pou fe	NULL	999	1	NULL	Yes	Female
uuid:1f14166c-e296-4ab5-896a-e0b49c53b419	uid:collect|2013-01-29T18:00:38.316+0000	2013-04-07 15:13:36	NULL	2013-04-07 15:13:36	NULL	NULL	1	2013-04-07 15:13:36	2013-04-07 15:13:36	27	dont_know	dont_know	did_not_go	na	NULL	NULL	NULL	No	na	NULL	Yes	na	999	No	R. i	other	nan radyo	Yes	NULL	gwo pye,gwo devan,gwo tete	uuid:1f14166c-e296-4ab5-896a-e0b49c53b419	moun ki ansent ti bebe	1293	Yes	nan fe pwekosyon nan tout sa wap fe	pa konnen	help_family	pa konnen	NULL	999	1	NULL	Yes	Female
uuid:790f64a3-f4a0-41b9-beb7-4c0f491d1a0a	uid:collect|2013-01-29T18:00:38.316+0000	2013-04-07 15:13:37	NULL	2013-04-07 15:13:37	NULL	NULL	1	2013-04-07 15:13:37	2013-04-07 15:13:37	30	dont_know	dont_know	completed_primary	dont_know	NULL	NULL	NULL	Yes	na	NULL	Yes	na	5	dont_know	m b	other	nan radyo ,ak megafon	Yes	NULL	gwo tetet,gwo pye	uuid:790f64a3-f4a0-41b9-beb7-4c0f491d1a0a	ti bb 5 mwa rive 1 an,fanm ansent	1293	Yes	prekosyon avek dlo sal,pou mayengwen pa kale	dlo sal bo kay,mayengwen	other	pase pale avek nou	NULL	1	1	NULL	Yes	Female
uuid:ddbf12f1-0b29-4ff3-94da-e7a76bba7d74	uid:collect|2013-01-29T18:00:38.316+0000	2013-04-07 15:13:40	NULL	2013-04-07 15:13:40	NULL	NULL	1	2013-04-07 15:13:40	2013-04-07 15:13:40	19	Yes	No	completed_secondary	Yes	NULL	NULL	NULL	Yes	School	NULL	Yes	Yes	999	No	n m	Close	megafone,epi mw t we pos yo	Yes	NULL	pa konnen	uuid:ddbf12f1-0b29-4ff3-94da-e7a76bba7d74	fan m ansent	1294	Yes	pran medikaman yo	si w pa bwe komprime yap bay pou li yo	other	jan nou ap pase la	School	2	1	NULL	Yes	Female
uuid:e04d940e-0159-4dde-9113-9d3d9ec62f96	uid:collect|2013-01-29T18:00:38.316+0000	2013-04-07 15:13:43	NULL	2013-04-07 15:13:43	NULL	NULL	1	2013-04-07 15:13:43	2013-04-07 15:13:43	18	dont_know	dont_know	some_secondary	na	NULL	NULL	NULL	No	na	NULL	No	na	999	dont_know	P. e	other	NULL	Yes	NULL	NULL	uuid:e04d940e-0159-4dde-9113-9d3d9ec62f96	NULL	1295	Yes	NULL	NULL	dont_know	pa konnen	NULL	999	1	NULL	No	Female
uuid:2a3bb4e8-ab16-47c8-a14d-facf192dfaba	uid:collect|2013-01-29T18:00:38.316+0000	2013-04-07 15:13:46	NULL	2013-04-07 15:13:46	NULL	NULL	1	2013-04-07 15:13:46	2013-04-07 15:13:46	45	Yes	No	some_secondary	na	NULL	NULL	NULL	Yes	Distribution	NULL	No	Yes	999	No	P b	Close	NULL	Yes	NULL	gwo pye ak bouton	uuid:2a3bb4e8-ab16-47c8-a14d-facf192dfaba	moun ansent yo	1297	Yes	pa konnen	pa konnen	dont_know	pou explike moun pou sa medicaman an bon vwe	Home	1	1	NULL	Yes	Female
uuid:7d75aede-d6c7-4b59-92f1-3497e813833e	uid:collect|2013-01-29T18:00:38.316+0000	2013-04-07 15:13:49	NULL	2013-04-07 15:13:49	NULL	NULL	1	2013-04-07 15:13:49	2013-04-07 15:13:49	42	dont_know	dont_know	some_primary	na	NULL	NULL	li te fem gen pwoblem	Yes	na	pa konnen	Yes	No	999	Yes	a j	other	megafon	Yes	mwen te malad	gwo bouboune,gwo gren n	uuid:7d75aede-d6c7-4b59-92f1-3497e813833e	fan m ansent	1298	Yes	pa konnen	mikrob	other	pase explike nouj	NULL	1	1	NULL	Yes	Female
uuid:c809f1b6-1d5f-4695-89f3-1ffaf21ae3bf	uid:collect|2013-01-29T18:00:38.316+0000	2013-04-07 15:13:52	NULL	2013-04-07 15:13:52	NULL	NULL	1	2013-04-07 15:13:52	2013-04-07 15:13:52	34	dont_know	dont_know	completed_primary	na	NULL	NULL	NULL	Yes	na	NULL	Yes	na	999	No	B c	other	pandan ay bay li a mwen te tandem	Yes	NULL	gwo devan gwo pye	uuid:c809f1b6-1d5f-4695-89f3-1ffaf21ae3bf	moun ansent	1299	Yes	pa konnen	pa konnen	other	fome moun pou nou ka explike nou men'm nan popilasyon	NULL	1	1	NULL	Yes	Male
uuid:3304c97f-6dd6-407f-ba41-b05cbddd35be	uid:collect|2013-01-29T18:00:38.316+0000	2013-04-07 15:13:54	NULL	2013-04-07 15:13:54	NULL	NULL	1	2013-04-07 15:13:54	2013-04-07 15:13:54	38	Yes	No	some_primary	Yes	NULL	NULL	NULL	Yes	Distribution	NULL	Yes	Yes	999	No	M t	Close	le yo tap bay li ya mte kon'n sa	Yes	NULL	gwo devan gwo tete pye anfle	uuid:3304c97f-6dd6-407f-ba41-b05cbddd35be	moun ki gwo vant	1300	Yes	pa konnen	pa konnen	other	jan we lap bon pou mwen	Other	2	1	NULL	Yes	Female
uuid:e904f938-787b-4bec-94b4-0723a862eef0	uid:collect|2013-01-29T18:00:38.316+0000	2013-04-07 15:13:56	NULL	2013-04-07 15:13:56	NULL	NULL	1	2013-04-07 15:13:56	2013-04-07 15:13:56	20	No	dont_know	some_secondary	NULL	mwen poko mange	NULL	NULL	No	NULL	NULL	No	NULL	999	NULL	G v	other	NULL	No	NULL	gwo gwen gwo tete	uuid:e904f938-787b-4bec-94b4-0723a862eef0	fan'm ansent	1300	Yes	pa konnen	mwen blye	other	pa konnen	NULL	999	1	NULL	Yes	Female
uuid:525c1f7b-1fa7-4485-b48e-1b8566c6c864	uid:collect|2013-01-29T18:00:38.316+0000	2013-04-07 15:13:58	NULL	2013-04-07 15:13:58	NULL	NULL	1	2013-04-07 15:13:58	2013-04-07 15:13:58	43	Yes	No	higher	Yes	NULL	NULL	NULL	Yes	Distribution	NULL	Yes	Yes	999	No	J. C. T	Close	nan radyo	Yes	NULL	gwo pye ou byen pati devan moun nan ka gwo	uuid:525c1f7b-1fa7-4485-b48e-1b8566c6c864	ti moun 2 ak 3an	1311	Yes	pa konnen	pa konnen	other	fe fomatyon pou moun yo	Other	1	1	NULL	Yes	Male
uuid:c6262e1c-27d2-484b-8089-810e11542b66	uid:collect|2013-01-29T18:00:38.316+0000	2013-04-07 15:14:00	NULL	2013-04-07 15:14:00	NULL	NULL	1	2013-04-07 15:14:00	2013-04-07 15:14:00	37	Yes	No	completed_secondary	Yes	NULL	NULL	NULL	Yes	Distribution	NULL	Yes	Yes	999	No	A. D	Far	nan legliz ak yon liv	Yes	NULL	gwo pye	uuid:c6262e1c-27d2-484b-8089-810e11542b66	moun ki ansent	1311	Yes	domi anba moustike	sevi ak bagay ki pa pwop,ak le marengwen pikew	other	pa konnen ou pase kay moun	Other	1	1	NULL	Yes	Female
uuid:983b3a1f-42e8-469f-9096-7c3dec9cb84f	uid:collect|2013-01-29T18:00:38.316+0000	2013-04-07 15:14:02	NULL	2013-04-07 15:14:02	NULL	NULL	1	2013-04-07 15:14:02	2013-04-07 15:14:02	30	Yes	No	some_primary	Yes	NULL	NULL	mwen te santim pat nomal	No	Distribution	ve yo	No	Yes	999	Yes	P. m	Close	NULL	Yes	NULL	NULL	uuid:983b3a1f-42e8-469f-9096-7c3dec9cb84f	NULL	1312	Yes	NULL	NULL	other	pa konnen	Other	1	1	NULL	No	Female
uuid:e1cd997a-e057-4375-90e5-52c9fcdccba9	uid:collect|2013-01-29T18:00:38.316+0000	2013-04-07 15:25:52	NULL	2013-04-07 15:25:52	NULL	NULL	1	2013-04-07 15:25:52	2013-04-07 15:25:52	36	Yes	No	some_secondary	Yes	NULL	NULL	tet vire	Yes	Distribution	li ka jwenn ak maladi a	Yes	Yes	5	Yes	sr	Close	fomasyon	Yes	NULL	gro pye	uuid:e1cd997a-e057-4375-90e5-52c9fcdccba9	non,fanm ansent	1155	Yes	pwopte	dlo sal	already_convinced	nan radio megafon	Other	3	2	NULL	Yes	Female
uuid:d19d6fbc-276c-42c1-ad0c-c0f0231c8a31	uid:collect|2013-01-29T18:00:38.316+0000	2013-04-07 15:25:55	NULL	2013-04-07 15:25:55	NULL	NULL	1	2013-04-07 15:25:55	2013-04-07 15:25:55	33	Yes	No	some_secondary	Yes	NULL	NULL	NULL	Yes	Distribution	NULL	Yes	Yes	5	No	gj	Close	nan radio	Yes	NULL	gro ko	uuid:d19d6fbc-276c-42c1-ad0c-c0f0231c8a31	non,fanm ansent	1156	Yes	pa mache pye ate	mache pye ate	already_convinced	megafon	Other	2	2	NULL	Yes	Female
uuid:33d06ebc-c659-4155-a899-d717e7495203	uid:collect|2013-01-29T18:00:38.316+0000	2013-04-07 15:25:56	NULL	2013-04-07 15:25:56	NULL	NULL	1	2013-04-07 15:25:56	2013-04-07 15:25:56	61	Yes	No	did_not_go	Yes	NULL	NULL	NULL	Yes	Distribution	NULL	Yes	Yes	999	No	y a	Close	megafon	Yes	NULL	pa konnen	uuid:33d06ebc-c659-4155-a899-d717e7495203	pa konnen	1157	Yes	pa konnen	pa konnen	already_convinced	megafon	Other	3	2	NULL	Yes	Female
uuid:676b8f3d-97dc-41bf-add2-43a8d91c9c69	uid:collect|2013-01-29T18:00:38.316+0000	2013-04-07 15:25:58	NULL	2013-04-07 15:25:58	NULL	NULL	1	2013-04-07 15:25:58	2013-04-07 15:25:58	21	Yes	No	completed_primary	Yes	NULL	NULL	NULL	Yes	Distribution	NULL	Yes	Yes	999	No	j f	Close	megafon	Yes	NULL	gro grenn	uuid:676b8f3d-97dc-41bf-add2-43a8d91c9c69	pa konnem	1158	Yes	pran medikaman	si w pa pran medikaman	already_convinced	nan radio	Other	1	2	NULL	Yes	Male
uuid:c42861e1-cf53-4fae-b07b-64289b3dde89	uid:collect|2013-01-29T18:00:38.316+0000	2013-04-07 15:25:59	NULL	2013-04-07 15:25:59	NULL	NULL	1	2013-04-07 15:25:59	2013-04-07 15:25:59	19	dont_know	dont_know	some_primary	NULL	li te fe m malad premye fwa	NULL	NULL	No	NULL	NULL	Yes	NULL	999	NULL	es	other	piblicite megafon	No	NULL	gre pye	uuid:c42861e1-cf53-4fae-b07b-64289b3dde89	wi	1158	Yes	pa konnen	pa konnen	help_m	nan radio	NULL	1	2	NULL	Yes	Female
uuid:884350ba-9c9e-47d8-aa7f-2efff06ac521	uid:collect|2013-01-29T18:00:38.316+0000	2013-04-07 15:26:01	NULL	2013-04-07 15:26:01	NULL	NULL	1	2013-04-07 15:26:01	2013-04-07 15:26:01	30	Yes	No	some_primary	Yes	NULL	NULL	NULL	Yes	Distribution	NULL	Yes	Yes	999	No	nj	Close	megafon	Yes	NULL	gro pye	uuid:884350ba-9c9e-47d8-aa7f-2efff06ac521	ti moun piti	1159	Yes	sevi ak moustik	moustik	already_convinced	nan radio	Other	2	2	NULL	Yes	Female
uuid:f3653d26-f97d-4512-a59b-14ca1d2101ce	uid:collect|2013-01-29T18:00:38.316+0000	2013-04-07 15:26:02	NULL	2013-04-07 15:26:02	NULL	NULL	1	2013-04-07 15:26:02	2013-04-07 15:26:02	20	dont_know	dont_know	completed_primary	NULL	li te bwel nan yom lot komune	NULL	NULL	No	NULL	NULL	Yes	NULL	999	NULL	lj	other	megafon	No	NULL	gro pye.gro bouboun	uuid:f3653d26-f97d-4512-a59b-14ca1d2101ce	non,ti bb ak fanm ansent	1158	Yes	moustike	marengwen	already_convinced	nan radio	NULL	2	2	NULL	Yes	Female
uuid:e7c56914-39ae-4a1a-be50-d1a8f021ad1c	uid:collect|2013-01-29T18:00:38.316+0000	2013-04-07 15:26:05	NULL	2013-04-07 15:26:05	NULL	NULL	1	2013-04-07 15:26:05	2013-04-07 15:26:05	30	Yes	No	some_secondary	Yes	NULL	NULL	NULL	Yes	Distribution	NULL	Yes	Yes	999	No	lj	not_too_far	anons pa megafon	Yes	NULL	NULL	uuid:e7c56914-39ae-4a1a-be50-d1a8f021ad1c	NULL	1160	Yes	NULL	NULL	already_convinced	nan radio	Other	3	2	NULL	No	Male
uuid:caece2f5-a47e-4444-bc5c-ca95da7885d2	uid:collect|2013-01-29T18:00:38.316+0000	2013-04-07 15:26:07	NULL	2013-04-07 15:26:07	NULL	NULL	1	2013-04-07 15:26:07	2013-04-07 15:26:07	27	Yes	No	some_secondary	Yes	NULL	NULL	NULL	Yes	Distribution	NULL	Yes	Yes	999	No	g e	Close	mrgafon	Yes	NULL	gro grenn	uuid:caece2f5-a47e-4444-bc5c-ca95da7885d2	pa konnen	1160	Yes	pa konnen	pa konnen	already_convinced	nan radio	Other	1	2	NULL	Yes	Male
uuid:57ed3d43-554a-49cc-97c8-0f25ebc560ee	uid:collect|2013-01-29T18:00:38.316+0000	2013-04-07 15:26:10	NULL	2013-04-07 15:26:10	NULL	NULL	1	2013-04-07 15:26:10	2013-04-07 15:26:10	42	Yes	No	some_secondary	Yes	NULL	NULL	NULL	Yes	Distribution	NULL	Yes	Yes	999	No	me	Close	pa megafon	Yes	NULL	pa konnen	uuid:57ed3d43-554a-49cc-97c8-0f25ebc560ee	pa konnen	1161	Yes	pa konnen	ps konnen	help_m	nan radio	Other	1	2	NULL	Yes	Female
uuid:ff3578ac-ab0f-4642-9891-decd96eea93f	uid:collect|2013-01-29T18:00:38.316+0000	2013-04-07 15:26:12	NULL	2013-04-07 15:26:12	NULL	NULL	1	2013-04-07 15:26:12	2013-04-07 15:26:12	29	Yes	No	some_secondary	Yes	NULL	NULL	NULL	Yes	Distribution	NULL	Yes	Yes	5	No	pc	Close	pa ajan yo	Yes	NULL	gwo pye	uuid:ff3578ac-ab0f-4642-9891-decd96eea93f	fanm ansent	1162	Yes	pa mache pye ate	manje fri ki pa kwit	already_convinced	ak pwomo yo	Other	3	2	NULL	Yes	Female
uuid:774e2172-bb1d-48bb-a5bd-e18f518bd6d6	uid:collect|2013-01-29T18:00:38.316+0000	2013-04-07 15:26:15	NULL	2013-04-07 15:26:15	NULL	NULL	1	2013-04-07 15:26:15	2013-04-07 15:26:15	70	Yes	No	did_not_go	Yes	NULL	NULL	NULL	Yes	Distribution	NULL	Yes	Yes	999	No	bm	Close	nan bouch moun	Yes	NULL	ps konnen	uuid:774e2172-bb1d-48bb-a5bd-e18f518bd6d6	pa konnen	1163	Yes	pa sonje	pa sonje	already_convinced	pa konnen	Other	2	2	NULL	Yes	Male
uuid:f8e7278c-6514-4fd3-8f17-37d95aa1388e	uid:collect|2013-01-29T18:00:38.316+0000	2013-04-07 15:26:18	NULL	2013-04-07 15:26:18	NULL	NULL	1	2013-04-07 15:26:18	2013-04-07 15:26:18	66	Yes	No	some_primary	Yes	NULL	NULL	tet vire	Yes	Distribution	li jwenn ak ve a	Yes	Yes	999	Yes	jj	Close	anons megafon	Yes	NULL	pa konnen	uuid:f8e7278c-6514-4fd3-8f17-37d95aa1388e	pa konnen	1164	Yes	pa konnen	pa konnen	already_convinced	nan radio	Other	1	2	NULL	Yes	Male
uuid:6b90b2e9-2c40-47b5-9b59-2338515f8d42	uid:collect|2013-01-29T18:00:38.316+0000	2013-04-07 15:26:18	NULL	2013-04-07 15:26:18	NULL	NULL	1	2013-04-07 15:26:18	2013-04-07 15:26:18	60	dont_know	dont_know	did_not_go	NULL	mw fe tansyom	NULL	NULL	No	NULL	NULL	Yes	NULL	999	NULL	mj	other	megafon	No	NULL	gro pye	uuid:6b90b2e9-2c40-47b5-9b59-2338515f8d42	non moun kife tansyon	1164	other	pa konnen	pa konnen	dont_know	nan radio	NULL	999	2	NULL	Yes	Female
uuid:ba2b5bbd-bcf1-4178-9ce4-0324dcfe62cd	uid:collect|2013-01-29T18:00:38.316+0000	2013-04-07 15:26:21	NULL	2013-04-07 15:26:21	NULL	NULL	1	2013-04-07 15:26:21	2013-04-07 15:26:21	43	Yes	No	some_primary	Yes	NULL	NULL	NULL	Yes	Distribution	NULL	Yes	Yes	999	No	es	Close	anons	Yes	NULL	pa sonje	uuid:ba2b5bbd-bcf1-4178-9ce4-0324dcfe62cd	pa konnen	1165	Yes	pwopte	mikwob	already_convinced	nan radio	Other	1	2	NULL	Yes	Female
uuid:745692f9-88aa-461f-8e5f-b9ec6276e6d7	uid:collect|2013-01-29T18:00:38.316+0000	2013-04-07 15:26:23	NULL	2013-04-07 15:26:23	NULL	NULL	1	2013-04-07 15:26:23	2013-04-07 15:26:23	25	Yes	No	some_secondary	Yes	NULL	NULL	ko kraze	Yes	Distribution	pa konnen	Yes	Yes	999	Yes	dj	Close	piblicite ak megafon	Yes	NULL	gro grenn	uuid:745692f9-88aa-461f-8e5f-b9ec6276e6d7	ti moun mwens ke dezan	1166	Yes	fe pwopte	dlo sal	already_convinced	nan radio	Other	2	2	NULL	Yes	Female
uuid:9b77ad15-333d-42e7-a843-fc968d891d50	uid:collect|2013-01-29T18:00:38.316+0000	2013-04-07 15:33:24	NULL	2013-04-07 15:33:24	NULL	NULL	1	2013-04-07 15:33:24	2013-04-07 15:33:24	58	Yes	No	did_not_go	Yes	NULL	NULL	toudisman, epi li kale yon bann bagay sou pom	Yes	Distribution	pa konnen	Yes	Yes	999	Yes	sf	Far	pa sonje	Yes	NULL	gwo devan, gwo tete	uuid:9b77ad15-333d-42e7-a843-fc968d891d50	moun ki gwo vant	1256	No	pa konnen	pa konnen	help_family	pa konnen	Other	2	4	NULL	Yes	Female
uuid:be81a880-41d6-4957-94b3-4c4298fee644	uid:collect|2013-01-29T18:00:38.316+0000	2013-04-07 15:33:24	NULL	2013-04-07 15:33:24	NULL	NULL	1	2013-04-07 15:33:24	2013-04-07 15:33:24	19	Yes	No	did_not_go	Yes	NULL	NULL	NULL	Yes	Distribution	NULL	Yes	Yes	999	No	wm	not_too_far	legliz	Yes	NULL	gwo pye, gwo devan	uuid:be81a880-41d6-4957-94b3-4c4298fee644	moun ansent, miun kap bay timoun tete	1256	Yes	bwe konprime, bouche trou dlo	marengwen, anofel	no_side_effect	internet, telefon, radio	Other	2	4	NULL	Yes	Female
uuid:639f2271-e33b-4337-840c-45bcb1d7fc0b	uid:collect|2013-01-29T18:00:38.316+0000	2013-04-07 15:33:27	NULL	2013-04-07 15:33:27	NULL	NULL	1	2013-04-07 15:33:27	2013-04-07 15:33:27	80	dont_know	dont_know	did_not_go	Yes	NULL	NULL	NULL	Yes	Other	NULL	dont_know	Yes	999	No	ev	other	NULL	Yes	NULL	pa konnen	uuid:639f2271-e33b-4337-840c-45bcb1d7fc0b	pa konnen	1257	Yes	pa knnen	pa konnen	dont_know	pa konnen	Other	2	4	NULL	Yes	Female
uuid:226787b9-1bd8-4264-8f7d-b539761d9266	uid:collect|2013-01-29T18:00:38.316+0000	2013-04-07 15:33:30	NULL	2013-04-07 15:33:30	NULL	NULL	1	2013-04-07 15:33:30	2013-04-07 15:33:30	36	Yes	No	some_primary	Yes	NULL	NULL	NULL	Yes	Distribution	NULL	No	Yes	999	No	jf	not_too_far	NULL	Yes	NULL	NULL	uuid:226787b9-1bd8-4264-8f7d-b539761d9266	NULL	1258	Yes	NULL	NULL	help_family	pa konnen	Other	2	4	NULL	No	Male
uuid:6dadf818-c615-4fa2-8ded-fc957554e32b	uid:collect|2013-01-29T18:00:38.316+0000	2013-04-07 15:33:35	NULL	2013-04-07 15:33:35	NULL	NULL	1	2013-04-07 15:33:35	2013-04-07 15:33:35	40	Yes	No	some_primary	Yes	NULL	NULL	NULL	Yes	Distribution	NULL	Yes	Yes	999	No	lm	not_too_far	legliz	Yes	NULL	gwo grenn	uuid:6dadf818-c615-4fa2-8ded-fc957554e32b	moun gwo vant	1259	Yes	pran medikaman yo	pa sonje	help_family	pot vwa	Other	3	4	NULL	Yes	Male
uuid:4ca1699c-fa83-4879-8bce-de80ff121653	uid:collect|2013-01-29T18:00:38.316+0000	2013-04-07 15:33:36	NULL	2013-04-07 15:33:36	NULL	NULL	1	2013-04-07 15:33:36	2013-04-07 15:33:36	36	Yes	No	did_not_go	Yes	NULL	NULL	NULL	Yes	Distribution	NULL	Yes	Yes	999	No	mb	not_too_far	legliz, megafon	Yes	NULL	gwo pye, gwo grenn	uuid:4ca1699c-fa83-4879-8bce-de80ff121653	fanm ansent, ak ti bb ki poko gen 1 an	1259	Yes	bwe medikaman	marengwen	no_side_effect	megafon	Other	2	4	NULL	Yes	Female
uuid:b7fb5d80-848b-44f8-b1de-c7b26ebd48a2	uid:collect|2013-01-29T18:00:38.316+0000	2013-04-07 15:33:39	NULL	2013-04-07 15:33:39	NULL	NULL	1	2013-04-07 15:33:39	2013-04-07 15:33:39	28	Yes	No	did_not_go	Yes	NULL	NULL	NULL	Yes	Distribution	NULL	Yes	Yes	999	No	cg	not_too_far	legliz	Yes	NULL	gwo grenn, gwo pye	uuid:b7fb5d80-848b-44f8-b1de-c7b26ebd48a2	pa konnen	1260	Yes	bwe grenn nan	marengwen	help_family	pa konnen	Other	3	4	NULL	Yes	Female
uuid:62e56e2b-619a-4b85-a8a4-9da7f8dc6e42	uid:collect|2013-01-29T18:00:38.316+0000	2013-04-07 15:33:43	NULL	2013-04-07 15:33:43	NULL	NULL	1	2013-04-07 15:33:43	2013-04-07 15:33:43	999	Yes	No	did_not_go	Yes	NULL	NULL	NULL	Yes	Distribution	NULL	No	Yes	999	No	sy	not_too_far	NULL	Yes	NULL	gwo pye, maklouklou, veris, gwo tete	uuid:62e56e2b-619a-4b85-a8a4-9da7f8dc6e42	pa konnen	1261	Yes	prekosyon	ve	help_family	pa konnen	Other	2	4	40_49	Yes	Female
uuid:1eac129f-9955-4e91-8973-25b12990da89	uid:collect|2013-01-29T18:00:38.316+0000	2013-04-07 15:33:44	NULL	2013-04-07 15:33:44	NULL	NULL	1	2013-04-07 15:33:44	2013-04-07 15:33:44	53	Yes	No	did_not_go	Yes	NULL	NULL	NULL	Yes	Distribution	NULL	Yes	Yes	999	No	av	not_too_far	legliz	Yes	NULL	gwo pye, gwo vant	uuid:1eac129f-9955-4e91-8973-25b12990da89	pa konnen	1261	Yes	bwe grenn	malantretyen, malkipasyon	help_family	pa konnen	Other	2	4	NULL	Yes	Male
uuid:8ac1bd59-b3a3-4c57-9b46-722b5f8676a1	uid:collect|2013-01-29T18:00:38.316+0000	2013-04-07 15:33:48	NULL	2013-04-07 15:33:48	NULL	NULL	1	2013-04-07 15:33:48	2013-04-07 15:33:48	20	Yes	No	some_primary	Yes	NULL	NULL	NULL	Yes	Distribution	NULL	Yes	Yes	999	No	nv	not_too_far	legliz	Yes	NULL	gwo pye, gwo tete, gwo tet	uuid:8ac1bd59-b3a3-4c57-9b46-722b5f8676a1	pa sonje	1261	Yes	prekosyon	salte, mikwob	already_convinced	pa konnen	Other	2	4	NULL	Yes	Female
uuid:11f7dfe8-b703-4da0-b23b-09d981274abc	uid:collect|2013-01-29T18:00:38.316+0000	2013-04-07 15:33:53	NULL	2013-04-07 15:33:53	NULL	NULL	1	2013-04-07 15:33:53	2013-04-07 15:33:53	29	Yes	No	some_primary	Yes	NULL	NULL	li te banm lawouli	Yes	Distribution	pa konnen	Yes	Yes	999	Yes	mg	Far	megafon	Yes	NULL	pa konnen	uuid:11f7dfe8-b703-4da0-b23b-09d981274abc	pa konnen	1262	Yes	pa konnen	pa konnen	help_me_side_effect	pa konnen	Other	3	4	NULL	Yes	Male
uuid:1d2abccc-9c86-405e-b3a5-2e5c69e3bfa3	uid:collect|2013-01-29T18:00:38.316+0000	2013-04-07 15:33:53	NULL	2013-04-07 15:33:53	NULL	NULL	1	2013-04-07 15:33:53	2013-04-07 15:33:53	37	Yes	No	some_primary	Yes	NULL	NULL	li te fem malad	No	Distribution	pa konnen	Yes	Yes	999	Yes	im	not_too_far	megafon	Yes	NULL	gwo devan, gwo pye	uuid:1d2abccc-9c86-405e-b3a5-2e5c69e3bfa3	fanm ansent	1262	Yes	pa konnen	marengwen	help_me_side_effect	pa konnen	Other	1	4	NULL	Yes	Female
uuid:00c4e3e2-f368-4630-97f9-b18e280e567a	uid:collect|2013-01-29T18:00:38.316+0000	2013-04-07 15:33:59	NULL	2013-04-07 15:33:59	NULL	NULL	1	2013-04-07 15:33:59	2013-04-07 15:33:59	28	dont_know	dont_know	completed_primary	NULL	ansent	NULL	NULL	Yes	NULL	NULL	Yes	NULL	999	NULL	vn	other	legliz	No	NULL	gwo devan, gwo tete, gwo pye	uuid:00c4e3e2-f368-4630-97f9-b18e280e567a	moun gwo vant ak timoun piti	1263	Yes	bwe grenn nan	yon marengwen yo rele anofel	no_side_effect	pa konnen	NULL	1	4	NULL	Yes	Female
uuid:1825d22f-88de-4f5b-8ab2-18dc3a3ce718	uid:collect|2013-01-29T18:00:38.316+0000	2013-04-07 15:34:06	NULL	2013-04-07 15:34:06	NULL	NULL	1	2013-04-07 15:34:06	2013-04-07 15:34:06	29	Yes	No	completed_primary	Yes	NULL	NULL	NULL	Yes	Distribution	NULL	No	Yes	999	No	mg	not_too_far	NULL	Yes	NULL	li kapab tiye	uuid:1825d22f-88de-4f5b-8ab2-18dc3a3ce718	fanm ansent	1264	Yes	bwe konprime	pa konnen	already_convinced	radyo, telefon epi televizyon	Other	2	4	NULL	Yes	Male
uuid:f9572a20-a2bc-4cf3-bfdb-e43d5d0e30c4	uid:collect|2013-01-29T18:00:38.316+0000	2013-04-07 15:34:07	NULL	2013-04-07 15:34:07	NULL	NULL	1	2013-04-07 15:34:07	2013-04-07 15:34:07	49	Yes	No	did_not_go	Yes	NULL	NULL	NULL	Yes	Distribution	NULL	Yes	Yes	999	No	ps	not_too_far	radyo	Yes	NULL	gwo tete, gwo pye	uuid:f9572a20-a2bc-4cf3-bfdb-e43d5d0e30c4	fanm gwo vant	1264	Yes	ekzante trou labou	marengwen	help_family	bay li nan radyo, fe fomasyon nan lopital	Other	2	4	NULL	Yes	Female
uuid:e2a4942d-f26f-4f27-9abc-86f290f4f78c	uid:collect|2013-01-29T18:00:38.316+0000	2013-04-07 15:34:10	NULL	2013-04-07 15:34:10	NULL	NULL	1	2013-04-07 15:34:10	2013-04-07 15:34:10	26	Yes	No	some_primary	Yes	NULL	NULL	NULL	Yes	Distribution	NULL	Yes	Yes	999	No	rs	Close	megafon	Yes	NULL	mwen pa konen	uuid:e2a4942d-f26f-4f27-9abc-86f290f4f78c	fi ansent ak ti bb	1265	Yes	mwen pa konen	gro tete , gro pied	help_m	nan megafon	Other	2	4	NULL	Yes	Female
uuid:b9f5edbb-7d76-4dc0-8dba-31e33baa3404	uid:collect|2013-01-29T18:00:38.316+0000	2013-04-07 15:34:13	NULL	2013-04-07 15:34:13	NULL	NULL	1	2013-04-07 15:34:13	2013-04-07 15:34:13	18	dont_know	dont_know	some_primary	Yes	NULL	NULL	NULL	Yes	Distribution	NULL	Yes	Yes	999	No	ya	other	megafon	Yes	NULL	mwen pa konen non	uuid:b9f5edbb-7d76-4dc0-8dba-31e33baa3404	mounm ansent ak timounm	1267	Yes	mwen pa konen	marengwen morde ou	help_m	mwen pa konen	School	2	4	NULL	Yes	Female
uuid:ac744d34-8fcd-4935-a889-28a8d32408e0	uid:collect|2013-01-29T18:00:38.316+0000	2013-04-07 15:35:31	NULL	2013-04-07 15:35:31	NULL	NULL	1	2013-04-07 15:35:31	2013-04-07 15:35:31	49	Yes	No	did_not_go	Yes	NULL	NULL	NULL	Yes	Distribution	NULL	Yes	Yes	999	No	ac	Close	megafon	Yes	NULL	pa sonje	uuid:ac744d34-8fcd-4935-a889-28a8d32408e0	pa sonje	2921	Yes	pa konnen	pa konnen	help_m	megafon	Other	2	5	NULL	Yes	Male
uuid:1e1111b1-f0a9-423e-ab41-cfa192761a27	uid:collect|2013-01-29T18:00:38.316+0000	2013-04-07 15:35:40	NULL	2013-04-07 15:35:40	NULL	NULL	1	2013-04-07 15:35:40	2013-04-07 15:35:40	49	dont_know	No	did_not_go	Yes	NULL	NULL	NULL	Yes	Home	NULL	Yes	Yes	999	No	fc	other	megafon	Yes	NULL	NULL	uuid:1e1111b1-f0a9-423e-ab41-cfa192761a27	NULL	2922	Yes	NULL	NULL	help_m	megafon	Home	2	5	NULL	No	Male
uuid:817ea79e-3c5f-47aa-b24a-b4b5cc69366c	uid:collect|2013-01-29T18:00:38.316+0000	2013-04-07 15:35:40	NULL	2013-04-07 15:35:40	NULL	NULL	1	2013-04-07 15:35:40	2013-04-07 15:35:40	48	Yes	No	did_not_go	Yes	NULL	NULL	NULL	Yes	Distribution	NULL	Yes	Yes	999	No	gf	Close	megafon	Yes	NULL	NULL	uuid:817ea79e-3c5f-47aa-b24a-b4b5cc69366c	NULL	2922	Yes	NULL	NULL	help_m	megafon	Other	2	5	NULL	No	Female
uuid:e3299eb9-9b88-4b64-95fe-9434c20b6ba0	uid:collect|2013-01-29T18:00:38.316+0000	2013-04-07 15:35:43	NULL	2013-04-07 15:35:43	NULL	NULL	1	2013-04-07 15:35:43	2013-04-07 15:35:43	80	dont_know	No	did_not_go	Yes	NULL	NULL	NULL	Yes	Home	NULL	Yes	Yes	999	No	fc	other	pi tit mwen	Yes	NULL	pa sonje	uuid:e3299eb9-9b88-4b64-95fe-9434c20b6ba0	pa sonje	2923	Yes	pa sonje	pa sonje	help_me_side_effect	pa	Home	2	5	NULL	Yes	Male
uuid:969b4230-ab7c-4ba8-aaba-a9eb8a4dfdcb	uid:collect|2013-01-29T18:00:38.316+0000	2013-04-07 15:35:49	NULL	2013-04-07 15:35:49	NULL	NULL	1	2013-04-07 15:35:49	2013-04-07 15:35:49	35	Yes	No	did_not_go	Yes	NULL	NULL	NULL	Yes	Distribution	NULL	Yes	Yes	999	No	sf	Close	megafon	Yes	NULL	gwo pye	uuid:969b4230-ab7c-4ba8-aaba-a9eb8a4dfdcb	fanm ansent	2924	Yes	prann konprime chak fwa yap bay	moustik pikew	help_me_side_effect	megafon	Other	2	5	NULL	Yes	Female
uuid:2a1071f7-c667-43fc-9a7c-ca0b551cb66f	uid:collect|2013-01-29T18:00:38.316+0000	2013-04-07 15:35:57	NULL	2013-04-07 15:35:57	NULL	NULL	1	2013-04-07 15:35:57	2013-04-07 15:35:57	31	Yes	No	did_not_go	Yes	NULL	NULL	NULL	Yes	Distribution	NULL	Yes	Yes	999	No	ef	Close	megafon	Yes	NULL	gwo pye , gwo tete	uuid:2a1071f7-c667-43fc-9a7c-ca0b551cb66f	timoun ki poko gen 2 an, ak fi ansent	2925	Yes	pran konprime pou sa	siw kit moustik pikew	already_convinced	megafon	Other	2	5	NULL	Yes	Female
uuid:4df13b88-705f-49a7-941c-b489e7c4cfd4	uid:collect|2013-01-29T18:00:38.316+0000	2013-04-07 15:36:04	NULL	2013-04-07 15:36:04	NULL	NULL	1	2013-04-07 15:36:04	2013-04-07 15:36:04	34	Yes	No	did_not_go	Yes	NULL	NULL	NULL	Yes	Distribution	NULL	Yes	Yes	999	No	mv	Close	megafon	Yes	NULL	gwo pye, gwo grenn	uuid:4df13b88-705f-49a7-941c-b489e7c4cfd4	fi ansent, timoun ki poko gen 2 an	2926	Yes	pran konprime sak fwa yap bay	fatra ki kale mayengwen epi modew	help_m	megafon	Other	2	5	NULL	Yes	Female
uuid:c78fbc2f-e1c8-4c59-92ed-01be4b1b5e2e	uid:collect|2013-01-29T18:00:38.316+0000	2013-04-07 15:36:05	NULL	2013-04-07 15:36:05	NULL	NULL	1	2013-04-07 15:36:05	2013-04-07 15:36:05	49	Yes	No	did_not_go	Yes	NULL	NULL	vant fe mal	Yes	Distribution	pa konnen	Yes	Yes	999	Yes	ls	Close	megafon	Yes	NULL	gwo pye	uuid:c78fbc2f-e1c8-4c59-92ed-01be4b1b5e2e	fanm ansent	2926	Yes	moustike	mayengwen ki pikew	already_convinced	megafon	Other	1	5	NULL	Yes	Male
uuid:7774ab13-f261-4104-bc73-a679a54c22c0	uid:collect|2013-01-29T18:00:38.316+0000	2013-04-07 15:36:11	NULL	2013-04-07 15:36:11	NULL	NULL	1	2013-04-07 15:36:11	2013-04-07 15:36:11	49	Yes	No	did_not_go	Yes	NULL	NULL	NULL	Yes	Distribution	NULL	Yes	Yes	999	No	is	Close	megafon	Yes	NULL	gwo pye	uuid:7774ab13-f261-4104-bc73-a679a54c22c0	fi ansent	2927	Yes	pa sonje	mayengwen ki pikew	no_side_effect	megafon	Other	2	5	NULL	Yes	Male
uuid:1707966e-6fdb-46f4-80c7-746dd00f8297	uid:collect|2013-01-29T18:00:38.316+0000	2013-04-07 15:36:12	NULL	2013-04-07 15:36:12	NULL	NULL	1	2013-04-07 15:36:12	2013-04-07 15:36:12	40	Yes	No	did_not_go	Yes	NULL	NULL	NULL	Yes	Distribution	NULL	Yes	Yes	999	No	ek	Close	megafon	Yes	NULL	gwo pye	uuid:1707966e-6fdb-46f4-80c7-746dd00f8297	fi ansent	2927	Yes	pran konprime yo chak fwa ya bay	mayengwen	help_me_side_effect	megafon	Other	2	5	NULL	Yes	Female
uuid:bf154963-f229-442a-b09e-b3c456c5516a	uid:collect|2013-01-29T18:00:38.316+0000	2013-04-07 15:36:19	NULL	2013-04-07 15:36:19	NULL	NULL	1	2013-04-07 15:36:19	2013-04-07 15:36:19	42	Yes	No	did_not_go	Yes	NULL	NULL	NULL	Yes	Distribution	NULL	Yes	Yes	999	No	fr	Close	megafon	Yes	NULL	gwo pye	uuid:bf154963-f229-442a-b09e-b3c456c5516a	pa sonje	2928	Yes	pa sonje	pa sonje	help_m	megafon	Other	2	5	NULL	Yes	Female
uuid:ee21d04d-b734-4d7c-92fa-1f29e6b6d62c	uid:collect|2013-01-29T18:00:38.316+0000	2013-04-07 15:36:23	NULL	2013-04-07 15:36:23	NULL	NULL	1	2013-04-07 15:36:23	2013-04-07 15:36:23	22	dont_know	dont_know	some_primary	na	NULL	NULL	NULL	No	na	NULL	No	na	999	dont_know	fj	other	NULL	Yes	NULL	gwi pye	uuid:ee21d04d-b734-4d7c-92fa-1f29e6b6d62c	fi ansent	2930	Yes	moustike	mayengwen	help_me_side_effect	megafon , radyo	NULL	0	5	NULL	Yes	Female
uuid:a1854d6d-1469-4fd7-9e3f-7c4b896f0b68	uid:collect|2013-01-29T18:00:38.316+0000	2013-04-07 15:36:27	NULL	2013-04-07 15:36:27	NULL	NULL	1	2013-04-07 15:36:27	2013-04-07 15:36:27	28	Yes	No	did_not_go	Yes	NULL	NULL	NULL	Yes	Distribution	NULL	Yes	Yes	999	No	nv	Close	pot vwa	Yes	NULL	gwo pye	uuid:a1854d6d-1469-4fd7-9e3f-7c4b896f0b68	fi ansent	2931	Yes	pa sonje	mayengwen	no_side_effect	pot vwa	Other	2	5	NULL	Yes	Female
uuid:7b868bd1-ce51-4d16-b8fa-3081abe0961e	uid:collect|2013-01-29T18:00:38.316+0000	2013-04-07 15:36:30	NULL	2013-04-07 15:36:30	NULL	NULL	1	2013-04-07 15:36:30	2013-04-07 15:36:30	70	dont_know	dont_know	did_not_go	na	NULL	NULL	NULL	dont_know	na	NULL	dont_know	na	999	dont_know	le	other	NULL	Yes	NULL	NULL	uuid:7b868bd1-ce51-4d16-b8fa-3081abe0961e	NULL	2932	Yes	NULL	NULL	help_me_side_effect	pa konnen	NULL	0	5	NULL	dont_know	Female
uuid:33f6895a-4662-42d0-a8b0-4817fb9e8a78	uid:collect|2013-01-29T18:00:38.316+0000	2013-04-07 17:31:22	NULL	2013-04-07 17:31:22	NULL	NULL	1	2013-04-07 17:31:22	2013-04-07 17:31:22	36	Yes	No	some_primary	Yes	NULL	NULL	NULL	Yes	Distribution	NULL	Yes	Yes	999	No	cj	not_too_far	piblicite ak megafon	Yes	NULL	pa konnen	uuid:33f6895a-4662-42d0-a8b0-4817fb9e8a78	non,fanm ansent	1167	Yes	pa konnen	pa konnen	already_convinced	pakonnen	Other	1	2	NULL	Yes	Female
uuid:bc9d256f-993d-49d7-be89-0f9a136a1ffa	uid:collect|2013-01-29T18:00:38.316+0000	2013-04-07 17:31:24	NULL	2013-04-07 17:31:24	NULL	NULL	1	2013-04-07 17:31:24	2013-04-07 17:31:24	38	Yes	No	some_primary	Yes	NULL	NULL	NULL	Yes	Distribution	NULL	Yes	Yes	999	No	eb	not_too_far	piblicite ak megafon	Yes	NULL	NULL	uuid:bc9d256f-993d-49d7-be89-0f9a136a1ffa	NULL	1168	Yes	NULL	NULL	already_convinced	megafon	Other	3	2	NULL	No	Female
uuid:2d7a55ae-0530-417d-bd51-8f2d21457f8f	uid:collect|2013-01-29T18:00:38.316+0000	2013-04-07 17:31:28	NULL	2013-04-07 17:31:28	NULL	NULL	1	2013-04-07 17:31:28	2013-04-07 17:31:28	23	dont_know	dont_know	some_secondary	NULL	m pat konnen	NULL	NULL	No	NULL	NULL	No	NULL	999	NULL	pml	other	NULL	No	NULL	pa konnen	uuid:2d7a55ae-0530-417d-bd51-8f2d21457f8f	moun ansent	1169	Yes	pa konnen	pa sonje	help_m	pa konnen	NULL	999	2	NULL	Yes	Female
uuid:9e94d01b-e1a8-4cc0-84fc-02e3aa5034d5	uid:collect|2013-01-29T18:00:38.316+0000	2013-04-07 17:31:31	NULL	2013-04-07 17:31:31	NULL	NULL	1	2013-04-07 17:31:31	2013-04-07 17:31:31	26	Yes	No	some_secondary	Yes	NULL	NULL	tet vire	Yes	Distribution	mw potko mabje	Yes	Yes	999	Yes	rj	not_too_far	pa megafon	Yes	NULL	pa konnen	uuid:9e94d01b-e1a8-4cc0-84fc-02e3aa5034d5	fanm ansent	1170	Yes	pa konnen	moustik	dont_know	naaln radio	Other	1	2	NULL	Yes	Male
uuid:c73a8198-47e9-46c1-a716-3da4bbdc61ec	uid:collect|2013-01-29T18:00:38.316+0000	2013-04-07 17:31:31	NULL	2013-04-07 17:31:31	NULL	NULL	1	2013-04-07 17:31:31	2013-04-07 17:31:31	24	dont_know	dont_know	completed_primary	NULL	anyen	NULL	NULL	No	NULL	NULL	Yes	NULL	999	NULL	fe	other	anons ak megafon	No	NULL	pa konnen	uuid:c73a8198-47e9-46c1-a716-3da4bbdc61ec	ti moun dezan,ak fanm ansennt	1170	Yes	pa konnen	pa konnen	help_m	pa konnen	NULL	999	2	NULL	Yes	Female
uuid:30d7e7ea-43bb-40a0-b673-abb41f994424	uid:collect|2013-01-29T18:00:38.316+0000	2013-04-07 17:31:36	NULL	2013-04-07 17:31:36	NULL	NULL	1	2013-04-07 17:31:36	2013-04-07 17:31:36	42	Yes	No	some_primary	Yes	NULL	NULL	NULL	Yes	Distribution	NULL	Yes	Yes	999	No	gf	Close	pa megafon	Yes	NULL	gro pye,gro grenn	uuid:30d7e7ea-43bb-40a0-b673-abb41f994424	fanm ansent	2857	Yes	pwopte	dlo sal ak maremgwen	already_convinced	pa konnen	Other	2	2	NULL	Yes	Male
uuid:bcc5e699-a143-45e7-81a8-bae0fe378a65	uid:collect|2013-01-29T18:00:38.316+0000	2013-04-07 17:31:38	NULL	2013-04-07 17:31:38	NULL	NULL	1	2013-04-07 17:31:38	2013-04-07 17:31:38	26	dont_know	dont_know	completed_primary	Yes	NULL	NULL	NULL	Yes	Home	NULL	Yes	Yes	999	No	rm	other	anons	Yes	NULL	pa konnen	uuid:bcc5e699-a143-45e7-81a8-bae0fe378a65	pa konnen	2858	Yes	pwopte	salte	already_convinced	nan radio	Home	1	2	NULL	Yes	Female
uuid:7c73d6d3-48d8-4dfb-88bf-0ebd9c3e38ff	uid:collect|2013-01-29T18:00:38.316+0000	2013-04-07 17:31:38	NULL	2013-04-07 17:31:38	NULL	NULL	1	2013-04-07 17:31:38	2013-04-07 17:31:38	22	dont_know	dont_know	some_secondary	NULL	mw pat la	NULL	NULL	No	NULL	NULL	No	NULL	999	NULL	lr	other	NULL	No	NULL	pa konnen	uuid:7c73d6d3-48d8-4dfb-88bf-0ebd9c3e38ff	fanm ansent	2858	Yes	pa mache pye ate	mache pye ate	help_m	nan radio	NULL	999	2	NULL	Yes	Female
uuid:69616ec4-d920-49de-862d-d751c1585ee9	uid:collect|2013-01-29T18:00:38.316+0000	2013-04-07 17:31:42	NULL	2013-04-07 17:31:42	NULL	NULL	1	2013-04-07 17:31:42	2013-04-07 17:31:42	26	Yes	No	some_secondary	Yes	NULL	NULL	NULL	Yes	Distribution	NULL	Yes	Yes	999	No	ad	Close	anons ak megafon	Yes	NULL	gro pye,gro pye,gro vant	uuid:69616ec4-d920-49de-862d-d751c1585ee9	ti bb ak fanm ansent	2859	Yes	sevi ak moustike	marengwen	already_convinced	nan radio	Other	1	2	NULL	Yes	Female
uuid:2217c277-d548-4c91-b8dd-e9e7e8563b9c	uid:collect|2013-01-29T18:00:38.316+0000	2013-04-07 17:31:45	NULL	2013-04-07 17:31:45	NULL	NULL	1	2013-04-07 17:31:45	2013-04-07 17:31:45	33	Yes	No	some_secondary	Yes	NULL	NULL	NULL	Yes	Distribution	NULL	Yes	Yes	999	No	sc	Close	anons megafon	Yes	NULL	pa konnen	uuid:2217c277-d548-4c91-b8dd-e9e7e8563b9c	fanm ansent ak ti bb	2860	Yes	sevi ak moustike	marengwen	already_convinced	nan radio	Other	1	2	NULL	Yes	Female
uuid:04719478-afbb-4546-b4bf-618fa9ad61b3	uid:collect|2013-01-29T18:00:38.316+0000	2013-04-07 17:31:47	NULL	2013-04-07 17:31:47	NULL	NULL	1	2013-04-07 17:31:47	2013-04-07 17:31:47	22	Yes	No	some_secondary	Yes	NULL	NULL	tet vire	Yes	Distribution	pa konnen	Yes	Yes	999	Yes	rl	not_too_far	radio	Yes	NULL	gro grenn	uuid:04719478-afbb-4546-b4bf-618fa9ad61b3	pa konnen	2861	Yes	pa konnen	pa konnen	dont_know	radio,tele	Other	1	2	NULL	Yes	Male
uuid:d2f44364-9a83-4e06-bc3c-2ba63290f5a1	uid:collect|2013-01-29T18:00:38.316+0000	2013-04-07 17:31:47	NULL	2013-04-07 17:31:47	NULL	NULL	1	2013-04-07 17:31:47	2013-04-07 17:31:47	20	Yes	No	some_secondary	Yes	NULL	NULL	tet vire	Yes	Distribution	li jwenn ak maladi	Yes	Yes	999	Yes	rg	not_too_far	nan radio	Yes	NULL	pa konnen	uuid:d2f44364-9a83-4e06-bc3c-2ba63290f5a1	pa konnen	2861	No	pa konnen	pa konnen	already_convinced	nan radio	Other	1	2	NULL	Yes	Female
uuid:72022785-9011-46c5-8d46-6d32932a311a	uid:collect|2013-01-29T18:00:38.316+0000	2013-04-07 17:31:51	NULL	2013-04-07 17:31:51	NULL	NULL	1	2013-04-07 17:31:51	2013-04-07 17:31:51	27	dont_know	dont_know	some_primary	NULL	mw te ansent	NULL	NULL	No	NULL	NULL	Yes	NULL	999	NULL	fe	other	nan radio	No	NULL	pa konnen	uuid:72022785-9011-46c5-8d46-6d32932a311a	ti bb	2862	Yes	pa konnen	pa konnen	help_m	tele	NULL	999	2	NULL	Yes	Female
uuid:cdc9e435-900d-46f3-94ae-0f55081d58db	uid:collect|2013-01-29T18:00:38.316+0000	2013-04-07 17:31:52	NULL	2013-04-07 17:31:52	NULL	NULL	1	2013-04-07 17:31:52	2013-04-07 17:31:52	21	dont_know	dont_know	some_secondary	NULL	mw pat konnen	NULL	NULL	Yes	NULL	NULL	No	NULL	999	NULL	fm	other	NULL	No	NULL	NULL	uuid:cdc9e435-900d-46f3-94ae-0f55081d58db	NULL	2863	Yes	NULL	NULL	help_m	nan radio	NULL	2	2	NULL	No	Female
uuid:90604f5e-f9f8-47ed-95cc-26515604678b	uid:collect|2013-01-29T18:00:38.316+0000	2013-04-07 18:08:36	NULL	2013-04-07 18:08:36	NULL	NULL	1	2013-04-07 18:08:36	2013-04-07 18:08:36	70	Yes	No	some_primary	Yes	NULL	NULL	NULL	Yes	Distribution	NULL	Yes	Yes	999	No	sa	Close	pot vwa	Yes	NULL	gwo pye, gwo tete	uuid:90604f5e-f9f8-47ed-95cc-26515604678b	fanm ansent	2934	Yes	pran konprime chak fwa gen distribisyon	nan radyo, pot vwa	already_convinced	pot vwa	Other	3	5	NULL	Yes	Female
uuid:3e9e119e-95a9-4845-b3d1-876c56127a47	uid:collect|2013-01-29T18:00:38.316+0000	2013-04-07 18:08:43	NULL	2013-04-07 18:08:43	NULL	NULL	1	2013-04-07 18:08:43	2013-04-07 18:08:43	28	dont_know	No	did_not_go	Yes	NULL	NULL	vant fe mal	Yes	Home	mwen te ansent m pat konnen	Yes	Yes	999	Yes	rv	other	pot vwa	Yes	NULL	NULL	uuid:3e9e119e-95a9-4845-b3d1-876c56127a47	NULL	2935	Yes	NULL	NULL	help_m	pot vwa	Home	1	5	NULL	No	Female
uuid:a5657d94-4794-4500-8a95-162d99217144	uid:collect|2013-01-29T18:00:38.316+0000	2013-04-07 18:08:51	NULL	2013-04-07 18:08:51	NULL	NULL	1	2013-04-07 18:08:51	2013-04-07 18:08:51	45	Yes	No	did_not_go	Yes	NULL	NULL	NULL	Yes	Distribution	NULL	Yes	Yes	999	No	os	Close	pot vwa, legliz	Yes	NULL	gwo pye	uuid:a5657d94-4794-4500-8a95-162d99217144	fi ansent	2936	Yes	pa sonje	mayengwen	help_m	pot vwa	Other	2	5	NULL	Yes	Female
uuid:a304f038-40e6-4e98-a467-6a7a2d705e73	uid:collect|2013-01-29T18:00:38.316+0000	2013-04-07 18:08:52	NULL	2013-04-07 18:08:52	NULL	NULL	1	2013-04-07 18:08:52	2013-04-07 18:08:52	25	Yes	No	completed_primary	Yes	NULL	NULL	NULL	Yes	Distribution	NULL	Yes	Yes	999	No	ms	Close	megafon	Yes	NULL	gwo pye, gwo bobo, gwo tete	uuid:a304f038-40e6-4e98-a467-6a7a2d705e73	fi ansent	2936	Yes	sevi ak moustike	moustike pike yon moun ki genyen ni epi pikew	already_convinced	megafon	Other	2	5	NULL	Yes	Female
uuid:cc67a896-8bb3-486c-80d1-0bb3196c7d12	uid:collect|2013-01-29T18:00:38.316+0000	2013-04-07 18:08:57	NULL	2013-04-07 18:08:57	NULL	NULL	1	2013-04-07 18:08:57	2013-04-07 18:08:57	45	Yes	No	did_not_go	Yes	NULL	NULL	NULL	Yes	Distribution	NULL	Yes	Yes	999	No	ss	Close	pot vwa	Yes	NULL	gwo pye	uuid:cc67a896-8bb3-486c-80d1-0bb3196c7d12	fanm ansent	2937	Yes	pa sonje	mayengwen	no_side_effect	pot vwa	Other	2	5	NULL	Yes	Female
uuid:fea6d296-75ca-453a-b9fa-e86cf89fb234	uid:collect|2013-01-29T18:00:38.316+0000	2013-04-07 18:09:04	NULL	2013-04-07 18:09:04	NULL	NULL	1	2013-04-07 18:09:04	2013-04-07 18:09:04	20	Yes	No	some_secondary	Yes	NULL	NULL	NULL	Yes	Distribution	NULL	Yes	Yes	999	No	rf	Close	megafon, legliz	Yes	NULL	gwo pye, gwo tete, gwo devan, pipi blanch	uuid:fea6d296-75ca-453a-b9fa-e86cf89fb234	fi ansent	2938	Yes	sevi ak moustike, bwe konprime yo	yon mayengwen	already_convinced	megafon	Other	2	5	NULL	Yes	Female
uuid:fbd41ba5-be2c-4357-bb8d-df8fad53610d	uid:collect|2013-01-29T18:00:38.316+0000	2013-04-07 18:09:05	NULL	2013-04-07 18:09:05	NULL	NULL	1	2013-04-07 18:09:05	2013-04-07 18:09:05	50	Yes	No	did_not_go	Yes	NULL	NULL	tet vire	Yes	Distribution	non	Yes	Yes	999	Yes	lp	Close	pot vwa	Yes	NULL	gwo pye	uuid:fbd41ba5-be2c-4357-bb8d-df8fad53610d	fi ansent	2938	Yes	pran grenn yo	moustik	no_side_effect	pot vwa	Other	2	5	NULL	Yes	Female
uuid:c8dbf91f-2942-4c0a-98c5-a993bdc3aa6b	uid:collect|2013-01-29T18:00:38.316+0000	2013-04-07 18:09:13	NULL	2013-04-07 18:09:13	NULL	NULL	1	2013-04-07 18:09:13	2013-04-07 18:09:13	48	Yes	No	did_not_go	Yes	NULL	NULL	NULL	Yes	Distribution	NULL	Yes	Yes	999	No	ib	Close	pot vwa	Yes	NULL	gwo pye	uuid:c8dbf91f-2942-4c0a-98c5-a993bdc3aa6b	fanm ansent	2939	Yes	pran gren yo chak fwa yap bay	mayengwen	help_me_side_effect	pot vwa	Other	1	5	NULL	Yes	Female
uuid:6b161a17-95f8-4ec8-8ad8-8073f0cf9cc7	uid:collect|2013-01-29T18:00:38.316+0000	2013-04-07 18:09:15	NULL	2013-04-07 18:09:15	NULL	NULL	1	2013-04-07 18:09:15	2013-04-07 18:09:15	20	Yes	No	completed_primary	Yes	NULL	NULL	NULL	Yes	Distribution	NULL	Yes	Yes	999	No	bj	Close	pot vwa	Yes	NULL	gwi pye	uuid:6b161a17-95f8-4ec8-8ad8-8073f0cf9cc7	fanm ansent	2939	Yes	bwe gren yo	mayengwen	already_convinced	pot vwa	Other	2	5	NULL	Yes	Male
uuid:265b8c66-4d62-4232-b729-4cba5b1c78d2	uid:collect|2013-01-29T18:00:38.316+0000	2013-04-07 18:09:23	NULL	2013-04-07 18:09:23	NULL	NULL	1	2013-04-07 18:09:23	2013-04-07 18:09:23	69	Yes	No	did_not_go	Yes	NULL	NULL	NULL	Yes	Distribution	NULL	Yes	Yes	999	No	jf	Close	moun lakay mwen	Yes	NULL	NULL	uuid:265b8c66-4d62-4232-b729-4cba5b1c78d2	NULL	2940	Yes	NULL	NULL	help_me_side_effect	legliz	Other	2	5	NULL	No	Female
uuid:b503f01d-fac6-44c1-946e-b4084c8ba2f9	uid:collect|2013-01-29T18:00:38.316+0000	2013-04-07 18:09:36	NULL	2013-04-07 18:09:36	NULL	NULL	1	2013-04-07 18:09:36	2013-04-07 18:09:36	19	Yes	No	some_primary	Yes	NULL	NULL	NULL	Yes	Distribution	NULL	Yes	Yes	999	No	cl	Close	pot vwa	Yes	NULL	gwo pye	uuid:b503f01d-fac6-44c1-946e-b4084c8ba2f9	fi ansent	2941	Yes	sevi ak moustike	mayengwen ki pikew	already_convinced	pot vwa	Other	2	5	NULL	Yes	Female
uuid:f1fd89b4-bcc7-4f7a-8e10-9f1c73f6cbcc	uid:collect|2013-01-29T18:00:38.316+0000	2013-04-07 18:09:38	NULL	2013-04-07 18:09:38	NULL	NULL	1	2013-04-07 18:09:38	2013-04-07 18:09:38	18	Yes	No	completed_primary	Yes	NULL	NULL	toudi	Yes	Distribution	pa konnen	Yes	Yes	999	Yes	cr	Close	pot vwa	Yes	NULL	gwo tete, gwo pye	uuid:f1fd89b4-bcc7-4f7a-8e10-9f1c73f6cbcc	fi ansent	2941	Yes	pran gren yo chak fwa yap bay	mayengwen	already_convinced	pot vwa	Other	2	5	NULL	Yes	Female
uuid:e4c51177-b08a-47ba-ad7e-38507414659c	uid:collect|2013-01-29T18:00:38.316+0000	2013-04-07 18:09:44	NULL	2013-04-07 18:09:44	NULL	NULL	1	2013-04-07 18:09:44	2013-04-07 18:09:44	21	Yes	No	completed_primary	Yes	NULL	NULL	tet vire	Yes	Distribution	pa konnen	Yes	Yes	999	Yes	mj	Close	legliz	Yes	NULL	gwo pye, gwo tete, gwo grenn	uuid:e4c51177-b08a-47ba-ad7e-38507414659c	fi ansent	2942	Yes	pran konprime yo chak fwa yap bay	mayengwen	already_convinced	pot vwa	Other	2	5	NULL	Yes	Female
uuid:9bc8e526-f5ce-4dd3-9ab7-29c8f5bf36af	uid:collect|2013-01-29T18:00:38.316+0000	2013-04-07 18:09:45	NULL	2013-04-07 18:09:45	NULL	NULL	1	2013-04-07 18:09:45	2013-04-07 18:09:45	63	Yes	No	did_not_go	Yes	NULL	NULL	NULL	Yes	Distribution	NULL	Yes	Yes	999	No	mm	Close	legliz	Yes	NULL	gwo pye	uuid:9bc8e526-f5ce-4dd3-9ab7-29c8f5bf36af	fi ansent	2942	Yes	pa sonje	mayengwen	help_m	pot vwa	Other	2	5	NULL	Yes	Female
uuid:a828617a-75b9-4f3b-97d6-036d95ec0225	uid:collect|2013-01-29T18:00:38.316+0000	2013-04-07 18:09:53	NULL	2013-04-07 18:09:53	NULL	NULL	1	2013-04-07 18:09:53	2013-04-07 18:09:53	58	Yes	No	did_not_go	Yes	NULL	NULL	NULL	Yes	Distribution	NULL	Yes	Yes	999	No	ml	Close	legliz	Yes	NULL	gwo pye	uuid:a828617a-75b9-4f3b-97d6-036d95ec0225	fi ansent	2943	Yes	pran gren yo chak fwa yap bay	mayengwen	help_me_side_effect	legliz	Other	2	5	NULL	Yes	Female
uuid:1246418b-5f8c-46c2-8362-52b53e8ad168	uid:collect|2013-01-29T18:00:38.316+0000	2013-04-07 18:10:01	NULL	2013-04-07 18:10:01	NULL	NULL	1	2013-04-07 18:10:01	2013-04-07 18:10:01	29	Yes	No	completed_primary	Yes	NULL	NULL	NULL	Yes	Distribution	NULL	Yes	Yes	999	No	pb	Close	legliz, pot vwa	Yes	NULL	gwo pye, gwo tete	uuid:1246418b-5f8c-46c2-8362-52b53e8ad168	fi ansent	2944	Yes	pran konprime yo chak fwa yap bay	mayengwen	already_convinced	pot vwa	Other	1	5	NULL	Yes	Female
uuid:f9c60145-e32d-43d2-966d-e13d0e389003	uid:collect|2013-01-29T18:00:38.316+0000	2013-04-07 18:10:47	NULL	2013-04-07 18:10:47	NULL	NULL	1	2013-04-07 18:10:47	2013-04-07 18:10:47	39	Yes	No	some_primary	Yes	NULL	NULL	NULL	Yes	Distribution	NULL	Yes	Yes	999	No	lv	Close	pot vwa, legliz	Yes	NULL	gwo pye , gwo tete	uuid:f9c60145-e32d-43d2-966d-e13d0e389003	fi ansent , timoun ki poko gen 2 an	2933	Yes	moustike pouw genyen	mayengwen	already_convinced	megafon, radyo	Other	2	5	NULL	Yes	Female
uuid:df1d779f-8387-47d1-819c-ac541b941924	uid:collect|2013-01-29T18:00:38.316+0000	2013-04-08 11:09:09	NULL	2013-04-08 11:09:09	NULL	NULL	1	2013-04-08 11:09:09	2013-04-08 11:09:09	18	Yes	No	some_secondary	Yes	NULL	NULL	NULL	Yes	Distribution	NULL	Yes	Yes	5	No	lj	Close	nan bouch moun	Yes	NULL	gro koko, gro grenn,gro pye	uuid:df1d779f-8387-47d1-819c-ac541b941924	fanm ansent	2865	Yes	pa mache pye ate	mache pye ate	dont_know	nan radio	Other	2	2	NULL	Yes	Female
uuid:0c490b4b-ab26-475f-9aba-f90f973d6473	uid:collect|2013-01-29T18:00:38.316+0000	2013-04-08 11:09:10	NULL	2013-04-08 11:09:10	NULL	NULL	1	2013-04-08 11:09:10	2013-04-08 11:09:10	42	Yes	No	completed_secondary	Yes	NULL	NULL	NULL	Yes	Distribution	NULL	Yes	Yes	999	No	je	Far	piblicite pa ajan de sante	Yes	NULL	gro tet femal ,gro pye,gro tete	uuid:0c490b4b-ab26-475f-9aba-f90f973d6473	ti bb	2866	Yes	pran grenn	mikrob	already_convinced	pa konnen	Other	2	2	NULL	Yes	Female
uuid:0c3aabfb-4a1f-45b5-99e9-5434301b5388	uid:collect|2013-01-29T18:00:38.316+0000	2013-04-08 11:09:14	NULL	2013-04-08 11:09:14	NULL	NULL	1	2013-04-08 11:09:14	2013-04-08 11:09:14	20	Yes	No	some_primary	Yes	NULL	NULL	NULL	Yes	Distribution	NULL	Yes	Yes	999	No	av	Close	nan bouch moun	Yes	NULL	pa konnen	uuid:0c3aabfb-4a1f-45b5-99e9-5434301b5388	pa konnen	2868	Yes	pa konnen	pa konnen	dont_know	mache de kay an kay	Other	1	2	NULL	Yes	Female
uuid:c731d25d-ab17-49b7-a209-2e7219179386	uid:collect|2013-01-29T18:00:38.316+0000	2013-04-08 11:09:20	NULL	2013-04-08 11:09:20	NULL	NULL	1	2013-04-08 11:09:20	2013-04-08 11:09:20	19	Yes	No	some_secondary	Yes	NULL	NULL	NULL	Yes	Distribution	NULL	Yes	Yes	999	No	jl	not_too_far	piblicite nan tele	Yes	NULL	gro pye	uuid:c731d25d-ab17-49b7-a209-2e7219179386	fanm ansent,ti bb	2869	Yes	sevi ak moustike	moustik	already_convinced	megafon	Other	2	2	NULL	Yes	Male
uuid:092cbabc-ee2c-4b86-b171-969124157985	uid:collect|2013-01-29T18:00:38.316+0000	2013-04-08 11:09:23	NULL	2013-04-08 11:09:23	NULL	NULL	1	2013-04-08 11:09:23	2013-04-08 11:09:23	18	dont_know	dont_know	some_secondary	NULL	mw pat konnen	NULL	NULL	No	NULL	NULL	No	NULL	999	NULL	fb	other	NULL	No	NULL	gro grenn	uuid:092cbabc-ee2c-4b86-b171-969124157985	fanm ansent	2870	Yes	pwopte	marengwen	help_m	mache de kay an kay	NULL	999	2	NULL	Yes	Female
uuid:eb167cca-ec6d-46a7-896f-dd65d4057618	uid:collect|2013-01-29T18:00:38.316+0000	2013-04-08 11:09:24	NULL	2013-04-08 11:09:24	NULL	NULL	1	2013-04-08 11:09:24	2013-04-08 11:09:24	18	Yes	No	some_secondary	Yes	NULL	NULL	NULL	Yes	Distribution	NULL	Yes	Yes	999	No	gt	not_too_far	piblicite megafon	Yes	NULL	pa konnen	uuid:eb167cca-ec6d-46a7-896f-dd65d4057618	fanm ansent,ti bb	2877	Yes	pa konnen	pa konnen	dont_know	nan radio	Other	3	2	NULL	Yes	Female
uuid:e740ac33-f1d7-4c17-83cd-a61209cbadd5	uid:collect|2013-01-29T18:00:38.316+0000	2013-04-08 11:09:25	NULL	2013-04-08 11:09:25	NULL	NULL	1	2013-04-08 11:09:25	2013-04-08 11:09:25	20	dont_know	dont_know	some_secondary	NULL	mw pat la	NULL	NULL	No	NULL	NULL	Yes	NULL	999	NULL	dt	other	m te we yo nan lari	No	NULL	fyev,ak bouton	uuid:e740ac33-f1d7-4c17-83cd-a61209cbadd5	pa konnen	2877	Yes	pran grenn la	dlo sal	help_m	nan radio	NULL	1	2	NULL	Yes	Male
uuid:82fbbf3a-ff82-4ee6-a9fa-21d35bcea932	uid:collect|2013-01-29T18:00:38.316+0000	2013-04-08 11:09:26	NULL	2013-04-08 11:09:26	NULL	NULL	1	2013-04-08 11:09:26	2013-04-08 11:09:26	18	dont_know	dont_know	some_primary	NULL	mw te ansent	NULL	NULL	No	NULL	NULL	Yes	NULL	999	NULL	at	other	m te we ajan de sante yo nan la ri a	No	NULL	pa konnen	uuid:82fbbf3a-ff82-4ee6-a9fa-21d35bcea932	fanm ansent	2877	Yes	pa konnen	pa konnen	no_side_effect	pa konnen	NULL	1	2	NULL	Yes	Female
uuid:56f241ba-a2c9-4d81-a1e2-45118c05765f	uid:collect|2013-01-29T18:00:38.316+0000	2013-04-08 11:09:29	NULL	2013-04-08 11:09:29	NULL	NULL	1	2013-04-08 11:09:29	2013-04-08 11:09:29	19	Yes	No	some_secondary	Yes	NULL	NULL	ko kraze	Yes	Distribution	li ka rankontre ak maladi a	Yes	Yes	999	Yes	pm	not_too_far	afich	Yes	NULL	gro pye ,gro grenn	uuid:56f241ba-a2c9-4d81-a1e2-45118c05765f	ti bb	2878	Yes	sevi ak moustike	marengwen	help_m	pa konnen	Other	3	2	NULL	Yes	Male
uuid:e79c00e6-b65d-4dcf-be75-3af995147b53	uid:collect|2013-01-29T18:00:38.316+0000	2013-04-08 11:09:29	NULL	2013-04-08 11:09:29	NULL	NULL	1	2013-04-08 11:09:29	2013-04-08 11:09:29	26	Yes	No	completed_primary	Yes	NULL	NULL	NULL	Yes	Distribution	NULL	Yes	Yes	999	No	im	not_too_far	m we yap bay grenn la	Yes	NULL	gro pye,gro gren,gro bouboun	uuid:e79c00e6-b65d-4dcf-be75-3af995147b53	fanm ansent	2878	No	sevi ak moustike	marengwen	dont_know	nan radio	Other	2	2	NULL	Yes	Female
uuid:618edbb6-8f5f-4630-983d-b28f1c640b2b	uid:collect|2013-01-29T18:00:38.316+0000	2013-04-08 11:09:33	NULL	2013-04-08 11:09:33	NULL	NULL	1	2013-04-08 11:09:33	2013-04-08 11:09:33	58	Yes	No	did_not_go	na	NULL	NULL	NULL	Yes	Distribution	NULL	Yes	Yes	999	No	mc	not_too_far	nan bouch moun	Yes	NULL	grp ko	uuid:618edbb6-8f5f-4630-983d-b28f1c640b2b	fanm ansent	2879	Yes	sevi ak moustike	marengwen	dont_know	nan radio	Home	2	2	NULL	Yes	Female
uuid:aa417af7-4220-4a17-a15b-6bb81a5befdd	uid:collect|2013-01-29T18:00:38.316+0000	2013-04-08 11:09:35	NULL	2013-04-08 11:09:35	NULL	NULL	1	2013-04-08 11:09:35	2013-04-08 11:09:35	40	dont_know	dont_know	some_secondary	NULL	m pat la	NULL	NULL	No	NULL	NULL	Yes	NULL	999	NULL	vj	other	pa ajan sante	No	NULL	gro pye	uuid:aa417af7-4220-4a17-a15b-6bb81a5befdd	ti bb	2880	Yes	pwotlpte	moustik	already_convinced	nan radio	NULL	999	2	NULL	Yes	Male
uuid:d7dbd2c6-3083-4ce7-9877-df174f0891a4	uid:collect|2013-01-29T18:00:38.316+0000	2013-04-08 11:09:36	NULL	2013-04-08 11:09:36	NULL	NULL	1	2013-04-08 11:09:36	2013-04-08 11:09:36	18	Yes	No	some_secondary	Yes	NULL	NULL	NULL	Yes	Distribution	NULL	Yes	Yes	999	No	vs	Close	mw se promote	Yes	NULL	gro pye,gro tete	uuid:d7dbd2c6-3083-4ce7-9877-df174f0891a4	ti bb,fanm ansent	2880	Yes	pwopte	moustik,mache pye ate,dlo sal	already_convinced	megafon	Other	2	2	NULL	Yes	Female
uuid:22af97f2-e787-421c-97db-30283dbf9e14	uid:collect|2013-01-29T18:00:38.316+0000	2013-04-08 11:09:37	NULL	2013-04-08 11:09:37	NULL	NULL	1	2013-04-08 11:09:37	2013-04-08 11:09:37	20	Yes	No	some_secondary	Yes	NULL	NULL	NULL	Yes	Distribution	NULL	Yes	Yes	5	No	ve	not_too_far	megafon	Yes	NULL	gro pye	uuid:22af97f2-e787-421c-97db-30283dbf9e14	ti bb	2880	Yes	pa mache pye ate	mache pye ate	already_convinced	nan radio	Other	3	2	NULL	Yes	Male
uuid:c5cb30f2-e605-4301-8257-47c9bd79ca98	uid:collect|2013-01-29T18:00:38.316+0000	2013-04-08 11:09:40	NULL	2013-04-08 11:09:40	NULL	NULL	1	2013-04-08 11:09:40	2013-04-08 11:09:40	30	Yes	No	did_not_go	Yes	NULL	NULL	ko kraze	Yes	Distribution	pa konnen,li pap bwe l anko paske l te ba l pwoblem	Yes	Yes	999	Yes	jm	not_too_far	megafon	Yes	NULL	gro tete	uuid:c5cb30f2-e605-4301-8257-47c9bd79ca98	pa konnen	2881	No	pa konnen	pa konnen	already_convinced	nan radio	Other	1	2	NULL	Yes	Female
uuid:473e78c3-0939-4d75-adda-87d5afb5c079	uid:collect|2013-01-29T18:00:38.316+0000	2013-04-08 11:27:00	NULL	2013-04-08 11:27:00	NULL	NULL	1	2013-04-08 11:27:00	2013-04-08 11:27:00	27	Yes	No	completed_primary	Yes	NULL	NULL	NULL	Yes	Distribution	NULL	Yes	Yes	999	No	jl	Close	radyo	Yes	NULL	gwo pati, gwo pye	uuid:473e78c3-0939-4d75-adda-87d5afb5c079	moun ansent, timoun piti	1626	Yes	pa konnen	marengwen	help_m	pa konnen	Other	2	4	NULL	Yes	Male
uuid:61c381a0-dfa7-4187-8379-a4cf51b9a045	uid:collect|2013-01-29T18:00:38.316+0000	2013-04-08 11:27:04	NULL	2013-04-08 11:27:04	NULL	NULL	1	2013-04-08 11:27:04	2013-04-08 11:27:04	32	Yes	No	some_primary	Yes	NULL	NULL	NULL	No	Distribution	NULL	No	Yes	999	No	jb	not_too_far	NULL	Yes	NULL	gwo grenn, gwo tete	uuid:61c381a0-dfa7-4187-8379-a4cf51b9a045	fanm ansent	1627	Yes	itilize moustike	marengwen	help_family	mikofon	Other	1	4	NULL	Yes	Female
uuid:7d8c7689-d83c-4d51-b9a3-0c957410d0ba	uid:collect|2013-01-29T18:00:38.316+0000	2013-04-08 11:27:09	NULL	2013-04-08 11:27:09	NULL	NULL	1	2013-04-08 11:27:09	2013-04-08 11:27:09	21	Yes	No	completed_primary	Yes	NULL	NULL	NULL	No	Distribution	NULL	No	Yes	999	No	jd	not_too_far	NULL	Yes	NULL	pa konnen	uuid:7d8c7689-d83c-4d51-b9a3-0c957410d0ba	pa konnen	1651	Yes	fe ijyen lakay ou	pa konnen	help_family	enternet	Other	1	4	NULL	Yes	Male
uuid:ba62a615-5563-4103-8748-901d3c5f3421	uid:collect|2013-01-29T18:00:38.316+0000	2013-04-08 11:27:11	NULL	2013-04-08 11:27:11	NULL	NULL	1	2013-04-08 11:27:11	2013-04-08 11:27:11	22	Yes	No	completed_primary	Yes	NULL	NULL	NULL	Yes	Distribution	NULL	Yes	Yes	999	No	pm	not_too_far	radyo	Yes	NULL	gwo pye	uuid:ba62a615-5563-4103-8748-901d3c5f3421	moun gwo vant	1652	Yes	bwe konprime a	marengwen	help_family	pa konnem	Other	2	4	NULL	Yes	Male
uuid:9e6959b0-050e-4ead-9f8c-2a5c833393af	uid:collect|2013-01-29T18:00:38.316+0000	2013-04-08 11:27:14	NULL	2013-04-08 11:27:14	NULL	NULL	1	2013-04-08 11:27:14	2013-04-08 11:27:14	23	Yes	No	completed_primary	Yes	NULL	NULL	NULL	Yes	Distribution	NULL	Yes	Yes	999	No	rw	not_too_far	radyo, megafon	Yes	NULL	gwo pye, gwo grenn	uuid:9e6959b0-050e-4ead-9f8c-2a5c833393af	fanm ansent	1653	Yes	prevansyon	pa konnen	help_me_side_effect	pa konnen	Other	2	4	NULL	Yes	Male
uuid:82dbf422-030e-4b0f-8268-61c14666c5cd	uid:collect|2013-01-29T18:00:38.316+0000	2013-04-08 11:27:20	NULL	2013-04-08 11:27:20	NULL	NULL	1	2013-04-08 11:27:20	2013-04-08 11:27:20	18	Yes	No	some_primary	Yes	NULL	NULL	NULL	No	Distribution	NULL	No	Yes	999	No	pj	not_too_far	NULL	Yes	NULL	gwo pye, gwo vant, gwo grenn, gwo bouboune	uuid:82dbf422-030e-4b0f-8268-61c14666c5cd	moun ki gwo vant	1654	Yes	pa mache pye ate	ve	help_family	pa konnen	Other	1	4	NULL	Yes	Female
uuid:c3fedcbe-5115-4f2a-a930-93b937bbc200	uid:collect|2013-01-29T18:00:38.316+0000	2013-04-08 11:27:24	NULL	2013-04-08 11:27:24	NULL	NULL	1	2013-04-08 11:27:24	2013-04-08 11:27:24	30	dont_know	dont_know	completed_primary	NULL	ansent	NULL	NULL	No	NULL	NULL	Yes	NULL	999	NULL	cm	other	radyo	No	NULL	gwo pye, maklouklou	uuid:c3fedcbe-5115-4f2a-a930-93b937bbc200	moun ki ansent	1655	Yes	evite mache pyeate	mikwob	help_me_side_effect	pa konnen	NULL	1	4	NULL	Yes	Female
uuid:99aa5aa6-4d8a-4636-bddf-149b5fd5a7d7	uid:collect|2013-01-29T18:00:38.316+0000	2013-04-08 11:27:26	NULL	2013-04-08 11:27:26	NULL	NULL	1	2013-04-08 11:27:26	2013-04-08 11:27:26	27	Yes	No	some_secondary	Yes	NULL	NULL	li te fem pa byen	No	Distribution	pa konnen	Yes	Yes	999	Yes	rs	not_too_far	nan lari	Yes	NULL	gwo koukou, gwo pye	uuid:99aa5aa6-4d8a-4636-bddf-149b5fd5a7d7	fi ansent	1656	Yes	pa kite dlo sal ki pou fe moustik	marengwen	no_side_effect	radyo	Other	1	4	NULL	Yes	Female
uuid:6896b5c2-93c5-44f7-9306-4e09a856562b	uid:collect|2013-01-29T18:00:38.316+0000	2013-04-08 11:27:26	NULL	2013-04-08 11:27:26	NULL	NULL	1	2013-04-08 11:27:26	2013-04-08 11:27:26	62	Yes	No	did_not_go	Yes	NULL	NULL	li te fem malad	Yes	Distribution	pa konnen	Yes	Yes	999	Yes	mf	not_too_far	legliz	Yes	NULL	madougou, gwo pye	uuid:6896b5c2-93c5-44f7-9306-4e09a856562b	moun ki ansent	1656	Yes	evite dlo sal	marengwen	no_side_effect	pa konnen	Other	2	4	NULL	Yes	Female
uuid:02f8a35f-7bca-423a-8d51-18feb6e1315e	uid:collect|2013-01-29T18:00:38.316+0000	2013-04-08 11:27:30	NULL	2013-04-08 11:27:30	NULL	NULL	1	2013-04-08 11:27:30	2013-04-08 11:27:30	35	Yes	No	did_not_go	Yes	NULL	NULL	li te fem pa byen	No	Distribution	pa konnen	Yes	Yes	999	Yes	ij	not_too_far	radyo	Yes	NULL	gwo tete, gwo pye	uuid:02f8a35f-7bca-423a-8d51-18feb6e1315e	moun ansent, ak timoun piti	1657	Yes	pa kite dlo sal, fatra	marengwen	help_family	pa konnen	Other	1	4	NULL	Yes	Female
uuid:47dd595e-6e06-4309-976e-c8e16a79159b	uid:collect|2013-01-29T18:00:38.316+0000	2013-04-08 11:27:33	NULL	2013-04-08 11:27:33	NULL	NULL	1	2013-04-08 11:27:33	2013-04-08 11:27:33	38	Yes	No	did_not_go	Yes	NULL	NULL	NULL	No	Distribution	NULL	Yes	Yes	999	No	kv	not_too_far	legliz	Yes	NULL	bouton, fyev	uuid:47dd595e-6e06-4309-976e-c8e16a79159b	moun gwo vant	1658	dont_know	pa kite dlo sal	marengwen	help_family	pa konnen	Other	1	4	NULL	Yes	Female
uuid:5deae467-4662-4659-9e41-fc9e2ec71c3a	uid:collect|2013-01-29T18:00:38.316+0000	2013-04-08 11:27:35	NULL	2013-04-08 11:27:35	NULL	NULL	1	2013-04-08 11:27:35	2013-04-08 11:27:35	20	Yes	No	some_primary	Yes	NULL	NULL	NULL	dont_know	Distribution	NULL	Yes	Yes	999	No	dm	not_too_far	legliz	Yes	NULL	vant fe mal	uuid:5deae467-4662-4659-9e41-fc9e2ec71c3a	moun ki ansent	1659	Yes	pa konnen	mikwob	help_family	pa konnen	Other	999	4	NULL	Yes	Female
uuid:a64421a1-9962-4903-a480-86437123eacc	uid:collect|2013-01-29T18:00:38.316+0000	2013-04-08 11:27:36	NULL	2013-04-08 11:27:36	NULL	NULL	1	2013-04-08 11:27:36	2013-04-08 11:27:36	23	dont_know	dont_know	some_primary	NULL	li te ansent	NULL	NULL	No	NULL	NULL	No	NULL	999	NULL	mr	not_too_far	NULL	No	NULL	gwo tete	uuid:a64421a1-9962-4903-a480-86437123eacc	moun ansent	1660	Yes	pa konnen	pa konnen	no_side_effect	pa konnen	NULL	0	4	NULL	Yes	Female
uuid:99797f70-01eb-4b27-ab22-d80fba644aa7	uid:collect|2013-01-29T18:00:38.316+0000	2013-04-08 11:27:41	NULL	2013-04-08 11:27:41	NULL	NULL	1	2013-04-08 11:27:41	2013-04-08 11:27:41	54	Yes	No	some_primary	Yes	NULL	NULL	li te fem pa byen	Yes	Distribution	pa konnen	Yes	Yes	999	Yes	ce	not_too_far	legliz	Yes	NULL	gwo devan	uuid:99797f70-01eb-4b27-ab22-d80fba644aa7	moun ki aje	1661	No	medikaman	moustik	help_family	radyo, lekol	Other	2	4	NULL	Yes	Female
uuid:694f5a7c-ff57-4f25-84dd-5ba3bd5b48e9	uid:collect|2013-01-29T18:00:38.316+0000	2013-04-08 12:58:44	NULL	2013-04-08 12:58:44	NULL	NULL	1	2013-04-08 12:58:44	2013-04-08 12:58:44	22	Yes	No	some_secondary	Yes	NULL	NULL	NULL	Yes	Distribution	NULL	Yes	Yes	5	No	ka	Close	radyo, televisyon,legliz	Yes	NULL	gwo pye, gwo grenn, gwo tete	uuid:694f5a7c-ff57-4f25-84dd-5ba3bd5b48e9	fi ansent	2945	Yes	moustik pou pwotejew	mayengwen ki modew ki ponn ze nan pati li modew la	already_convinced	radyo ,televisyon	Other	2	5	NULL	Yes	Female
uuid:76a5ae49-c849-4070-a73a-5ec3a1d35858	uid:collect|2013-01-29T18:00:38.316+0000	2013-04-08 12:58:45	NULL	2013-04-08 12:58:45	NULL	NULL	1	2013-04-08 12:58:45	2013-04-08 12:58:45	33	Yes	No	some_secondary	Yes	NULL	NULL	NULL	Yes	Distribution	NULL	Yes	Yes	5	No	jk	Close	radyo	Yes	NULL	gwo pye	uuid:76a5ae49-c849-4070-a73a-5ec3a1d35858	fanm ansent	2945	Yes	moustik	mayengwen	already_convinced	radyo	Other	2	5	NULL	Yes	Male
uuid:5089b276-8c18-4e2b-b25d-9de3fd4dc2ca	uid:collect|2013-01-29T18:00:38.316+0000	2013-04-08 12:58:47	NULL	2013-04-08 12:58:47	NULL	NULL	1	2013-04-08 12:58:47	2013-04-08 12:58:47	65	Yes	No	did_not_go	Yes	NULL	NULL	NULL	Yes	Distribution	NULL	Yes	Yes	5	No	ge	Close	radyo	Yes	NULL	gwo pye	uuid:5089b276-8c18-4e2b-b25d-9de3fd4dc2ca	fanm ansent	2946	Yes	moustike	mayengwen gwo pye	already_convinced	pot vwa, televisyon	Other	3	5	NULL	Yes	Female
uuid:d0dfc332-1411-4b7e-b8d3-57d676f951da	uid:collect|2013-01-29T18:00:38.316+0000	2013-04-08 12:58:50	NULL	2013-04-08 12:58:50	NULL	NULL	1	2013-04-08 12:58:50	2013-04-08 12:58:50	22	Yes	No	some_secondary	Yes	NULL	NULL	NULL	Yes	Distribution	NULL	Yes	Yes	5	No	jj	Close	radyo, televisyon, megafon	Yes	NULL	gwo pye,gwo tete, gwo grenn, gwo bobot	uuid:d0dfc332-1411-4b7e-b8d3-57d676f951da	timoun ki poko gen 2 an, fanm ansent	2947	Yes	kouche anba moustike , pa kite ma dlo nan kwen kay ou.	mayengwen	already_convinced	radyo, televisyon	Other	3	5	NULL	Yes	Female
uuid:25281ee9-9ab5-4ae6-98ee-983d6f0c0280	uid:collect|2013-01-29T18:00:38.316+0000	2013-04-08 12:58:53	NULL	2013-04-08 12:58:53	NULL	NULL	1	2013-04-08 12:58:53	2013-04-08 12:58:53	27	Yes	No	completed_secondary	Yes	NULL	NULL	NULL	Yes	Distribution	NULL	Yes	Yes	5	No	mm	Close	radyo	Yes	NULL	gwo pye	uuid:25281ee9-9ab5-4ae6-98ee-983d6f0c0280	fanm ansent	2948	Yes	sevi ak moustike	moustik ki pikew lage gem maladi a nan san'w	already_convinced	televisyon	Other	3	5	NULL	Yes	Male
uuid:b8ea9b03-b7bc-4757-a8b3-5754112b4beb	uid:collect|2013-01-29T18:00:38.316+0000	2013-04-08 12:58:53	NULL	2013-04-08 12:58:53	NULL	NULL	1	2013-04-08 12:58:53	2013-04-08 12:58:53	59	Yes	No	some_primary	Yes	NULL	NULL	NULL	Yes	Distribution	NULL	Yes	Yes	5	No	pm	Close	radyo	Yes	NULL	gwo pye	uuid:b8ea9b03-b7bc-4757-a8b3-5754112b4beb	fanm ansent	2948	Yes	sevi ak moustike	mayengwen	already_convinced	radyo	Other	3	5	NULL	Yes	Male
uuid:f1e94b05-7767-4645-aed4-b45546805462	uid:collect|2013-01-29T18:00:38.316+0000	2013-04-08 12:58:56	NULL	2013-04-08 12:58:56	NULL	NULL	1	2013-04-08 12:58:56	2013-04-08 12:58:56	50	Yes	No	did_not_go	Yes	NULL	NULL	NULL	Yes	Distribution	NULL	Yes	Yes	5	No	fb	Close	radyo	Yes	NULL	gwo pye	uuid:f1e94b05-7767-4645-aed4-b45546805462	fi ansent	2949	Yes	pa sonje	mayengwe gwo pye	already_convinced	radyo	Other	2	5	NULL	Yes	Female
uuid:ff7d648e-855f-4723-ae6b-576491c5d72e	uid:collect|2013-01-29T18:00:38.316+0000	2013-04-08 12:59:00	NULL	2013-04-08 12:59:00	NULL	NULL	1	2013-04-08 12:59:00	2013-04-08 12:59:00	20	Yes	No	some_secondary	Yes	NULL	NULL	NULL	Yes	Distribution	NULL	Yes	Yes	5	No	pc	Close	radyo	Yes	NULL	gwo pye	uuid:ff7d648e-855f-4723-ae6b-576491c5d72e	fanm ansent	2950	Yes	bwe konprime yo	mayengwen ki modew	already_convinced	radyo	Other	2	5	NULL	Yes	Female
uuid:16356672-84d0-4c42-bda8-bc6e18a43140	uid:collect|2013-01-29T18:00:38.316+0000	2013-04-08 12:59:01	NULL	2013-04-08 12:59:01	NULL	NULL	1	2013-04-08 12:59:01	2013-04-08 12:59:01	24	Yes	No	some_secondary	Yes	NULL	NULL	NULL	Yes	Distribution	NULL	Yes	Yes	5	No	me	Close	radyo	Yes	NULL	gwo pye	uuid:16356672-84d0-4c42-bda8-bc6e18a43140	fi ansent	2950	Yes	sevi ak moustike	mayengwen	already_convinced	radyo	Other	2	5	NULL	Yes	Female
uuid:40021890-e92f-4b76-963d-fd3243d1c323	uid:collect|2013-01-29T18:00:38.316+0000	2013-04-08 12:59:05	NULL	2013-04-08 12:59:05	NULL	NULL	1	2013-04-08 12:59:05	2013-04-08 12:59:05	21	Yes	No	some_primary	Yes	NULL	NULL	NULL	Yes	Distribution	NULL	Yes	Yes	999	No	ev	Close	radyo	Yes	NULL	gwo pye	uuid:40021890-e92f-4b76-963d-fd3243d1c323	fi ansent	2951	Yes	sevi ak moustike	mayengwen pikew	already_convinced	radyo	Other	2	5	NULL	Yes	Male
uuid:f31aacd1-ced8-41ae-839a-a8c71de3dc88	uid:collect|2013-01-29T18:00:38.316+0000	2013-04-08 12:59:07	NULL	2013-04-08 12:59:07	NULL	NULL	1	2013-04-08 12:59:07	2013-04-08 12:59:07	50	Yes	No	did_not_go	Yes	NULL	NULL	NULL	Yes	Distribution	NULL	Yes	Yes	999	No	io	Close	pot vwa	Yes	NULL	pa sonje	uuid:f31aacd1-ced8-41ae-839a-a8c71de3dc88	pa sonje	2952	Yes	pa sonje	pa sonje	no_side_effect	pot vwa	Other	2	5	NULL	Yes	Female
uuid:3e2bff18-28b5-422b-b13d-04e8c64b87c5	uid:collect|2013-01-29T18:00:38.316+0000	2013-04-08 12:59:09	NULL	2013-04-08 12:59:09	NULL	NULL	1	2013-04-08 12:59:09	2013-04-08 12:59:09	21	Yes	No	some_secondary	Yes	NULL	NULL	NULL	Yes	Distribution	NULL	Yes	Yes	999	No	vj	Close	radyo, televisyon	Yes	NULL	gwo pye	uuid:3e2bff18-28b5-422b-b13d-04e8c64b87c5	fanm ansent	2953	Yes	bwe konprime yo	mayengwen	already_convinced	radyo	Other	2	5	NULL	Yes	Female
uuid:1297755f-d703-442e-85d9-9113297ca92a	uid:collect|2013-01-29T18:00:38.316+0000	2013-04-08 12:59:10	NULL	2013-04-08 12:59:10	NULL	NULL	1	2013-04-08 12:59:10	2013-04-08 12:59:10	35	Yes	No	did_not_go	Yes	NULL	NULL	NULL	Yes	Distribution	NULL	Yes	Yes	999	No	jc	Close	radyo	Yes	NULL	gwo pye	uuid:1297755f-d703-442e-85d9-9113297ca92a	fanm ansent	2954	Yes	bwe gren pouw fe prevansyon	mayengwen	help_m	radyo	Other	2	5	NULL	Yes	Female
uuid:ab28dd00-e5b9-4fe7-8277-156074c1e4e9	uid:collect|2013-01-29T18:00:38.316+0000	2013-04-08 12:59:12	NULL	2013-04-08 12:59:12	NULL	NULL	1	2013-04-08 12:59:12	2013-04-08 12:59:12	18	Yes	No	completed_primary	Yes	NULL	NULL	NULL	Yes	Distribution	NULL	Yes	Yes	999	No	mp	Close	radyo	Yes	NULL	gwo pye	uuid:ab28dd00-e5b9-4fe7-8277-156074c1e4e9	fi ansent	2955	Yes	bwe knprime yo chak fwa yap bay	mayengwen	help_m	televisyon	Other	2	5	NULL	Yes	Female
uuid:709793ab-cd83-4369-829f-b135507a4771	uid:collect|2013-01-29T18:00:38.316+0000	2013-04-08 12:59:13	NULL	2013-04-08 12:59:13	NULL	NULL	1	2013-04-08 12:59:13	2013-04-08 12:59:13	38	Yes	No	some_primary	Yes	NULL	NULL	NULL	Yes	Distribution	NULL	Yes	Yes	999	No	nl	Close	radyo	Yes	NULL	gwo pye	uuid:709793ab-cd83-4369-829f-b135507a4771	fanm ansent	2956	Yes	nwe konprime yo.	mayengwen	help_me_side_effect	pot vwa, radyo	Other	2	5	NULL	Yes	Female
uuid:bb50f19e-721d-4e42-91d8-9afecbb4be6a	uid:collect|2013-01-29T18:00:38.316+0000	2013-04-08 12:59:15	NULL	2013-04-08 12:59:15	NULL	NULL	1	2013-04-08 12:59:15	2013-04-08 12:59:15	26	Yes	No	did_not_go	Yes	NULL	NULL	NULL	Yes	Distribution	NULL	Yes	Yes	999	No	ae	Close	radyo	Yes	NULL	gwo tete	uuid:bb50f19e-721d-4e42-91d8-9afecbb4be6a	fanm ansent	2957	Yes	bwe grenn yo	moustik	no_side_effect	radyo	Other	2	5	NULL	Yes	Female
uuid:319e5a83-ad2e-41a6-b4e1-cc83a74eff95	uid:collect|2013-01-29T18:00:38.316+0000	2013-04-08 13:43:04	NULL	2013-04-08 13:43:04	NULL	NULL	1	2013-04-08 13:43:04	2013-04-08 13:43:04	28	dont_know	dont_know	did_not_go	NULL	mw kwe nan maladi a	NULL	NULL	No	NULL	NULL	Yes	NULL	999	NULL	ra	other	nan bouch moun	No	NULL	pa konnen	uuid:319e5a83-ad2e-41a6-b4e1-cc83a74eff95	pa konnen	2882	No	pa konnen	pa konnen	dont_know	nan radio	NULL	999	2	NULL	Yes	Female
uuid:92ac775f-0c0c-4952-b007-2e4491194814	uid:collect|2013-01-29T18:00:38.316+0000	2013-04-08 13:43:08	NULL	2013-04-08 13:43:08	NULL	NULL	1	2013-04-08 13:43:08	2013-04-08 13:43:08	30	dont_know	dont_know	completed_primary	NULL	li pat ayiti	NULL	NULL	No	NULL	NULL	No	NULL	999	NULL	em	other	NULL	No	NULL	pa konnen	uuid:92ac775f-0c0c-4952-b007-2e4491194814	pa konnen	2883	Yes	pa konnen	pa konnen	help_m	nan radio	NULL	999	2	NULL	Yes	Male
uuid:996e2786-f71f-4350-9a69-933c2f1ff25b	uid:collect|2013-01-29T18:00:38.316+0000	2013-04-08 13:43:10	NULL	2013-04-08 13:43:10	NULL	NULL	1	2013-04-08 13:43:10	2013-04-08 13:43:10	22	dont_know	dont_know	did_not_go	NULL	mw pat konnen	NULL	NULL	No	NULL	NULL	No	NULL	999	NULL	mj	other	NULL	No	NULL	NULL	uuid:996e2786-f71f-4350-9a69-933c2f1ff25b	NULL	2883	No	NULL	NULL	dont_know	pa konnen	NULL	999	2	NULL	No	Female
uuid:763ab5d0-8077-4ec3-aaf5-1434900839ab	uid:collect|2013-01-29T18:00:38.316+0000	2013-04-08 13:43:11	NULL	2013-04-08 13:43:11	NULL	NULL	1	2013-04-08 13:43:11	2013-04-08 13:43:11	52	Yes	No	did_not_go	Yes	NULL	NULL	ko kraze	Yes	Distribution	febles	Yes	Yes	999	Yes	cm	Close	anons ak megafon	Yes	NULL	pa konnen	uuid:763ab5d0-8077-4ec3-aaf5-1434900839ab	fanm ansent	2883	No	pa konnen	pa konnen	dont_know	nan radio	Other	1	2	NULL	Yes	Male
uuid:78ba79cc-0bb4-427b-9940-72f7629be960	uid:collect|2013-01-29T18:00:38.316+0000	2013-04-08 13:43:13	NULL	2013-04-08 13:43:13	NULL	NULL	1	2013-04-08 13:43:13	2013-04-08 13:43:13	24	Yes	No	some_secondary	Yes	NULL	NULL	NULL	Yes	Distribution	NULL	Yes	Yes	999	No	gj	not_too_far	megafon	Yes	NULL	gro pye	uuid:78ba79cc-0bb4-427b-9940-72f7629be960	ti bb,fanm ansent	2884	Yes	sevi ak mounlstike	si marengwen mode w	dont_know	nan radio	Other	2	2	NULL	Yes	Female
uuid:6749d18c-8832-4b2e-9a58-c0e0ae2be92f	uid:collect|2013-01-29T18:00:38.316+0000	2013-04-08 13:43:15	NULL	2013-04-08 13:43:15	NULL	NULL	1	2013-04-08 13:43:15	2013-04-08 13:43:15	25	dont_know	dont_know	some_primary	NULL	m pat la	NULL	NULL	No	NULL	NULL	Yes	NULL	999	NULL	wm	other	nan bouch moun	No	NULL	NULL	uuid:6749d18c-8832-4b2e-9a58-c0e0ae2be92f	NULL	2885	Yes	NULL	NULL	dont_know	megafon	NULL	2	2	NULL	No	Female
uuid:cade3b26-5cbe-4ecc-8486-aa5ffeadac6d	uid:collect|2013-01-29T18:00:38.316+0000	2013-04-08 13:43:16	NULL	2013-04-08 13:43:16	NULL	NULL	1	2013-04-08 13:43:16	2013-04-08 13:43:16	23	dont_know	dont_know	some_primary	NULL	mw te st domingue	NULL	NULL	No	NULL	NULL	No	NULL	999	NULL	jp	other	NULL	No	NULL	NULL	uuid:cade3b26-5cbe-4ecc-8486-aa5ffeadac6d	NULL	2885	Yes	NULL	NULL	help_m	nan radio	NULL	999	2	NULL	No	Male
uuid:e2859931-1a47-48b8-bf7e-409438d00b67	uid:collect|2013-01-29T18:00:38.316+0000	2013-04-08 13:43:21	NULL	2013-04-08 13:43:21	NULL	NULL	1	2013-04-08 13:43:21	2013-04-08 13:43:21	70	Yes	No	some_primary	Yes	NULL	NULL	NULL	Yes	Distribution	NULL	Yes	Yes	999	No	mr	not_too_far	nan megafon yo te di sa	Yes	NULL	pa konnen	uuid:e2859931-1a47-48b8-bf7e-409438d00b67	ti bb	2886	Yes	pa konnen	pa konnen	dont_know	megafon tj	Other	2	2	NULL	Yes	Female
uuid:c9d587f2-3d0a-4c63-a882-86fc80f22e63	uid:collect|2013-01-29T18:00:38.316+0000	2013-04-08 13:43:22	NULL	2013-04-08 13:43:22	NULL	NULL	1	2013-04-08 13:43:22	2013-04-08 13:43:22	72	Yes	No	did_not_go	Yes	NULL	NULL	NULL	Yes	Distribution	NULL	Yes	Yes	999	No	rf	not_too_far	megafon	Yes	NULL	pa konnen	uuid:c9d587f2-3d0a-4c63-a882-86fc80f22e63	ti bb	2886	Yes	pa konnen	pa konnen	dont_know	megafon	Other	2	2	NULL	Yes	Male
uuid:8c4ee39b-548c-4648-812d-18d10b97058b	uid:collect|2013-01-29T18:00:38.316+0000	2013-04-08 13:43:25	NULL	2013-04-08 13:43:25	NULL	NULL	1	2013-04-08 13:43:25	2013-04-08 13:43:25	45	Yes	No	some_primary	Yes	NULL	NULL	NULL	Yes	Distribution	NULL	Yes	Yes	999	No	ra	Close	nan megafon	Yes	NULL	pa konnen	uuid:8c4ee39b-548c-4648-812d-18d10b97058b	pa konnen	2887	Yes	pa konnen	pa konnen	other	nan megafon	Other	1	2	NULL	Yes	Female
uuid:2f18f83c-196c-42cb-923b-adbc41d79539	uid:collect|2013-01-29T18:00:38.316+0000	2013-04-08 13:43:28	NULL	2013-04-08 13:43:28	NULL	NULL	1	2013-04-08 13:43:28	2013-04-08 13:43:28	20	Yes	No	completed_secondary	Yes	NULL	NULL	NULL	Yes	School	NULL	Yes	Yes	999	No	fp	Far	nan lekol	Yes	NULL	gro tete	uuid:2f18f83c-196c-42cb-923b-adbc41d79539	fanm ansent	2888	Yes	pa konnen	pa konnen	dont_know	nan radio	Other	2	2	NULL	Yes	Female
uuid:c058433a-6a23-4783-a68d-02056cf864ab	uid:collect|2013-01-29T18:00:38.316+0000	2013-04-08 13:43:31	NULL	2013-04-08 13:43:31	NULL	NULL	1	2013-04-08 13:43:31	2013-04-08 13:43:31	27	Yes	No	completed_secondary	Yes	NULL	NULL	ko kraze	Yes	Distribution	yon travay li fe nan kom	Yes	Yes	999	Yes	dj	Close	nan megafon	Yes	NULL	gro gren,gro bouboun	uuid:c058433a-6a23-4783-a68d-02056cf864ab	fanm ansent	2889	Yes	pwoteje tet kont moustik	dlo sal	already_convinced	nan radio	Other	2	2	NULL	Yes	Male
uuid:37b92cb0-cc22-4d6e-a688-dabee2021a43	uid:collect|2013-01-29T18:00:38.316+0000	2013-04-08 13:43:34	NULL	2013-04-08 13:43:34	NULL	NULL	1	2013-04-08 13:43:34	2013-04-08 13:43:34	35	Yes	No	completed_primary	Yes	NULL	NULL	tet vire	Yes	Distribution	li jwenn ak maladi a	Yes	Yes	999	Yes	yj	not_too_far	anons ak megafon	Yes	NULL	bouton	uuid:37b92cb0-cc22-4d6e-a688-dabee2021a43	fanm ansent	2890	Yes	pwopte	mikrob	dont_know	pa konnen	Other	2	2	NULL	Yes	Female
uuid:75810679-08ec-4cd7-aa35-93bb5e357a55	uid:collect|2013-01-29T18:00:38.316+0000	2013-04-08 13:43:34	NULL	2013-04-08 13:43:34	NULL	NULL	1	2013-04-08 13:43:34	2013-04-08 13:43:34	19	Yes	No	some_secondary	Yes	NULL	NULL	tet vire	Yes	Distribution	likap jwenn ak maladi a	Yes	Yes	999	Yes	sj	not_too_far	nan megafon	Yes	NULL	gro pye	uuid:75810679-08ec-4cd7-aa35-93bb5e357a55	ti bb	2890	Yes	prekosyon	pa konnen	dont_know	nan radio	Other	2	2	NULL	Yes	Female
uuid:0321134b-8b30-4257-808e-b2f4af08725c	uid:collect|2013-01-29T18:00:38.316+0000	2013-04-08 13:43:36	NULL	2013-04-08 13:43:36	NULL	NULL	1	2013-04-08 13:43:36	2013-04-08 13:43:36	23	Yes	No	completed_primary	Yes	NULL	NULL	NULL	Yes	Distribution	NULL	Yes	Yes	999	No	cd	not_too_far	pandan m tap pase	Yes	NULL	pa konnen	uuid:0321134b-8b30-4257-808e-b2f4af08725c	fann ansent ak ti bb	2890	Yes	pwopte	pa konnen	dont_know	megafon,radio	Other	2	2	NULL	Yes	Female
uuid:0b270b5f-f2eb-4343-a104-2f3a00e7f410	uid:collect|2013-01-29T18:00:38.316+0000	2013-04-08 13:43:38	NULL	2013-04-08 13:43:38	NULL	NULL	1	2013-04-08 13:43:38	2013-04-08 13:43:38	24	dont_know	dont_know	some_secondary	NULL	li pat fe m byen	NULL	NULL	No	NULL	NULL	Yes	NULL	999	NULL	dj	other	afich	No	NULL	gro pye,gro grenn	uuid:0b270b5f-f2eb-4343-a104-2f3a00e7f410	fanm ansent	2892	Yes	pa konnen	pa konnen	dont_know	mache de kay an kay	NULL	1	2	NULL	Yes	Female
uuid:8172bc5b-d73a-4bbc-82b6-ad8418070da3	uid:collect|2013-01-29T18:00:38.316+0000	2013-04-08 13:43:40	NULL	2013-04-08 13:43:40	NULL	NULL	1	2013-04-08 13:43:40	2013-04-08 13:43:40	28	Yes	No	some_primary	Yes	NULL	NULL	NULL	Yes	Distribution	NULL	Yes	Yes	999	No	me	not_too_far	nan megafon	Yes	NULL	pa konnen	uuid:8172bc5b-d73a-4bbc-82b6-ad8418070da3	ti bb fanm ansent	2893	Yes	pa konnen	pa konnen	dont_know	nan radio	Other	1	2	NULL	Yes	Female
uuid:71e8cfbf-f6ab-4f6c-ad3c-4e409f2575e7	uid:collect|2013-01-29T18:00:38.316+0000	2013-04-08 16:02:35	NULL	2013-04-08 16:02:35	NULL	NULL	1	2013-04-08 16:02:35	2013-04-08 16:02:35	28	dont_know	dont_know	completed_primary	NULL	li pat fem byen le m te pran l premye fwa	NULL	NULL	No	NULL	NULL	Yes	NULL	999	NULL	gs	other	megafon	No	NULL	pa konnen	uuid:71e8cfbf-f6ab-4f6c-ad3c-4e409f2575e7	pa konnen	2894	Yes	pa konnen	pa konnen	help_m	nan radio	NULL	1	2	NULL	Yes	Female
uuid:bbdaa11a-b7c9-4294-8bc1-9b7a96b42c59	uid:collect|2013-01-29T18:00:38.316+0000	2013-04-08 16:02:39	NULL	2013-04-08 16:02:39	NULL	NULL	1	2013-04-08 16:02:39	2013-04-08 16:02:39	35	Yes	No	completed_primary	Yes	NULL	NULL	NULL	Yes	Distribution	NULL	Yes	Yes	999	No	yf	Far	nan lari a	Yes	NULL	gro pye	uuid:bbdaa11a-b7c9-4294-8bc1-9b7a96b42c59	pa konnen	2895	Yes	moustike	marengwen	dont_know	nan radio	Other	2	2	NULL	Yes	Male
uuid:1e7b46ae-9972-4b45-bd62-559d250338f9	uid:collect|2013-01-29T18:00:38.316+0000	2013-04-08 16:02:41	NULL	2013-04-08 16:02:41	NULL	NULL	1	2013-04-08 16:02:41	2013-04-08 16:02:41	30	Yes	No	some_secondary	Yes	NULL	NULL	NULL	Yes	Distribution	NULL	Yes	Yes	999	No	myf	not_too_far	megafon	Yes	NULL	gro pye	uuid:1e7b46ae-9972-4b45-bd62-559d250338f9	ti bb	2895	Yes	pwopte	dlo sal	dont_know	nan radio	Other	2	2	NULL	Yes	Female
uuid:9811d35a-6f6a-43d4-8369-0645f83e587c	uid:collect|2013-01-29T18:00:38.316+0000	2013-04-08 16:02:47	NULL	2013-04-08 16:02:47	NULL	NULL	1	2013-04-08 16:02:47	2013-04-08 16:02:47	28	Yes	No	did_not_go	Yes	NULL	NULL	NULL	Yes	Distribution	NULL	Yes	Yes	999	No	ej	Close	mobilizasyon ala maison	Yes	NULL	pa konnen	uuid:9811d35a-6f6a-43d4-8369-0645f83e587c	fanm ansent	2896	Yes	pa konnen	pa sonje	dont_know	nan radio	Other	2	2	NULL	Yes	Female
uuid:60d73229-f1b8-4fbb-9829-1b98f342e7ea	uid:collect|2013-01-29T18:00:38.316+0000	2013-04-08 16:02:47	NULL	2013-04-08 16:02:47	NULL	NULL	1	2013-04-08 16:02:47	2013-04-08 16:02:47	60	Yes	No	did_not_go	Yes	NULL	NULL	NULL	Yes	Distribution	NULL	Yes	Yes	999	No	av	Close	pase di sa nan kay la	Yes	NULL	pa konnen	uuid:60d73229-f1b8-4fbb-9829-1b98f342e7ea	pa konnen	2896	Yes	pa konnen	pa konnen	dont_know	pa konnen	Other	2	2	NULL	Yes	Female
uuid:66bf0c5c-584e-4340-91d2-cbdc74030911	uid:collect|2013-01-29T18:00:38.316+0000	2013-04-08 16:02:49	NULL	2013-04-08 16:02:49	NULL	NULL	1	2013-04-08 16:02:49	2013-04-08 16:02:49	18	dont_know	dont_know	completed_primary	NULL	mw pat la,mm te ansent	NULL	NULL	No	NULL	NULL	No	NULL	999	NULL	be	other	NULL	No	NULL	NULL	uuid:66bf0c5c-584e-4340-91d2-cbdc74030911	NULL	2897	other	NULL	NULL	dont_know	pa konnen	NULL	999	2	NULL	No	Female
uuid:cb2c603e-42c7-4560-b51f-56ad117bd7ad	uid:collect|2013-01-29T18:00:38.316+0000	2013-04-08 17:09:10	NULL	2013-04-08 17:09:10	NULL	NULL	1	2013-04-08 17:09:10	2013-04-08 17:09:10	32	dont_know	dont_know	completed_primary	na	NULL	NULL	NULL	No	na	NULL	Yes	na	999	dont_know	jy	other	radyo	Yes	NULL	gwo pye	uuid:cb2c603e-42c7-4560-b51f-56ad117bd7ad	fanm ansent	2959	Yes	sevi ak moustike	moustik	help_me_side_effect	radyo	NULL	0	5	NULL	Yes	Female
uuid:44ea8f60-2738-4cff-99c8-ec51401ac286	uid:collect|2013-01-29T18:00:38.316+0000	2013-04-08 17:09:18	NULL	2013-04-08 17:09:18	NULL	NULL	1	2013-04-08 17:09:18	2013-04-08 17:09:18	55	Yes	No	some_primary	Yes	NULL	NULL	NULL	Yes	Distribution	NULL	Yes	Yes	999	No	ss	Close	radyo	Yes	NULL	gwo pye	uuid:44ea8f60-2738-4cff-99c8-ec51401ac286	fanm ansent	2960	Yes	pa kite ma dlo nan kwen kay ou	mayengwen ki bay li	no_side_effect	televisyon	Other	2	5	NULL	Yes	Female
uuid:a33d7b84-cecd-42f3-8a74-630a8ff1e672	uid:collect|2013-01-29T18:00:38.316+0000	2013-04-08 17:09:23	NULL	2013-04-08 17:09:23	NULL	NULL	1	2013-04-08 17:09:23	2013-04-08 17:09:23	48	Yes	No	some_primary	Yes	NULL	NULL	NULL	Yes	Distribution	NULL	Yes	Yes	999	No	js	Close	radyo	Yes	NULL	gwo pye	uuid:a33d7b84-cecd-42f3-8a74-630a8ff1e672	timoun 1 an, fi gwo vant	2961	Yes	sevi ak moustik, pran grenn yo chak fwa yap bay	mayengwen	already_convinced	radyo	Other	2	5	NULL	Yes	Female
uuid:be327dc6-46c4-4090-a4cd-3ff0e4aeba1c	uid:collect|2013-01-29T18:00:38.316+0000	2013-04-08 17:09:24	NULL	2013-04-08 17:09:24	NULL	NULL	1	2013-04-08 17:09:24	2013-04-08 17:09:24	20	Yes	No	some_secondary	Yes	NULL	NULL	NULL	Yes	School	NULL	Yes	Yes	5	No	kr	other	radyo	Yes	NULL	gwo tete, gwo pye	uuid:be327dc6-46c4-4090-a4cd-3ff0e4aeba1c	fi ansent	2961	Yes	pran grenn yo	mayengwen	already_convinced	televisyon, radyo	School	2	5	NULL	Yes	Female
uuid:251b5304-6c92-4435-b04b-858ad0d3de7b	uid:collect|2013-01-29T18:00:38.316+0000	2013-04-08 17:09:26	NULL	2013-04-08 17:09:26	NULL	NULL	1	2013-04-08 17:09:26	2013-04-08 17:09:26	40	Yes	No	did_not_go	Yes	NULL	NULL	NULL	Yes	Distribution	NULL	Yes	Yes	999	No	rd	Close	radyo	Yes	NULL	gwo pye	uuid:251b5304-6c92-4435-b04b-858ad0d3de7b	fanm ansent	2962	Yes	sevi ak moustik	mayengwen	already_convinced	radyo	Other	3	5	NULL	Yes	Female
uuid:56aa7341-94a1-4dba-b8bf-5b1d59427a35	uid:collect|2013-01-29T18:00:38.316+0000	2013-04-08 17:09:27	NULL	2013-04-08 17:09:27	NULL	NULL	1	2013-04-08 17:09:27	2013-04-08 17:09:27	70	Yes	No	did_not_go	Yes	NULL	NULL	NULL	Yes	Distribution	NULL	Yes	Yes	999	No	al	Close	radyo	Yes	NULL	gwo pye	uuid:56aa7341-94a1-4dba-b8bf-5b1d59427a35	pa sonje	2962	Yes	sevi ak moustike	mayengwen	help_m	radyo	Other	3	5	NULL	Yes	Female
uuid:1f6b56f4-368f-4fbc-bd8d-c0d6759c9e02	uid:collect|2013-01-29T18:00:38.316+0000	2013-04-08 17:09:30	NULL	2013-04-08 17:09:30	NULL	NULL	1	2013-04-08 17:09:30	2013-04-08 17:09:30	27	Yes	No	some_secondary	Yes	NULL	NULL	NULL	Yes	Distribution	NULL	Yes	Yes	5	No	ee	Close	radyo	Yes	NULL	gwo pye, gwo kou	uuid:1f6b56f4-368f-4fbc-bd8d-c0d6759c9e02	fanm ansent	2964	Yes	bwe grenn yo	mayengwe	already_convinced	radyo	Other	2	5	NULL	Yes	Female
uuid:977e3400-a642-45f0-9417-69a01ab93721	uid:collect|2013-01-29T18:00:38.316+0000	2013-04-08 17:09:31	NULL	2013-04-08 17:09:31	NULL	NULL	1	2013-04-08 17:09:31	2013-04-08 17:09:31	65	Yes	No	did_not_go	Yes	NULL	NULL	vant fe mal,tete vire	Yes	Distribution	pa konnen	Yes	Yes	999	Yes	mk	Close	radyo	Yes	NULL	gwo kou	uuid:977e3400-a642-45f0-9417-69a01ab93721	pa sonje	2964	Yes	itilize moustike	mayengwen gwo pye	no_side_effect	radyo	Other	2	5	NULL	Yes	Female
uuid:737d97fb-b7e4-4636-b435-748c344dc81d	uid:collect|2013-01-29T18:00:38.316+0000	2013-04-08 17:09:35	NULL	2013-04-08 17:09:35	NULL	NULL	1	2013-04-08 17:09:35	2013-04-08 17:09:35	25	Yes	No	some_secondary	Yes	NULL	NULL	NULL	Yes	Distribution	NULL	Yes	Yes	5	No	ag	Close	radyo	Yes	NULL	gwo pye	uuid:737d97fb-b7e4-4636-b435-748c344dc81d	fanm ansent	2965	Yes	pran grenn yo chak fwa yap bay	mayengwen pikew	already_convinced	televisyon ,radyo	Other	2	5	NULL	Yes	Female
uuid:0d64f21f-8a1c-4cef-8acd-33869a2a41c8	uid:collect|2013-01-29T18:00:38.316+0000	2013-04-08 17:09:38	NULL	2013-04-08 17:09:38	NULL	NULL	1	2013-04-08 17:09:38	2013-04-08 17:09:38	60	Yes	No	some_primary	Yes	NULL	NULL	NULL	Yes	Distribution	NULL	Yes	Yes	999	No	gp	Close	radyo	Yes	NULL	gwo kou	uuid:0d64f21f-8a1c-4cef-8acd-33869a2a41c8	moun gwo vant	2966	Yes	sevi ak moustike	mayengwen	already_convinced	radyo	Other	2	5	NULL	Yes	Female
uuid:822000ce-7941-43e0-a796-dbbdb9665ebe	uid:collect|2013-01-29T18:00:38.316+0000	2013-04-08 17:09:39	NULL	2013-04-08 17:09:39	NULL	NULL	1	2013-04-08 17:09:39	2013-04-08 17:09:39	23	Yes	No	completed_secondary	Yes	NULL	NULL	NULL	Yes	Distribution	NULL	Yes	Yes	5	No	wl	Close	radyo	Yes	NULL	gwo pye	uuid:822000ce-7941-43e0-a796-dbbdb9665ebe	timoun mwens ke 2 an	2966	Yes	sevi ak moustike	magengwen	already_convinced	televisyon	Other	3	5	NULL	Yes	Male
uuid:adfeca0c-fdc4-4642-8203-b126278c4e1b	uid:collect|2013-01-29T18:00:38.316+0000	2013-04-08 17:09:39	NULL	2013-04-08 17:09:39	NULL	NULL	1	2013-04-08 17:09:39	2013-04-08 17:09:39	30	Yes	No	higher	Yes	NULL	NULL	NULL	Yes	Distribution	NULL	Yes	Yes	5	No	fl	Close	radyo	Yes	NULL	gwo pye	uuid:adfeca0c-fdc4-4642-8203-b126278c4e1b	timoun ki poko gen 2an	2966	Yes	sevi ak moustike	mayengwen	already_convinced	televisyon ,pot vwa	Other	3	5	NULL	Yes	Female
uuid:d2fcdd55-0e05-44cc-aae2-913d3eab849b	uid:collect|2013-01-29T18:00:38.316+0000	2013-04-08 17:09:41	NULL	2013-04-08 17:09:41	NULL	NULL	1	2013-04-08 17:09:41	2013-04-08 17:09:41	67	Yes	No	higher	Yes	NULL	NULL	NULL	Yes	Distribution	NULL	Yes	Yes	5	No	rp	Close	radyo	Yes	NULL	gwo pye	uuid:d2fcdd55-0e05-44cc-aae2-913d3eab849b	timoun ki poko gen 2an	2968	Yes	sevi ak moustikew, pa kite bout mamit nan kwen kay	anofel ki modew	already_convinced	legliz, lekol, kanpay de motivasyon nan machine.	Other	3	5	NULL	Yes	Female
uuid:1f6378d0-9704-4a4f-8658-188b5f5f2b6d	uid:collect|2013-01-29T18:00:38.316+0000	2013-04-08 17:09:42	NULL	2013-04-08 17:09:42	NULL	NULL	1	2013-04-08 17:09:42	2013-04-08 17:09:42	28	Yes	No	some_secondary	Yes	NULL	NULL	tet vire	Yes	Distribution	pa konnen	Yes	Yes	999	Yes	ks	Close	radyo	Yes	NULL	gwo pye	uuid:1f6378d0-9704-4a4f-8658-188b5f5f2b6d	fanm ansent	2969	Yes	moustike	mayengwen	already_convinced	radyo,pot vaw	Other	2	5	NULL	Yes	Female
uuid:75c14615-490c-4f90-a9b2-52d2a02ac926	uid:collect|2013-01-29T18:00:38.316+0000	2013-04-08 17:41:38	NULL	2013-04-08 17:41:38	NULL	NULL	1	2013-04-08 17:41:38	2013-04-08 17:41:38	36	Yes	No	some_primary	Yes	NULL	NULL	NULL	Yes	Distribution	NULL	Yes	Yes	999	No	mf	Close	nan bouch moun	Yes	NULL	pa konnen	uuid:75c14615-490c-4f90-a9b2-52d2a02ac926	ti bb	2898	dont_know	sevi ak dlo pwop	mikrob	dont_know	nan radio	Other	1	2	NULL	Yes	Female
uuid:325d19ac-a52d-45f4-b2b7-d8b098653938	uid:collect|2013-01-29T18:00:38.316+0000	2013-04-08 17:41:42	NULL	2013-04-08 17:41:42	NULL	NULL	1	2013-04-08 17:41:42	2013-04-08 17:41:42	44	Yes	No	some_primary	Yes	NULL	NULL	NULL	Yes	Distribution	NULL	Yes	Yes	999	No	rc	Close	megafon	Yes	NULL	fyev,gro grenn	uuid:325d19ac-a52d-45f4-b2b7-d8b098653938	ti bb	2899	Yes	sevi ak moustike	moustik	dont_know	nan radio	Other	2	2	NULL	Yes	Male
uuid:496ac872-6276-4659-b40f-e53817e19154	uid:collect|2013-01-29T18:00:38.316+0000	2013-04-08 17:41:55	NULL	2013-04-08 17:41:55	NULL	NULL	1	2013-04-08 17:41:55	2013-04-08 17:41:55	44	Yes	No	some_primary	Yes	NULL	NULL	NULL	Yes	Distribution	NULL	Yes	Yes	999	No	mc	Close	megafon	Yes	NULL	gro grenn,gro bobo	uuid:496ac872-6276-4659-b40f-e53817e19154	tii bb	2899	Yes	pa konnen	pa konnen	dont_know	de kay an kay	Other	2	2	NULL	Yes	Female
uuid:7c6a7e73-392e-475c-ad90-25429b41e695	uid:collect|2013-01-29T18:00:38.316+0000	2013-04-08 17:42:38	NULL	2013-04-08 17:42:38	NULL	NULL	1	2013-04-08 17:42:38	2013-04-08 17:42:38	34	Yes	No	completed_primary	Yes	NULL	NULL	NULL	Yes	Distribution	NULL	Yes	Yes	999	No	pf	not_too_far	megafon	Yes	NULL	fyev	uuid:7c6a7e73-392e-475c-ad90-25429b41e695	ti bb	2900	Yes	pwopte	dlo sal	dont_know	nan radio	Other	1	2	NULL	Yes	Female
uuid:dc2ab9c5-d344-4947-8e93-1d16628b6304	uid:collect|2013-01-29T18:00:38.316+0000	2013-04-09 08:59:36	NULL	2013-04-09 08:59:36	NULL	NULL	1	2013-04-09 08:59:36	2013-04-09 08:59:36	55	Yes	No	did_not_go	Yes	NULL	NULL	NULL	No	Distribution	NULL	No	Yes	999	No	lj	Close	NULL	Yes	NULL	NULL	uuid:dc2ab9c5-d344-4947-8e93-1d16628b6304	NULL	1662	Yes	NULL	NULL	help_me_side_effect	pa konnen	Other	1	4	NULL	No	Female
uuid:5fe9b92d-2e6b-4669-93fe-5fdeb478ccde	uid:collect|2013-01-29T18:00:38.316+0000	2013-04-09 08:59:42	NULL	2013-04-09 08:59:42	NULL	NULL	1	2013-04-09 08:59:42	2013-04-09 08:59:42	35	Yes	No	some_primary	Yes	NULL	NULL	ko kraze	Yes	Distribution	pa konnen	Yes	Yes	999	Yes	mi	not_too_far	radyo, megafon	Yes	NULL	gwo pye, gwo vant	uuid:5fe9b92d-2e6b-4669-93fe-5fdeb478ccde	moun ansent	1663	Yes	bwe konprime	pa konnen	help_family	pa konnen	Other	2	4	NULL	Yes	Female
uuid:72953321-1924-4802-8458-11e42540b97b	uid:collect|2013-01-29T18:00:38.316+0000	2013-04-09 08:59:43	NULL	2013-04-09 08:59:43	NULL	NULL	1	2013-04-09 08:59:43	2013-04-09 08:59:43	35	Yes	No	some_primary	Yes	NULL	NULL	NULL	Yes	Distribution	NULL	Yes	Yes	999	No	jj	Far	tele	Yes	NULL	gwo devan	uuid:72953321-1924-4802-8458-11e42540b97b	moun gwo vant	1663	Yes	pwopte	marengwen	no_side_effect	pa konnen	Other	2	4	NULL	Yes	Male
uuid:f23a797b-f596-42d1-a9e6-07dfe156831d	uid:collect|2013-01-29T18:00:38.316+0000	2013-04-09 08:59:46	NULL	2013-04-09 08:59:46	NULL	NULL	1	2013-04-09 08:59:46	2013-04-09 08:59:46	41	Yes	No	some_secondary	Yes	NULL	NULL	NULL	No	Distribution	NULL	Yes	Yes	999	No	as	not_too_far	radyo	Yes	NULL	gwo vant, gwo grenn	uuid:f23a797b-f596-42d1-a9e6-07dfe156831d	moun ki geo vant, moun ki gen ti bb nan tete	1664	Yes	pwopte	marengwen	no_side_effect	pa konnen	Other	1	4	NULL	Yes	Female
uuid:216e74ee-4bc5-4106-b00e-2fd9aedcd8b0	uid:collect|2013-01-29T18:00:38.316+0000	2013-04-09 08:59:50	NULL	2013-04-09 08:59:50	NULL	NULL	1	2013-04-09 08:59:50	2013-04-09 08:59:50	21	dont_know	dont_know	completed_primary	NULL	mwen te pe poul pat fem malad	NULL	NULL	No	NULL	NULL	No	NULL	999	NULL	rj	other	NULL	No	NULL	pye anfle	uuid:216e74ee-4bc5-4106-b00e-2fd9aedcd8b0	pa konnen	1665	Yes	bwe komprime	marengwen	no_side_effect	pa konnen	NULL	0	4	NULL	Yes	Female
uuid:b1faec9d-a68c-44b1-a967-dfc3e059d3cd	uid:collect|2013-01-29T18:00:38.316+0000	2013-04-09 09:01:43	uid:collect|2013-01-29T18:00:38.316+0000	2013-04-09 09:01:49	NULL	NULL	1	2013-04-09 09:01:43	2013-04-09 09:01:49	38	Yes	No	completed_primary	Yes	NULL	NULL	NULL	Yes	Distribution	NULL	Yes	Yes	999	No	cr	not_too_far	radyo	Yes	NULL	gwo pye, maklouklou	uuid:b1faec9d-a68c-44b1-a967-dfc3e059d3cd	moun ansent, ti bb	1666	Yes	itilize moustike	moustik	already_convinced	pa konnen	Other	2	4	NULL	Yes	Female
uuid:00063064-7309-46bf-a818-7d55f22792fb	uid:collect|2013-01-29T18:00:38.316+0000	2013-04-09 09:02:07	uid:collect|2013-01-29T18:00:38.316+0000	2013-04-09 09:02:10	NULL	NULL	1	2013-04-09 09:02:07	2013-04-09 09:02:10	40	Yes	No	completed_primary	Yes	NULL	NULL	NULL	Yes	Distribution	NULL	Yes	Yes	999	No	ld	not_too_far	radyo, tele	Yes	NULL	gwo pye, gwo grenn	uuid:00063064-7309-46bf-a818-7d55f22792fb	moun ansent	1667	Yes	evite dlo sal	marengwen ki viv nan dlo sal	other	pa konnen	Other	2	4	NULL	Yes	Female
uuid:61165029-b7c3-4349-af62-6eaf0893582a	uid:collect|2013-01-29T18:00:38.316+0000	2013-04-09 09:02:17	uid:collect|2013-01-29T18:00:38.316+0000	2013-04-09 09:02:25	NULL	NULL	1	2013-04-09 09:02:17	2013-04-09 09:02:25	25	Yes	No	completed_primary	Yes	NULL	NULL	toudisman	Yes	Distribution	pa konnen	No	Yes	999	Yes	jl	not_too_far	NULL	Yes	NULL	gwo pye, gwo devan	uuid:61165029-b7c3-4349-af62-6eaf0893582a	moun ki gwo vant	1668	Yes	pa konnen	pa konnen	already_convinced	pa konnen	Other	2	4	NULL	Yes	Female
uuid:59a9ecb0-8691-4c90-94fe-2487fdd0471a	uid:collect|2013-01-29T18:00:38.316+0000	2013-04-09 09:02:30	uid:collect|2013-01-29T18:00:38.316+0000	2013-04-09 09:03:08	NULL	NULL	1	2013-04-09 09:02:30	2013-04-09 09:03:08	27	Yes	No	some_primary	Yes	NULL	NULL	NULL	No	Distribution	NULL	No	Yes	999	No	tt	not_too_far	NULL	Yes	NULL	li tiye moun	uuid:59a9ecb0-8691-4c90-94fe-2487fdd0471a	moun gwo vant	1636	Yes	bwe konprime	marengwen	already_convinced	pa konnen	Other	1	4	NULL	Yes	Male
uuid:2ea4904e-ed3f-4f93-986e-482a91d66326	uid:collect|2013-01-29T18:00:38.316+0000	2013-04-09 09:02:52	uid:collect|2013-01-29T18:00:38.316+0000	2013-04-09 09:03:12	NULL	NULL	1	2013-04-09 09:02:52	2013-04-09 09:03:12	23	Yes	No	some_primary	Yes	NULL	NULL	NULL	Yes	Distribution	NULL	No	Yes	999	No	jd	Close	NULL	Yes	NULL	pa konnen	uuid:2ea4904e-ed3f-4f93-986e-482a91d66326	moun ansent	1636	Yes	itilize moustike	marengwen	help_family	pa konnen	Other	2	4	NULL	Yes	Female
uuid:c45e3d2c-14ed-48fc-b951-ca7df30d3972	uid:collect|2013-01-29T18:00:38.316+0000	2013-04-09 09:03:17	uid:collect|2013-01-29T18:00:38.316+0000	2013-04-09 09:03:18	NULL	NULL	1	2013-04-09 09:03:17	2013-04-09 09:03:18	27	Yes	No	some_primary	Yes	NULL	NULL	NULL	No	Distribution	NULL	No	Yes	999	No	ld	Close	NULL	Yes	NULL	li tiye moun	uuid:c45e3d2c-14ed-48fc-b951-ca7df30d3972	moun ki nouris, moun gwo vant	1637	Yes	fe rejim	marengwen	already_convinced	pa konnen	Other	1	4	NULL	Yes	Female
uuid:651f3f42-e03e-4989-bc45-68060eef7da5	uid:collect|2013-01-29T18:00:38.316+0000	2013-04-09 09:04:07	uid:collect|2013-01-29T18:00:38.316+0000	2013-04-09 09:04:07	NULL	NULL	1	2013-04-09 09:04:07	2013-04-09 09:04:07	65	Yes	No	did_not_go	Yes	NULL	NULL	NULL	No	Distribution	NULL	Yes	Yes	999	No	rd	not_too_far	televizyon	Yes	NULL	gwo koko, gwo pye	uuid:651f3f42-e03e-4989-bc45-68060eef7da5	moun gwo vant	1638	Yes	pakite dlo sal nan vye bout mamit	marengwen	help_me_side_effect	radyo	Other	1	4	NULL	Yes	Female
uuid:7ce90b1f-cb56-4234-9ba2-ede51c0a5552	uid:collect|2013-01-29T18:00:38.316+0000	2013-04-09 09:04:29	uid:collect|2013-01-29T18:00:38.316+0000	2013-04-09 09:04:30	NULL	NULL	1	2013-04-09 09:04:29	2013-04-09 09:04:30	42	Yes	No	some_primary	Yes	NULL	NULL	NULL	Yes	Distribution	NULL	Yes	Yes	999	No	jd	not_too_far	ajan sante, megafon	Yes	NULL	gwo pye, maklouklou, pipi blanch	uuid:7ce90b1f-cb56-4234-9ba2-ede51c0a5552	moun gwo vant	1639	Yes	pran medikaman	ve	other	pa konnen	Other	2	4	NULL	Yes	Female
uuid:4258d9af-cb35-4e81-829c-2c8c8aa3472f	uid:collect|2013-01-29T18:00:38.316+0000	2013-04-09 09:05:16	uid:collect|2013-01-29T18:00:38.316+0000	2013-04-09 09:05:16	NULL	NULL	1	2013-04-09 09:05:16	2013-04-09 09:05:16	40	Yes	No	did_not_go	Yes	NULL	NULL	NULL	No	Distribution	NULL	No	Yes	999	No	mr	Close	NULL	Yes	NULL	pa konnen	uuid:4258d9af-cb35-4e81-829c-2c8c8aa3472f	moun gwo vant	1640	Yes	evite dlo sal	marengwen	help_family	pa konnen	Other	1	4	NULL	Yes	Female
uuid:97c3ba45-06ce-4068-8989-3918b03913c8	uid:collect|2013-01-29T18:00:38.316+0000	2013-04-09 09:05:48	uid:collect|2013-01-29T18:00:38.316+0000	2013-04-09 09:05:55	NULL	NULL	1	2013-04-09 09:05:48	2013-04-09 09:05:55	45	Yes	No	did_not_go	Yes	NULL	NULL	ko kraze	Yes	Distribution	mal manje	Yes	Yes	999	Yes	js	not_too_far	nan machin	Yes	NULL	ko red, kokobe	uuid:97c3ba45-06ce-4068-8989-3918b03913c8	moun ansent	1642	Yes	sevi nan bagay pwop	dlo sal, bagay ki pa pwop	no_side_effect	pa konnen	Other	2	4	NULL	Yes	Female
uuid:5af640ef-17c9-475c-852c-d47981188e84	uid:collect|2013-01-29T18:00:38.316+0000	2013-04-09 09:05:49	uid:collect|2013-01-29T18:00:38.316+0000	2013-04-09 09:05:56	NULL	NULL	1	2013-04-09 09:05:49	2013-04-09 09:05:56	22	dont_know	dont_know	some_primary	NULL	ansent	NULL	NULL	No	NULL	NULL	No	NULL	999	NULL	rj	other	NULL	No	NULL	NULL	uuid:5af640ef-17c9-475c-852c-d47981188e84	NULL	1642	dont_know	NULL	NULL	no_side_effect	pa konnen	NULL	0	4	NULL	No	Female
uuid:bae83e47-4c8d-44f2-8a7c-ede52dfa6b62	uid:collect|2013-01-29T18:00:38.316+0000	2013-04-09 09:05:50	uid:collect|2013-01-29T18:00:38.316+0000	2013-04-09 09:05:57	NULL	NULL	1	2013-04-09 09:05:50	2013-04-09 09:05:57	18	Yes	No	completed_primary	Yes	NULL	NULL	NULL	No	Distribution	NULL	No	Yes	999	No	jb	not_too_far	NULL	Yes	NULL	gwo pye, gwo tete, gwo devan	uuid:bae83e47-4c8d-44f2-8a7c-ede52dfa6b62	moun gwo vant	1642	Yes	bwe grenn	moustik	help_family	pa konnen	Other	1	4	NULL	Yes	Male
uuid:715eb95f-9306-4d62-bc12-d5a2d9846cae	uid:collect|2013-01-29T18:00:38.316+0000	2013-04-09 09:05:59	uid:collect|2013-01-29T18:00:38.316+0000	2013-04-09 09:06:08	NULL	NULL	1	2013-04-09 09:05:59	2013-04-09 09:06:08	55	Yes	No	did_not_go	Yes	NULL	NULL	NULL	Yes	Distribution	NULL	dont_know	Yes	999	No	es	Far	NULL	Yes	NULL	NULL	uuid:715eb95f-9306-4d62-bc12-d5a2d9846cae	NULL	1643	Yes	NULL	NULL	help_family	pa konnen	Other	1	4	NULL	No	Female
uuid:d173b5f4-9c94-43f4-aeb4-69f574b65689	uid:collect|2013-01-29T18:00:38.316+0000	2013-04-09 09:06:07	uid:collect|2013-01-29T18:00:38.316+0000	2013-04-09 09:06:25	NULL	NULL	1	2013-04-09 09:06:07	2013-04-09 09:06:25	32	Yes	No	some_primary	Yes	NULL	NULL	NULL	No	Distribution	NULL	No	Yes	999	No	js	Close	NULL	Yes	NULL	gwo pye, maklouklou	uuid:d173b5f4-9c94-43f4-aeb4-69f574b65689	moun ansent	1644	Yes	pa konnen	pa konnen	help_family	pa konnen	Other	1	4	NULL	Yes	Male
uuid:9723c4d6-5a07-4cce-8d8a-54be96c646e6	uid:collect|2013-01-29T18:00:38.316+0000	2013-04-09 09:06:25	uid:collect|2013-01-29T18:00:38.316+0000	2013-04-09 09:06:51	NULL	NULL	1	2013-04-09 09:06:25	2013-04-09 09:06:51	22	Yes	No	some_primary	Yes	NULL	NULL	NULL	Yes	Distribution	NULL	No	Yes	999	No	af	Far	NULL	Yes	NULL	pa konnen	uuid:9723c4d6-5a07-4cce-8d8a-54be96c646e6	pa konnen	1645	Yes	pa konnen	pa konnen	already_convinced	pa konnen	Other	2	4	NULL	Yes	Male
uuid:94ad3dcd-2210-432c-9289-fafb5c13ed2e	uid:collect|2013-01-29T18:00:38.316+0000	2013-04-09 09:06:39	uid:collect|2013-01-29T18:00:38.316+0000	2013-04-09 09:06:57	NULL	NULL	1	2013-04-09 09:06:39	2013-04-09 09:06:57	35	Yes	No	some_primary	Yes	NULL	NULL	li te maltretem	Yes	Distribution	pa konnen	No	Yes	999	Yes	cc	Far	NULL	Yes	NULL	NULL	uuid:94ad3dcd-2210-432c-9289-fafb5c13ed2e	NULL	1646	No	NULL	NULL	no_side_effect	pa konnen	Other	2	4	NULL	No	Male
uuid:d796a09f-a75a-4b21-bc74-eee24adf6f90	uid:collect|2013-01-29T18:00:38.316+0000	2013-04-09 09:07:09	uid:collect|2013-01-29T18:00:38.316+0000	2013-04-09 09:07:13	NULL	NULL	1	2013-04-09 09:07:09	2013-04-09 09:07:13	24	Yes	No	completed_primary	Yes	NULL	NULL	NULL	No	Distribution	NULL	No	Yes	999	No	vv	not_too_far	NULL	Yes	NULL	pa konnen	uuid:d796a09f-a75a-4b21-bc74-eee24adf6f90	moun ansent	1647	Yes	pa konnen	ve	other	pa konnen	Other	1	4	NULL	Yes	Female
uuid:15c2eabe-9dd4-4f9f-8d0e-5e1ef2d809af	uid:collect|2013-01-29T18:00:38.316+0000	2013-04-09 11:02:45	NULL	2013-04-09 11:02:45	NULL	NULL	1	2013-04-09 11:02:45	2013-04-09 11:02:45	28	Yes	No	some_primary	Yes	NULL	NULL	NULL	Yes	Distribution	NULL	Yes	Yes	999	No	sm	Close	pot vwa	Yes	NULL	bouton	uuid:15c2eabe-9dd4-4f9f-8d0e-5e1ef2d809af	timoun piti ki gen 2 an	2821	Yes	pa sonje	bet ki modew	help_m	pot vwa	Other	2	5	NULL	Yes	Female
uuid:79ba3f73-3c4b-41a0-a8fa-46e0fa012246	uid:collect|2013-01-29T18:00:38.316+0000	2013-04-09 11:02:49	NULL	2013-04-09 11:02:49	NULL	NULL	1	2013-04-09 11:02:49	2013-04-09 11:02:49	35	dont_know	dont_know	did_not_go	na	NULL	NULL	NULL	No	na	NULL	Yes	na	999	dont_know	bj	other	pot vwa	Yes	NULL	fyev, vant fe mal	uuid:79ba3f73-3c4b-41a0-a8fa-46e0fa012246	fanm gwo vant, timoun 2 an	2822	Yes	pa sonje	bet modew	help_m	pot vwa	NULL	0	5	NULL	Yes	Female
uuid:8dd8f780-d587-49c4-92a2-da20e1ed43a0	uid:collect|2013-01-29T18:00:38.316+0000	2013-04-09 11:02:49	NULL	2013-04-09 11:02:49	NULL	NULL	1	2013-04-09 11:02:49	2013-04-09 11:02:49	18	Yes	No	some_primary	Yes	NULL	NULL	NULL	Yes	Distribution	NULL	Yes	Yes	999	No	wj	not_too_far	lekol	Yes	NULL	vant fe mal	uuid:8dd8f780-d587-49c4-92a2-da20e1ed43a0	timoun 2 ak 3 an	2822	Yes	pa konnen	pa konnen	no_side_effect	pot vwa	Other	2	5	NULL	Yes	Male
uuid:4378a27a-8285-4e1f-b47c-16c110047f72	uid:collect|2013-01-29T18:00:38.316+0000	2013-04-09 11:02:50	NULL	2013-04-09 11:02:50	NULL	NULL	1	2013-04-09 11:02:50	2013-04-09 11:02:50	23	Yes	No	some_primary	Yes	NULL	NULL	NULL	Yes	Distribution	NULL	Yes	Yes	999	No	wk	not_too_far	pot vwa	Yes	NULL	gwo tete gwo pye, gwo devan	uuid:4378a27a-8285-4e1f-b47c-16c110047f72	fi ansent, timoun 1an.	2822	Yes	bwe konprime yo	pa sonje	no_side_effect	pot vwa	Other	2	5	NULL	Yes	Female
uuid:3421f97c-4991-4f61-bdec-e2b06ddd8ec5	uid:collect|2013-01-29T18:00:38.316+0000	2013-04-09 11:02:57	NULL	2013-04-09 11:02:57	NULL	NULL	1	2013-04-09 11:02:57	2013-04-09 11:02:57	21	Yes	No	some_secondary	Yes	NULL	NULL	NULL	Yes	Distribution	NULL	Yes	Yes	999	No	cs	not_too_far	pot vwa	Yes	NULL	gwo pye	uuid:3421f97c-4991-4f61-bdec-e2b06ddd8ec5	fi ansent	2824	Yes	bwe grenn yo	mayengwen	already_convinced	pot vwa	Other	2	5	NULL	Yes	Female
uuid:b7574320-87d8-4e16-b00d-23afc3f69c70	uid:collect|2013-01-29T18:00:38.316+0000	2013-04-09 11:02:57	NULL	2013-04-09 11:02:57	NULL	NULL	1	2013-04-09 11:02:57	2013-04-09 11:02:57	58	Yes	No	did_not_go	Yes	NULL	NULL	NULL	Yes	Distribution	NULL	Yes	Yes	999	No	cb	not_too_far	pot vwa	Yes	NULL	pa sonje	uuid:b7574320-87d8-4e16-b00d-23afc3f69c70	pa sonje	2824	Yes	pa sonje	mayengwen	no_side_effect	pot vwa	Other	2	5	NULL	Yes	Female
uuid:91532423-40a2-464f-90fc-923d68bbf7db	uid:collect|2013-01-29T18:00:38.316+0000	2013-04-09 11:02:59	NULL	2013-04-09 11:02:59	NULL	NULL	1	2013-04-09 11:02:59	2013-04-09 11:02:59	43	Yes	No	did_not_go	Yes	NULL	NULL	NULL	Yes	Distribution	NULL	Yes	Yes	999	No	oj	not_too_far	pot a pot	Yes	NULL	gwo pye, gwo devan	uuid:91532423-40a2-464f-90fc-923d68bbf7db	fanm ansent	2825	Yes	bwe grenn yo	pa sonje	no_side_effect	pot vwa	Other	2	5	NULL	Yes	Female
uuid:c4e0dfbf-fba1-44c7-9e64-9b37e43ca8cb	uid:collect|2013-01-29T18:00:38.316+0000	2013-04-09 11:03:03	NULL	2013-04-09 11:03:03	NULL	NULL	1	2013-04-09 11:03:03	2013-04-09 11:03:03	26	dont_know	dont_know	did_not_go	na	NULL	NULL	NULL	No	na	NULL	Yes	na	999	dont_know	mg	other	pot vwa	Yes	NULL	gwo pye, gwo tete	uuid:c4e0dfbf-fba1-44c7-9e64-9b37e43ca8cb	fanm ansent	2827	Yes	pa sonje	mayengwen	no_side_effect	pot vwa	NULL	0	5	NULL	Yes	Female
uuid:425edce6-fc29-4bca-86c5-9b29ce4902ec	uid:collect|2013-01-29T18:00:38.316+0000	2013-04-09 11:03:07	NULL	2013-04-09 11:03:07	NULL	NULL	1	2013-04-09 11:03:07	2013-04-09 11:03:07	20	Yes	No	some_primary	Yes	NULL	NULL	NULL	Yes	School	NULL	Yes	Yes	999	No	rj	other	lekol	Yes	NULL	pa sonje	uuid:425edce6-fc29-4bca-86c5-9b29ce4902ec	fanm ansent	2828	Yes	pa konnen	pa konnen	no_side_effect	pot vwa	School	1	5	NULL	Yes	Female
uuid:e48e3992-93cc-42b5-be4d-25e05d011b0a	uid:collect|2013-01-29T18:00:38.316+0000	2013-04-09 11:03:07	NULL	2013-04-09 11:03:07	NULL	NULL	1	2013-04-09 11:03:07	2013-04-09 11:03:07	58	Yes	No	did_not_go	Yes	NULL	NULL	preske mouri, endispoze, vomisman	Yes	Distribution	pa konnen	Yes	Yes	999	Yes	il	not_too_far	pot a pot	Yes	NULL	pa sonje	uuid:e48e3992-93cc-42b5-be4d-25e05d011b0a	pa sonje	2828	No	pa sonje	pa sonje	other	pot vwa	Other	1	5	NULL	Yes	Female
uuid:91aca251-8752-4662-879b-c07cb846f0c8	uid:collect|2013-01-29T18:00:38.316+0000	2013-04-09 11:03:08	NULL	2013-04-09 11:03:08	NULL	NULL	1	2013-04-09 11:03:08	2013-04-09 11:03:08	25	Yes	No	did_not_go	Yes	NULL	NULL	NULL	Yes	Distribution	NULL	Yes	Yes	999	No	af	not_too_far	radyo	Yes	NULL	gwo pye	uuid:91aca251-8752-4662-879b-c07cb846f0c8	fanm ansent	2828	No	bwe grenn yo	mayengwen	help_me_side_effect	pot vwa, radyo	Other	1	5	NULL	Yes	Female
uuid:a78f575e-4f7f-4f22-ad47-a2251f820057	uid:collect|2013-01-29T18:00:38.316+0000	2013-04-09 11:03:09	NULL	2013-04-09 11:03:09	NULL	NULL	1	2013-04-09 11:03:09	2013-04-09 11:03:09	60	Yes	No	did_not_go	Yes	NULL	NULL	NULL	Yes	Distribution	NULL	Yes	Yes	999	No	jj	not_too_far	pot a pot	Yes	NULL	pa sonje	uuid:a78f575e-4f7f-4f22-ad47-a2251f820057	pa sonje	2829	Yes	pa sonje	pa sonje	help_family	pot vwa	Other	1	5	NULL	Yes	Male
uuid:f11070f8-b70c-40a8-884d-476f6a599097	uid:collect|2013-01-29T18:00:38.316+0000	2013-04-09 11:03:13	NULL	2013-04-09 11:03:13	NULL	NULL	1	2013-04-09 11:03:13	2013-04-09 11:03:13	23	Yes	No	did_not_go	Yes	NULL	NULL	NULL	Yes	Distribution	NULL	Yes	Yes	999	No	il	not_too_far	pot vwa	Yes	NULL	gwo pye	uuid:f11070f8-b70c-40a8-884d-476f6a599097	fanm ansent	2830	Yes	bwe grenn yo	bet ki modew ( li pa sonje ki bet)	no_side_effect	pot vwa	Other	2	5	NULL	Yes	Female
uuid:adcc4b2e-f703-453d-984e-3bb0cdb21d91	uid:collect|2013-01-29T18:00:38.316+0000	2013-04-09 11:03:13	NULL	2013-04-09 11:03:13	NULL	NULL	1	2013-04-09 11:03:13	2013-04-09 11:03:13	24	dont_know	dont_know	did_not_go	na	NULL	NULL	NULL	dont_know	na	NULL	No	na	999	dont_know	jj	other	NULL	Yes	NULL	NULL	uuid:adcc4b2e-f703-453d-984e-3bb0cdb21d91	NULL	2830	Yes	NULL	NULL	help_me_side_effect	pot vwa	NULL	0	5	NULL	No	Male
uuid:300ec4de-6149-4e9f-9cd6-229119cbebe9	uid:collect|2013-01-29T18:00:38.316+0000	2013-04-09 11:03:15	NULL	2013-04-09 11:03:15	NULL	NULL	1	2013-04-09 11:03:15	2013-04-09 11:03:15	54	dont_know	dont_know	did_not_go	na	NULL	NULL	NULL	No	na	NULL	No	na	999	dont_know	tc	other	NULL	Yes	NULL	NULL	uuid:300ec4de-6149-4e9f-9cd6-229119cbebe9	NULL	2831	Yes	NULL	NULL	help_me_side_effect	pot a pot	NULL	0	5	NULL	No	Female
uuid:1adead8c-faaf-4721-89cf-1e61f08d7db2	uid:collect|2013-01-29T18:00:38.316+0000	2013-04-09 11:03:18	NULL	2013-04-09 11:03:18	NULL	NULL	1	2013-04-09 11:03:18	2013-04-09 11:03:18	38	Yes	No	did_not_go	Yes	NULL	NULL	NULL	Yes	Distribution	NULL	Yes	Yes	999	No	jd	not_too_far	radyo	Yes	NULL	gwo pye	uuid:1adead8c-faaf-4721-89cf-1e61f08d7db2	fanm ansent	2832	Yes	pran gren yo chak fwa yap bay	mayengwen	help_m	pot vwa	Other	2	5	NULL	Yes	Male
uuid:b9794cc2-44ef-4420-931c-32b6a5135198	uid:collect|2013-01-29T18:00:38.316+0000	2013-04-09 11:03:19	NULL	2013-04-09 11:03:19	NULL	NULL	1	2013-04-09 11:03:19	2013-04-09 11:03:19	43	Yes	No	did_not_go	Yes	NULL	NULL	NULL	Yes	Distribution	NULL	Yes	Yes	999	No	jp	not_too_far	pot vwa	Yes	NULL	gwo kou	uuid:b9794cc2-44ef-4420-931c-32b6a5135198	fanm ansent	2832	Yes	pa sonje	pa sonje	help_me_side_effect	pot vwa	Other	2	5	NULL	Yes	Female
uuid:76da72a0-719a-4407-896c-d8303e5f8d7e	uid:collect|2013-01-29T18:00:38.316+0000	2013-04-09 11:06:55	NULL	2013-04-09 11:06:55	NULL	NULL	1	2013-04-09 11:06:55	2013-04-09 11:06:55	999	Yes	No	did_not_go	Yes	NULL	NULL	NULL	Yes	Distribution	NULL	Yes	Yes	999	No	le	Close	megafon	Yes	NULL	gwo tete, gwo grenn	uuid:76da72a0-719a-4407-896c-d8303e5f8d7e	timoun piti, fanm ansent	1171	Yes	lave men avan n manje, pa bwe vye dlo	yon gwo marengwen	already_convinced	reyinyon	Other	2	3	50_59	Yes	Male
uuid:bfaf9af6-7e7e-409c-8c95-748000066fd6	uid:collect|2013-01-29T18:00:38.316+0000	2013-04-09 11:06:56	NULL	2013-04-09 11:06:56	NULL	NULL	1	2013-04-09 11:06:56	2013-04-09 11:06:56	18	Yes	No	completed_primary	Yes	NULL	NULL	NULL	Yes	Distribution	NULL	Yes	Yes	999	No	ae	Close	megafon	Yes	NULL	gwo kou, gwo pye...	uuid:bfaf9af6-7e7e-409c-8c95-748000066fd6	timoun 2-3-4,fanm ansent	1171	Yes	evite mikwob	nan mikwob, marengwen	help_m	reyinyon, megafon	Other	2	3	NULL	Yes	Male
uuid:daa9c4d9-9112-4e0f-8cb3-b8e64560cf61	uid:collect|2013-01-29T18:00:38.316+0000	2013-04-09 11:06:57	NULL	2013-04-09 11:06:57	NULL	NULL	1	2013-04-09 11:06:57	2013-04-09 11:06:57	35	Yes	No	did_not_go	Yes	NULL	NULL	NULL	Yes	Distribution	NULL	Yes	Yes	999	No	os	Close	pot vwa	Yes	NULL	gwo tete, gwo pye, gwo kou	uuid:daa9c4d9-9112-4e0f-8cb3-b8e64560cf61	gwo vant,	1172	No	byen trete ko n	?	other	pot vwa	Other	2	3	NULL	Yes	Female
uuid:56d78c79-cba8-4ad6-bc58-09c2f04ec9bb	uid:collect|2013-01-29T18:00:38.316+0000	2013-04-09 11:07:07	NULL	2013-04-09 11:07:07	NULL	NULL	1	2013-04-09 11:07:07	2013-04-09 11:07:07	999	dont_know	dont_know	did_not_go	na	NULL	NULL	NULL	No	na	NULL	Yes	No	999	dont_know	df	Close	post yo tap bay li a tou pre l	Yes	post la te tou pre vre. men pat gen moun ki te vin di m men	gwo tete, gwo pye	uuid:56d78c79-cba8-4ad6-bc58-09c2f04ec9bb	?	1173	Yes	bwe gren an...	marengwen	help_m	pot vwa pou youn ka di lot	NULL	999	3	60_69	Yes	Male
uuid:f73b529a-0769-44fe-be97-a135030ee699	uid:collect|2013-01-29T18:00:38.316+0000	2013-04-09 11:07:09	NULL	2013-04-09 11:07:09	NULL	NULL	1	2013-04-09 11:07:09	2013-04-09 11:07:09	64	Yes	No	did_not_go	Yes	NULL	NULL	ko kraz	Yes	Home	sante moun lan ki pa bon	Yes	Yes	999	Yes	mj	Close	lakay mwen yo te prete pou pou fe distribisyon an	Yes	NULL	gwo bouboun, gwo pye	uuid:f73b529a-0769-44fe-be97-a135030ee699	?	1174	Yes	?	?	other	pot vwa ak reyinyon	Home	2	3	NULL	Yes	Female
uuid:d950e20c-b69b-4daf-a800-bf3c1932e91c	uid:collect|2013-01-29T18:00:38.316+0000	2013-04-09 11:07:09	NULL	2013-04-09 11:07:09	NULL	NULL	1	2013-04-09 11:07:09	2013-04-09 11:07:09	55	Yes	No	did_not_go	Yes	NULL	NULL	ko kraz	Yes	Home	nou nan mize nou pa an sante	Yes	Yes	999	Yes	mj	Close	lakay mwrn se te post	Yes	NULL	gwo tete, gwo pye	uuid:d950e20c-b69b-4daf-a800-bf3c1932e91c	?	1174	Yes	evite rete pye ate,	yon bet ki rele zigwel. li tankou yon marengwen men zel li ak pyel pi long	other	reyinyon, pot vwa	Home	2	3	NULL	Yes	Male
uuid:a5e6bb14-b56b-4558-a4c0-eefcece4b622	uid:collect|2013-01-29T18:00:38.316+0000	2013-04-09 11:07:12	NULL	2013-04-09 11:07:12	NULL	NULL	1	2013-04-09 11:07:12	2013-04-09 11:07:12	22	Yes	No	completed_primary	Yes	NULL	NULL	NULL	Yes	Home	NULL	Yes	Yes	999	No	jm	Close	yo te pase lakay mwen	Yes	NULL	gwo pye, gwo bouboun	uuid:a5e6bb14-b56b-4558-a4c0-eefcece4b622	timoun mwens ke 3 an ak fanm ansent	1175	Yes	pa kite marengwen modew, trete dlo	gwo marengwen ki sot mode yon moun ki te grnuen l ounyen ki sot nan poupou	already_convinced	pot vwa	Home	999	3	NULL	Yes	Female
uuid:0cf2eb7c-4c73-423a-b8df-451be1025d3a	uid:collect|2013-01-29T18:00:38.316+0000	2013-04-09 11:07:12	NULL	2013-04-09 11:07:12	NULL	NULL	1	2013-04-09 11:07:12	2013-04-09 11:07:12	25	Yes	No	some_primary	Yes	NULL	NULL	NULL	Yes	Home	NULL	Yes	Yes	999	No	af	Close	lakay mwen yo tj pase	Yes	NULL	gwo pye, gwo kou	uuid:0cf2eb7c-4c73-423a-b8df-451be1025d3a	timoun 6 an, fanm ansent	1175	Yes	sevi ak moustikÃ¨	marengwen	already_convinced	ajan sante yo ki pou pase	Home	1	3	NULL	Yes	Male
uuid:a62e3b67-2a9c-4f9d-96a4-e6802c252b0b	uid:collect|2013-01-29T18:00:38.316+0000	2013-04-09 11:07:18	NULL	2013-04-09 11:07:18	NULL	NULL	1	2013-04-09 11:07:18	2013-04-09 11:07:18	26	Yes	No	completed_primary	Yes	NULL	NULL	NULL	Yes	Distribution	NULL	Yes	Yes	999	No	gs	Close	madanm mwen ki te dim sa epi mtande lot moun ap pale de sa	Yes	NULL	gwo grenn, gwo pye	uuid:a62e3b67-2a9c-4f9d-96a4-e6802c252b0b	timoun mwens ke2an	1176	Yes	pa kite dlo sal lakay ou	marengwen ki sot nan mikwob	already_convinced	pot vwa	Other	2	3	NULL	Yes	Male
uuid:d821cd5d-adab-465f-9277-6f12a93b8dc4	uid:collect|2013-01-29T18:00:38.316+0000	2013-04-09 11:07:18	NULL	2013-04-09 11:07:18	NULL	NULL	1	2013-04-09 11:07:18	2013-04-09 11:07:18	18	dont_know	No	did_not_go	na	NULL	NULL	NULL	No	na	NULL	Yes	No	999	dont_know	jf	other	pot vwa	Yes	li te ansent	gwo gigit, gwo pye...	uuid:d821cd5d-adab-465f-9277-6f12a93b8dc4	timoun mwens ke2an ak fanm amsent	1176	No	medikaman poun bwe	marengwen	already_convinced	pot vwa epi pase legliz(paske bri kouri nvel gaye)	NULL	0	3	NULL	Yes	Female
uuid:34b522fb-a1bd-422e-81e3-79dac962a2bc	uid:collect|2013-01-29T18:00:38.316+0000	2013-04-09 11:07:22	NULL	2013-04-09 11:07:22	NULL	NULL	1	2013-04-09 11:07:22	2013-04-09 11:07:22	27	dont_know	dont_know	some_primary	na	NULL	NULL	NULL	No	na	NULL	Yes	No	999	dont_know	lf	other	pot vwa	Yes	li t ansent	gwo bouboun, gwo pye	uuid:34b522fb-a1bd-422e-81e3-79dac962a2bc	fanm ansent, timoun mwens ke2an	1177	No	sevi ak mousyikÃ¨, evite dlo sal	marengwen	already_convinced	pot vwa	NULL	1	3	NULL	Yes	Female
uuid:f77ac879-0f15-43e9-90c5-f9e280f2bb31	uid:collect|2013-01-29T18:00:38.316+0000	2013-04-09 11:07:26	NULL	2013-04-09 11:07:26	NULL	NULL	1	2013-04-09 11:07:26	2013-04-09 11:07:26	999	Yes	No	did_not_go	Yes	NULL	NULL	NULL	Yes	Distribution	NULL	Yes	Yes	999	No	tf	Close	pot vwa	Yes	NULL	gwo tete, gwo pye	uuid:f77ac879-0f15-43e9-90c5-f9e280f2bb31	timoun mwens ke5an, fanm gwos	1181	Yes	pa kite bet mode w	marengwen	help_m	reyinyon kominote	Other	1	3	60_69	Yes	Female
uuid:6f7bd117-4e7f-4534-8479-87138c452a52	uid:collect|2013-01-29T18:00:38.316+0000	2013-04-09 11:07:27	NULL	2013-04-09 11:07:27	NULL	NULL	1	2013-04-09 11:07:27	2013-04-09 11:07:27	19	Yes	No	some_secondary	na	NULL	NULL	NULL	No	na	NULL	Yes	No	999	dont_know	lf	other	pot vwa	Yes	yo pat banm ase eksplikasyon	gwo tete gwo grenn	uuid:6f7bd117-4e7f-4534-8479-87138c452a52	timoun mwena ke 4	1181	Yes	pa kite myigwen modew	marengwen	help_m	reyinyon	NULL	999	3	NULL	Yes	Male
uuid:83c00763-6888-4346-8e11-3fcf7313b845	uid:collect|2013-01-29T18:00:38.316+0000	2013-04-09 11:07:27	NULL	2013-04-09 11:07:27	NULL	NULL	1	2013-04-09 11:07:27	2013-04-09 11:07:27	23	Yes	No	some_primary	Yes	NULL	NULL	NULL	Yes	Distribution	NULL	Yes	Yes	999	No	lf	Close	megafon	Yes	NULL	gwo bouboun gwo pye	uuid:83c00763-6888-4346-8e11-3fcf7313b845	timoun-5an, fanm ansent	1181	Yes	moustikÃ¨	matengwen	already_convinced	radio, legliz, lekol	Other	1	3	NULL	Yes	Female
uuid:ed4eace7-ffb3-46ea-93ee-0da3767efb3b	uid:collect|2013-01-29T18:00:38.316+0000	2013-04-09 11:07:29	NULL	2013-04-09 11:07:29	NULL	NULL	1	2013-04-09 11:07:29	2013-04-09 11:07:29	999	Yes	No	did_not_go	Yes	NULL	NULL	toudi	Yes	Distribution	mank nouriti	Yes	Yes	999	Yes	el	Close	pot vwa	Yes	NULL	gwo:bouboun,grenn,tete,pye	uuid:ed4eace7-ffb3-46ea-93ee-0da3767efb3b	gwo vant, timoun5an	1182	Yes	evite mikwob	mikwob	already_convinced	pot vwa	Other	2	3	60_69	Yes	Female
uuid:c3d237a0-837c-4217-a438-4453cf104557	uid:collect|2013-01-29T18:00:38.316+0000	2013-04-09 11:07:36	NULL	2013-04-09 11:07:36	NULL	NULL	1	2013-04-09 11:07:36	2013-04-09 11:07:36	18	Yes	No	some_primary	na	NULL	NULL	NULL	No	na	NULL	Yes	No	999	dont_know	jb	other	pot vwa	Yes	t gwo vant	yo pye pi gwo ke lot	uuid:c3d237a0-837c-4217-a438-4453cf104557	gwo vant	1184	Yes	?	?	already_convinced	pot vwa	NULL	1	3	NULL	Yes	Female
uuid:d7e72557-8433-4ebd-881c-3d515c7f7159	uid:collect|2013-01-29T18:00:38.316+0000	2013-04-09 11:07:38	NULL	2013-04-09 11:07:38	NULL	NULL	1	2013-04-09 11:07:38	2013-04-09 11:07:38	18	Yes	No	completed_primary	Yes	NULL	NULL	ko kraz	Yes	Distribution	?	Yes	Yes	999	Yes	eo	not_too_far	pot vwa	Yes	NULL	gwo pye, gwo tete	uuid:d7e72557-8433-4ebd-881c-3d515c7f7159	timoun-10an,	1185	Yes	moustikÃ¨	?	already_convinced	pot vwa	Other	1	3	NULL	Yes	Male
uuid:ac19605e-14a2-44ff-9e45-b5455ec8d59f	uid:collect|2013-01-29T18:00:38.316+0000	2013-04-09 11:07:40	NULL	2013-04-09 11:07:40	NULL	NULL	1	2013-04-09 11:07:40	2013-04-09 11:07:40	999	Yes	No	did_not_go	Yes	NULL	NULL	NULL	Yes	Distribution	NULL	Yes	Yes	999	No	kj	not_too_far	pot vwa	Yes	NULL	gwo pye	uuid:ac19605e-14a2-44ff-9e45-b5455ec8d59f	timoun5an	1186	Yes	lave men	marengwen	already_convinced	pot vwa	Other	2	3	40_49	Yes	Female
uuid:ee6e86e3-ab8e-492f-8447-b1a4f4788e37	uid:collect|2013-01-29T18:00:38.316+0000	2013-04-09 11:07:42	NULL	2013-04-09 11:07:42	NULL	NULL	1	2013-04-09 11:07:42	2013-04-09 11:07:42	40	No	dont_know	some_primary	na	NULL	NULL	NULL	No	na	NULL	Yes	No	999	dont_know	an	other	pot vwa	Yes	mte telman ap deplase nan moman, mpat gen tan	gwo pye, gwo pati,gwo kou	uuid:ee6e86e3-ab8e-492f-8447-b1a4f4788e37	?	1187	Yes	pa kite dlo sal	marengwen nan dlo santi	already_convinced	pot vwa	NULL	1	3	NULL	Yes	Male
uuid:20a5b396-c8a0-4b28-bbf6-88a0afcc1467	uid:collect|2013-01-29T18:00:38.316+0000	2013-04-09 11:07:43	NULL	2013-04-09 11:07:43	NULL	NULL	1	2013-04-09 11:07:43	2013-04-09 11:07:43	999	Yes	No	some_primary	Yes	NULL	NULL	NULL	Yes	Distribution	NULL	Yes	Yes	999	No	ll	not_too_far	pot vwa	Yes	NULL	gwo pye	uuid:20a5b396-c8a0-4b28-bbf6-88a0afcc1467	timoun(pa kon jiska li laj)	1189	Yes	?	?	already_convinced	?	Other	2	3	70_79	Yes	Female
uuid:ec7516ea-ef9a-49e5-894c-5449cef338f0	uid:collect|2013-01-29T18:00:38.316+0000	2013-04-09 11:07:44	NULL	2013-04-09 11:07:44	NULL	NULL	1	2013-04-09 11:07:44	2013-04-09 11:07:44	45	Yes	No	did_not_go	Yes	NULL	NULL	NULL	Yes	Distribution	NULL	Yes	Yes	999	No	ms	not_too_far	megafon	Yes	NULL	gwo pye, gwo pati, gwo tete	uuid:ec7516ea-ef9a-49e5-894c-5449cef338f0	timoun-ke3an	1189	Yes	?	?	already_convinced	megafon,	Other	1	3	NULL	Yes	Male
uuid:3b905d1c-8fec-46c1-bc14-c138d79b839c	uid:collect|2013-01-29T18:00:38.316+0000	2013-04-09 11:07:45	NULL	2013-04-09 11:07:45	NULL	NULL	1	2013-04-09 11:07:45	2013-04-09 11:07:45	35	Yes	No	some_primary	Yes	NULL	NULL	vomisman	Yes	Distribution	li ka kontre ak maladi	Yes	Yes	999	Yes	ml	not_too_far	pot vwa	Yes	NULL	gwo pye, gwo tete, gwo pati	uuid:3b905d1c-8fec-46c1-bc14-c138d79b839c	timoun-ke5an	1189	Yes	?	?	already_convinced	pot vwa pou youn di lot	Other	2	3	NULL	Yes	Female
uuid:6e9146b8-09a0-4fc6-a40a-c916319ee015	uid:collect|2013-01-29T18:00:38.316+0000	2013-04-09 11:07:56	NULL	2013-04-09 11:07:56	NULL	NULL	1	2013-04-09 11:07:56	2013-04-09 11:07:56	999	Yes	No	some_primary	Yes	NULL	NULL	NULL	Yes	Distribution	NULL	Yes	Yes	999	No	cc	not_too_far	pot vwa	Yes	NULL	gwo pye, gwo tete	uuid:6e9146b8-09a0-4fc6-a40a-c916319ee015	?	1190	Yes	pa nwe nenpot dlo, pa kite vye bet modew	pa sonje	already_convinced	spot nan radio	Other	1	3	50_59	Yes	Male
uuid:c83dd917-2fe9-4b4f-b455-c44441f67600	uid:collect|2013-01-29T18:00:38.316+0000	2013-04-09 11:07:59	NULL	2013-04-09 11:07:59	NULL	NULL	1	2013-04-09 11:07:59	2013-04-09 11:07:59	999	dont_know	No	did_not_go	na	NULL	NULL	NULL	No	na	NULL	No	No	999	dont_know	ij	other	NULL	Yes	pat janm soti le sa	NULL	uuid:c83dd917-2fe9-4b4f-b455-c44441f67600	NULL	1191	Yes	NULL	NULL	already_convinced	legliz, reyinyon	NULL	999	3	80_89	No	Male
uuid:8689741b-35ea-4e4f-b8d4-66dc10bba2c3	uid:collect|2013-01-29T18:00:38.316+0000	2013-04-09 11:08:01	NULL	2013-04-09 11:08:01	NULL	NULL	1	2013-04-09 11:08:01	2013-04-09 11:08:01	38	Yes	No	some_primary	Yes	NULL	NULL	NULL	Yes	Distribution	NULL	Yes	Yes	999	No	rm	not_too_far	pot vwa	Yes	NULL	kansÃ¨ nan tete, fyÃ¨v	uuid:8689741b-35ea-4e4f-b8d4-66dc10bba2c3	?	1191	Yes	ijyÃ¨n	mikwob	already_convinced	pot vwa, oubyen pase pa sakristen an pouw simaye nouvel la nan tt legliz	Other	1	3	NULL	Yes	Female
uuid:1f350fe5-7b6d-4a51-ac8a-2864feb54212	uid:collect|2013-01-29T18:00:38.316+0000	2013-04-09 11:08:02	NULL	2013-04-09 11:08:02	NULL	NULL	1	2013-04-09 11:08:02	2013-04-09 11:08:02	999	Yes	No	some_primary	Yes	NULL	NULL	NULL	Yes	Distribution	NULL	Yes	Yes	999	No	cp	not_too_far	pot vwa	Yes	NULL	gwo pye	uuid:1f350fe5-7b6d-4a51-ac8a-2864feb54212	li montrem timoun anviwon 1m de wotÃ¨	1192	Yes	trete dlo	?	already_convinced	mikwo	Other	1	3	70_79	Yes	Female
uuid:aabeff4c-d6a6-490e-a88e-e714e6b5ce47	uid:collect|2013-01-29T18:00:38.316+0000	2013-04-09 11:08:07	NULL	2013-04-09 11:08:07	NULL	NULL	1	2013-04-09 11:08:07	2013-04-09 11:08:07	999	Yes	No	did_not_go	Yes	NULL	NULL	toudisman	Yes	Distribution	l t jwen ak maladi	Yes	Yes	999	Yes	lp	not_too_far	pot vwa	Yes	NULL	gwo boboun, gwo pye	uuid:aabeff4c-d6a6-490e-a88e-e714e6b5ce47	timoun piti	1194	Yes	?	marengwen	already_convinced	pot vwa	Other	2	3	40_49	Yes	Female
uuid:5f9dc8b9-3163-4cab-b5a8-5b93f535cd60	uid:collect|2013-01-29T18:00:38.316+0000	2013-04-09 11:08:10	NULL	2013-04-09 11:08:10	NULL	NULL	1	2013-04-09 11:08:10	2013-04-09 11:08:10	999	Yes	No	completed_primary	Yes	NULL	NULL	NULL	Yes	Distribution	NULL	Yes	Yes	999	No	rj	not_too_far	pot vwa	Yes	NULL	gwo pye, gwo tete	uuid:5f9dc8b9-3163-4cab-b5a8-5b93f535cd60	?	1195	Yes	?	?	already_convinced	pot vwa, rasanbleman	Other	2	3	50_59	Yes	Female
uuid:23a6d5cb-1bff-48e3-b468-fac4e234f17d	uid:collect|2013-01-29T18:00:38.316+0000	2013-04-09 11:08:12	NULL	2013-04-09 11:08:12	NULL	NULL	1	2013-04-09 11:08:12	2013-04-09 11:08:12	80	Yes	No	some_primary	Yes	NULL	NULL	NULL	Yes	Distribution	NULL	Yes	Yes	999	No	ms	not_too_far	pot vwa	Yes	NULL	gwo bouboun, pye doum	uuid:23a6d5cb-1bff-48e3-b468-fac4e234f17d	?	1196	Yes	pa kite vye bet pikew	gwo bet kap pike w	already_convinced	reyinyon	Other	2	3	NULL	Yes	Female
uuid:14603db9-c32e-449a-8b23-d5d58d093cd4	uid:collect|2013-01-29T18:00:38.316+0000	2013-04-09 11:08:15	NULL	2013-04-09 11:08:15	NULL	NULL	1	2013-04-09 11:08:15	2013-04-09 11:08:15	23	Yes	No	did_not_go	Yes	NULL	NULL	NULL	Yes	Distribution	NULL	Yes	Yes	999	No	da	Close	pot vwa	Yes	NULL	gwo;pye , kou,	uuid:14603db9-c32e-449a-8b23-d5d58d093cd4	?	1197	Yes	dlo trete	marengwen	already_convinced	?	Other	3	3	NULL	Yes	Male
uuid:cc039031-d542-47a0-bf1a-86600e5dc57a	uid:collect|2013-01-29T18:00:38.316+0000	2013-04-09 11:08:16	NULL	2013-04-09 11:08:16	NULL	NULL	1	2013-04-09 11:08:16	2013-04-09 11:08:16	999	Yes	No	did_not_go	Yes	NULL	NULL	ko kraz, domi	Yes	Distribution	?	Yes	Yes	999	Yes	mo	not_too_far	pot vwa	Yes	NULL	gwo pye,	uuid:cc039031-d542-47a0-bf1a-86600e5dc57a	?	1199	Yes	?	?	already_convinced	pot vwa	Other	2	3	60_69	Yes	Female
uuid:1dd76c1e-76b7-45f1-a0db-0cf4eb677683	uid:collect|2013-01-29T18:00:38.316+0000	2013-04-09 11:08:20	NULL	2013-04-09 11:08:20	NULL	NULL	1	2013-04-09 11:08:20	2013-04-09 11:08:20	999	Yes	No	did_not_go	Yes	NULL	NULL	NULL	Yes	Distribution	NULL	Yes	Yes	999	No	jj	Far	pandan lap pase, li tande yap bay li	Yes	NULL	gwo tete	uuid:1dd76c1e-76b7-45f1-a0db-0cf4eb677683	?	1200	Yes	?	?	already_convinced	?	Other	2	3	18_29	Yes	Female
uuid:cfbe353f-400b-4f39-be8e-f7834631d191	uid:collect|2013-01-29T18:00:38.316+0000	2013-04-09 11:08:20	NULL	2013-04-09 11:08:20	NULL	NULL	1	2013-04-09 11:08:20	2013-04-09 11:08:20	999	Yes	No	did_not_go	Yes	NULL	NULL	NULL	Yes	Distribution	NULL	Yes	Yes	999	No	mg	not_too_far	pot vwa	Yes	NULL	gwo pye, gwo tete	uuid:cfbe353f-400b-4f39-be8e-f7834631d191	timoun -4an	1200	Yes	?	marengwen	already_convinced	radio	Other	2	3	50_59	Yes	Female
uuid:bbdb6f03-4986-484f-aaaa-90bdc81c686c	uid:collect|2013-01-29T18:00:38.316+0000	2013-04-09 11:08:23	NULL	2013-04-09 11:08:23	NULL	NULL	1	2013-04-09 11:08:23	2013-04-09 11:08:23	20	Yes	No	did_not_go	Yes	NULL	NULL	NULL	Yes	Distribution	NULL	Yes	Yes	999	No	jj	not_too_far	pot vwa	Yes	NULL	gwo pye, gwo grenn	uuid:bbdb6f03-4986-484f-aaaa-90bdc81c686c	timoun-4an	1201	Yes	?	?	already_convinced	pot vwa, radio	Home	1	3	NULL	Yes	Male
uuid:4d84ebce-8ca1-4059-afe7-8a4d5d447a1d	uid:collect|2013-01-29T18:00:38.316+0000	2013-04-09 11:08:26	NULL	2013-04-09 11:08:26	NULL	NULL	1	2013-04-09 11:08:26	2013-04-09 11:08:26	25	Yes	No	did_not_go	Yes	NULL	NULL	NULL	Yes	Distribution	NULL	Yes	Yes	999	No	gb	not_too_far	moun lakay	Yes	NULL	gwo; pye, pati...	uuid:4d84ebce-8ca1-4059-afe7-8a4d5d447a1d	timoun piti	1202	Yes	chache dezenfezte ko w	?	already_convinced	?	Other	1	3	NULL	Yes	Male
uuid:c4bd4391-ffa7-41eb-aae6-a02929249231	uid:collect|2013-01-29T18:00:38.316+0000	2013-04-09 11:08:27	NULL	2013-04-09 11:08:27	NULL	NULL	1	2013-04-09 11:08:27	2013-04-09 11:08:27	24	Yes	No	did_not_go	Yes	NULL	NULL	vomisman, toudi	Yes	Distribution	paske li pat manje e yo pat vle l ale avel	Yes	Yes	999	Yes	es	not_too_far	pot valwa	Yes	NULL	gwo tete, gwo pye	uuid:c4bd4391-ffa7-41eb-aae6-a02929249231	timoun pitii	1202	Yes	?	?	already_convinced	pot vwa,	Other	3	3	NULL	Yes	Female
uuid:1da235a3-a655-40e1-b0ab-e287745b9377	uid:collect|2013-01-29T18:00:38.316+0000	2013-04-09 11:08:29	NULL	2013-04-09 11:08:29	NULL	NULL	1	2013-04-09 11:08:29	2013-04-09 11:08:29	42	Yes	No	some_secondary	Yes	NULL	NULL	NULL	Yes	Distribution	NULL	Yes	Yes	3	No	ed	Close	pot vwa	Yes	NULL	gwo tete, gwo kou	uuid:1da235a3-a655-40e1-b0ab-e287745b9377	fi amsent	1203	Yes	retire ma dlo, bwe gren	mayigwen	already_convinced	reyini nam pos, nan legliz	Other	2	3	NULL	Yes	Male
uuid:0783d71f-1f7f-453b-99e3-eea68d40de69	uid:collect|2013-01-29T18:00:38.316+0000	2013-04-09 11:08:30	NULL	2013-04-09 11:08:30	NULL	NULL	1	2013-04-09 11:08:30	2013-04-09 11:08:30	45	Yes	No	did_not_go	Yes	NULL	NULL	soulay	Yes	Distribution	sante a genle pat bon	Yes	Yes	999	Yes	ed	not_too_far	reyinyn ak legliz	Yes	NULL	gwo:kou,pye,	uuid:0783d71f-1f7f-453b-99e3-eea68d40de69	timoun -5an, fanm ansent	1203	Yes	moustikÃ¨	marengwen	already_convinced	pot vwa, legliz, lekol	Other	3	3	NULL	Yes	Female
uuid:04c6ef86-5036-48c5-9a32-34b9d62dbc24	uid:collect|2013-01-29T18:00:38.316+0000	2013-04-09 11:08:36	NULL	2013-04-09 11:08:36	NULL	NULL	1	2013-04-09 11:08:36	2013-04-09 11:08:36	999	Yes	No	did_not_go	dont_know	NULL	NULL	NULL	Yes	Home	NULL	Yes	Yes	999	No	vod	other	pot vwa	Yes	NULL	gwo pye	uuid:04c6ef86-5036-48c5-9a32-34b9d62dbc24	?	1204	Yes	moustikÃ¨	marengwen	already_convinced	megafon	Home	3	3	60_69	Yes	Female
uuid:e3acc2b2-8a63-465f-b598-dd31dcafc8bb	uid:collect|2013-01-29T18:00:38.316+0000	2013-04-09 11:08:39	NULL	2013-04-09 11:08:39	NULL	NULL	1	2013-04-09 11:08:39	2013-04-09 11:08:39	33	Yes	No	completed_primary	Yes	NULL	NULL	lestomak pa bon	Yes	Distribution	li jwen ak maladi	Yes	Yes	999	Yes	vp	Close	post ki tap pase	Yes	NULL	gwo pye,	uuid:e3acc2b2-8a63-465f-b598-dd31dcafc8bb	timoun-(?), fanm ansent	1205	Yes	bwe konprime	?	already_convinced	?	Other	2	3	NULL	Yes	Female
uuid:6ba39575-460b-4611-8b85-e7d09bfb1a45	uid:collect|2013-01-29T18:00:38.316+0000	2013-04-09 11:08:49	NULL	2013-04-09 11:08:49	NULL	NULL	1	2013-04-09 11:08:49	2013-04-09 11:08:49	18	Yes	No	some_secondary	Yes	NULL	NULL	NULL	Yes	Distribution	NULL	Yes	Yes	999	No	el	not_too_far	legliz, megafon	Yes	NULL	gwo pye, yn tete pi gwo,	uuid:6ba39575-460b-4611-8b85-e7d09bfb1a45	timoun-ke2an, moun ansent	1206	Yes	moustikÃ¨	marengwen	already_convinced	legliz, megafon	Other	2	3	NULL	Yes	Female
uuid:a61184bb-8061-4780-9d7e-b86c8778e9e1	uid:collect|2013-01-29T18:00:38.316+0000	2013-04-09 11:08:51	NULL	2013-04-09 11:08:51	NULL	NULL	1	2013-04-09 11:08:51	2013-04-09 11:08:51	21	dont_know	dont_know	completed_primary	na	NULL	NULL	NULL	Yes	na	NULL	Yes	No	999	dont_know	ne	other	?	Yes	t ansent	gwo: pye	uuid:a61184bb-8061-4780-9d7e-b86c8778e9e1	fanm ansent	1207	Yes	mostikÃ¨, eviite dlo sal	marengwen	already_convinced	megafon	NULL	0	3	NULL	Yes	Female
uuid:b6ef8166-d2bd-455c-928a-4c798349a874	uid:collect|2013-01-29T18:00:38.316+0000	2013-04-09 11:08:51	NULL	2013-04-09 11:08:51	NULL	NULL	1	2013-04-09 11:08:51	2013-04-09 11:08:51	22	Yes	No	some_primary	Yes	NULL	NULL	NULL	Yes	Distribution	NULL	Yes	Yes	999	No	mc	Far	megafon	Yes	NULL	gwo koulout, gwo pye, gwo tete	uuid:b6ef8166-d2bd-455c-928a-4c798349a874	fi gwo vant, timoun piti	1207	Yes	?	?	already_convinced	?	Other	2	3	NULL	Yes	Male
uuid:f79422f1-fc0a-4a4d-a202-c0ff17e5e9d8	uid:collect|2013-01-29T18:00:38.316+0000	2013-04-09 11:08:56	NULL	2013-04-09 11:08:56	NULL	NULL	1	2013-04-09 11:08:56	2013-04-09 11:08:56	999	Yes	No	did_not_go	Yes	NULL	NULL	NULL	Yes	Distribution	NULL	Yes	Yes	999	No	sd	not_too_far	megafon	Yes	NULL	gwo pye	uuid:f79422f1-fc0a-4a4d-a202-c0ff17e5e9d8	?	1208	Yes	moustikrÃ¨	marengwen	already_convinced	megafon	Other	2	3	50_59	Yes	Female
uuid:daaeba50-92a5-43a5-beb1-a403855e39a8	uid:collect|2013-01-29T18:00:38.316+0000	2013-04-09 11:08:57	NULL	2013-04-09 11:08:57	NULL	NULL	1	2013-04-09 11:08:57	2013-04-09 11:08:57	999	Yes	No	did_not_go	Yes	NULL	NULL	NULL	Yes	Distribution	NULL	Yes	Yes	999	No	rc	Close	megafon	Yes	NULL	gwo tete, gwo pati	uuid:daaeba50-92a5-43a5-beb1-a403855e39a8	famm ansent, timoun wote sa	1209	Yes	bwe grenn lan	NULL	already_convinced	megafon	Other	1	3	40_49	Yes	Female
uuid:925e2516-d5a6-42fa-8e67-b1a05e7db9f2	uid:collect|2013-01-29T18:00:38.316+0000	2013-04-09 11:09:00	NULL	2013-04-09 11:09:00	NULL	NULL	1	2013-04-09 11:09:00	2013-04-09 11:09:00	35	Yes	No	some_primary	Yes	NULL	NULL	ko kraz,	Yes	Distribution	?	Yes	Yes	999	Yes	amy	not_too_far	pot vwa	Yes	NULL	gwo:tete,pye	uuid:925e2516-d5a6-42fa-8e67-b1a05e7db9f2	timoun-5an, ansent	1210	Yes	moustikÃ¨	marengwen	already_convinced	pot vwa	Other	2	3	NULL	Yes	Female
uuid:13829a9d-50c5-4969-8ef3-bef7fa563b42	uid:collect|2013-01-29T18:00:38.316+0000	2013-04-09 11:09:03	NULL	2013-04-09 11:09:03	NULL	NULL	1	2013-04-09 11:09:03	2013-04-09 11:09:03	18	Yes	No	some_secondary	Yes	NULL	NULL	ko kraze	Yes	Distribution	li jwenn ak maladi	Yes	Yes	999	Yes	cb	Close	pot vwa	Yes	NULL	gwo tete	uuid:13829a9d-50c5-4969-8ef3-bef7fa563b42	timoun, moun ansent	1210	Yes	evite dlo sal	moustique	already_convinced	reyinyon	Home	1	3	NULL	Yes	Female
uuid:b729d1a3-9fcd-46a1-8f77-f36320ad2895	uid:collect|2013-01-29T18:00:38.316+0000	2013-04-09 11:09:07	NULL	2013-04-09 11:09:07	NULL	NULL	1	2013-04-09 11:09:07	2013-04-09 11:09:07	40	No	No	did_not_go	na	NULL	NULL	NULL	No	na	NULL	Yes	na	999	dont_know	mm	not_too_far	radio	Yes	NULL	gwo tete	uuid:b729d1a3-9fcd-46a1-8f77-f36320ad2895	moun ki malad	1211	Yes	pran grenn	pa konnen	help_m	reunion	NULL	999	3	NULL	Yes	Female
uuid:01adaf87-1f75-4627-8df8-a9b355ceb1e6	uid:collect|2013-01-29T18:00:38.316+0000	2013-04-09 11:09:09	NULL	2013-04-09 11:09:09	NULL	NULL	1	2013-04-09 11:09:09	2013-04-09 11:09:09	52	Yes	No	some_secondary	Yes	NULL	NULL	NULL	Yes	Distribution	NULL	Yes	Yes	999	No	pf	Close	radio	Yes	NULL	maklouklou	uuid:01adaf87-1f75-4627-8df8-a9b355ceb1e6	timoun, moun ansent	1212	Yes	moustike	mayengwen	already_convinced	radio	Other	2	3	NULL	Yes	Male
uuid:1f6d2713-46e3-4fab-81ba-a951eede3fdd	uid:collect|2013-01-29T18:00:38.316+0000	2013-04-09 11:09:18	NULL	2013-04-09 11:09:18	NULL	NULL	1	2013-04-09 11:09:18	2013-04-09 11:09:18	33	Yes	No	some_primary	Yes	NULL	NULL	toudisman ko kraze	Yes	Distribution	maladia	Yes	Yes	999	Yes	gs	Close	pot vwa	Yes	NULL	gwo tete	uuid:1f6d2713-46e3-4fab-81ba-a951eede3fdd	timoun	1214	Yes	pran grenn	dlo sal	already_convinced	reunion	Other	2	3	NULL	Yes	Female
uuid:4ca176f6-84b9-4c99-9a02-1ec2ebbdd599	uid:collect|2013-01-29T18:00:38.316+0000	2013-04-09 11:09:19	NULL	2013-04-09 11:09:19	NULL	NULL	1	2013-04-09 11:09:19	2013-04-09 11:09:19	53	Yes	No	some_primary	Yes	NULL	NULL	ko kraze, domi	Yes	Distribution	kras maladia	Yes	Yes	5	Yes	aj	Close	pot vwa	Yes	NULL	gwo tete	uuid:4ca176f6-84b9-4c99-9a02-1ec2ebbdd599	timoun, fi ansent	1215	Yes	pran grenn	vye dlo sal	already_convinced	reunion	Other	2	3	NULL	Yes	Male
uuid:b27b2cf3-757b-4c01-acb7-ccf8ac682378	uid:collect|2013-01-29T18:00:38.316+0000	2013-04-09 11:09:20	NULL	2013-04-09 11:09:20	NULL	NULL	1	2013-04-09 11:09:20	2013-04-09 11:09:20	20	No	No	higher	na	NULL	NULL	NULL	Yes	na	NULL	Yes	na	999	dont_know	fp	other	non	Yes	NULL	gwo tete	uuid:b27b2cf3-757b-4c01-acb7-ccf8ac682378	non	1215	Yes	moustike	mayigwen	already_convinced	reunion	NULL	1	3	NULL	Yes	Male
uuid:20e92423-7d3f-48d7-a78f-d0ed37c08a63	uid:collect|2013-01-29T18:00:38.316+0000	2013-04-09 11:09:24	NULL	2013-04-09 11:09:24	NULL	NULL	1	2013-04-09 11:09:24	2013-04-09 11:09:24	32	Yes	No	did_not_go	Yes	NULL	NULL	ko kraze	Yes	Distribution	jwwnn maladi	Yes	Yes	999	Yes	rp	Close	pot vwa	Yes	NULL	gwo tete	uuid:20e92423-7d3f-48d7-a78f-d0ed37c08a63	fanm ansent	1216	Yes	netwaye dlo sal	mayengwen	already_convinced	reyinyon	dont_know	2	3	NULL	Yes	Female
uuid:4ab2284a-ee36-4c27-ab29-456f18929d56	uid:collect|2013-01-29T18:00:38.316+0000	2013-04-09 11:09:26	NULL	2013-04-09 11:09:26	NULL	NULL	1	2013-04-09 11:09:26	2013-04-09 11:09:26	18	Yes	No	completed_primary	Yes	NULL	NULL	NULL	Yes	Distribution	NULL	Yes	Yes	999	No	rb	Close	pot vwa	Yes	NULL	gwo tete	uuid:4ab2284a-ee36-4c27-ab29-456f18929d56	fanm absent, timoun mwens ke 3	1217	Yes	pran grenn	mayengwen	already_convinced	reyinyon	Other	2	3	NULL	Yes	Female
uuid:c5f5e7c9-7205-45a7-a0c8-8557e2e49359	uid:collect|2013-01-29T18:00:38.316+0000	2013-04-09 11:09:29	NULL	2013-04-09 11:09:29	NULL	NULL	1	2013-04-09 11:09:29	2013-04-09 11:09:29	36	Yes	No	some_primary	Yes	NULL	NULL	NULL	Yes	Distribution	NULL	Yes	Yes	3	No	ne	Close	pot vwa	Yes	NULL	gwo tete, gwo pye	uuid:c5f5e7c9-7205-45a7-a0c8-8557e2e49359	moun ansent	1218	Yes	bwe grenn	mayengwen	already_convinced	reunyon	Other	3	3	NULL	Yes	Female
uuid:ee5627cd-21d1-4ed5-a51e-f0c323f2d4ea	uid:collect|2013-01-29T18:00:38.316+0000	2013-04-09 11:09:33	NULL	2013-04-09 11:09:33	NULL	NULL	1	2013-04-09 11:09:33	2013-04-09 11:09:33	999	No	No	did_not_go	NULL	pat ka soti	NULL	NULL	No	NULL	NULL	No	NULL	999	NULL	cp	other	NULL	No	NULL	NULL	uuid:ee5627cd-21d1-4ed5-a51e-f0c323f2d4ea	NULL	1219	Yes	NULL	NULL	help_m	kay an kay	NULL	999	3	80_89	No	Female
uuid:5128edf4-373c-47e8-8ad3-16f50b21bbd0	uid:collect|2013-01-29T18:00:38.316+0000	2013-04-09 11:09:37	NULL	2013-04-09 11:09:37	NULL	NULL	1	2013-04-09 11:09:37	2013-04-09 11:09:37	18	Yes	No	some_secondary	Yes	NULL	NULL	domi	Yes	Distribution	maladi	Yes	Yes	999	Yes	ip	Close	pot vwa	Yes	NULL	gwo pye	uuid:5128edf4-373c-47e8-8ad3-16f50b21bbd0	moun ansent	1220	Yes	pran medicament	mayigwen	already_convinced	reunion	Other	1	3	NULL	Yes	Female
uuid:9c71180c-de54-4147-a506-748c3aa342ca	uid:collect|2013-01-29T18:00:38.316+0000	2013-04-09 11:09:45	NULL	2013-04-09 11:09:45	NULL	NULL	1	2013-04-09 11:09:45	2013-04-09 11:09:45	22	Yes	No	some_secondary	Yes	NULL	NULL	NULL	Yes	Distribution	NULL	Yes	Yes	999	No	lc	not_too_far	pandan l tap pase nan lari a	Yes	NULL	gwo devan	uuid:9c71180c-de54-4147-a506-748c3aa342ca	timoun-3an	2671	Yes	bwe knprime chak ane	?	already_convinced	radio, megafon	Other	2	3	NULL	Yes	Female
uuid:e5bad230-565d-4690-a83e-1b848be0b6b0	uid:collect|2013-01-29T18:00:38.316+0000	2013-04-09 11:09:51	NULL	2013-04-09 11:09:51	NULL	NULL	1	2013-04-09 11:09:51	2013-04-09 11:09:51	30	Yes	No	some_secondary	Yes	NULL	NULL	NULL	Yes	Distribution	NULL	Yes	Yes	999	No	sc	not_too_far	pandan l tap pase sou lari a al nan mache	Yes	NULL	gwo:pye,vant	uuid:e5bad230-565d-4690-a83e-1b848be0b6b0	timoun1an,	2672	Yes	moustikÃ¨	gwo marengwen	already_convinced	radio, mache di sa nan chak katye	Other	1	3	NULL	Yes	Female
uuid:f4518147-2e4b-40ef-92fe-c599e5259471	uid:collect|2013-01-29T18:00:38.316+0000	2013-04-09 11:09:57	NULL	2013-04-09 11:09:57	NULL	NULL	1	2013-04-09 11:09:57	2013-04-09 11:09:57	25	Yes	No	some_secondary	Yes	NULL	NULL	toudisman	Yes	Distribution	genle mpat manje ase, oubyen l te two fo pou mwen	Yes	Yes	999	Yes	sa	Close	radio, ajan sante jou distribisyon an	Yes	NULL	Ã¨ni, gwo pye	uuid:f4518147-2e4b-40ef-92fe-c599e5259471	NULL	2673	Yes	evite mouch, bwe dlo trete	dlo san trete, marengwen	already_convinced	spot radio,tele ak afich nan lari	Other	25	3	NULL	Yes	Male
uuid:38644304-ad05-4053-b3c0-d077ffc21f39	uid:collect|2013-01-29T18:00:38.316+0000	2013-04-09 11:09:58	NULL	2013-04-09 11:09:58	NULL	NULL	1	2013-04-09 11:09:58	2013-04-09 11:09:58	30	Yes	No	completed_secondary	na	NULL	NULL	NULL	No	na	NULL	Yes	na	3	dont_know	fd	Close	radio	Yes	NULL	pye anfle, gwo grenn, maklouklou	uuid:38644304-ad05-4053-b3c0-d077ffc21f39	moun ki paralize	2673	Yes	kenbe bo kotew pwop pou pa kale marengwen	marengwen anofÃ¨l	already_convinced	piblye l pa telefÃ²n,	NULL	0	3	NULL	Yes	Male
uuid:e62bd7cc-462c-42c1-a1b8-ff82aa8ba10c	uid:collect|2013-01-29T18:00:38.316+0000	2013-04-09 11:10:04	NULL	2013-04-09 11:10:04	NULL	NULL	1	2013-04-09 11:10:04	2013-04-09 11:10:04	33	Yes	No	some_secondary	na	NULL	NULL	NULL	No	na	NULL	Yes	No	999	dont_know	fc	other	li te wÃ¨ distribisyon an	Yes	toujou prese le lap pase, li paka rete nan liy	gwo pati	uuid:e62bd7cc-462c-42c1-a1b8-ff82aa8ba10c	?	2674	Yes	pa kite vye bet sa yo kale nan dlo sal	marengwen	already_convinced	radio, nan vizit lopital yo	NULL	0	3	NULL	Yes	Male
uuid:2bdc012f-960a-4bcb-925b-2dd03377c5d0	uid:collect|2013-01-29T18:00:38.316+0000	2013-04-09 11:10:05	NULL	2013-04-09 11:10:05	NULL	NULL	1	2013-04-09 11:10:05	2013-04-09 11:10:05	18	Yes	No	some_secondary	Yes	NULL	NULL	NULL	Yes	Distribution	NULL	Yes	Yes	999	No	sp	not_too_far	konn we post yo	Yes	NULL	gwo pati	uuid:2bdc012f-960a-4bcb-925b-2dd03377c5d0	?	2674	Yes	bwe medikaman	?	already_convinced	radio,tv(li te bwÃ¨ l, li te di nn oparavan)	Other	999	3	NULL	Yes	Male
uuid:402ed431-8969-4b78-a358-e6ad87d1f3b3	uid:collect|2013-01-29T18:00:38.316+0000	2013-04-09 11:10:06	NULL	2013-04-09 11:10:06	NULL	NULL	1	2013-04-09 11:10:06	2013-04-09 11:10:06	18	dont_know	No	some_secondary	na	NULL	NULL	NULL	No	na	NULL	Yes	No	999	dont_know	em	other	radio, bouch lot moun	Yes	li pat enterese m	gwo;pye,tete	uuid:402ed431-8969-4b78-a358-e6ad87d1f3b3	?	2675	Yes	pa mache pye atÃ¨	vÃ¨tÃ¨ lew mache pye atÃ¨	already_convinced	tv,radio,bouch a orÃ¨y	NULL	0	3	NULL	Yes	Female
uuid:495f4dd0-fdeb-49b8-93e7-4cd560387be8	uid:collect|2013-01-29T18:00:38.316+0000	2013-04-09 11:10:08	NULL	2013-04-09 11:10:08	NULL	NULL	1	2013-04-09 11:10:08	2013-04-09 11:10:08	18	Yes	No	some_secondary	Yes	NULL	NULL	NULL	Yes	School	NULL	Yes	Yes	999	No	ma	Far	nan lekol la yo te di sa	Yes	NULL	maklouklou, gwo bouboun	uuid:495f4dd0-fdeb-49b8-93e7-4cd560387be8	?	2676	Yes	bwe konprime a	yon fyÃ¨v	already_convinced	di sa nan tt katye yo	School	3	3	NULL	Yes	Female
uuid:894b9a9b-4817-49ef-8d76-dd6fa9c3a3d5	uid:collect|2013-01-29T18:00:38.316+0000	2013-04-09 11:10:12	NULL	2013-04-09 11:10:12	NULL	NULL	1	2013-04-09 11:10:12	2013-04-09 11:10:12	32	Yes	No	some_secondary	No	NULL	NULL	yn ti ko kraz	Yes	Distribution	li jwen maladi	Yes	Yes	999	Yes	je	not_too_far	li te tande sa nan zÃ²n franch	Yes	NULL	gwo pati, gwo vant	uuid:894b9a9b-4817-49ef-8d76-dd6fa9c3a3d5	timoun -4an, fanm ansent	2677	Yes	bwe dlo trete , evite fatra	fatra, dlo san trete, marengwen	already_convinced	radio,	Home	2	3	NULL	Yes	Female
uuid:acdf053f-4c99-4e29-ab42-e94959e34fbd	uid:collect|2013-01-29T18:00:38.316+0000	2013-04-09 11:10:13	NULL	2013-04-09 11:10:13	NULL	NULL	1	2013-04-09 11:10:13	2013-04-09 11:10:13	30	Yes	No	some_secondary	Yes	NULL	NULL	NULL	Yes	Distribution	NULL	Yes	Yes	5	No	je	not_too_far	nan post yo	Yes	NULL	gwo:pye, tt kow anfle	uuid:acdf053f-4c99-4e29-ab42-e94959e34fbd	timoun-3an	2677	Yes	swiv tretman, pa mache pye atÃ¨	vÃ¨, viris	already_convinced	radio, megafon	Other	2	3	NULL	Yes	Male
uuid:479d06f3-93f5-437a-819e-03ec107d8333	uid:collect|2013-01-29T18:00:38.316+0000	2013-04-09 11:10:17	NULL	2013-04-09 11:10:17	NULL	NULL	1	2013-04-09 11:10:17	2013-04-09 11:10:17	37	Yes	No	some_secondary	Yes	NULL	NULL	NULL	Yes	Distribution	NULL	Yes	Yes	999	No	rj	not_too_far	radio, megafon	Yes	NULL	gwo:pye,pati,kou	uuid:479d06f3-93f5-437a-819e-03ec107d8333	fanm ansent	2678	Yes	pa mache pye atÃ¨, bwe grenn	vÃ¨,dlo sal,	already_convinced	radio, legliz	Other	2	3	NULL	Yes	Female
uuid:199cfb4e-b24f-4aa9-9d5e-225ef15608c1	uid:collect|2013-01-29T18:00:38.316+0000	2013-04-09 11:10:18	NULL	2013-04-09 11:10:18	NULL	NULL	1	2013-04-09 11:10:18	2013-04-09 11:10:18	28	Yes	No	some_primary	Yes	NULL	NULL	NULL	Yes	Distribution	NULL	Yes	Yes	999	No	vi	Close	ansÃ¨y nan lari	Yes	NULL	gwo tete, gwo pati	uuid:199cfb4e-b24f-4aa9-9d5e-225ef15608c1	timoun-(?), fanm ansent	2679	Yes	evite dlo sal	gwo marengwen	already_convinced	megafon	Home	2	3	NULL	Yes	Female
uuid:d356856b-3de5-47ac-9539-91572ad8910c	uid:collect|2013-01-29T18:00:38.316+0000	2013-04-09 11:10:21	NULL	2013-04-09 11:10:21	NULL	NULL	1	2013-04-09 11:10:21	2013-04-09 11:10:21	30	Yes	No	some_secondary	Yes	NULL	NULL	NULL	Yes	Distribution	NULL	Yes	Yes	999	No	lb	not_too_far	nan lari a	Yes	NULL	gwo pye, maklouklou	uuid:d356856b-3de5-47ac-9539-91572ad8910c	timoun-(?)	2680	Yes	pa kite dlo sal	marengwen	already_convinced	radio, afich	Other	2	3	NULL	Yes	Male
uuid:ed0618c5-d86a-4703-a6ec-3e15d10cac8e	uid:collect|2013-01-29T18:00:38.316+0000	2013-04-09 11:10:23	NULL	2013-04-09 11:10:23	NULL	NULL	1	2013-04-09 11:10:23	2013-04-09 11:10:23	73	Yes	No	some_secondary	dont_know	NULL	NULL	NULL	Yes	Home	NULL	Yes	Yes	999	No	wd	Close	megafon, radio	Yes	NULL	gwo pye, maklouklou	uuid:ed0618c5-d86a-4703-a6ec-3e15d10cac8e	?	2681	dont_know	kuit vyan byen	vÃ¨ nan vyan mal kuit	dont_know	radio, lekol, legliz	Home	1	3	NULL	Yes	Male
uuid:ace45819-5368-44ba-a3e8-f7f6bb6c58f8	uid:collect|2013-01-29T18:00:38.316+0000	2013-04-09 11:10:24	NULL	2013-04-09 11:10:24	NULL	NULL	1	2013-04-09 11:10:24	2013-04-09 11:10:24	25	Yes	No	completed_secondary	Yes	NULL	NULL	NULL	Yes	Distribution	NULL	Yes	Yes	999	No	jj	not_too_far	kriyÃ¨ nan post sou pon an	Yes	NULL	gwo pye, maklouklou	uuid:ace45819-5368-44ba-a3e8-f7f6bb6c58f8	fi ansent,	2681	Yes	bwe dlo trete, manje manje byen kuit	vÃ¨	already_convinced	radio, mikwofon, tv	Other	2	3	NULL	Yes	Male
uuid:b252347f-b7d0-44b1-9082-b8fa7c9719da	uid:collect|2013-01-29T18:00:38.316+0000	2013-04-09 11:10:25	NULL	2013-04-09 11:10:25	NULL	NULL	1	2013-04-09 11:10:25	2013-04-09 11:10:25	39	Yes	No	some_secondary	Yes	NULL	NULL	NULL	Yes	Distribution	NULL	Yes	Yes	999	No	sn	Close	kriyÃ¨ nan post yo	Yes	NULL	gwo :pye,ponyet,vant	uuid:b252347f-b7d0-44b1-9082-b8fa7c9719da	?	2682	Yes	?	?	already_convinced	di sa nan pwogram, spektak yo(paske yo rasanble ampil moun)	Other	2	3	NULL	Yes	Female
uuid:3ec4f2c2-0eb9-4cdd-a7c7-cb388a66396f	uid:collect|2013-01-29T18:00:38.316+0000	2013-04-09 11:10:27	NULL	2013-04-09 11:10:27	NULL	NULL	1	2013-04-09 11:10:27	2013-04-09 11:10:27	51	Yes	No	some_secondary	Yes	NULL	NULL	NULL	Yes	Distribution	NULL	Yes	Yes	3	No	vo	not_too_far	radio	Yes	NULL	gwo pye, maklouklou	uuid:3ec4f2c2-0eb9-4cdd-a7c7-cb388a66396f	fi gwo vant, timoun-(?)	2683	Yes	swiv doz la	marengwen	already_convinced	voiture publicitaire, megafon	Other	2	3	NULL	Yes	Male
uuid:1174e5e0-0a5c-4437-b47d-54fbe7e52e74	uid:collect|2013-01-29T18:00:38.316+0000	2013-04-09 11:10:31	NULL	2013-04-09 11:10:31	NULL	NULL	1	2013-04-09 11:10:31	2013-04-09 11:10:31	65	Yes	No	some_secondary	Yes	NULL	NULL	NULL	Yes	Distribution	NULL	Yes	Yes	999	No	sa	not_too_far	radio, post yo	Yes	NULL	gwo pye, maklouklou	uuid:1174e5e0-0a5c-4437-b47d-54fbe7e52e74	?	2684	Yes	bwe konprime a	gwo marengwen	already_convinced	radio, sms/tel	Other	2	3	NULL	Yes	Male
uuid:ece88a59-375c-41cf-99d5-af657b4af440	uid:collect|2013-01-29T18:00:38.316+0000	2013-04-09 11:10:33	NULL	2013-04-09 11:10:33	NULL	NULL	1	2013-04-09 11:10:33	2013-04-09 11:10:33	23	Yes	No	some_secondary	Yes	NULL	NULL	NULL	Yes	Distribution	NULL	Yes	Yes	6	No	rj	not_too_far	radio,megafon	Yes	NULL	gwo:pati,tete,ko	uuid:ece88a59-375c-41cf-99d5-af657b4af440	moun ansent	2685	Yes	pa kite l mode n	anofÃ¨l	already_convinced	radio,megafon	Other	2	3	NULL	Yes	Female
uuid:c42e58aa-01a6-4ca3-b14f-adbc40f72780	uid:collect|2013-01-29T18:00:38.316+0000	2013-04-09 11:10:35	NULL	2013-04-09 11:10:35	NULL	NULL	1	2013-04-09 11:10:35	2013-04-09 11:10:35	22	Yes	No	completed_secondary	Yes	NULL	NULL	NULL	Yes	Distribution	NULL	Yes	Yes	999	No	ws	not_too_far	media,	Yes	NULL	gwo pyw, maklouklou	uuid:c42e58aa-01a6-4ca3-b14f-adbc40f72780	fi ansent, timoun-2an	2686	Yes	bwe medikaman yo	?	already_convinced	machin publisite nan lari a, radio	Other	1	3	NULL	Yes	Male
uuid:c57512f3-ec79-4395-9311-7e47cfd4e3e7	uid:collect|2013-01-29T18:00:38.316+0000	2013-04-09 11:10:37	NULL	2013-04-09 11:10:37	NULL	NULL	1	2013-04-09 11:10:37	2013-04-09 11:10:37	30	Yes	No	some_secondary	Yes	NULL	NULL	NULL	Yes	Distribution	NULL	Yes	Yes	999	No	mm	not_too_far	post mobil	Yes	NULL	gwo :pye, vant	uuid:c57512f3-ec79-4395-9311-7e47cfd4e3e7	?	2687	Yes	sevi pwop, pa lite fatra	mikwob, marengwen	already_convinced	radio, machin publicita, megafon	Other	2	3	NULL	Yes	Female
uuid:4272ad08-14e2-40e2-803c-562b25aa39a1	uid:collect|2013-01-29T18:00:38.316+0000	2013-04-09 11:10:40	NULL	2013-04-09 11:10:40	NULL	NULL	1	2013-04-09 11:10:40	2013-04-09 11:10:40	48	Yes	No	some_primary	Yes	NULL	NULL	NULL	Yes	Distribution	NULL	Yes	Yes	999	No	mj	not_too_far	post	Yes	NULL	gwo pye, gwo doudoun	uuid:4272ad08-14e2-40e2-803c-562b25aa39a1	?	2688	Yes	la pwopte	mikwob	already_convinced	megafon, ansey	Other	1	3	NULL	Yes	Female
uuid:c28d411a-be3a-4ab2-a4f1-838d86a3410a	uid:collect|2013-01-29T18:00:38.316+0000	2013-04-09 11:10:43	NULL	2013-04-09 11:10:43	NULL	NULL	1	2013-04-09 11:10:43	2013-04-09 11:10:43	79	dont_know	No	did_not_go	dont_know	NULL	NULL	NULL	Yes	Home	NULL	Yes	Yes	999	No	dm	other	?	Yes	NULL	gwo pye	uuid:c28d411a-be3a-4ab2-a4f1-838d86a3410a	fi ansent	2689	Yes	?	?	already_convinced	?	Home	999	3	NULL	Yes	Female
uuid:160b83b2-90d3-40aa-97fb-6d3b89420e17	uid:collect|2013-01-29T18:00:38.316+0000	2013-04-09 11:10:45	NULL	2013-04-09 11:10:45	NULL	NULL	1	2013-04-09 11:10:45	2013-04-09 11:10:45	22	Yes	No	some_secondary	Yes	NULL	NULL	NULL	Yes	Distribution	NULL	Yes	Yes	999	No	la	not_too_far	post yo jou distribisyon an	Yes	NULL	gwo:pye,devan	uuid:160b83b2-90d3-40aa-97fb-6d3b89420e17	fi ansent	2690	Yes	byen kouvri twalet	marengwen	already_convinced	mikwofon, tv,	Other	2	3	NULL	Yes	Female
uuid:531ee72d-afa7-41f9-99e5-0d6c009e4974	uid:collect|2013-01-29T18:00:38.316+0000	2013-04-09 11:10:48	NULL	2013-04-09 11:10:48	NULL	NULL	1	2013-04-09 11:10:48	2013-04-09 11:10:48	23	Yes	No	some_secondary	Yes	NULL	NULL	NULL	Yes	Distribution	NULL	Yes	Yes	5	No	av	Close	megafon,radio	Yes	NULL	gwo:pye,devan,tt ko w	uuid:531ee72d-afa7-41f9-99e5-0d6c009e4974	fi ansent, timoun-6mwa	2691	Yes	bwe knprime yo	ti bet piti	already_convinced	radio, tv, sms/tel/twitter	Other	1	3	NULL	Yes	Female
uuid:651cc5e2-b0d4-49e7-8f4b-782767dec7bd	uid:collect|2013-01-29T18:00:38.316+0000	2013-04-09 11:10:52	NULL	2013-04-09 11:10:52	NULL	NULL	1	2013-04-09 11:10:52	2013-04-09 11:10:52	28	Yes	No	completed_primary	Yes	NULL	NULL	NULL	Yes	Distribution	NULL	Yes	Yes	999	No	ar	Close	nan lari a jou distribisyon an	Yes	NULL	gwo lafyev, tet fe mal	uuid:651cc5e2-b0d4-49e7-8f4b-782767dec7bd	timoun-2an, fi ansent	2692	other	viv kote ki pwop, pa bwe dlo sal, domi anba moustikÃ¨	?	already_convinced	radio, publicite nan megafon (li ansent kounya...)	Other	1	3	NULL	Yes	Female
uuid:1ac8fd33-1a54-445f-bb72-e78ed97e0b9b	uid:collect|2013-01-29T18:00:38.316+0000	2013-04-09 11:10:57	NULL	2013-04-09 11:10:57	NULL	NULL	1	2013-04-09 11:10:57	2013-04-09 11:10:57	19	Yes	No	some_secondary	Yes	NULL	NULL	ko kraz	Yes	Distribution	paske l bn	Yes	Yes	999	Yes	am	not_too_far	nan post distribisyon an	Yes	NULL	pye w anfle, vant anfle	uuid:1ac8fd33-1a54-445f-bb72-e78ed97e0b9b	fi ansent,	2693	Yes	?	?	already_convinced	radio, tel	Other	2	3	NULL	Yes	Female
uuid:fecb279a-e433-4f55-9b49-92f028ca1545	uid:collect|2013-01-29T18:00:38.316+0000	2013-04-09 11:10:59	NULL	2013-04-09 11:10:59	NULL	NULL	1	2013-04-09 11:10:59	2013-04-09 11:10:59	45	Yes	No	some_primary	Yes	NULL	NULL	NULL	Yes	Distribution	NULL	Yes	Yes	999	No	jd	Close	radio	Yes	NULL	gwo pye	uuid:fecb279a-e433-4f55-9b49-92f028ca1545	timoun-(?), fanm ansent	2695	Yes	bwe grenn	?	already_convinced	radio, megafon	Home	2	3	NULL	Yes	Female
uuid:2ce286c9-caf6-446e-97cb-77be2cdc58f4	uid:collect|2013-01-29T18:00:38.316+0000	2013-04-09 11:11:01	NULL	2013-04-09 11:11:01	NULL	NULL	1	2013-04-09 11:11:01	2013-04-09 11:11:01	32	Yes	No	some_secondary	Yes	NULL	NULL	NULL	Yes	Distribution	NULL	Yes	Yes	999	No	wj	Close	nan lari a	Yes	NULL	gwo:pye, grenn	uuid:2ce286c9-caf6-446e-97cb-77be2cdc58f4	timoun-2an,fi ansent	2696	Yes	evite fatra, dlo sal, sevi ak moustikÃ¨	mikwob, moustik	already_convinced	radio, pot bwa,	Other	1	3	NULL	Yes	Male
uuid:d97c3b8d-ea37-4eff-85da-333c159b000c	uid:collect|2013-01-29T18:00:38.316+0000	2013-04-09 11:11:04	NULL	2013-04-09 11:11:04	NULL	NULL	1	2013-04-09 11:11:04	2013-04-09 11:11:04	26	Yes	No	some_secondary	Yes	NULL	NULL	lawoli	Yes	Distribution	li genle te jwenn maladi nan mwen	Yes	Yes	999	Yes	ps	Close	ajan sante	Yes	NULL	gwo pye	uuid:d97c3b8d-ea37-4eff-85da-333c159b000c	timoun-3an,	2697	Yes	pa rete bo ma dlo	vye ma dlo, marengwen	already_convinced	fome dÃ¨ jÃ¨m pou voye yo sou teren	Other	1	3	NULL	Yes	Male
uuid:f3a0df1d-777d-444c-8d38-44db4655eaac	uid:collect|2013-01-29T18:00:38.316+0000	2013-04-09 11:11:08	NULL	2013-04-09 11:11:08	NULL	NULL	1	2013-04-09 11:11:08	2013-04-09 11:11:08	19	Yes	No	some_secondary	Yes	NULL	NULL	la fye, domi	Yes	Distribution	jwenn ak maladi	Yes	Yes	999	Yes	jn	Close	ajan sante, lekol	Yes	NULL	gwo:tet,tete,pye	uuid:f3a0df1d-777d-444c-8d38-44db4655eaac	fi ansent	2698	Yes	evite dlo sal, sevi ak moustikÃ¨	marengwen ki sot poze nan dlo sal	already_convinced	piblisite mobil	Other	2	3	NULL	Yes	Female
uuid:68a12918-0c0f-4eac-b0f6-b72e22a46114	uid:collect|2013-01-29T18:00:38.316+0000	2013-04-09 11:11:10	NULL	2013-04-09 11:11:10	NULL	NULL	1	2013-04-09 11:11:10	2013-04-09 11:11:10	18	dont_know	No	some_secondary	na	NULL	NULL	NULL	No	na	NULL	Yes	No	999	dont_know	ej	other	lot moun	Yes	mpat ka al deye l	gwo pye	uuid:68a12918-0c0f-4eac-b0f6-b72e22a46114	?	2699	Yes	?	?	already_convinced	radio	NULL	0	3	NULL	Yes	Female
uuid:d108f014-e399-48e4-95b0-5634ce97ff51	uid:collect|2013-01-29T18:00:38.316+0000	2013-04-09 11:11:14	NULL	2013-04-09 11:11:14	NULL	NULL	1	2013-04-09 11:11:14	2013-04-09 11:11:14	35	No	No	some_secondary	na	NULL	NULL	NULL	No	na	NULL	Yes	No	999	dont_know	ej	other	radio	Yes	mpat gen tan	gwo pye	uuid:d108f014-e399-48e4-95b0-5634ce97ff51	?	2700	Yes	evite dlo sal	marengwen	already_convinced	radio, legliz	NULL	1	3	NULL	Yes	Male
uuid:4ecddfd1-4a44-416d-85e4-04b782a2aa31	uid:collect|2013-01-29T18:00:38.316+0000	2013-04-09 11:11:16	NULL	2013-04-09 11:11:16	NULL	NULL	1	2013-04-09 11:11:16	2013-04-09 11:11:16	25	Yes	No	some_primary	Yes	NULL	NULL	NULL	Yes	Distribution	NULL	Yes	Yes	999	No	mmc	Close	post	Yes	NULL	gwo :pye,grenn, fyev	uuid:4ecddfd1-4a44-416d-85e4-04b782a2aa31	fi ansent	2701	Yes	bwe medikaman	gwo marengwen	already_convinced	radio	Other	1	3	NULL	Yes	Female
uuid:b9d99cf9-9ff1-4fd3-81c1-7938ab0d65f5	uid:collect|2013-01-29T18:00:38.316+0000	2013-04-09 11:11:19	NULL	2013-04-09 11:11:19	NULL	NULL	1	2013-04-09 11:11:19	2013-04-09 11:11:19	26	Yes	No	some_primary	na	NULL	NULL	NULL	No	na	NULL	Yes	No	999	dont_know	lc	other	lot moun	Yes	mte pe pou l pat fe m menm jan	gwo grenn	uuid:b9d99cf9-9ff1-4fd3-81c1-7938ab0d65f5	?	2702	Yes	?	?	already_convinced	radio	NULL	1	3	NULL	Yes	Male
uuid:5caf9f03-a6ff-47ac-9db8-e1019f1fae20	uid:collect|2013-01-29T18:00:38.316+0000	2013-04-09 11:11:22	NULL	2013-04-09 11:11:22	NULL	NULL	1	2013-04-09 11:11:22	2013-04-09 11:11:22	26	Yes	No	some_primary	na	NULL	NULL	NULL	No	na	NULL	No	No	999	dont_know	nj	other	NULL	Yes	t ansent	gwo bouboun	uuid:5caf9f03-a6ff-47ac-9db8-e1019f1fae20	fi ansent	2703	Yes	?	?	already_convinced	radio	NULL	0	3	NULL	Yes	Female
uuid:1b8d4d58-f320-45b3-8166-d49b237396e4	uid:collect|2013-01-29T18:00:38.316+0000	2013-04-09 11:11:25	NULL	2013-04-09 11:11:25	NULL	NULL	1	2013-04-09 11:11:25	2013-04-09 11:11:25	18	Yes	No	some_secondary	Yes	NULL	NULL	NULL	Yes	Distribution	NULL	Yes	Yes	999	No	mc	other	radio	Yes	NULL	gwo kok, boubon	uuid:1b8d4d58-f320-45b3-8166-d49b237396e4	fi ansent, timoun-2an	2704	Yes	evite bgy sal	dlo sal, matengwem	already_convinced	radio, megafon	Other	2	3	NULL	Yes	Female
uuid:82e6d27c-d79d-4bd6-b578-e9e9b670082d	uid:collect|2013-01-29T18:00:38.316+0000	2013-04-09 11:11:27	NULL	2013-04-09 11:11:27	NULL	NULL	1	2013-04-09 11:11:27	2013-04-09 11:11:27	45	Yes	No	completed_primary	Yes	NULL	NULL	tansyon l te monte	Yes	Distribution	paske l pot ko manje	Yes	Yes	999	Yes	lv	Close	ajan sante	Yes	NULL	gwo: pye, devan	uuid:82e6d27c-d79d-4bd6-b578-e9e9b670082d	fi ansent	2705	Yes	moustikÃ¨	marengwen	already_convinced	megafon	Other	2	3	NULL	Yes	Female
uuid:4906d747-7545-42a8-9977-b2ed7afb0644	uid:collect|2013-01-29T18:00:38.316+0000	2013-04-09 11:11:29	NULL	2013-04-09 11:11:29	NULL	NULL	1	2013-04-09 11:11:29	2013-04-09 11:11:29	43	Yes	No	completed_primary	Yes	NULL	NULL	NULL	Yes	Distribution	NULL	Yes	Yes	999	No	rj	not_too_far	ajan sante	Yes	NULL	gwo kokot	uuid:4906d747-7545-42a8-9977-b2ed7afb0644	fi ansent	2706	Yes	sevi ak moustikÃ¨	marengwen	already_convinced	legliz	Other	2	3	NULL	Yes	Female
uuid:d3fd85ca-231b-4f43-a229-09032f9efa10	uid:collect|2013-01-29T18:00:38.316+0000	2013-04-09 11:11:31	NULL	2013-04-09 11:11:31	NULL	NULL	1	2013-04-09 11:11:31	2013-04-09 11:11:31	26	Yes	No	some_secondary	Yes	NULL	NULL	ko kraz	Yes	Distribution	genle jwen jem maladi	Yes	Yes	5	Yes	gj	not_too_far	legliz	Yes	NULL	gwo :pye,devan	uuid:d3fd85ca-231b-4f43-a229-09032f9efa10	fi ansent, timoun-3an, nouris	2707	Yes	?	?	already_convinced	legliz, bouch a orey,	Other	3	3	NULL	Yes	Female
uuid:af04ddbb-0fab-4e86-bad6-455b88d8be8f	uid:collect|2013-01-29T18:00:38.316+0000	2013-04-09 11:11:34	NULL	2013-04-09 11:11:34	NULL	NULL	1	2013-04-09 11:11:34	2013-04-09 11:11:34	34	Yes	No	some_secondary	No	NULL	NULL	NULL	Yes	Distribution	NULL	Yes	Yes	5	No	re	not_too_far	legliz,radio	Yes	NULL	gwo: pye, devan	uuid:af04ddbb-0fab-4e86-bad6-455b88d8be8f	fi ansent, timoun ki poko ka pale	2708	Yes	pa mache pye ate, tj lave men	vÃ¨ man mache pye atÃ¨	already_convinced	legliz, radio, sms	Home	3	3	NULL	Yes	Female
uuid:c0b4779c-a231-4634-9894-4afafbe56c2a	uid:collect|2013-01-29T18:00:38.316+0000	2013-04-09 11:11:36	NULL	2013-04-09 11:11:36	NULL	NULL	1	2013-04-09 11:11:36	2013-04-09 11:11:36	25	Yes	No	some_primary	Yes	NULL	NULL	lawouli, soulay	Yes	Distribution	jwenn ak1maladi	Yes	Yes	999	Yes	jmk	Close	pot vwa	Yes	NULL	gwo :pye, tete, boul grenn
vant fe mal"	uuid:c0b4779c-a231-4634-9894-4afafbe56c2a	fi ansent, nouris, timoun -3an	2709	Yes	evite dlo sal	dlo sal, marengwen	already_convinced	pot vwa, publisite	Other	2	3	NULL	Yes	Female
uuid:a6ab5ca4-dca7-4872-9e6f-554210418962	uid:collect|2013-01-29T18:00:38.316+0000	2013-04-09 11:11:40	NULL	2013-04-09 11:11:40	NULL	NULL	1	2013-04-09 11:11:40	2013-04-09 11:11:40	24	No	No	some_secondary	na	NULL	NULL	NULL	No	na	NULL	Yes	na	999	dont_know	ol	other	radio	Yes	NULL	gwo:pye	uuid:a6ab5ca4-dca7-4872-9e6f-554210418962	?	2710	Yes	evite, dlo sal	moustik	already_convinced	pot vwa	NULL	0	3	NULL	Yes	Male
uuid:97b10167-1bf8-432e-8859-93e643ce2594	uid:collect|2013-01-29T18:00:38.316+0000	2013-04-09 11:11:41	NULL	2013-04-09 11:11:41	NULL	NULL	1	2013-04-09 11:11:41	2013-04-09 11:11:41	30	Yes	No	some_primary	Yes	NULL	NULL	NULL	Yes	Distribution	NULL	Yes	Yes	999	No	mp	Close	radio, nan post	Yes	NULL	gwo :pye, tete, devan	uuid:97b10167-1bf8-432e-8859-93e643ce2594	fi ansent, nouris, timoun-(?)	2711	Yes	evite bgy sal	marengwen	already_convinced	radio, lopital	Other	2	3	NULL	Yes	Female
uuid:8ca5d618-17d4-40a4-8f71-19d14d54492a	uid:collect|2013-01-29T18:00:38.316+0000	2013-04-09 11:11:45	NULL	2013-04-09 11:11:45	NULL	NULL	1	2013-04-09 11:11:45	2013-04-09 11:11:45	20	dont_know	dont_know	completed_primary	na	NULL	NULL	NULL	No	na	NULL	No	na	999	dont_know	cjb	other	NULL	Yes	NULL	NULL	uuid:8ca5d618-17d4-40a4-8f71-19d14d54492a	NULL	2712	Yes	NULL	NULL	already_convinced	radio, tv	NULL	0	3	NULL	No	Female
uuid:baef951a-233d-47ea-ad72-4f2c15d3abc0	uid:collect|2013-01-29T18:00:38.316+0000	2013-04-09 11:11:47	NULL	2013-04-09 11:11:47	NULL	NULL	1	2013-04-09 11:11:47	2013-04-09 11:11:47	21	Yes	No	completed_primary	Yes	NULL	NULL	ko kraz	Yes	Distribution	genle t jwenn maladi	Yes	Yes	999	Yes	yt	Close	ajan sante	Yes	NULL	gwo:tete pye,	uuid:baef951a-233d-47ea-ad72-4f2c15d3abc0	fi ansent, timoun-(?)	2713	dont_know	pa kite moustik modew	marengwen	help_me_side_effect	radio,	Other	1	3	NULL	Yes	Female
uuid:f5dda113-e8b4-436e-832f-46dd97e823e8	uid:collect|2013-01-29T18:00:38.316+0000	2013-04-09 11:11:50	NULL	2013-04-09 11:11:50	NULL	NULL	1	2013-04-09 11:11:50	2013-04-09 11:11:50	27	Yes	No	some_secondary	Yes	NULL	NULL	domi, ouve apeti	Yes	Distribution	jwen kek sentom ki pa bn	Yes	Yes	999	Yes	jj	not_too_far	ajan sante	Yes	NULL	gwo grenn	uuid:f5dda113-e8b4-436e-832f-46dd97e823e8	?	2714	Yes	evite bout mamit,vye kawotchou	marengwen	already_convinced	radio, pot vwa	Home	2	3	NULL	Yes	Male
uuid:a93e0856-9eb6-43b5-a226-b11db8259d4a	uid:collect|2013-01-29T18:00:38.316+0000	2013-04-09 11:11:53	NULL	2013-04-09 11:11:53	NULL	NULL	1	2013-04-09 11:11:53	2013-04-09 11:11:53	30	Yes	No	some_primary	Yes	NULL	NULL	toudi	Yes	Distribution	genle paske m t grangou	Yes	Yes	999	Yes	ee	not_too_far	nan post	Yes	NULL	gwo : pye, tete, devan	uuid:a93e0856-9eb6-43b5-a226-b11db8259d4a	fi gwo vant, ti bb-(?)	2715	Yes	sevi a moustikÃ¨	marengwen	already_convinced	radio	Other	2	3	NULL	Yes	Female
uuid:ede3e968-007c-4772-bebf-841acf8eaa9c	uid:collect|2013-01-29T18:00:38.316+0000	2013-04-09 11:11:57	NULL	2013-04-09 11:11:57	NULL	NULL	1	2013-04-09 11:11:57	2013-04-09 11:11:57	36	Yes	No	completed_primary	Yes	NULL	NULL	NULL	Yes	Distribution	NULL	Yes	Yes	999	No	pj	not_too_far	radio, vwazin	Yes	NULL	gwo: tete, devan	uuid:ede3e968-007c-4772-bebf-841acf8eaa9c	fi gwo vant	2716	Yes	evite fatra	dlo sal	already_convinced	radio, pot vwa	Other	2	3	NULL	Yes	Female
uuid:dfa03366-145a-4244-ade7-297831795615	uid:collect|2013-01-29T18:00:38.316+0000	2013-04-09 11:11:58	NULL	2013-04-09 11:11:58	NULL	NULL	1	2013-04-09 11:11:58	2013-04-09 11:11:58	18	Yes	No	some_secondary	Yes	NULL	NULL	NULL	Yes	Distribution	NULL	Yes	Yes	999	No	ag	Far	pot vwa	Yes	NULL	gwo:pye,devan	uuid:dfa03366-145a-4244-ade7-297831795615	fi ansent,	2717	Yes	evite fatra	marengwen	already_convinced	pot vwa	Other	2	3	NULL	Yes	Female
uuid:eb4203ae-1c5a-41b0-8ef6-999485ad009c	uid:collect|2013-01-29T18:00:38.316+0000	2013-04-09 11:11:59	NULL	2013-04-09 11:11:59	NULL	NULL	1	2013-04-09 11:11:59	2013-04-09 11:11:59	19	Yes	No	some_secondary	Yes	NULL	NULL	NULL	Yes	Distribution	NULL	Yes	Yes	999	No	dm	not_too_far	radio	Yes	NULL	gwo:devan, tet	uuid:eb4203ae-1c5a-41b0-8ef6-999485ad009c	fi ansent	2717	Yes	evite dlo sal, bout mamit	marengwen	already_convinced	pot vwa, radio	Other	1	3	NULL	Yes	Female
uuid:c2dd75c6-bf5b-4e4e-9bd2-70675fa0798d	uid:collect|2013-01-29T18:00:38.316+0000	2013-04-09 11:12:01	NULL	2013-04-09 11:12:01	NULL	NULL	1	2013-04-09 11:12:01	2013-04-09 11:12:01	20	Yes	No	some_secondary	No	NULL	NULL	tet vire	Yes	Distribution	genle t jwenn ak maladi	Yes	Yes	999	Yes	lr	Close	ajan sante	Yes	NULL	gwo ; pye, koukoun, kilik	uuid:c2dd75c6-bf5b-4e4e-9bd2-70675fa0798d	fi ansent	2718	Yes	moustikÃ¨	marengwen	already_convinced	?	Other	1	3	NULL	Yes	Female
uuid:dac7cd45-eeea-4d15-9d0b-9b1d651bbfe4	uid:collect|2013-01-29T18:00:38.316+0000	2013-04-09 11:12:04	NULL	2013-04-09 11:12:04	NULL	NULL	1	2013-04-09 11:12:04	2013-04-09 11:12:04	25	Yes	No	some_secondary	Yes	NULL	NULL	anvi vomi	Yes	Distribution	genle twop grenn(li te bwel andeyo avan l t kon bwel isit	Yes	Yes	999	Yes	am	not_too_far	pot vwa	Yes	NULL	gwo pye	uuid:dac7cd45-eeea-4d15-9d0b-9b1d651bbfe4	fi ansent	2719	Yes	evite fatra	anofÃ¨l	already_convinced	radio, megafon	Other	4	3	NULL	Yes	Female
uuid:ba300804-6186-45d8-8fb7-e80007b04255	uid:collect|2013-01-29T18:00:38.316+0000	2013-04-09 11:12:07	NULL	2013-04-09 11:12:07	NULL	NULL	1	2013-04-09 11:12:07	2013-04-09 11:12:07	20	Yes	No	some_secondary	Yes	NULL	NULL	domi	Yes	School	efikasite medikaman	Yes	Yes	999	Yes	aw	other	lekol	Yes	NULL	gwo pye, maklouklou	uuid:ba300804-6186-45d8-8fb7-e80007b04255	?	2720	Yes	bwe medikaman	marengwen	already_convinced	radio, tv	School	3	4	NULL	Yes	Male
uuid:23fd5b96-c8f7-463d-a6d7-c7f2afaf9bc9	uid:collect|2013-01-29T18:00:38.316+0000	2013-04-09 11:12:09	NULL	2013-04-09 11:12:09	NULL	NULL	1	2013-04-09 11:12:09	2013-04-09 11:12:09	21	Yes	No	some_secondary	Yes	NULL	NULL	lawouli	Yes	School	henle t two fo, oubyen t jwenn kek maladi	Yes	Yes	999	Yes	ap	other	lekol	Yes	NULL	gwo:pye, devan	uuid:23fd5b96-c8f7-463d-a6d7-c7f2afaf9bc9	fi ansent	2721	Yes	evite dlo sal	marengwen	already_convinced	lekol,pot vwa	School	3	3	NULL	Yes	Female
uuid:c54f569a-a08d-45d4-8e26-23dd07df51ca	uid:collect|2013-01-29T18:00:38.316+0000	2013-04-09 11:12:13	NULL	2013-04-09 11:12:13	NULL	NULL	1	2013-04-09 11:12:13	2013-04-09 11:12:13	30	Yes	No	some_secondary	Yes	NULL	NULL	lawouli	Yes	Distribution	kek maladi li jwenn	Yes	Yes	999	Yes	dt	Close	ajan sante	Yes	NULL	gwo pye, gwo devan	uuid:c54f569a-a08d-45d4-8e26-23dd07df51ca	fi ansent	2722	Yes	evite dlo sal	marengwen	already_convinced	radio, pot vwa	Other	1	3	NULL	Yes	Female
uuid:9152e142-46fa-47a7-98db-53b44df042b1	uid:collect|2013-01-29T18:00:38.316+0000	2013-04-09 11:12:14	NULL	2013-04-09 11:12:14	NULL	NULL	1	2013-04-09 11:12:14	2013-04-09 11:12:14	40	Yes	No	some_secondary	Yes	NULL	NULL	ko kraz	Yes	Distribution	pot ko manje	Yes	Yes	999	Yes	bl	not_too_far	ajan sante	Yes	NULL	gwo:pye, koukoun, tete	uuid:9152e142-46fa-47a7-98db-53b44df042b1	fi ansent	2723	Yes	evite mikwob	marengwen	already_convinced	radio, piblisite nan lari	Other	2	3	NULL	Yes	Female
uuid:bd7ef6a6-7ddb-482f-9107-112d1daf3d7e	uid:collect|2013-01-29T18:00:38.316+0000	2013-04-09 11:12:18	NULL	2013-04-09 11:12:18	NULL	NULL	1	2013-04-09 11:12:18	2013-04-09 11:12:18	26	Yes	No	some_secondary	Yes	NULL	NULL	NULL	Yes	Distribution	NULL	Yes	Yes	999	No	lj	not_too_far	ajan sante	Yes	NULL	gwo pye	uuid:bd7ef6a6-7ddb-482f-9107-112d1daf3d7e	timoun-(?), fi ansent	2724	Yes	evite kite dlo sal domi	marengwen, dlo sal	already_convinced	radio, tv	Other	2	3	NULL	Yes	Female
uuid:dee0e0e6-5760-4dee-81f7-ec60eb0784e9	uid:collect|2013-01-29T18:00:38.316+0000	2013-04-09 11:12:22	NULL	2013-04-09 11:12:22	NULL	NULL	1	2013-04-09 11:12:22	2013-04-09 11:12:22	22	Yes	No	some_primary	Yes	NULL	NULL	domi	Yes	Distribution	t bon	Yes	Yes	999	Yes	mb	not_too_far	ajan sante	Yes	NULL	gwo pye	uuid:dee0e0e6-5760-4dee-81f7-ec60eb0784e9	?	2725	Yes	tiye marengwen yo	marengwen	already_convinced	radio,dvd	Other	1	3	NULL	Yes	Male
uuid:9b769c57-9fee-44d7-93c1-dc8807ed959f	uid:collect|2013-01-29T18:00:38.316+0000	2013-04-09 11:12:24	NULL	2013-04-09 11:12:24	NULL	NULL	1	2013-04-09 11:12:24	2013-04-09 11:12:24	51	Yes	No	some_primary	Yes	NULL	NULL	NULL	Yes	Distribution	NULL	Yes	Yes	999	No	ac	not_too_far	ajan sante	Yes	NULL	gwo: pye	uuid:9b769c57-9fee-44d7-93c1-dc8807ed959f	?	2726	Yes	lave men	?	already_convinced	radio, pot vwa	Other	2	3	NULL	Yes	Male
uuid:f05efafa-673f-485b-bd8c-66c75292f767	uid:collect|2013-01-29T18:00:38.316+0000	2013-04-09 11:12:27	NULL	2013-04-09 11:12:27	NULL	NULL	1	2013-04-09 11:12:27	2013-04-09 11:12:27	18	Yes	No	completed_primary	Yes	NULL	NULL	NULL	Yes	Distribution	NULL	Yes	Yes	999	No	ak	other	lekol	Yes	NULL	gwo: pye, devan	uuid:f05efafa-673f-485b-bd8c-66c75292f767	fi ansent	2730	Yes	lave men	marengwen	already_convinced	lekol, radio	Other	3	3	NULL	Yes	Female
uuid:ec5f0af7-7db1-429a-a5c7-88352cb67764	uid:collect|2013-01-29T18:00:38.316+0000	2013-04-09 11:12:30	NULL	2013-04-09 11:12:30	NULL	NULL	1	2013-04-09 11:12:30	2013-04-09 11:12:30	40	Yes	No	some_secondary	Yes	NULL	NULL	NULL	Yes	School	NULL	Yes	Yes	999	No	mrp	other	lekol mari l la	Yes	NULL	gwo pye	uuid:ec5f0af7-7db1-429a-a5c7-88352cb67764	fi gwo vant	2728	Yes	evite kite dlo sal domi	marengwen	already_convinced	lekol, legliz,radio	School	3	3	NULL	Yes	Female
uuid:a05b1101-bcb6-41a2-95b8-c8cc399b55e2	uid:collect|2013-01-29T18:00:38.316+0000	2013-04-09 11:12:34	NULL	2013-04-09 11:12:34	NULL	NULL	1	2013-04-09 11:12:34	2013-04-09 11:12:34	44	Yes	No	some_secondary	Yes	NULL	NULL	NULL	Yes	Distribution	NULL	Yes	Yes	999	No	ml	not_too_far	lari	Yes	NULL	gwo pye	uuid:a05b1101-bcb6-41a2-95b8-c8cc399b55e2	fi gwo vant	2729	Yes	evite dlo sal	marengwen	already_convinced	radio, pot vwa	Other	2	3	NULL	Yes	Female
uuid:48ff15e6-dffc-40d6-a833-78a464f73615	uid:collect|2013-01-29T18:00:38.316+0000	2013-04-09 11:12:38	NULL	2013-04-09 11:12:38	NULL	NULL	1	2013-04-09 11:12:38	2013-04-09 11:12:38	38	Yes	No	some_secondary	Yes	NULL	NULL	NULL	Yes	Distribution	NULL	Yes	Yes	5	No	ld	Close	nan lari	Yes	NULL	pye gwo	uuid:48ff15e6-dffc-40d6-a833-78a464f73615	moun ansent	1586	Yes	pwopte	dlo sal	already_convinced	pa radyo	Other	3	4	NULL	Yes	Male
uuid:a9483756-a5d9-4e84-8c8b-518ac2076558	uid:collect|2013-01-29T18:00:38.316+0000	2013-04-09 11:12:39	NULL	2013-04-09 11:12:39	NULL	NULL	1	2013-04-09 11:12:39	2013-04-09 11:12:39	38	Yes	No	some_secondary	Yes	NULL	NULL	NULL	Yes	Other	NULL	Yes	Yes	5	No	br	Close	nan lari	Yes	NULL	gwo pye	uuid:a9483756-a5d9-4e84-8c8b-518ac2076558	moun ansent	1586	Yes	bwe dlo pwop	nan salte	already_convinced	nan radyo	Other	3	4	NULL	Yes	Female
uuid:5a74a100-7085-48f7-b02b-98dc7a9f6d2b	uid:collect|2013-01-29T18:00:38.316+0000	2013-04-09 11:12:43	NULL	2013-04-09 11:12:43	NULL	NULL	1	2013-04-09 11:12:43	2013-04-09 11:12:43	32	Yes	No	some_secondary	Yes	NULL	NULL	NULL	Yes	Distribution	NULL	Yes	Yes	999	No	dj	not_too_far	nan lari	Yes	NULL	gwo devan	uuid:5a74a100-7085-48f7-b02b-98dc7a9f6d2b	ti bebe	1587	Yes	mete kapot	nan sex	already_convinced	bouch an bouch	Other	2	4	NULL	Yes	Male
uuid:3283351c-7d8a-4504-ba63-950b87e8a1ee	uid:collect|2013-01-29T18:00:38.316+0000	2013-04-09 11:12:44	NULL	2013-04-09 11:12:44	NULL	NULL	1	2013-04-09 11:12:44	2013-04-09 11:12:44	21	dont_know	dont_know	some_primary	NULL	mw te pe l	NULL	NULL	No	NULL	NULL	Yes	NULL	999	NULL	ma	other	megafon	No	NULL	fyev	uuid:3283351c-7d8a-4504-ba63-950b87e8a1ee	fanm ansent	1587	Yes	pwopte	dlo sal	help_m	nan radio	NULL	999	4	NULL	Yes	Female
uuid:32cd6c6f-51e6-4cde-b406-a6136f45c73f	uid:collect|2013-01-29T18:00:38.316+0000	2013-04-09 11:12:45	NULL	2013-04-09 11:12:45	NULL	NULL	1	2013-04-09 11:12:45	2013-04-09 11:12:45	22	Yes	No	completed_primary	Yes	NULL	NULL	NULL	Yes	Distribution	NULL	Yes	Yes	999	No	dl	Close	nan lari	Yes	NULL	gro pye	uuid:32cd6c6f-51e6-4cde-b406-a6136f45c73f	ti bb	1587	Yes	sevi ak moustike	moustik	dont_know	nan radio	Other	2	4	NULL	Yes	Female
uuid:93b51aa6-0ca4-4bba-9d4e-acfae9299287	uid:collect|2013-01-29T18:00:38.316+0000	2013-04-09 11:12:50	NULL	2013-04-09 11:12:50	NULL	NULL	1	2013-04-09 11:12:50	2013-04-09 11:12:50	42	Yes	No	some_primary	Yes	NULL	NULL	tet vire	Yes	Distribution	maladi li jwenn	Yes	Yes	999	Yes	mr	not_too_far	pandan m tap pase	Yes	NULL	pa konnen	uuid:93b51aa6-0ca4-4bba-9d4e-acfae9299287	pa konnen	1588	Yes	pa konnen	pa konnen	already_convinced	nan megafon	Other	2	4	NULL	Yes	Female
uuid:a18f886c-d594-43e9-afb1-8e14a44cc806	uid:collect|2013-01-29T18:00:38.316+0000	2013-04-09 11:12:54	NULL	2013-04-09 11:12:54	NULL	NULL	1	2013-04-09 11:12:54	2013-04-09 11:12:54	42	Yes	No	some_primary	Yes	NULL	NULL	NULL	Yes	Distribution	NULL	Yes	Yes	999	No	lm	other	nan tele	Yes	NULL	gwo koko	uuid:a18f886c-d594-43e9-afb1-8e14a44cc806	pa konnen	1589	Yes	pa konnen	pa konnen	already_convinced	nan tele	Home	1	4	NULL	Yes	Female
uuid:06494ec1-9f5c-4c62-a508-45e1d5a54ac6	uid:collect|2013-01-29T18:00:38.316+0000	2013-04-09 11:12:57	NULL	2013-04-09 11:12:57	NULL	NULL	1	2013-04-09 11:12:57	2013-04-09 11:12:57	32	Yes	No	completed_secondary	Yes	NULL	NULL	NULL	Yes	Distribution	NULL	Yes	Yes	999	No	lc	Close	nan radyo	Yes	NULL	pye gwo	uuid:06494ec1-9f5c-4c62-a508-45e1d5a54ac6	fi ansent	1590	Yes	ps rete na ma dlo	nan ve	already_convinced	nan megafon	Other	3	4	NULL	Yes	Female
uuid:98a24c6b-a3d8-4879-ac2a-7b18917ea671	uid:collect|2013-01-29T18:00:38.316+0000	2013-04-09 11:12:59	NULL	2013-04-09 11:12:59	NULL	NULL	1	2013-04-09 11:12:59	2013-04-09 11:12:59	20	Yes	No	some_secondary	Yes	NULL	NULL	NULL	Yes	Distribution	NULL	Yes	Yes	999	No	pa	Close	nan megafon	Yes	NULL	bobot gwo	uuid:98a24c6b-a3d8-4879-ac2a-7b18917ea671	moun ansent	1591	Yes	fe pwopte	dlo sal	already_convinced	mache di sa nan lari	Other	1	4	NULL	Yes	Female
uuid:f119f356-07f3-48ca-b720-3d7ea1240b69	uid:collect|2013-01-29T18:00:38.316+0000	2013-04-09 11:13:03	NULL	2013-04-09 11:13:03	NULL	NULL	1	2013-04-09 11:13:03	2013-04-09 11:13:03	29	Yes	No	some_secondary	Yes	NULL	NULL	tet vire	Yes	Distribution	maladi nan sanm	Yes	Yes	999	Yes	nm	Close	nan megafon	Yes	NULL	gwo pye	uuid:f119f356-07f3-48ca-b720-3d7ea1240b69	timoun piti ki poko gen 1an	1592	No	fe pwopte	pa konnen	already_convinced	nan radyo	Other	1	4	NULL	Yes	Female
uuid:b2282cc8-3e16-4d38-9d82-9a6c58228a51	uid:collect|2013-01-29T18:00:38.316+0000	2013-04-09 11:13:09	NULL	2013-04-09 11:13:09	NULL	NULL	1	2013-04-09 11:13:09	2013-04-09 11:13:09	19	Yes	No	some_secondary	Yes	NULL	NULL	NULL	Yes	Distribution	NULL	Yes	Yes	999	No	eb	Close	nan bouch moun	Yes	NULL	pa konnen	uuid:b2282cc8-3e16-4d38-9d82-9a6c58228a51	fanm ansent ak ti bb	1593	Yes	pa konnen	pa konnen	dont_know	di sa de kay an kay	Other	3	4	NULL	Yes	Female
uuid:698b86d7-8dcf-4103-adef-99f8b459b58c	uid:collect|2013-01-29T18:00:38.316+0000	2013-04-09 11:13:10	NULL	2013-04-09 11:13:10	NULL	NULL	1	2013-04-09 11:13:10	2013-04-09 11:13:10	78	Yes	No	did_not_go	Yes	NULL	NULL	NULL	Yes	Distribution	NULL	Yes	Yes	999	No	tb	Close	nan bouch moun	Yes	NULL	NULL	uuid:698b86d7-8dcf-4103-adef-99f8b459b58c	NULL	1593	Yes	NULL	NULL	dont_know	pa konnen	Other	2	4	NULL	No	Male
uuid:4c56b1e7-b263-4110-8dd5-a264d2fad1df	uid:collect|2013-01-29T18:00:38.316+0000	2013-04-09 11:13:14	NULL	2013-04-09 11:13:14	NULL	NULL	1	2013-04-09 11:13:14	2013-04-09 11:13:14	22	Yes	No	completed_secondary	Yes	NULL	NULL	ko kraze	Yes	Distribution	pa konnen	Yes	Yes	999	Yes	as	Close	nan legliz	Yes	NULL	gro pye,gro tete	uuid:4c56b1e7-b263-4110-8dd5-a264d2fad1df	fanm ansent	1594	Yes	pran grenn la	pa konnen	dont_know	nan radio	Other	2	4	NULL	Yes	Female
uuid:aa09b9e7-4bbe-47f4-9f1d-c78a2bab9769	uid:collect|2013-01-29T18:00:38.316+0000	2013-04-09 11:13:14	NULL	2013-04-09 11:13:14	NULL	NULL	1	2013-04-09 11:13:14	2013-04-09 11:13:14	77	Yes	No	did_not_go	Yes	NULL	NULL	NULL	Yes	Distribution	NULL	Yes	Yes	999	No	ap	Close	nan bouch moun	Yes	NULL	pa konnen	uuid:aa09b9e7-4bbe-47f4-9f1d-c78a2bab9769	ti bb	1594	Yes	pa konnen	pa konnen	dont_know	nan radio	Other	2	4	NULL	Yes	Female
uuid:39d87767-96ae-495a-9e95-839cd117e2e1	uid:collect|2013-01-29T18:00:38.316+0000	2013-04-09 11:13:17	NULL	2013-04-09 11:13:17	NULL	NULL	1	2013-04-09 11:13:17	2013-04-09 11:13:17	24	Yes	No	some_secondary	Yes	NULL	NULL	tet vire	Yes	Distribution	paske m potko manje	Yes	Yes	999	Yes	sg	Close	anons pa megafon	Yes	NULL	bouton	uuid:39d87767-96ae-495a-9e95-839cd117e2e1	ti bb	1595	Yes	te pwopte	dlo pa trete	dont_know	nan radio	Other	1	4	NULL	Yes	Male
uuid:41339133-abce-464f-9c4f-0d192eeaeb75	uid:collect|2013-01-29T18:00:38.316+0000	2013-04-09 11:13:18	NULL	2013-04-09 11:13:18	NULL	NULL	1	2013-04-09 11:13:18	2013-04-09 11:13:18	20	Yes	No	some_secondary	Yes	NULL	NULL	NULL	Yes	Distribution	NULL	Yes	Yes	999	No	ng	Close	nan bouch moun	Yes	NULL	pa konnen	uuid:41339133-abce-464f-9c4f-0d192eeaeb75	ti bb	1595	Yes	pa konnen	pa konnen	dont_know	nan radio	Other	2	4	NULL	Yes	Female
uuid:8ab4bf46-6344-4067-a62a-9071931661b6	uid:collect|2013-01-29T18:00:38.316+0000	2013-04-09 23:55:48	NULL	2013-04-09 23:55:48	NULL	NULL	1	2013-04-09 23:55:48	2013-04-09 23:55:48	45	Yes	No	did_not_go	Yes	NULL	NULL	NULL	Yes	Distribution	NULL	Yes	Yes	999	No	bj	Close	yo tap pase di sa	Yes	NULL	gros chochoune, gros tete	uuid:8ab4bf46-6344-4067-a62a-9071931661b6	ti bb, fanm enceinte	3081	Yes	pa konnen	marengwen ki bay li	already_convinced	fe menm jan ankor	Other	2	6	NULL	Yes	Male
uuid:7f06bfda-84d9-497a-b6b1-245d4da55fd9	uid:collect|2013-01-29T18:00:38.316+0000	2013-04-09 23:55:48	NULL	2013-04-09 23:55:48	NULL	NULL	1	2013-04-09 23:55:48	2013-04-09 23:55:48	47	Yes	No	did_not_go	Yes	NULL	NULL	NULL	Yes	Distribution	NULL	Yes	Yes	999	No	yp	Close	nan porte voix	Yes	NULL	gros tete	uuid:7f06bfda-84d9-497a-b6b1-245d4da55fd9	timoun piti fanm enceinte	3081	Yes	pa kite marengwen mode,w	marengwen ki bay li	already_convinced	pa konnen	Other	2	6	NULL	Yes	Female
uuid:1b327b6e-a0fa-4963-a896-fea79d8d6175	uid:collect|2013-01-29T18:00:38.316+0000	2013-04-09 23:55:53	NULL	2013-04-09 23:55:53	NULL	NULL	1	2013-04-09 23:55:53	2013-04-09 23:55:53	58	Yes	No	did_not_go	Yes	NULL	NULL	NULL	Yes	Distribution	NULL	Yes	Yes	999	No	ja	Close	nan porte voix	Yes	NULL	tete gros, gros pied, gros chouchoune	uuid:1b327b6e-a0fa-4963-a896-fea79d8d6175	timoun ti piti, fanm enceinte	3082	Yes	pa konnen	li bliye	already_convinced	passer nan leglise disa, nan megaphone	Other	2	6	NULL	Yes	Female
uuid:17a17f2c-e8cc-4aa9-9002-819e42e9a0f3	uid:collect|2013-01-29T18:00:38.316+0000	2013-04-09 23:55:54	NULL	2013-04-09 23:55:54	NULL	NULL	1	2013-04-09 23:55:54	2013-04-09 23:55:54	22	Yes	No	some_primary	Yes	NULL	NULL	tete vire	Yes	Distribution	paske l pat manger	Yes	Yes	999	Yes	fj	Close	nan megaphone	Yes	NULL	gros tete	uuid:17a17f2c-e8cc-4aa9-9002-819e42e9a0f3	timoun piti, fanm enceinte	3082	Yes	pa kite marengwen mode,w	moustique	already_convinced	pa konnen	Other	2	6	NULL	Yes	Female
uuid:5713286d-8de2-4cee-8385-e1f813e98c43	uid:collect|2013-01-29T18:00:38.316+0000	2013-04-09 23:55:59	NULL	2013-04-09 23:55:59	NULL	NULL	1	2013-04-09 23:55:59	2013-04-09 23:55:59	30	Yes	No	some_primary	Yes	NULL	NULL	li te bal toudissement	Yes	Distribution	pa konnen	Yes	Yes	999	Yes	bn	Close	nan leglise la yo te di sa	Yes	NULL	gros tete, gros pied	uuid:5713286d-8de2-4cee-8385-e1f813e98c43	fanm enceinte, ti bb ki poko gen 2 ans	3083	Yes	pa mache pied a terre,	mache pied a terre, dlo sal,	already_convinced	menm jan ankor, nan microphone	Other	2	6	NULL	Yes	Female
uuid:76430f20-c403-4c6e-a049-97f436ebf31c	uid:collect|2013-01-29T18:00:38.316+0000	2013-04-09 23:55:59	NULL	2013-04-09 23:55:59	NULL	NULL	1	2013-04-09 23:55:59	2013-04-09 23:55:59	35	Yes	No	some_primary	Yes	NULL	NULL	NULL	Yes	Distribution	NULL	Yes	Yes	999	No	vw	Close	nan megaphone	Yes	NULL	gros pied, maklouklou, gros tete	uuid:76430f20-c403-4c6e-a049-97f436ebf31c	fanm gro ventre,timoun piti	3083	Yes	pa kite vye dlo sal lakay ou	marengwen, dlo sal	already_convinced	pa konnen	Other	2	6	NULL	Yes	Male
uuid:4e7ad112-ddfa-4659-bf3c-4dac7dcb4d8d	uid:collect|2013-01-29T18:00:38.316+0000	2013-04-09 23:56:01	NULL	2013-04-09 23:56:01	NULL	NULL	1	2013-04-09 23:56:01	2013-04-09 23:56:01	30	Yes	No	did_not_go	Yes	NULL	NULL	NULL	Yes	Distribution	NULL	Yes	Yes	999	No	bp	Close	nan megaphone	Yes	NULL	gros pied, gros tete, gros grenn	uuid:4e7ad112-ddfa-4659-bf3c-4dac7dcb4d8d	timoun piti	3084	Yes	boule boukan pou touyer marengwen yo	marengwen	already_convinced	nan megaphone ankor	Other	2	6	NULL	Yes	Female
uuid:1e69527c-169b-4ad9-a818-e96d57330652	uid:collect|2013-01-29T18:00:38.316+0000	2013-04-09 23:56:03	NULL	2013-04-09 23:56:03	NULL	NULL	1	2013-04-09 23:56:03	2013-04-09 23:56:03	60	Yes	No	did_not_go	Yes	NULL	NULL	li te torde coeur,l, li pat bien	Yes	Distribution	paske l pat manger	Yes	Yes	999	Yes	ja	Close	nan leglise yo te di sa	Yes	NULL	gros tete	uuid:1e69527c-169b-4ad9-a818-e96d57330652	timoun ki pat ka bwe,l	3085	Yes	pa konnen	marengwen ki bay li	already_convinced	pa songe	Other	2	6	NULL	Yes	Female
uuid:60dfd9f1-0662-4848-aa54-ffacccf6be69	uid:collect|2013-01-29T18:00:38.316+0000	2013-04-09 23:56:04	NULL	2013-04-09 23:56:04	NULL	NULL	1	2013-04-09 23:56:04	2013-04-09 23:56:04	70	Yes	No	did_not_go	Yes	NULL	NULL	li te fel toudi	Yes	Distribution	pa konnen	Yes	Yes	999	Yes	lv	Close	nan megaphone, ak nan lrglise	Yes	NULL	gwo pied gros tete	uuid:60dfd9f1-0662-4848-aa54-ffacccf6be69	timoun piti,	3085	Yes	pa konnen	pa konnen	already_convinced	nan leglise la pou yo ta bay li ankor	Other	2	6	NULL	Yes	Male
uuid:c5569dcc-8601-4517-8af6-21b7dc27e5b3	uid:collect|2013-01-29T18:00:38.316+0000	2013-04-09 23:56:06	NULL	2013-04-09 23:56:06	NULL	NULL	1	2013-04-09 23:56:06	2013-04-09 23:56:06	19	Yes	No	some_secondary	Yes	NULL	NULL	li pat fel bien	Yes	Distribution	pa konnen	Yes	Yes	999	Yes	fb	Close	nan megaphone, nan lekol, nan leglise	Yes	NULL	grod pied, gros tete, fr moun pipi blanc tankou lait	uuid:c5569dcc-8601-4517-8af6-21b7dc27e5b3	timoun piti, fan enceinte	3086	Yes	pran precaution	yon ti bete yo rele anophele	other	nan radio, nan megaphone, nan leglise, nan lekol	Other	2	6	NULL	Yes	Female
uuid:82f0d69c-3b2c-4497-9f7f-bccc71c80669	uid:collect|2013-01-29T18:00:38.316+0000	2013-04-09 23:56:08	NULL	2013-04-09 23:56:08	NULL	NULL	1	2013-04-09 23:56:08	2013-04-09 23:56:08	19	Yes	No	did_not_go	Yes	NULL	NULL	NULL	Yes	Distribution	NULL	Yes	Yes	999	No	mb	Close	nan porte voix	Yes	NULL	gros tete , gwo pied	uuid:82f0d69c-3b2c-4497-9f7f-bccc71c80669	ti bb, fanm enceinte	3087	Yes	pa konnen	pa songe	help_m	nan porte voix	Other	2	6	NULL	Yes	Male
uuid:9af6ee44-1e2e-4fd9-af16-a48375e05e86	uid:collect|2013-01-29T18:00:38.316+0000	2013-04-09 23:56:09	NULL	2013-04-09 23:56:09	NULL	NULL	1	2013-04-09 23:56:09	2013-04-09 23:56:09	23	Yes	No	did_not_go	Yes	NULL	NULL	toudissement, vomissement, fievre, tete lou	Yes	Distribution	grenn nan	Yes	Yes	999	Yes	lp	not_too_far	nan porte voix	Yes	NULL	gros tete, maklouklou	uuid:9af6ee44-1e2e-4fd9-af16-a48375e05e86	timoun, ti bb	3088	Yes	pa konnen	li bliye	already_convinced	di sa nan leglise, porte voix	Other	3	6	NULL	Yes	Female
uuid:63ea4a46-e90a-4fcb-92fb-0e9d76e93610	uid:collect|2013-01-29T18:00:38.316+0000	2013-04-09 23:56:11	NULL	2013-04-09 23:56:11	NULL	NULL	1	2013-04-09 23:56:11	2013-04-09 23:56:11	30	Yes	No	some_secondary	Yes	NULL	NULL	tete vire, vomissement	Yes	Distribution	comprime a ki te fe sa	Yes	Yes	999	Yes	em	Far	nan megaphone	Yes	NULL	gros, penis, gros pied, gros tete	uuid:63ea4a46-e90a-4fcb-92fb-0e9d76e93610	timoun depase 2 ans, fanm enceinte	3089	Yes	servi ak moustique	yon moustique	already_convinced	nan radio, megaphone, leglise, nan annonce, lekol,	Other	2	6	NULL	Yes	Female
uuid:f306e6e6-dba0-43f9-b8e9-8ea6fb4d21ea	uid:collect|2013-01-29T18:00:38.316+0000	2013-04-09 23:56:12	NULL	2013-04-09 23:56:12	NULL	NULL	1	2013-04-09 23:56:12	2013-04-09 23:56:12	55	Yes	No	some_primary	Yes	NULL	NULL	li te toudi,l	Yes	Distribution	li te grangou	Yes	Yes	999	Yes	ej	not_too_far	yo tap parler de sa nan zone nan	Yes	NULL	gros tete, gros bouboune, gros pied	uuid:f306e6e6-dba0-43f9-b8e9-8ea6fb4d21ea	pa songe	3090	Yes	pa konnen	pa konnen	already_convinced	pou yo tjrs passe di sa nan zone	Other	2	6	NULL	Yes	Female
uuid:4596238e-e8ef-490a-af15-3219ef3375bb	uid:collect|2013-01-29T18:00:38.316+0000	2013-04-09 23:56:13	NULL	2013-04-09 23:56:13	NULL	NULL	1	2013-04-09 23:56:13	2013-04-09 23:56:13	19	dont_know	dont_know	some_primary	NULL	pou anyen	NULL	NULL	Yes	NULL	NULL	Yes	NULL	999	NULL	yp	other	moun ki tap di sa	No	NULL	gros tete, gros pied, gros bobotte	uuid:4596238e-e8ef-490a-af15-3219ef3375bb	fanm enceinte	3090	Yes	pa konnen	pa konnen	other	menm jan pou yo ta fe ankor	NULL	1	6	NULL	Yes	Female
uuid:f13f38ac-2dfb-4fcb-bc81-4c8139a5d380	uid:collect|2013-01-29T18:00:38.316+0000	2013-04-09 23:56:14	NULL	2013-04-09 23:56:14	NULL	NULL	1	2013-04-09 23:56:14	2013-04-09 23:56:14	18	Yes	No	some_secondary	Yes	NULL	NULL	NULL	Yes	Distribution	NULL	Yes	Yes	999	No	ip	not_too_far	nan porte voix	Yes	NULL	gros tete, gris devant, gros pied	uuid:f13f38ac-2dfb-4fcb-bc81-4c8139a5d380	fanm enceinte	3090	Yes	servi ak moustique	yon ti bete tankou marengwen ki bay li	already_convinced	nan megaphone,nan leglise	Other	2	6	NULL	Yes	Male
uuid:dcd93843-dad9-460f-a3a3-18559ddc480a	uid:collect|2013-01-29T18:00:38.316+0000	2013-04-09 23:56:16	NULL	2013-04-09 23:56:16	NULL	NULL	1	2013-04-09 23:56:16	2013-04-09 23:56:16	73	Yes	No	did_not_go	Yes	NULL	NULL	NULL	Yes	Distribution	NULL	Yes	Yes	999	No	mv	not_too_far	passe mwen tap passe mwen yo tap bay li, mwen te tou pranl	Yes	NULL	gros pied	uuid:dcd93843-dad9-460f-a3a3-18559ddc480a	pa songe	3091	Yes	pa konnen	pa konnen	other	pa konnen	Other	2	6	NULL	Yes	Male
uuid:f796caa9-05f0-426c-a89e-fc93c3f672dc	uid:collect|2013-01-29T18:00:38.316+0000	2013-04-09 23:56:17	NULL	2013-04-09 23:56:17	NULL	NULL	1	2013-04-09 23:56:17	2013-04-09 23:56:17	65	dont_know	dont_know	did_not_go	NULL	li te malade	NULL	NULL	Yes	NULL	NULL	Yes	NULL	999	NULL	mj	other	nan leglise li	No	NULL	gros pied ,gros tete,	uuid:f796caa9-05f0-426c-a89e-fc93c3f672dc	pa songe	3091	Yes	pa konnen	pa konnen	already_convinced	nan leglise,	NULL	1	6	NULL	Yes	Female
uuid:e5828a49-cb28-4c07-9d6c-6fa9f2eb7231	uid:collect|2013-01-29T18:00:38.316+0000	2013-04-09 23:56:19	NULL	2013-04-09 23:56:19	NULL	NULL	1	2013-04-09 23:56:19	2013-04-09 23:56:19	18	Yes	No	some_secondary	Yes	NULL	NULL	NULL	Yes	Distribution	NULL	Yes	Yes	999	No	vg	not_too_far	nan leglise	Yes	NULL	gros pied, grod devant, maklouklou	uuid:e5828a49-cb28-4c07-9d6c-6fa9f2eb7231	timoun piti, fanm enceinte	3092	Yes	pa konnen	pa songe	other	radio	Other	2	6	NULL	Yes	Female
uuid:cb5582e8-6323-46b0-821a-147f1c50251d	uid:collect|2013-01-29T18:00:38.316+0000	2013-04-09 23:56:22	NULL	2013-04-09 23:56:22	NULL	NULL	1	2013-04-09 23:56:22	2013-04-09 23:56:22	36	Yes	No	did_not_go	dont_know	NULL	NULL	NULL	Yes	Distribution	NULL	Yes	Yes	999	No	ms	Close	nan porte voix	Yes	NULL	gros bobotte	uuid:cb5582e8-6323-46b0-821a-147f1c50251d	pa songe	3093	Yes	pa konnen	pa songe	already_convinced	pa konnen	Other	3	6	NULL	Yes	Female
uuid:5d59ba41-928d-4d01-825f-3158f0573724	uid:collect|2013-01-29T18:00:38.316+0000	2013-04-09 23:56:22	NULL	2013-04-09 23:56:22	NULL	NULL	1	2013-04-09 23:56:22	2013-04-09 23:56:22	38	Yes	No	did_not_go	Yes	NULL	NULL	fievre, vomissement	Yes	Distribution	li potko manger	Yes	Yes	999	Yes	bc	Close	nan porte voix	Yes	NULL	gros pied, gros chouchoune	uuid:5d59ba41-928d-4d01-825f-3158f0573724	fanm enceinte	3093	Yes	pa konnen	pa songe	already_convinced	pa konnen	Other	3	6	NULL	Yes	Male
uuid:3a84ae21-2a48-4aed-9d4c-d283c7861a06	uid:collect|2013-01-29T18:00:38.316+0000	2013-04-09 23:56:24	NULL	2013-04-09 23:56:24	NULL	NULL	1	2013-04-09 23:56:24	2013-04-09 23:56:24	60	Yes	No	did_not_go	Yes	NULL	NULL	NULL	Yes	Distribution	NULL	Yes	Yes	999	No	am	Close	nan porte voix	Yes	NULL	gros grenn	uuid:3a84ae21-2a48-4aed-9d4c-d283c7861a06	pa songe	3094	Yes	pa konnen	pa konnen	already_convinced	pa konnen	Other	3	6	NULL	Yes	Male
uuid:2845070c-65e4-4da2-bed1-a109957d9ff8	uid:collect|2013-01-29T18:00:38.316+0000	2013-04-09 23:56:24	NULL	2013-04-09 23:56:24	NULL	NULL	1	2013-04-09 23:56:24	2013-04-09 23:56:24	60	Yes	No	did_not_go	Yes	NULL	NULL	tete vire	Yes	Distribution	pa konnen	Yes	Yes	999	Yes	dp	Close	nan porte voix	Yes	NULL	gros pied, gros tete	uuid:2845070c-65e4-4da2-bed1-a109957d9ff8	pa songe	3094	Yes	pa konnen	pa konnen	already_convinced	menm jan pou yo ta fe ankor	Other	3	6	NULL	Yes	Female
uuid:c5d2d19f-61b7-446e-9062-dfbff4055ffd	uid:collect|2013-01-29T18:00:38.316+0000	2013-04-09 23:56:26	NULL	2013-04-09 23:56:26	NULL	NULL	1	2013-04-09 23:56:26	2013-04-09 23:56:26	25	dont_know	dont_know	some_primary	NULL	mwen te malade	NULL	NULL	Yes	NULL	NULL	Yes	NULL	999	NULL	ta	other	nan porte voix	No	NULL	gros pied, gros chouchoune	uuid:c5d2d19f-61b7-446e-9062-dfbff4055ffd	timoun piti	3095	Yes	pa kite vye bete mode w	marengwen	other	passer,l nan radio, porte voix	NULL	1	6	NULL	Yes	Male
uuid:053192b4-d96c-44f8-beaa-32397c06ea84	uid:collect|2013-01-29T18:00:38.316+0000	2013-04-09 23:56:27	NULL	2013-04-09 23:56:27	NULL	NULL	1	2013-04-09 23:56:27	2013-04-09 23:56:27	40	dont_know	dont_know	did_not_go	NULL	moun yo te gentan aller	NULL	NULL	Yes	NULL	NULL	Yes	NULL	999	NULL	lj	other	nan micro	No	NULL	gros pied	uuid:053192b4-d96c-44f8-beaa-32397c06ea84	li bliye	3096	Yes	pa konnen	pa songe	already_convinced	pou yo di sa nan micro ankor,	NULL	1	6	NULL	Yes	Male
uuid:0121ad7e-7bbe-4183-b6c2-4ef0dea50c17	uid:collect|2013-01-29T18:00:38.316+0000	2013-04-09 23:56:28	NULL	2013-04-09 23:56:28	NULL	NULL	1	2013-04-09 23:56:28	2013-04-09 23:56:28	30	dont_know	dont_know	did_not_go	NULL	moun yo te gentan alle	NULL	NULL	Yes	NULL	NULL	Yes	NULL	999	NULL	cj	other	nan porte voix	No	NULL	maklouklou,	uuid:0121ad7e-7bbe-4183-b6c2-4ef0dea50c17	fanm enceinte	3096	Yes	pa konnen	li bliye	other	nan radio	NULL	1	6	NULL	Yes	Female
uuid:195c02a8-877f-4fbc-9c57-a3da3154afac	uid:collect|2013-01-29T18:00:38.316+0000	2013-04-09 23:56:30	NULL	2013-04-09 23:56:30	NULL	NULL	1	2013-04-09 23:56:30	2013-04-09 23:56:30	30	Yes	No	did_not_go	Yes	NULL	NULL	NULL	Yes	Distribution	NULL	Yes	Yes	999	No	aa	Close	nan porte voix	Yes	NULL	gros grenn, gros chouchoune	uuid:195c02a8-877f-4fbc-9c57-a3da3154afac	timoun piti	3097	Yes	pa kite vye bagay sal lakay ou	marengwen	already_convinced	nan megaphone,	Other	2	6	NULL	Yes	Male
uuid:6169985e-2071-43d0-9665-ef22f71eeee4	uid:collect|2013-01-29T18:00:38.316+0000	2013-04-09 23:56:36	NULL	2013-04-09 23:56:36	NULL	NULL	1	2013-04-09 23:56:36	2013-04-09 23:56:36	55	dont_know	dont_know	did_not_go	NULL	li pat gentan jwenn moun ki tap bay medicament yo	NULL	NULL	Yes	NULL	NULL	Yes	NULL	999	NULL	cp	other	nan porte voix	No	NULL	gros pied	uuid:6169985e-2071-43d0-9665-ef22f71eeee4	timoun piti, fanm enceinte	3098	Yes	pa konnen	pa konnen	already_convinced	di sa nan radio	NULL	1	6	NULL	Yes	Male
uuid:7d2aca13-c774-4114-b17e-79fe904bfa36	uid:collect|2013-01-29T18:00:38.316+0000	2013-04-09 23:56:37	NULL	2013-04-09 23:56:37	NULL	NULL	1	2013-04-09 23:56:37	2013-04-09 23:56:37	31	dont_know	dont_know	completed_primary	NULL	li pat jwenn ni	NULL	NULL	No	NULL	NULL	No	NULL	999	NULL	rp	other	NULL	No	NULL	gros grenn, gros tete	uuid:7d2aca13-c774-4114-b17e-79fe904bfa36	pa konnen	3098	Yes	pa konnen	pa konnen	already_convinced	nan radio	NULL	999	6	NULL	Yes	Male
uuid:0fe030ab-6283-41f4-98aa-5cb3ba4a2d8f	uid:collect|2013-01-29T18:00:38.316+0000	2013-04-09 23:56:39	NULL	2013-04-09 23:56:39	NULL	NULL	1	2013-04-09 23:56:39	2013-04-09 23:56:39	33	dont_know	dont_know	some_primary	NULL	yo pat vinn bal li, se sak fe li pat pran ,l	NULL	NULL	No	NULL	NULL	Yes	NULL	999	NULL	pp	other	nan radio yo te di sa	No	NULL	gros devant	uuid:0fe030ab-6283-41f4-98aa-5cb3ba4a2d8f	pa konnen	3099	dont_know	pa konnen	pa konnen	no_side_effect	pa konnen	NULL	999	6	NULL	Yes	Male
uuid:9c69b363-caf1-4938-8386-9addad1ba41e	uid:collect|2013-01-29T18:00:38.316+0000	2013-04-09 23:56:40	NULL	2013-04-09 23:56:40	NULL	NULL	1	2013-04-09 23:56:40	2013-04-09 23:56:40	60	dont_know	dont_know	did_not_go	NULL	li pat trouve'l	NULL	NULL	No	NULL	NULL	No	NULL	999	NULL	em	other	NULL	No	NULL	NULL	uuid:9c69b363-caf1-4938-8386-9addad1ba41e	NULL	3100	other	NULL	NULL	help_me_side_effect	pa konnen	NULL	999	6	NULL	No	Male
uuid:c7a87eb2-afb8-423b-af4b-76d2dfa8a1d4	uid:collect|2013-01-29T18:00:38.316+0000	2013-04-09 23:56:43	NULL	2013-04-09 23:56:43	NULL	NULL	1	2013-04-09 23:56:43	2013-04-09 23:56:43	58	Yes	No	did_not_go	Yes	NULL	NULL	toudissement, li te fel dormi	Yes	Distribution	pa konnen	Yes	Yes	999	Yes	jg	Close	agent sante yo ki te di sa nan meegaphone	Yes	NULL	gros pied, gros tete, gros grenn, gros bouboune	uuid:c7a87eb2-afb8-423b-af4b-76d2dfa8a1d4	timoun piti , fanm gros ventre	3101	Yes	tuer marengwen, servi ak moustique, pa mache pied a terre	marengwen	other	megaphone	Other	3	6	NULL	Yes	Female
uuid:77a96834-b024-45c7-b590-173ce78956e7	uid:collect|2013-01-29T18:00:38.316+0000	2013-04-09 23:56:48	NULL	2013-04-09 23:56:48	NULL	NULL	1	2013-04-09 23:56:48	2013-04-09 23:56:48	18	Yes	No	completed_primary	Yes	NULL	NULL	NULL	Yes	Distribution	NULL	Yes	Yes	999	No	mr	Close	nan megaphone	Yes	NULL	gros pied, gros tete, gros bouboune	uuid:77a96834-b024-45c7-b590-173ce78956e7	fanm enceinte, timoun ki piko gen 2 ans	3102	Yes	pa mache pied a terre, servi ak moustique	marengwen	already_convinced	lekol, nan leglise	Other	2	6	NULL	Yes	Female
uuid:2391fa99-1032-4354-b8e1-f31205d6dfbb	uid:collect|2013-01-29T18:00:38.316+0000	2013-04-09 23:56:51	NULL	2013-04-09 23:56:51	NULL	NULL	1	2013-04-09 23:56:51	2013-04-09 23:56:51	30	Yes	No	some_primary	Yes	NULL	NULL	NULL	Yes	Distribution	NULL	Yes	Yes	999	No	se	Close	nan megaphone	Yes	NULL	gros grenn, gros pied , gros tete	uuid:2391fa99-1032-4354-b8e1-f31205d6dfbb	fanm enceinte	3103	Yes	pa mache pied a terre, servi ak moustique	marengwen	already_convinced	fe menm jan ankor disa nan megaphone	Other	2	6	NULL	Yes	Female
uuid:eb6c9bf3-3b3a-4fb6-80ee-08dc0dd22f9e	uid:collect|2013-01-29T18:00:38.316+0000	2013-04-09 23:56:54	NULL	2013-04-09 23:56:54	NULL	NULL	1	2013-04-09 23:56:54	2013-04-09 23:56:54	53	Yes	No	completed_primary	Yes	NULL	NULL	NULL	Yes	Distribution	NULL	Yes	Yes	999	No	ss	Close	nan megaphone	Yes	NULL	gros pied , gros boboune, gros grenn	uuid:eb6c9bf3-3b3a-4fb6-80ee-08dc0dd22f9e	fanm enceinte, ti bb ki poko gen 2 ans	3104	Yes	pa kite marengwen, dormi anba moustique	marengwen	already_convinced	nan megaphone, nan radio	Other	2	6	NULL	Yes	Male
uuid:878360e9-e60b-4c74-9ba5-c387871f1dce	uid:collect|2013-01-29T18:00:38.316+0000	2013-04-09 23:56:55	NULL	2013-04-09 23:56:55	NULL	NULL	1	2013-04-09 23:56:55	2013-04-09 23:56:55	52	Yes	No	did_not_go	Yes	NULL	NULL	corps kraze	Yes	Distribution	paske li te grangou	Yes	Yes	999	Yes	jp	Close	nan lrglise yo te di sa	Yes	NULL	gros tete, gros pied, maklouklou, gros chouchoune	uuid:878360e9-e60b-4c74-9ba5-c387871f1dce	fanm enceinte, ti bb ki poko gen 3 ans	3104	Yes	servi ak moustique	marengwen	already_convinced	nan megaphone	Other	2	6	NULL	Yes	Female
uuid:cc44e32c-0d35-42fe-877c-263c83bacb05	uid:collect|2013-01-29T18:00:38.316+0000	2013-04-09 23:56:55	NULL	2013-04-09 23:56:55	NULL	NULL	1	2013-04-09 23:56:55	2013-04-09 23:56:55	20	Yes	No	some_secondary	Yes	NULL	NULL	NULL	Yes	Distribution	NULL	Yes	Yes	999	No	sj	Close	nan sant sante	Yes	NULL	gros tete, gros pied	uuid:cc44e32c-0d35-42fe-877c-263c83bacb05	fanm enceinte	3104	Yes	pa mache pied a terte	marengwen	other	nan radio, nan leglise	Other	2	6	NULL	Yes	Female
uuid:010dd0b3-1d1c-46b4-96ed-e6b267b386e1	uid:collect|2013-01-29T18:00:38.316+0000	2013-04-09 23:57:01	NULL	2013-04-09 23:57:01	NULL	NULL	1	2013-04-09 23:57:01	2013-04-09 23:57:01	52	Yes	No	some_primary	Yes	NULL	NULL	NULL	Yes	Distribution	NULL	Yes	Yes	999	No	jd	Close	nan leglise yo te di sa	Yes	NULL	gros bouboune, gros grenn, gros pied	uuid:010dd0b3-1d1c-46b4-96ed-e6b267b386e1	timoun ki gen 2 ans, fanm enceinte	3105	Yes	servi ak moustique	marengwen	already_convinced	nan megaphone, nan radio	Other	2	6	NULL	Yes	Male
uuid:10d3e87d-3380-422b-8771-300023416409	uid:collect|2013-01-29T18:00:38.316+0000	2013-04-09 23:57:01	NULL	2013-04-09 23:57:01	NULL	NULL	1	2013-04-09 23:57:01	2013-04-09 23:57:01	51	Yes	No	some_primary	Yes	NULL	NULL	tete vire	Yes	Distribution	mwen potko manger	Yes	Yes	999	Yes	fb	Close	nan leglise	Yes	NULL	gros tete, gros grenn,gros pied	uuid:10d3e87d-3380-422b-8771-300023416409	fanm enceinte, ti bb	3105	Yes	servi ak moustique	marengwen	already_convinced	nan leglise	Other	2	6	NULL	Yes	Female
uuid:2dc9e45d-8585-4fd0-aa6d-e45ea3c7a1cb	uid:collect|2013-01-29T18:00:38.316+0000	2013-04-09 23:57:04	NULL	2013-04-09 23:57:04	NULL	NULL	1	2013-04-09 23:57:04	2013-04-09 23:57:04	40	Yes	No	some_primary	Yes	NULL	NULL	tete vire	Yes	Distribution	pa konnen	Yes	Yes	999	Yes	ds	Close	nan megaphone	Yes	NULL	gros pied , gros tete , gros chouchoune	uuid:2dc9e45d-8585-4fd0-aa6d-e45ea3c7a1cb	fanm enceinte	3106	Yes	pa kite marengwen mode,w	marengwen	already_convinced	nan megaphone	Other	2	6	NULL	Yes	Female
uuid:ea21768c-2960-4a4c-bed4-733a15f45a8a	uid:collect|2013-01-29T18:00:38.316+0000	2013-04-09 23:57:05	NULL	2013-04-09 23:57:05	NULL	NULL	1	2013-04-09 23:57:05	2013-04-09 23:57:05	60	Yes	No	some_primary	Yes	NULL	NULL	NULL	Yes	Distribution	NULL	Yes	Yes	999	No	br	Close	yon miss ki te di sa	Yes	NULL	gros pied, gros tete gros grenn, gros bouboune	uuid:ea21768c-2960-4a4c-bed4-733a15f45a8a	fanm enceinte	3107	Yes	servi ak moustique,	marengwen	other	nan megaphone	Other	2	6	NULL	Yes	Female
uuid:e1a49939-432c-4f79-b29e-75e132f5991b	uid:collect|2013-01-29T18:00:38.316+0000	2013-04-09 23:57:08	NULL	2013-04-09 23:57:08	NULL	NULL	1	2013-04-09 23:57:08	2013-04-09 23:57:08	70	Yes	No	did_not_go	Yes	NULL	NULL	NULL	Yes	Distribution	NULL	Yes	Yes	999	No	sr	Close	moun ki tap di sa	Yes	NULL	maklouklou	uuid:e1a49939-432c-4f79-b29e-75e132f5991b	pa songe	3108	Yes	pa konnen	pa songe	other	pa konnen	Other	2	6	NULL	Yes	Female
uuid:005ada99-d327-415a-a269-b6ea4c3b54b7	uid:collect|2013-01-29T18:00:38.316+0000	2013-04-09 23:57:10	NULL	2013-04-09 23:57:10	NULL	NULL	1	2013-04-09 23:57:10	2013-04-09 23:57:10	50	Yes	No	some_primary	Yes	NULL	NULL	NULL	Yes	Distribution	NULL	Yes	Yes	999	No	ap	Close	nan megaphone	Yes	NULL	gros pied, gros tete	uuid:005ada99-d327-415a-a269-b6ea4c3b54b7	timoun piti, fanm enceinte	3109	Yes	pa kite dlo sal lakay ou	nan vye dlo sal	already_convinced	nan radio	Other	2	6	NULL	Yes	Female
uuid:1e499d2b-e1ec-4b74-8685-5d29830e3ebe	uid:collect|2013-01-29T18:00:38.316+0000	2013-04-09 23:57:11	NULL	2013-04-09 23:57:11	NULL	NULL	1	2013-04-09 23:57:11	2013-04-09 23:57:11	18	Yes	No	completed_primary	Yes	NULL	NULL	NULL	Yes	Distribution	NULL	Yes	Yes	999	No	jk	Close	nan lekol	Yes	NULL	gros pied, gros tete , gros penis	uuid:1e499d2b-e1ec-4b74-8685-5d29830e3ebe	timoun piti , fanm enceinte	3109	Yes	pa kote dlo sal lakay ou	marengwen	already_convinced	nan radio, porte voix	Other	2	6	NULL	Yes	Female
uuid:4b29db9f-a0da-46ef-a23b-9fbacbdf8338	uid:collect|2013-01-29T18:00:38.316+0000	2013-04-09 23:57:13	NULL	2013-04-09 23:57:13	NULL	NULL	1	2013-04-09 23:57:13	2013-04-09 23:57:13	60	Yes	No	some_primary	Yes	NULL	NULL	NULL	Yes	Distribution	NULL	Yes	Yes	999	No	gr	Close	nan leglise mwen tr tande l	Yes	NULL	gros pied, gros tete, gros grenn	uuid:4b29db9f-a0da-46ef-a23b-9fbacbdf8338	fanm rnceinte	3110	Yes	servi ak moustique	marengwen	already_convinced	nan megaphone, leglise	Other	2	6	NULL	Yes	Female
uuid:1906c112-819d-4b72-a5f4-1464535ba8b3	uid:collect|2013-01-29T18:00:38.316+0000	2013-04-09 23:57:14	NULL	2013-04-09 23:57:14	NULL	NULL	1	2013-04-09 23:57:14	2013-04-09 23:57:14	33	Yes	No	some_primary	Yes	NULL	NULL	NULL	Yes	Distribution	NULL	Yes	Yes	999	No	je	Close	nan megaphone	Yes	NULL	gros pied gros gren, gros tete	uuid:1906c112-819d-4b72-a5f4-1464535ba8b3	fanm enceinte	3111	Yes	pa kite matengwen modew	marengwen	other	nan radio	Other	2	6	NULL	Yes	Female
uuid:bf07f434-65ef-421a-8dcf-667fa30312d7	uid:collect|2013-01-29T18:00:38.316+0000	2013-04-09 23:57:17	NULL	2013-04-09 23:57:17	NULL	NULL	1	2013-04-09 23:57:17	2013-04-09 23:57:17	18	Yes	No	some_secondary	Yes	NULL	NULL	NULL	Yes	Distribution	NULL	Yes	Yes	999	No	em	other	nan megaphone	Yes	NULL	gros pied	uuid:bf07f434-65ef-421a-8dcf-667fa30312d7	fanm enceinte, timoun ki gen 2 ans	3112	Yes	pa kite moustique mode'w	moustique ki mode,w	already_convinced	nan radio, nan megaphone	Other	2	6	NULL	Yes	Male
uuid:5586a6b2-091d-4a10-b34e-c410247db51a	uid:collect|2013-01-29T18:00:38.316+0000	2013-04-09 23:57:19	NULL	2013-04-09 23:57:19	NULL	NULL	1	2013-04-09 23:57:19	2013-04-09 23:57:19	60	Yes	No	did_not_go	Yes	NULL	NULL	NULL	Yes	Distribution	NULL	Yes	Yes	999	No	cm	not_too_far	nan megaphone	Yes	NULL	gros pied,	uuid:5586a6b2-091d-4a10-b34e-c410247db51a	pa songe	1746	Yes	pa konnen	pa konnen	already_convinced	nan megaphone	Other	2	6	NULL	Yes	Female
uuid:d5d303b5-9769-4622-b4fd-236b7a2ccd68	uid:collect|2013-01-29T18:00:38.316+0000	2013-04-09 23:57:20	NULL	2013-04-09 23:57:20	NULL	NULL	1	2013-04-09 23:57:20	2013-04-09 23:57:20	18	Yes	No	some_primary	Yes	NULL	NULL	NULL	Yes	Distribution	NULL	Yes	Yes	999	No	eb	not_too_far	nan lekol, nan leglise	Yes	NULL	gro grenn, gros tete, gros bouboune	uuid:d5d303b5-9769-4622-b4fd-236b7a2ccd68	fanm enceinte	1746	Yes	pa konnen	pa konnen	already_convinced	megaphone, radio	Other	2	6	NULL	Yes	Female
uuid:48978a74-2a03-4ebf-b21e-c98abffc26f8	uid:collect|2013-01-29T18:00:38.316+0000	2013-04-09 23:57:21	NULL	2013-04-09 23:57:21	NULL	NULL	1	2013-04-09 23:57:21	2013-04-09 23:57:21	58	Yes	No	did_not_go	Yes	NULL	NULL	corps kraze, li te fel rann ve, vomissement, tete vire	Yes	Distribution	li te jwenn ak maladie	Yes	Yes	999	Yes	yj	not_too_far	moun ki tap mache di sa nan porte voix	Yes	NULL	gros bobotte, gros tete, maklouklou	uuid:48978a74-2a03-4ebf-b21e-c98abffc26f8	fanm enceinte, timoun piti	1747	Yes	pa konnen	pa songe	already_convinced	pa konnen	Other	2	6	NULL	Yes	Female
uuid:61ecfd3a-5007-4cb1-a09c-5cb2b4db6a5a	uid:collect|2013-01-29T18:00:38.316+0000	2013-04-09 23:57:25	NULL	2013-04-09 23:57:25	NULL	NULL	1	2013-04-09 23:57:25	2013-04-09 23:57:25	30	Yes	No	some_primary	Yes	NULL	NULL	vomissement, fievre,	Yes	Distribution	pa konnen	Yes	Yes	999	Yes	ml	Close	nan porte voix	Yes	NULL	gros pied, gros tete, gros grenn	uuid:61ecfd3a-5007-4cb1-a09c-5cb2b4db6a5a	fanm enceinte	1749	Yes	pa kite dlo sal lakay ou	marengwen,nan vye dlo sal	already_convinced	nan micro, nan radio	Other	2	6	NULL	Yes	Male
uuid:88358c2d-8ae0-4cb8-abf6-98d169833213	uid:collect|2013-01-29T18:00:38.316+0000	2013-04-09 23:57:25	NULL	2013-04-09 23:57:25	NULL	NULL	1	2013-04-09 23:57:25	2013-04-09 23:57:25	25	dont_know	dont_know	did_not_go	NULL	paske mwen te malade	NULL	NULL	Yes	NULL	NULL	Yes	NULL	999	NULL	jp	other	nan megaphone	No	NULL	gros bouboune, gros pied	uuid:88358c2d-8ae0-4cb8-abf6-98d169833213	timoun piti, fanm enceinte	1749	Yes	pa kite moustique mode,w	moustique ki bay li	already_convinced	pou yo fe menm jan ankor, bay li nan megaphone	NULL	1	6	NULL	Yes	Female
uuid:9d44b96f-386e-4b05-a002-0d4d23f26ba2	uid:collect|2013-01-29T18:00:38.316+0000	2013-04-09 23:57:28	NULL	2013-04-09 23:57:28	NULL	NULL	1	2013-04-09 23:57:28	2013-04-09 23:57:28	18	Yes	No	did_not_go	Yes	NULL	NULL	tete vire	Yes	Distribution	pa konnen	Yes	Yes	999	Yes	ee	Close	agent yo ki te vinn di sa	Yes	NULL	gros bouboune, gros tete, gros pied	uuid:9d44b96f-386e-4b05-a002-0d4d23f26ba2	fanm enceinte	1750	Yes	pa konnen	pa songe	already_convinced	nan radio,	Other	2	6	NULL	Yes	Male
uuid:b1a6843b-9883-4095-bfb4-035a3ddeba59	uid:collect|2013-01-29T18:00:38.316+0000	2013-04-09 23:57:28	NULL	2013-04-09 23:57:28	NULL	NULL	1	2013-04-09 23:57:28	2013-04-09 23:57:28	20	Yes	No	did_not_go	Yes	NULL	NULL	NULL	Yes	Distribution	NULL	Yes	Yes	999	No	nd	Close	nan megaphone	Yes	NULL	gros tete, gros pied	uuid:b1a6843b-9883-4095-bfb4-035a3ddeba59	timoun piti	1750	Yes	pa konnen	pa songe	already_convinced	nan megaphone, nan leglise	Other	2	6	NULL	Yes	Female
uuid:78d9c45d-d9d9-4930-b9be-75463f779c1e	uid:collect|2013-01-29T18:00:38.316+0000	2013-04-09 23:57:29	NULL	2013-04-09 23:57:29	NULL	NULL	1	2013-04-09 23:57:29	2013-04-09 23:57:29	20	Yes	No	completed_primary	Yes	NULL	NULL	tete vire	Yes	Distribution	paske moun nan pat manger	Yes	Yes	999	Yes	ed	Close	nan radio, megaphone	Yes	NULL	gros pied, gros bouboune, gros penis, gros tete	uuid:78d9c45d-d9d9-4930-b9be-75463f779c1e	fanm enceinte , timoun piti	1751	Yes	servi ak moustique, pa kite dlo sal	yon ti bete ki mode,w yo rele'l anophele	other	nan radio, nan megaphone, nan leglise	Other	2	6	NULL	Yes	Female
uuid:e8e9b38f-320d-47af-b000-34432492b4f5	uid:collect|2013-01-29T18:00:38.316+0000	2013-04-09 23:57:31	NULL	2013-04-09 23:57:31	NULL	NULL	1	2013-04-09 23:57:31	2013-04-09 23:57:31	25	Yes	No	some_secondary	Yes	NULL	NULL	vomissement, diarrhee, tete vire	Yes	Distribution	medicament ki fe sa	Yes	Yes	999	Yes	rc	not_too_far	nan megaphone	Yes	NULL	gros tete, gros pied, gros grenn	uuid:e8e9b38f-320d-47af-b000-34432492b4f5	timoun piti, fanm enceinte	1752	Yes	servi ak moustique	moustique ki bay li	other	nan radio, megaphone,nan leglise	Other	2	6	NULL	Yes	Female
uuid:89e10d24-22cd-4bc4-a0f4-e2afc497cf98	uid:collect|2013-01-29T18:00:38.316+0000	2013-04-09 23:57:33	NULL	2013-04-09 23:57:33	NULL	NULL	1	2013-04-09 23:57:33	2013-04-09 23:57:33	20	Yes	No	completed_primary	Yes	NULL	NULL	NULL	Yes	Distribution	NULL	Yes	Yes	999	No	pd	not_too_far	nan megaphone	Yes	NULL	groa pied, gros tete, maklouklou	uuid:89e10d24-22cd-4bc4-a0f4-e2afc497cf98	timoun piti	1753	Yes	pa konnen	pa songe	already_convinced	pa konnen	Other	2	6	NULL	Yes	Female
uuid:8359328f-bb1e-4483-b80a-ad5542a154f8	uid:collect|2013-01-29T18:00:38.316+0000	2013-04-09 23:57:34	NULL	2013-04-09 23:57:34	NULL	NULL	1	2013-04-09 23:57:34	2013-04-09 23:57:34	18	Yes	No	some_primary	Yes	NULL	NULL	tete vire, corps kraze	Yes	Distribution	pa songe	Yes	Yes	999	Yes	en	not_too_far	nan porte vwa	Yes	NULL	gros tete, gros bouboune,	uuid:8359328f-bb1e-4483-b80a-ad5542a154f8	fanm enceinte, ti bb	1754	Yes	pa konnen	pa konnen	already_convinced	nan leglise, nan porte voix	Other	2	6	NULL	Yes	Male
uuid:5b333bce-3cac-4058-bb1a-1c0462ffcccb	uid:collect|2013-01-29T18:00:38.316+0000	2013-04-09 23:57:38	NULL	2013-04-09 23:57:38	NULL	NULL	1	2013-04-09 23:57:38	2013-04-09 23:57:38	19	Yes	No	some_primary	Yes	NULL	NULL	tete vire, corps kraze	Yes	Distribution	grenn nan kife sa	Yes	Yes	999	Yes	se	not_too_far	nan megaphone	Yes	NULL	gros pied, gros bouboune gros grenn	uuid:5b333bce-3cac-4058-bb1a-1c0462ffcccb	ti bb, fanm enceinte	1755	Yes	pa konnen	pa konnen	other	nan radio, nan megaphone	Other	2	6	NULL	Yes	Female
uuid:dbe70b73-ab11-4987-a8fd-d54508f301ae	uid:collect|2013-01-29T18:00:38.316+0000	2013-04-09 23:57:40	NULL	2013-04-09 23:57:40	NULL	NULL	1	2013-04-09 23:57:40	2013-04-09 23:57:40	40	Yes	No	did_not_go	No	NULL	NULL	NULL	Yes	Distribution	NULL	Yes	Yes	999	No	av	not_too_far	agent de sante ki tap passe di sa	Yes	NULL	gros pied, gros bouboune, gros grenn	uuid:dbe70b73-ab11-4987-a8fd-d54508f301ae	fanm enceinte, ti bb	1756	Yes	pa konnen	pa songe	already_convinced	nan radio, porte voix	Other	2	6	NULL	Yes	Female
uuid:39f86a2c-2dba-4ac7-9ab0-8471aed9619a	uid:collect|2013-01-29T18:00:38.316+0000	2013-04-09 23:57:40	NULL	2013-04-09 23:57:40	NULL	NULL	1	2013-04-09 23:57:40	2013-04-09 23:57:40	30	Yes	No	some_primary	No	NULL	NULL	tete vire, vomissement, fievre	Yes	Distribution	paske moun nan pat manger	Yes	Yes	999	Yes	sj	not_too_far	nan megaphone	Yes	NULL	gros tete, gros pied, gros bouboune	uuid:39f86a2c-2dba-4ac7-9ab0-8471aed9619a	tibb, fanm enceinte, timoun piti	1756	Yes	pa konnen	pa songe	already_convinced	nan radio, nan megaphone, nan leglise	Other	2	6	NULL	Yes	Male
uuid:88fc9e40-d7ca-4bea-aed6-b2bdf51a019f	uid:collect|2013-01-29T18:00:38.316+0000	2013-04-09 23:57:42	NULL	2013-04-09 23:57:42	NULL	NULL	1	2013-04-09 23:57:42	2013-04-09 23:57:42	30	Yes	No	some_primary	Yes	NULL	NULL	NULL	Yes	Distribution	NULL	Yes	Yes	999	No	er	not_too_far	nan megaphone	Yes	NULL	gros bouboune, gros tete,	uuid:88fc9e40-d7ca-4bea-aed6-b2bdf51a019f	fanm enceinte, timoun piti	1757	Yes	pa kite marengwen mode' w	yon marengwen ki bay li	already_convinced	nan radio, megaphone, nan annonce, leglise	Other	2	6	NULL	Yes	Female
uuid:e90d41db-324c-49b9-9a8b-3ff94eaddf8e	uid:collect|2013-01-29T18:00:38.316+0000	2013-04-09 23:57:43	NULL	2013-04-09 23:57:43	NULL	NULL	1	2013-04-09 23:57:43	2013-04-09 23:57:43	52	Yes	No	some_primary	Yes	NULL	NULL	diarrhee, vomissement, corps kraze	Yes	Distribution	pa konnen	Yes	Yes	999	Yes	cp	Far	nan megaphone	Yes	NULL	gros chouchoune, gros grenn, gros tete	uuid:e90d41db-324c-49b9-9a8b-3ff94eaddf8e	timoun piti,	1758	Yes	pa konnen	li bliye	already_convinced	radio, nan megaphone	Other	2	6	NULL	Yes	Male
uuid:ef23770c-59c7-412e-9509-1a540dc9be8f	uid:collect|2013-01-29T18:00:38.316+0000	2013-04-10 04:09:34	NULL	2013-04-10 04:09:34	NULL	NULL	1	2013-04-10 04:09:34	2013-04-10 04:09:34	44	Yes	No	some_secondary	Yes	NULL	NULL	NULL	Yes	Distribution	NULL	No	Yes	999	No	D f	Close	NULL	Yes	NULL	pa raple'm	uuid:ef23770c-59c7-412e-9509-1a540dc9be8f	pa raple'm	2970	Yes	pa konnen	pa konnen	other	bay plis infomasyon	Other	2	1	NULL	Yes	Female
uuid:da466d7f-9010-4808-b283-53be59b6b793	uid:collect|2013-01-29T18:00:38.316+0000	2013-04-10 04:09:37	NULL	2013-04-10 04:09:37	NULL	NULL	1	2013-04-10 04:09:37	2013-04-10 04:09:37	27	Yes	No	some_secondary	Yes	NULL	NULL	NULL	Yes	Distribution	NULL	No	Yes	999	No	D S D	Close	NULL	Yes	NULL	gwo pye gwo boul	uuid:da466d7f-9010-4808-b283-53be59b6b793	ti bebe moun ansent ke yo tap di le yo tap bay li a	2971	Yes	m'poko konnen	pa raplem	other	fe plis fomasyon	Other	2	1	NULL	Yes	Male
uuid:7b1a184a-b750-4d40-a98f-f063d78f3eac	uid:collect|2013-01-29T18:00:38.316+0000	2013-04-10 04:09:42	NULL	2013-04-10 04:09:42	NULL	NULL	1	2013-04-10 04:09:42	2013-04-10 04:09:42	27	Yes	No	completed_primary	Yes	NULL	NULL	NULL	Yes	Distribution	NULL	Yes	Yes	999	No	P j	Close	nan radyo	Yes	NULL	gwo tete gwo boul gwo pye	uuid:7b1a184a-b750-4d40-a98f-f063d78f3eac	pa konnen	2972	Yes	netoye lakay ou	nan pa netoye	other	bay plis infomasyon	Other	2	1	NULL	Yes	Female
uuid:a72abb31-cec0-40a8-a427-5ceabc08a7a4	uid:collect|2013-01-29T18:00:38.316+0000	2013-04-10 04:09:46	NULL	2013-04-10 04:09:46	NULL	NULL	1	2013-04-10 04:09:46	2013-04-10 04:09:46	30	Yes	No	some_secondary	Yes	NULL	NULL	NULL	Yes	Distribution	NULL	Yes	Yes	999	No	J. V	not_too_far	megafon	Yes	NULL	gwo pye	uuid:a72abb31-cec0-40a8-a427-5ceabc08a7a4	ti moun piti,fan m ansent	2973	Yes	pa konnen	pa konnen	other	pase pale avek nou	Other	3	1	NULL	Yes	Female
uuid:f6702cf0-f96f-4116-8154-c8874ac49ca6	uid:collect|2013-01-29T18:00:38.316+0000	2013-04-10 04:09:47	NULL	2013-04-10 04:09:47	NULL	NULL	1	2013-04-10 04:09:47	2013-04-10 04:09:47	26	Yes	No	completed_primary	Yes	NULL	NULL	NULL	Yes	Distribution	NULL	Yes	Yes	999	No	f.v	Close	mw tande yo tap pase di sa	Yes	NULL	gwo bouboune,gwo devan	uuid:f6702cf0-f96f-4116-8154-c8874ac49ca6	ti bebe	2973	Yes	pran prekosyon,ak pran konprime	lew kite dlo sal bo kay w,li kale moustik	other	reyini pou pale nou de maladi a	Other	3	1	NULL	Yes	Female
uuid:8fc9b5ae-bba7-4567-9c7b-9c36b315dee9	uid:collect|2013-01-29T18:00:38.316+0000	2013-04-10 04:09:50	NULL	2013-04-10 04:09:50	NULL	NULL	1	2013-04-10 04:09:50	2013-04-10 04:09:50	35	Yes	No	some_secondary	Yes	NULL	NULL	NULL	Yes	Distribution	NULL	Yes	Yes	999	No	S. a	not_too_far	moun'n ki tap pase	Yes	NULL	gwo pye gwo boul gwen'n gwo tete	uuid:8fc9b5ae-bba7-4567-9c7b-9c36b315dee9	ti bebe ak ti moun'n fan'm ki ansent	2974	Yes	pa konnen	pa konnen	other	fe pot a pot jan nou fe'l la	Other	3	1	NULL	Yes	Female
uuid:ea965e99-f553-48e8-b3ce-c86ae0eda9ff	uid:collect|2013-01-29T18:00:38.316+0000	2013-04-10 04:09:51	NULL	2013-04-10 04:09:51	NULL	NULL	1	2013-04-10 04:09:51	2013-04-10 04:09:51	40	Yes	No	completed_primary	na	NULL	NULL	NULL	Yes	Home	NULL	Yes	Yes	999	No	A t	not_too_far	moun ki tap passe	Yes	NULL	g	uuid:ea965e99-f553-48e8-b3ce-c86ae0eda9ff	pa raplem	2975	Yes	respekte reg igene	lew marengwen pikew	other	pa ka diw	Home	3	1	NULL	Yes	Female
uuid:de6972b7-870d-4981-9663-6829e621b02f	uid:collect|2013-01-29T18:00:38.316+0000	2013-04-10 04:09:55	NULL	2013-04-10 04:09:55	NULL	NULL	1	2013-04-10 04:09:55	2013-04-10 04:09:55	18	Yes	No	completed_primary	Yes	NULL	NULL	NULL	Yes	Distribution	NULL	Yes	Yes	5	No	D M	Close	nan radyo ak kek mou'n ki kon ap pase	Yes	NULL	li bay gwo pye ak gwo bouboun	uuid:de6972b7-870d-4981-9663-6829e621b02f	ti bebe ak mou'n ansent	2976	Yes	mwen konnen fok ou netoye lakay ou pa kite dlo sal	mwen pa sonje	other	jan nap fe ya	Home	4	1	NULL	Yes	Female
uuid:10324dfa-190a-4dce-adb1-4eeb72c03204	uid:collect|2013-01-29T18:00:38.316+0000	2013-04-10 04:09:56	NULL	2013-04-10 04:09:56	NULL	NULL	1	2013-04-10 04:09:56	2013-04-10 04:09:56	24	Yes	No	some_secondary	Yes	NULL	NULL	NULL	Yes	Distribution	NULL	Yes	Yes	999	No	J.J.s	not_too_far	nan radyo yo konne'n bay li	Yes	NULL	gwo pye ak gwo boul gwen	uuid:10324dfa-190a-4dce-adb1-4eeb72c03204	ti bebe ak moun'n ki poko akouche	2977	Yes	pa kite'l pikew	yon ki marengwen ki ba ou'l	other	bay plis infomasyon	School	3	1	NULL	Yes	Male
uuid:c4135215-944d-4121-ab48-1afd89b3e40b	uid:collect|2013-01-29T18:00:38.316+0000	2013-04-10 09:28:46	NULL	2013-04-10 09:28:46	NULL	NULL	1	2013-04-10 09:28:46	2013-04-10 09:28:46	33	Yes	No	did_not_go	Yes	NULL	NULL	NULL	Yes	Distribution	NULL	Yes	Yes	999	No	ya	not_too_far	nan megaphone	Yes	NULL	gros devant, gros pied	uuid:c4135215-944d-4121-ab48-1afd89b3e40b	ti bb, timoun piti, fanm enceinte	1317	Yes	pa konnen	pa songe	already_convinced	nan porte voix	Other	2	1	NULL	Yes	Female
uuid:fad43dca-7e7a-4306-adc1-1173d4895adf	uid:collect|2013-01-29T18:00:38.316+0000	2013-04-10 09:28:49	NULL	2013-04-10 09:28:49	NULL	NULL	1	2013-04-10 09:28:49	2013-04-10 09:28:49	33	Yes	No	did_not_go	Yes	NULL	NULL	NULL	Yes	Distribution	NULL	Yes	Yes	999	No	je	Close	nan megaphone	Yes	NULL	gros pied, gros bouboune	uuid:fad43dca-7e7a-4306-adc1-1173d4895adf	timoun piti	1318	Yes	pa konnen	pa konnen	already_convinced	nab megaphone	Other	2	1	NULL	Yes	Male
uuid:dae2a2d2-fcfe-4887-9c50-f5cb149fddad	uid:collect|2013-01-29T18:00:38.316+0000	2013-04-10 09:28:50	NULL	2013-04-10 09:28:50	NULL	NULL	1	2013-04-10 09:28:50	2013-04-10 09:28:50	33	Yes	No	did_not_go	Yes	NULL	NULL	tete vire	Yes	Distribution	pa konnen	Yes	Yes	999	Yes	je	Close	nan porte voix	Yes	NULL	gros pied	uuid:dae2a2d2-fcfe-4887-9c50-f5cb149fddad	ti bb, fanm enceinte	1318	Yes	pa songe	pa konnen	already_convinced	pa konnen	Other	2	1	NULL	Yes	Male
uuid:a4d009b7-87b2-4685-99a5-d2b4027b0dcb	uid:collect|2013-01-29T18:00:38.316+0000	2013-04-10 09:28:53	NULL	2013-04-10 09:28:53	NULL	NULL	1	2013-04-10 09:28:53	2013-04-10 09:28:53	36	Yes	No	did_not_go	Yes	NULL	NULL	NULL	Yes	Distribution	NULL	Yes	Yes	999	No	df	Close	nan porte voix	Yes	NULL	gris grenn, gris pied	uuid:a4d009b7-87b2-4685-99a5-d2b4027b0dcb	timoun piti	1319	Yes	pa konnen	pa songe	already_convinced	nan porte voix	Other	2	1	NULL	Yes	Female
uuid:22c0d324-6930-424f-9dfe-39fa47371760	uid:collect|2013-01-29T18:00:38.316+0000	2013-04-10 11:27:34	NULL	2013-04-10 11:27:34	NULL	NULL	1	2013-04-10 11:27:34	2013-04-10 11:27:34	43	Yes	No	some_primary	Yes	NULL	NULL	NULL	Yes	Distribution	NULL	No	Yes	999	No	P T	Close	NULL	Yes	NULL	NULL	uuid:22c0d324-6930-424f-9dfe-39fa47371760	NULL	2956	Yes	NULL	NULL	other	moun yo pa janmin ekplike anyen fok nou ta fe ti fomasyon ak moun	Other	3	1	NULL	No	Female
uuid:0533946d-3db6-4b39-b0d8-7789828a99a0	uid:collect|2013-01-29T18:00:38.316+0000	2013-04-10 11:27:37	NULL	2013-04-10 11:27:37	NULL	NULL	1	2013-04-10 11:27:37	2013-04-10 11:27:37	60	Yes	dont_know	did_not_go	dont_know	NULL	NULL	NULL	Yes	Distribution	NULL	Yes	Yes	999	No	jm	Close	nan megafon ak legliz	Yes	NULL	gro pye ,gro devan	uuid:0533946d-3db6-4b39-b0d8-7789828a99a0	fi ansente ak timounm	2957	Yes	nan dlo sal	mwen pa konen	help_m	mwen pa konen	Home	1	1	NULL	Yes	Male
uuid:d087d373-4fc1-43a9-b588-505eaf52959d	uid:collect|2013-01-29T18:00:38.316+0000	2013-04-10 11:27:39	NULL	2013-04-10 11:27:39	NULL	NULL	1	2013-04-10 11:27:39	2013-04-10 11:27:39	35	Yes	dont_know	some_primary	Yes	NULL	NULL	NULL	Yes	Distribution	NULL	Yes	Yes	999	No	ej	Close	nan radio	Yes	NULL	mwen pa konen	uuid:d087d373-4fc1-43a9-b588-505eaf52959d	ti bebe ak fanm ansent	2959	Yes	pa ki dlo	mwen pa konen	help_m	pale ak mounm nan kominote a	Other	2	1	NULL	Yes	Female
uuid:d395f217-a1b2-4969-87d8-42c9be7de472	uid:collect|2013-01-29T18:00:38.316+0000	2013-04-10 11:27:41	NULL	2013-04-10 11:27:41	NULL	NULL	1	2013-04-10 11:27:41	2013-04-10 11:27:41	37	dont_know	dont_know	some_primary	na	NULL	NULL	NULL	Yes	Distribution	NULL	Yes	Yes	2	No	sl	other	nan lari	Yes	NULL	NULL	uuid:d395f217-a1b2-4969-87d8-42c9be7de472	NULL	2960	Yes	NULL	NULL	help_m	megafon	Home	2	1	NULL	No	Male
uuid:25473bcf-f8a7-439c-a8b5-33997fae2e4f	uid:collect|2013-01-29T18:00:38.316+0000	2013-04-10 11:27:43	NULL	2013-04-10 11:27:43	NULL	NULL	1	2013-04-10 11:27:43	2013-04-10 11:27:43	25	Yes	No	some_primary	na	NULL	NULL	NULL	Yes	Distribution	NULL	Yes	Yes	999	No	ma	Close	nan megafon	Yes	NULL	mwen pa konen	uuid:25473bcf-f8a7-439c-a8b5-33997fae2e4f	timounm ak fam ansent oui	2961	Yes	pa rete kote sal	marengwen	help_me_side_effect	pale ak nou	Other	2	1	NULL	Yes	Female
uuid:a4b7fd63-179b-4404-8200-12e92209f24b	uid:collect|2013-01-29T18:00:38.316+0000	2013-04-10 11:27:46	NULL	2013-04-10 11:27:46	NULL	NULL	1	2013-04-10 11:27:46	2013-04-10 11:27:46	50	Yes	dont_know	some_primary	Yes	NULL	NULL	li t fe m dormi	Yes	Distribution	mwen pa konen	Yes	Yes	999	Yes	rb	Close	nan megafon	Yes	NULL	gro koukou	uuid:a4b7fd63-179b-4404-8200-12e92209f24b	fi ansente ak ti bb	2962	Yes	mwen pa konen	mwen pa konen	help_m	mwen pa konen	Other	2	1	NULL	Yes	Female
uuid:92859c59-e6ed-43cf-9216-3c95e06d4e85	uid:collect|2013-01-29T18:00:38.316+0000	2013-04-10 11:27:48	NULL	2013-04-10 11:27:48	NULL	NULL	1	2013-04-10 11:27:48	2013-04-10 11:27:48	35	Yes	No	some_primary	Yes	NULL	NULL	NULL	Yes	Distribution	NULL	Yes	Yes	999	No	bj	Close	radio	Yes	NULL	gro pye ak gro tete	uuid:92859c59-e6ed-43cf-9216-3c95e06d4e85	fi ansent	2963	Yes	mwen pa konen	mwen pa konen	help_me_side_effect	nan legliz la	Other	2	1	NULL	Yes	Male
uuid:209019b7-5a9d-4b11-a3c8-b5388a744b2a	uid:collect|2013-01-29T18:00:38.316+0000	2013-04-10 11:27:50	NULL	2013-04-10 11:27:50	NULL	NULL	1	2013-04-10 11:27:50	2013-04-10 11:27:50	60	Yes	No	did_not_go	Yes	NULL	NULL	mwen t gen ko fe mal	Yes	Distribution	mwen pa konen	Yes	Yes	999	Yes	et	Close	nan la ri a	Yes	NULL	mwen pa konen	uuid:209019b7-5a9d-4b11-a3c8-b5388a744b2a	fi anset ak timounm	2964	Yes	nan dlo sal	mwen pa konen	help_m	mwen pa konen	Other	2	1	NULL	Yes	Female
uuid:41349a92-edf8-46ba-8238-de488953faba	uid:collect|2013-01-29T18:00:38.316+0000	2013-04-10 11:27:51	NULL	2013-04-10 11:27:51	NULL	NULL	1	2013-04-10 11:27:51	2013-04-10 11:27:51	25	Yes	No	some_secondary	Yes	NULL	NULL	NULL	Yes	Distribution	NULL	Yes	Yes	999	No	A m	Close	nan radyo	Yes	NULL	gwo pye gwo bouboun	uuid:41349a92-edf8-46ba-8238-de488953faba	ti bebe	2965	Yes	pa konnen	pa raplem	help_m	pase bay moun plis infomasyon	Other	2	1	NULL	Yes	Male
uuid:f4dbc5b4-c721-4000-b0ad-a872030d8b3e	uid:collect|2013-01-29T18:00:38.316+0000	2013-04-10 11:27:54	NULL	2013-04-10 11:27:54	NULL	NULL	1	2013-04-10 11:27:54	2013-04-10 11:27:54	39	Yes	No	some_primary	Yes	NULL	NULL	NULL	Yes	Distribution	NULL	Yes	Yes	999	No	pd	Close	nan megafon	Yes	NULL	gro pye	uuid:f4dbc5b4-c721-4000-b0ad-a872030d8b3e	fi anset ak timounm	2966	Yes	nan dlo pa propre	mwen pa konen	help_m	mwen pa konen	Other	2	1	NULL	Yes	Male
uuid:ccf36a9f-9b75-4040-8eb4-cbeecd3ea582	uid:collect|2013-01-29T18:00:38.316+0000	2013-04-10 11:27:58	NULL	2013-04-10 11:27:58	NULL	NULL	1	2013-04-10 11:27:58	2013-04-10 11:27:58	49	Yes	No	some_secondary	Yes	NULL	NULL	NULL	Yes	Distribution	NULL	Yes	Yes	999	No	M c	Close	nan radyo	Yes	NULL	gwo pye ak gwo bouboun	uuid:ccf36a9f-9b75-4040-8eb4-cbeecd3ea582	ti bebe	2969	Yes	pa kitel pikew	le yon marengwen pikew	other	a pa konnen	Other	3	1	NULL	Yes	Female
uuid:1e3c19de-905b-4931-88ba-359730004beb	uid:collect|2013-01-29T18:00:38.316+0000	2013-04-10 11:38:37	NULL	2013-04-10 11:38:37	NULL	NULL	1	2013-04-10 11:38:37	2013-04-10 11:38:37	26	Yes	No	some_secondary	Yes	NULL	NULL	NULL	Yes	Distribution	NULL	Yes	Yes	999	No	jb	not_too_far	radio	Yes	NULL	gwo koukoun, pye	uuid:1e3c19de-905b-4931-88ba-359730004beb	fanm ansent	1325	Yes	bwe comprime	mayengwen	already_convinced	reunion	Other	1	1	NULL	Yes	Female
uuid:696000dc-bafb-4b42-bc8b-8b0aa1756272	uid:collect|2013-01-29T18:00:38.316+0000	2013-04-10 11:38:39	NULL	2013-04-10 11:38:39	NULL	NULL	1	2013-04-10 11:38:39	2013-04-10 11:38:39	38	Yes	No	did_not_go	Yes	NULL	NULL	NULL	Yes	Distribution	NULL	Yes	Yes	999	No	ea	not_too_far	pot vwa, bouche en bouche	Yes	NULL	gwo pye	uuid:696000dc-bafb-4b42-bc8b-8b0aa1756272	timoun mwens ke 5 an	2948	Yes	bwe gren an	si gen dlo sal	already_convinced	bouche en bouche	Other	2	1	NULL	Yes	Male
uuid:ec87fdac-3c67-41b5-89f0-02ff9adb72da	uid:collect|2013-01-29T18:00:38.316+0000	2013-04-10 11:38:46	NULL	2013-04-10 11:38:46	NULL	NULL	1	2013-04-10 11:38:46	2013-04-10 11:38:46	40	Yes	No	some_primary	Yes	NULL	NULL	NULL	Yes	Distribution	NULL	Yes	Yes	999	No	djj	not_too_far	radio, megafon	Yes	NULL	gwo pye	uuid:ec87fdac-3c67-41b5-89f0-02ff9adb72da	timoun mwens ke 3an	2950	Yes	netwaye	mayengwn, dlo sal	no_side_effect	pale ak moun yo	Other	1	1	NULL	Yes	Female
uuid:181b571f-9a52-4c0b-bce0-093023705cc3	uid:collect|2013-01-29T18:00:38.316+0000	2013-04-10 11:38:47	NULL	2013-04-10 11:38:47	NULL	NULL	1	2013-04-10 11:38:47	2013-04-10 11:38:47	33	Yes	No	completed_primary	Yes	NULL	NULL	NULL	Yes	Distribution	NULL	Yes	Yes	999	No	tf	Close	radio	Yes	NULL	gwi pye	uuid:181b571f-9a52-4c0b-bce0-093023705cc3	fanm ansent	2949	Yes	pran gren an	dlo sal	already_convinced	megafon	Other	1	1	NULL	Yes	Female
uuid:6aae7660-ab53-44fd-9b0a-97d8a0990efe	uid:collect|2013-01-29T18:00:38.316+0000	2013-04-10 11:38:51	NULL	2013-04-10 11:38:51	NULL	NULL	1	2013-04-10 11:38:51	2013-04-10 11:38:51	19	Yes	No	completed_primary	Yes	NULL	NULL	NULL	Yes	Distribution	NULL	No	Yes	999	No	C s	not_too_far	NULL	Yes	NULL	gwo pye ak gwo bouboun	uuid:6aae7660-ab53-44fd-9b0a-97d8a0990efe	pa raplem	2951	Yes	pa kite l pikew	yo te dim ke se yon bet ki pikew	other	fe plis fomasyon ak moun	Other	3	1	NULL	Yes	Female
uuid:431316dd-ff88-4078-a8f7-8b07d7cf4b0e	uid:collect|2013-01-29T18:00:38.316+0000	2013-04-10 11:38:56	NULL	2013-04-10 11:38:56	NULL	NULL	1	2013-04-10 11:38:56	2013-04-10 11:38:56	44	Yes	No	completed_primary	Yes	NULL	NULL	NULL	Yes	Distribution	NULL	Yes	Yes	999	No	rj	not_too_far	radio	Yes	NULL	gwo devan, gwo pye	uuid:431316dd-ff88-4078-a8f7-8b07d7cf4b0e	timoun piti pa konn ki laj	2952	Yes	evite fatra	dlo sal	already_convinced	pot vwa	Other	2	1	NULL	Yes	Female
uuid:3f829476-1ff1-4247-9090-f331c467463a	uid:collect|2013-01-29T18:00:38.316+0000	2013-04-10 11:38:58	NULL	2013-04-10 11:38:58	NULL	NULL	1	2013-04-10 11:38:58	2013-04-10 11:38:58	48	Yes	No	some_primary	Yes	NULL	NULL	lawoli	Yes	Distribution	li te jwen maladi	Yes	Yes	999	Yes	pl	not_too_far	ajan sante	Yes	NULL	gwo pye	uuid:3f829476-1ff1-4247-9090-f331c467463a	timoun-(?), fanm gwos	2953	Yes	bwe gren	marengwen	already_convinced	pot vwa, legliz	Other	1	1	NULL	Yes	Female
uuid:53ac8ab5-daf3-4dcc-87c3-9edf32e8b323	uid:collect|2013-01-29T18:00:38.316+0000	2013-04-10 11:39:01	NULL	2013-04-10 11:39:01	NULL	NULL	1	2013-04-10 11:39:01	2013-04-10 11:39:01	25	Yes	No	some_secondary	Yes	NULL	NULL	NULL	Yes	Distribution	NULL	Yes	Yes	999	No	jl	not_too_far	radio	Yes	NULL	gwo: pye, tete	uuid:53ac8ab5-daf3-4dcc-87c3-9edf32e8b323	timoun-3an, fi ansent	2954	Yes	evite vye dlo domi	dlo sal domi	already_convinced	radio, megafon	Home	2	1	NULL	Yes	Female
uuid:cdc0d101-c625-4ffb-95fd-1022c6991271	uid:collect|2013-01-29T18:00:38.316+0000	2013-04-10 11:39:03	NULL	2013-04-10 11:39:03	NULL	NULL	1	2013-04-10 11:39:03	2013-04-10 11:39:03	28	dont_know	No	completed_primary	na	NULL	NULL	NULL	No	na	NULL	Yes	No	999	dont_know	af	other	radio	Yes	mtap gade kisa l tap fe moun yo, mpat ka jwen li apre sa	gwo pye, gwo tete	uuid:cdc0d101-c625-4ffb-95fd-1022c6991271	?	2955	Yes	?	?	already_convinced	radio, legliz	NULL	0	1	NULL	Yes	Female
uuid:e3f25bf6-bc3e-46f2-8f0b-a1ef1e857798	uid:collect|2013-01-29T18:00:38.316+0000	2013-04-10 12:33:55	NULL	2013-04-10 12:33:55	NULL	NULL	1	2013-04-10 12:33:55	2013-04-10 12:33:55	27	Yes	No	some_secondary	Yes	NULL	NULL	NULL	Yes	Distribution	NULL	No	Yes	999	No	s.m	not_too_far	NULL	Yes	NULL	li bay gwo pye,gwo tete	uuid:e3f25bf6-bc3e-46f2-8f0b-a1ef1e857798	pa konnen	1313	Yes	pran medikaman yo	le w pa pran prekosyon pou moustik kale bo kay w	other	m pa konnen	Other	3	1	NULL	Yes	Female
uuid:f3956b89-31dc-47eb-b8fd-213e3113f3d3	uid:collect|2013-01-29T18:00:38.316+0000	2013-04-10 12:33:57	NULL	2013-04-10 12:33:57	NULL	NULL	1	2013-04-10 12:33:57	2013-04-10 12:33:57	23	Yes	No	some_primary	Yes	NULL	NULL	NULL	Yes	Distribution	NULL	No	Yes	999	No	a .f	not_too_far	NULL	Yes	NULL	gwo devan	uuid:f3956b89-31dc-47eb-b8fd-213e3113f3d3	fan m ansent	1314	Yes	pa konnen	pa konnen	other	jan nap fe l la	Other	3	1	NULL	Yes	Male
uuid:551b10c1-e381-4558-90f1-d8e93eccea9a	uid:collect|2013-01-29T18:00:38.316+0000	2013-04-10 12:33:59	NULL	2013-04-10 12:33:59	NULL	NULL	1	2013-04-10 12:33:59	2013-04-10 12:33:59	40	Yes	No	did_not_go	Yes	NULL	NULL	tet vire	Yes	Distribution	pa konnen	No	Yes	999	Yes	a.d	not_too_far	NULL	Yes	NULL	gwo pye ,gwo bouboune	uuid:551b10c1-e381-4558-90f1-d8e93eccea9a	fan m ansent	1315	Yes	pa konnen	pa konnen	already_convinced	pase pale nan zone nan ak megafon	Other	2	1	NULL	Yes	Female
uuid:22a58867-897c-4727-85fd-339afeecf50e	uid:collect|2013-01-29T18:00:38.316+0000	2013-04-10 12:34:08	NULL	2013-04-10 12:34:08	NULL	NULL	1	2013-04-10 12:34:08	2013-04-10 12:34:08	30	Yes	No	did_not_go	Yes	NULL	NULL	kom te kraze	Yes	Distribution	gren n nan ki te fe sa	Yes	Yes	5	Yes	d.e	Close	yo te di sa nan pot vwa	Yes	NULL	gwo devan	uuid:22a58867-897c-4727-85fd-339afeecf50e	ti bebe fan m ansent	1316	Yes	mw pa sonje	mw bliye	other	pase pale avek nou de sa	Other	3	1	NULL	Yes	Male
uuid:e78f44d5-30f2-4da2-a0c7-fe1c831c9816	uid:collect|2013-01-29T18:00:38.316+0000	2013-04-10 12:34:12	NULL	2013-04-10 12:34:12	NULL	NULL	1	2013-04-10 12:34:12	2013-04-10 12:34:12	30	Yes	No	some_primary	Yes	NULL	NULL	NULL	Yes	Distribution	NULL	Yes	Yes	999	No	a.f	not_too_far	nan pot vwa	Yes	NULL	gwo devan	uuid:e78f44d5-30f2-4da2-a0c7-fe1c831c9816	fan m ki ap pote pitit	1320	Yes	pran medikaman an	mw t tande yap di le yon mayengwen pikew	already_convinced	rasanble nou pou pale avek nou sou maladi a	Other	3	1	NULL	Yes	Female
uuid:592b46f9-b8ab-48b8-abb7-f701767c2994	uid:collect|2013-01-29T18:00:38.316+0000	2013-04-10 12:34:13	NULL	2013-04-10 12:34:13	NULL	NULL	1	2013-04-10 12:34:13	2013-04-10 12:34:13	40	No	dont_know	did_not_go	na	NULL	NULL	NULL	Yes	Home	NULL	Yes	Yes	999	No	e.n	other	nan pot vwa	Yes	NULL	gwo pye,gwo tete	uuid:592b46f9-b8ab-48b8-abb7-f701767c2994	ti bebe piti	1320	Yes	pa konnen	pa konnen	already_convinced	fe kombit	Home	2	1	NULL	Yes	Male
uuid:644b1785-9d25-473b-8a7b-b87713b1c96e	uid:collect|2013-01-29T18:00:38.316+0000	2013-04-10 12:34:15	NULL	2013-04-10 12:34:15	NULL	NULL	1	2013-04-10 12:34:15	2013-04-10 12:34:15	30	Yes	No	some_primary	Yes	NULL	NULL	NULL	Yes	Distribution	NULL	No	Yes	999	No	a.l	Close	NULL	Yes	NULL	gwo pye,gwo devan	uuid:644b1785-9d25-473b-8a7b-b87713b1c96e	fanm ansent	1321	Yes	m pa sonje	pa konnen	already_convinced	pase pale ak nou	Other	2	1	NULL	Yes	Female
uuid:31e21986-6eb9-468d-b9f7-96351fc62025	uid:collect|2013-01-29T18:00:38.316+0000	2013-04-10 12:34:18	NULL	2013-04-10 12:34:18	NULL	NULL	1	2013-04-10 12:34:18	2013-04-10 12:34:18	26	Yes	No	some_secondary	Yes	NULL	NULL	NULL	Yes	Distribution	NULL	Yes	Yes	4	No	o.f	not_too_far	nan bouch moun	Yes	NULL	pa konnen	uuid:31e21986-6eb9-468d-b9f7-96351fc62025	pa konnen	1322	Yes	evite fatra,ak dlo sal bo kay w	mikrob	other	reyini ak nou	Other	3	1	NULL	Yes	Female
uuid:676d7b3a-a8a7-4ee8-9a9a-b763cb8524ea	uid:collect|2013-01-29T18:00:38.316+0000	2013-04-10 12:34:20	NULL	2013-04-10 12:34:20	NULL	NULL	1	2013-04-10 12:34:20	2013-04-10 12:34:20	33	dont_know	dont_know	did_not_go	dont_know	NULL	NULL	NULL	No	na	NULL	Yes	na	999	dont_know	l.j	other	nan pot vwa mw tand yo tap di l	Yes	NULL	gwo devan,gwo pye	uuid:676d7b3a-a8a7-4ee8-9a9a-b763cb8524ea	fan m ansent	1323	Yes	pa kite dlo sal	le yo pa pran gren an	no_side_effect	kombit pou yo fe	NULL	2	1	NULL	Yes	Male
uuid:fb332444-9369-48f9-9758-080c0f0db1fd	uid:collect|2013-01-29T18:00:38.316+0000	2013-04-10 12:34:21	NULL	2013-04-10 12:34:21	NULL	NULL	1	2013-04-10 12:34:21	2013-04-10 12:34:21	30	Yes	No	did_not_go	Yes	NULL	NULL	NULL	Yes	Distribution	NULL	Yes	Yes	999	No	a.l	not_too_far	mw tand yo tap di sa nan bouk la	Yes	NULL	gwo tete,gwo bouboune, gwo devan	uuid:fb332444-9369-48f9-9758-080c0f0db1fd	ti bebe	1323	Yes	pran gren yo	si m pa jan m pran medikaman le yap bay yo	other	se pase pale avek nou	Other	3	1	NULL	Yes	Female
uuid:c84de961-2f32-48b3-9273-d029121ff3d4	uid:collect|2013-01-29T18:00:38.316+0000	2013-04-10 12:34:24	NULL	2013-04-10 12:34:24	NULL	NULL	1	2013-04-10 12:34:24	2013-04-10 12:34:24	39	Yes	No	some_primary	Yes	NULL	NULL	NULL	Yes	Distribution	NULL	No	Yes	999	No	s e	Close	NULL	Yes	NULL	pa raplem	uuid:c84de961-2f32-48b3-9273-d029121ff3d4	pa konnen	1324	Yes	pa konnen	pa konnen	other	pale plis a moun bay plis infomasyon	Other	2	1	NULL	Yes	Female
uuid:ade40090-3d5c-4e4e-bd21-37ecd9b3ae03	uid:collect|2013-01-29T18:00:38.316+0000	2013-04-10 14:47:47	NULL	2013-04-10 14:47:47	NULL	NULL	1	2013-04-10 14:47:47	2013-04-10 14:47:47	49	Yes	No	did_not_go	Yes	NULL	NULL	NULL	Yes	Distribution	NULL	Yes	Yes	999	No	gb	not_too_far	nan megaphone	Yes	NULL	gros pied, gros grenn	uuid:ade40090-3d5c-4e4e-bd21-37ecd9b3ae03	fanm enceinte	1759	Yes	pa konnen	pa konnen	other	radio	Other	2	6	NULL	Yes	Female
uuid:3bbe35b9-44e0-4fe2-a2a0-aa26e6a2fe34	uid:collect|2013-01-29T18:00:38.316+0000	2013-04-10 14:47:53	NULL	2013-04-10 14:47:53	NULL	NULL	1	2013-04-10 14:47:53	2013-04-10 14:47:53	32	dont_know	dont_know	completed_primary	NULL	mwen te enceinte	NULL	NULL	Yes	NULL	NULL	Yes	NULL	999	NULL	ss	other	agent ki tap mache di sa	No	NULL	gros pied,	uuid:3bbe35b9-44e0-4fe2-a2a0-aa26e6a2fe34	fanm enceintee	1760	Yes	servi ak moustique, pran comprime an	moustique	other	youn di lot, nan leglise	NULL	1	6	NULL	Yes	Female
uuid:d27a9b0b-c5bf-4121-8e14-e5e4b20f74d2	uid:collect|2013-01-29T18:00:38.316+0000	2013-04-10 14:47:55	NULL	2013-04-10 14:47:55	NULL	NULL	1	2013-04-10 14:47:55	2013-04-10 14:47:55	51	dont_know	dont_know	some_primary	NULL	mwen te peur bwel, paske mwen asmatique	NULL	NULL	No	NULL	NULL	Yes	NULL	999	NULL	jb	other	nan radio, megaphone	No	NULL	pied enfle, gros bouboune , gros grenn	uuid:d27a9b0b-c5bf-4121-8e14-e5e4b20f74d2	timoun piti, fanm enceinte	1761	other	pa konnen	pa konnen	dont_know	passer di sa nan megaphone	NULL	999	6	NULL	Yes	Female
uuid:52539106-5ca9-4827-87e0-2e2cfa518d92	uid:collect|2013-01-29T18:00:38.316+0000	2013-04-10 14:47:56	NULL	2013-04-10 14:47:56	NULL	NULL	1	2013-04-10 14:47:56	2013-04-10 14:47:56	62	dont_know	dont_know	did_not_go	na	NULL	NULL	NULL	Yes	na	NULL	Yes	na	999	dont_know	ma	other	nan megaphone, leglise	Yes	NULL	gros pied, gros coup, ponyet anfle	uuid:52539106-5ca9-4827-87e0-2e2cfa518d92	fanm enceinte	1761	Yes	pa konnen	pa konnen	already_convinced	nan radio, leglise	NULL	1	6	NULL	Yes	Male
uuid:8229ed4a-50ad-4504-8104-3abaaf0910eb	uid:collect|2013-01-29T18:00:38.316+0000	2013-04-10 14:47:58	NULL	2013-04-10 14:47:58	NULL	NULL	1	2013-04-10 14:47:58	2013-04-10 14:47:58	32	Yes	No	some_primary	Yes	NULL	NULL	li te fel soul	Yes	Distribution	pa konnen	Yes	Yes	999	Yes	mc	Close	nan megaphone,	Yes	NULL	gros pied, gros tete	uuid:8229ed4a-50ad-4504-8104-3abaaf0910eb	fanm enceinte	1762	Yes	pa konnen	pa songe	already_convinced	radio, nan porte voix	Other	2	6	NULL	Yes	Female
uuid:f87a41ff-be66-4c7d-8edc-74e8d1e99515	uid:collect|2013-01-29T18:00:38.316+0000	2013-04-10 14:48:04	NULL	2013-04-10 14:48:04	NULL	NULL	1	2013-04-10 14:48:04	2013-04-10 14:48:04	39	Yes	No	some_primary	Yes	NULL	NULL	NULL	Yes	Distribution	NULL	Yes	Yes	1	No	ce	Close	nan leglise	Yes	NULL	gros pied, gros grenn, gros bouboune	uuid:f87a41ff-be66-4c7d-8edc-74e8d1e99515	fanm enceinte	1763	Yes	pa konnen	pa konnen	other	microphone	Other	2	6	NULL	Yes	Male
uuid:499397dd-9180-4603-8399-381cc2830906	uid:collect|2013-01-29T18:00:38.316+0000	2013-04-10 14:48:05	NULL	2013-04-10 14:48:05	NULL	NULL	1	2013-04-10 14:48:05	2013-04-10 14:48:05	23	Yes	No	some_secondary	Yes	NULL	NULL	vomissement, li te fel soul	Yes	Distribution	pa konnen	Yes	Yes	999	Yes	id	Close	nan megaphone	Yes	NULL	gros pied, gros tete	uuid:499397dd-9180-4603-8399-381cc2830906	timoun piti, fanm enceinte	1763	Yes	pa konnen	pa konnen	already_convinced	radio, leglise	Other	2	6	NULL	Yes	Female
uuid:2bfa4e14-1d38-4e0f-aac4-20e4f8330cef	uid:collect|2013-01-29T18:00:38.316+0000	2013-04-10 14:48:06	NULL	2013-04-10 14:48:06	NULL	NULL	1	2013-04-10 14:48:06	2013-04-10 14:48:06	20	Yes	No	some_primary	Yes	NULL	NULL	NULL	Yes	Distribution	NULL	Yes	Yes	999	No	ka	Close	nan micriphone	Yes	NULL	gros pied, gros grennn	uuid:2bfa4e14-1d38-4e0f-aac4-20e4f8330cef	ti bb, fanm enceinte	1764	Yes	pa konnen	li bliye	already_convinced	nan radio, microphone	Other	2	6	NULL	Yes	Male
uuid:dc3c879e-3c54-4710-9799-3840e066d8ec	uid:collect|2013-01-29T18:00:38.316+0000	2013-04-10 14:48:08	NULL	2013-04-10 14:48:08	NULL	NULL	1	2013-04-10 14:48:08	2013-04-10 14:48:08	60	Yes	No	did_not_go	Yes	NULL	NULL	NULL	Yes	Distribution	NULL	Yes	Yes	999	No	ml	Close	nan megaphone	Yes	NULL	ponyet gros, pied gros	uuid:dc3c879e-3c54-4710-9799-3840e066d8ec	fanm enceinte,	1765	Yes	pa konnen	pa songe	already_convinced	nan radio	Other	2	6	NULL	Yes	Female
uuid:32056f57-aa9a-4cc5-9d9e-729963bb28df	uid:collect|2013-01-29T18:00:38.316+0000	2013-04-10 14:48:09	NULL	2013-04-10 14:48:09	NULL	NULL	1	2013-04-10 14:48:09	2013-04-10 14:48:09	28	Yes	No	some_secondary	Yes	NULL	NULL	tete vire, li rete sou lestomac	Yes	Distribution	paske mwen te bwel a repugnance	Yes	Yes	999	Yes	rl	not_too_far	nan megaphone	Yes	NULL	gros pied, gros bouboune, gros grenn	uuid:32056f57-aa9a-4cc5-9d9e-729963bb28df	fanm enceinte	1765	Yes	pa konnen	pa songe	other	porte voix, microphone	Other	2	6	NULL	Yes	Female
uuid:0a2ca049-f443-4ee8-b0b0-d3c4892a8b12	uid:collect|2013-01-29T18:00:38.316+0000	2013-04-10 14:48:11	NULL	2013-04-10 14:48:11	NULL	NULL	1	2013-04-10 14:48:11	2013-04-10 14:48:11	66	Yes	No	some_primary	Yes	NULL	NULL	NULL	Yes	Distribution	NULL	Yes	Yes	999	No	sb	not_too_far	nan porte voix	Yes	NULL	gros grenn , gros tete, gros pied	uuid:0a2ca049-f443-4ee8-b0b0-d3c4892a8b12	fanm enceinte	1766	Yes	pa konnen	pa konnen	already_convinced	nan radio, porte voix	Other	2	6	NULL	Yes	Male
uuid:ca336b5b-6f14-46ca-aff7-b61965c17662	uid:collect|2013-01-29T18:00:38.316+0000	2013-04-10 14:48:11	NULL	2013-04-10 14:48:11	NULL	NULL	1	2013-04-10 14:48:11	2013-04-10 14:48:11	64	Yes	No	did_not_go	Yes	NULL	NULL	tete vire, korps kraze	Yes	Distribution	mwen te manker manger	Yes	Yes	999	Yes	ic	not_too_far	nan porte voix	Yes	NULL	gros pied, gros grenn	uuid:ca336b5b-6f14-46ca-aff7-b61965c17662	fanm enceinte	1766	Yes	pa konnen	yon bete ki mode,w	already_convinced	nan porte voix	Other	2	6	NULL	Yes	Female
uuid:c5ecf36c-683e-42fc-869b-0adbdb055835	uid:collect|2013-01-29T18:00:38.316+0000	2013-04-10 14:48:13	NULL	2013-04-10 14:48:13	NULL	NULL	1	2013-04-10 14:48:13	2013-04-10 14:48:13	70	dont_know	dont_know	did_not_go	na	NULL	NULL	NULL	Yes	Home	NULL	Yes	Yes	999	No	so	other	nan porte voix	Yes	NULL	gros pied, gros grenn	uuid:c5ecf36c-683e-42fc-869b-0adbdb055835	timoun piti	1767	Yes	pa konnen	pa konnen	other	plnan megaphone	Home	2	6	NULL	Yes	Male
uuid:20252664-7cff-4c37-b55c-b838f62618ee	uid:collect|2013-01-29T18:00:38.316+0000	2013-04-10 14:48:14	NULL	2013-04-10 14:48:14	NULL	NULL	1	2013-04-10 14:48:14	2013-04-10 14:48:14	18	Yes	No	some_secondary	No	NULL	NULL	NULL	Yes	Distribution	NULL	Yes	Yes	1	No	sl	not_too_far	nan megaphone	Yes	NULL	gros pied, gros penis, gros bouboune	uuid:20252664-7cff-4c37-b55c-b838f62618ee	fanm enceinte, timoun piti,	1767	Yes	pran medicament, pa mache pied a terre	moustique, vye dlo sal	other	megaphone	Other	2	6	NULL	Yes	Male
uuid:a8ac2bca-fe78-4e06-9f9e-1e4ef3c353f0	uid:collect|2013-01-29T18:00:38.316+0000	2013-04-10 14:48:15	NULL	2013-04-10 14:48:15	NULL	NULL	1	2013-04-10 14:48:15	2013-04-10 14:48:15	26	Yes	No	some_secondary	Yes	NULL	NULL	NULL	Yes	Distribution	NULL	Yes	Yes	1	No	ld	not_too_far	nan megaphone	Yes	NULL	gros pied, groa grenn, gros bouboune	uuid:a8ac2bca-fe78-4e06-9f9e-1e4ef3c353f0	pa songe	1768	Yes	pa konnen	pa konnen	already_convinced	nan radio, nan megaphone	Other	2	6	NULL	Yes	Male
uuid:9100eb60-6ac8-46fe-9dc4-0ef44cefdad0	uid:collect|2013-01-29T18:00:38.316+0000	2013-04-10 14:48:18	NULL	2013-04-10 14:48:18	NULL	NULL	1	2013-04-10 14:48:18	2013-04-10 14:48:18	83	dont_know	dont_know	did_not_go	na	NULL	NULL	NULL	Yes	Home	NULL	Yes	Yes	999	No	sa	other	pititi li ki te vinn dil sa	Yes	NULL	tt partie anfle	uuid:9100eb60-6ac8-46fe-9dc4-0ef44cefdad0	pa songe	1769	other	pa konnen	pa songe	other	pa konnen	Home	2	6	NULL	Yes	Female
uuid:24fc8705-d5d9-4b83-8443-3d6a2f7659ad	uid:collect|2013-01-29T18:00:38.316+0000	2013-04-10 14:48:19	NULL	2013-04-10 14:48:19	NULL	NULL	1	2013-04-10 14:48:19	2013-04-10 14:48:19	78	Yes	No	did_not_go	Yes	NULL	NULL	NULL	Yes	Distribution	NULL	Yes	Yes	999	No	lc	Close	nan megaphone	Yes	NULL	gros pied	uuid:24fc8705-d5d9-4b83-8443-3d6a2f7659ad	fanm enceinte	1770	other	pa konnen	li bliye	already_convinced	nan radio	Other	2	6	NULL	Yes	Male
uuid:6d2527cc-bb75-46f7-829c-8e4e9932429b	uid:collect|2013-01-29T18:00:38.316+0000	2013-04-10 14:48:22	NULL	2013-04-10 14:48:22	NULL	NULL	1	2013-04-10 14:48:22	2013-04-10 14:48:22	52	Yes	No	some_primary	Yes	NULL	NULL	NULL	Yes	Distribution	NULL	Yes	Yes	999	No	es	not_too_far	nan megaphone	Yes	NULL	gros pied, gris tete	uuid:6d2527cc-bb75-46f7-829c-8e4e9932429b	vye granmoun	1771	Yes	pa konnen	yon bete ki mode,,w	already_convinced	nan porte voix	Other	2	6	NULL	Yes	Female
uuid:88c18c63-7d6a-4a3e-bd93-3d82963293d4	uid:collect|2013-01-29T18:00:38.316+0000	2013-04-10 15:20:46	NULL	2013-04-10 15:20:46	NULL	NULL	1	2013-04-10 15:20:46	2013-04-10 15:20:46	55	Yes	No	did_not_go	Yes	NULL	NULL	tet vire	Yes	Distribution	pa konnen	Yes	Yes	999	Yes	jj	Close	radyo	Yes	NULL	gwo pye	uuid:88c18c63-7d6a-4a3e-bd93-3d82963293d4	fanm ansent	2731	Yes	pa sonje	pa sonje	help_m	radyo	Other	2	5	NULL	Yes	Female
uuid:e6d8b6ba-1c2a-4419-8113-6b1cbe94b31f	uid:collect|2013-01-29T18:00:38.316+0000	2013-04-10 15:20:47	NULL	2013-04-10 15:20:47	NULL	NULL	1	2013-04-10 15:20:47	2013-04-10 15:20:47	22	Yes	No	some_secondary	Yes	NULL	NULL	NULL	Yes	Distribution	NULL	Yes	Yes	999	No	ac	Close	radyo, pot vwa, tele	Yes	NULL	gwo pye, gwo grenn	uuid:e6d8b6ba-1c2a-4419-8113-6b1cbe94b31f	timoun piti ki poko gen 2 an	2731	Yes	bwe konprime yo chak fwa yap bay	mayengwen	already_convinced	radyo, tele, pot vwa	Other	2	5	NULL	Yes	Male
uuid:5d68d58b-940d-4a7d-b8ec-657b4ab8d642	uid:collect|2013-01-29T18:00:38.316+0000	2013-04-10 15:20:49	NULL	2013-04-10 15:20:49	NULL	NULL	1	2013-04-10 15:20:49	2013-04-10 15:20:49	30	Yes	No	some_secondary	Yes	NULL	NULL	NULL	Yes	Distribution	NULL	Yes	Yes	999	No	ba	Close	radyo, pot vwa	Yes	NULL	gwo pye, gwo tete	uuid:5d68d58b-940d-4a7d-b8ec-657b4ab8d642	fanm ansent	2732	Yes	sevi ak moustike	mayengwen	already_convinced	pot vwa	Other	3	5	NULL	Yes	Male
uuid:67bb1b2e-faee-4dae-9bb1-0b7386bebde1	uid:collect|2013-01-29T18:00:38.316+0000	2013-04-10 15:20:50	NULL	2013-04-10 15:20:50	NULL	NULL	1	2013-04-10 15:20:50	2013-04-10 15:20:50	38	Yes	No	some_secondary	Yes	NULL	NULL	NULL	Yes	Distribution	NULL	Yes	Yes	5	No	pp	Close	radyo	Yes	NULL	gwo pye, gwo tete	uuid:67bb1b2e-faee-4dae-9bb1-0b7386bebde1	fanm ansent	2732	Yes	sevi ak moustike, elimine ma dlo	mayengwen	already_convinced	radyo, tele, pot vwa	Other	3	5	NULL	Yes	Male
uuid:41bb27cd-6efa-4d7b-9a38-20fc841202ae	uid:collect|2013-01-29T18:00:38.316+0000	2013-04-10 15:20:52	NULL	2013-04-10 15:20:52	NULL	NULL	1	2013-04-10 15:20:52	2013-04-10 15:20:52	999	Yes	No	did_not_go	Yes	NULL	NULL	NULL	Yes	Home	NULL	Yes	Yes	999	No	if	other	pitit mwen	Yes	NULL	pa sonje	uuid:41bb27cd-6efa-4d7b-9a38-20fc841202ae	pa sonje	2733	Yes	pa sonje	pa sonje	help_me_side_effect	pa konnen	Home	2	5	60_69	Yes	Female
uuid:7d4cfaab-f4ec-4c21-8382-c3a547f73b69	uid:collect|2013-01-29T18:00:38.316+0000	2013-04-10 15:20:53	NULL	2013-04-10 15:20:53	NULL	NULL	1	2013-04-10 15:20:53	2013-04-10 15:20:53	999	Yes	dont_know	did_not_go	Yes	NULL	NULL	NULL	Yes	Home	NULL	Yes	Yes	999	No	mc	other	pitit mwen	Yes	NULL	pa sonje	uuid:7d4cfaab-f4ec-4c21-8382-c3a547f73b69	pa sonje	2733	Yes	pa konnen	pa konnen	help_m	pa konnen	Home	2	5	70_79	Yes	Male
uuid:70a509bf-ce06-442f-8860-7c4e4283b85d	uid:collect|2013-01-29T18:00:38.316+0000	2013-04-10 15:20:57	NULL	2013-04-10 15:20:57	NULL	NULL	1	2013-04-10 15:20:57	2013-04-10 15:20:57	20	Yes	No	some_secondary	Yes	NULL	NULL	NULL	Yes	School	NULL	Yes	Yes	5	No	aj	other	radyo	Yes	NULL	gwo pye	uuid:70a509bf-ce06-442f-8860-7c4e4283b85d	fanm ansent	2734	Yes	bwe grenn yo	moustike pokew kale ve.	already_convinced	televisyon	School	4	5	NULL	Yes	Female
uuid:6ecd04f2-379f-4f94-9ac2-55a1a1dbe3e9	uid:collect|2013-01-29T18:00:38.316+0000	2013-04-10 15:21:03	NULL	2013-04-10 15:21:03	NULL	NULL	1	2013-04-10 15:21:03	2013-04-10 15:21:03	18	Yes	No	completed_primary	Yes	NULL	NULL	NULL	Yes	Distribution	NULL	Yes	Yes	999	No	as	Close	radyo	Yes	NULL	gwo pye	uuid:6ecd04f2-379f-4f94-9ac2-55a1a1dbe3e9	fanm ansent	2735	Yes	bwe grenn yo	mayengwen	already_convinced	pot vwa, radyo	Other	3	5	NULL	Yes	Female
uuid:e150acc6-5313-4d23-9593-b1007dab97ec	uid:collect|2013-01-29T18:00:38.316+0000	2013-04-10 15:21:06	NULL	2013-04-10 15:21:06	NULL	NULL	1	2013-04-10 15:21:06	2013-04-10 15:21:06	43	Yes	No	did_not_go	Yes	NULL	NULL	NULL	Yes	Distribution	NULL	Yes	Yes	999	No	al	not_too_far	radyo	Yes	NULL	gwo pye	uuid:e150acc6-5313-4d23-9593-b1007dab97ec	fanm ansent	2736	Yes	pa sonje	pa sonje	help_m	pot vwa	Other	3	5	NULL	Yes	Female
uuid:cc82814e-1a7d-4b35-97df-e2b257c4db96	uid:collect|2013-01-29T18:00:38.316+0000	2013-04-10 15:21:11	NULL	2013-04-10 15:21:11	NULL	NULL	1	2013-04-10 15:21:11	2013-04-10 15:21:11	37	Yes	No	did_not_go	Yes	NULL	NULL	NULL	Yes	Distribution	NULL	Yes	Yes	999	No	rp	not_too_far	pot vwa	Yes	NULL	gwo pye	uuid:cc82814e-1a7d-4b35-97df-e2b257c4db96	fanm ansent	2737	Yes	bwe grenn yo chak fwa yap bay	pa konnen	help_m	radyo	Other	2	5	NULL	Yes	Female
uuid:1c161263-855f-4f49-afb4-41fe2d8075b1	uid:collect|2013-01-29T18:00:38.316+0000	2013-04-10 15:21:12	NULL	2013-04-10 15:21:12	NULL	NULL	1	2013-04-10 15:21:12	2013-04-10 15:21:12	22	Yes	No	some_primary	Yes	NULL	NULL	NULL	Yes	Distribution	NULL	Yes	Yes	999	No	gp	not_too_far	pot vwa	Yes	NULL	gwo pye, gwo tete	uuid:1c161263-855f-4f49-afb4-41fe2d8075b1	fanm ansent	2737	Yes	bwe grenn yo	mayengwen	already_convinced	radyo	Other	2	5	NULL	Yes	Female
uuid:70145c0c-2c0f-47c6-aa47-ffb1f251f8fc	uid:collect|2013-01-29T18:00:38.316+0000	2013-04-10 15:21:14	NULL	2013-04-10 15:21:14	NULL	NULL	1	2013-04-10 15:21:14	2013-04-10 15:21:14	27	dont_know	dont_know	some_secondary	na	NULL	NULL	NULL	No	na	NULL	Yes	na	5	dont_know	am	other	radyo	Yes	NULL	gwo pye	uuid:70145c0c-2c0f-47c6-aa47-ffb1f251f8fc	fanm ansent	2738	No	bwe konprime yo	moustik	other	radyo, tele	NULL	0	5	NULL	Yes	Female
uuid:4fd985d4-8de1-41d5-a09e-ba015542c6f3	uid:collect|2013-01-29T18:00:38.316+0000	2013-04-10 15:21:16	NULL	2013-04-10 15:21:16	NULL	NULL	1	2013-04-10 15:21:16	2013-04-10 15:21:16	37	Yes	No	some_primary	Yes	NULL	NULL	NULL	Yes	Distribution	NULL	Yes	Yes	999	No	vp	Close	radyo, legliz	Yes	NULL	gwo pye	uuid:4fd985d4-8de1-41d5-a09e-ba015542c6f3	fanm ansent	2739	Yes	bwe konprime yo, sevi ak moustike, pa kite fatra bo kay ou.	gwo mayengwen pye long	already_convinced	radyo ,pot vwa	Other	2	5	NULL	Yes	Female
uuid:392d956c-8cee-4bc7-8d44-39a6795137b1	uid:collect|2013-01-29T18:00:38.316+0000	2013-04-10 15:21:18	NULL	2013-04-10 15:21:18	NULL	NULL	1	2013-04-10 15:21:18	2013-04-10 15:21:18	76	dont_know	dont_know	did_not_go	Yes	NULL	NULL	mal alez, fyev, vomisman, tet fe mal.	Yes	Home	mwen te al lopital dokte a t fi se knprime yo ki fem sa	Yes	Yes	999	Yes	ga	other	pitit mwen	Yes	NULL	pa sonje	uuid:392d956c-8cee-4bc7-8d44-39a6795137b1	pa sonje	2740	dont_know	pa sonje	pa sonje	help_m	pa konnen	Home	2	5	NULL	Yes	Female
uuid:4c29d343-a6a4-48f5-a288-49e6da194696	uid:collect|2013-01-29T18:00:38.316+0000	2013-04-10 15:21:20	NULL	2013-04-10 15:21:20	NULL	NULL	1	2013-04-10 15:21:20	2013-04-10 15:21:20	27	Yes	No	some_secondary	Yes	NULL	NULL	NULL	Yes	Distribution	NULL	Yes	Yes	999	No	fa	Close	radyo	Yes	NULL	gwo pye	uuid:4c29d343-a6a4-48f5-a288-49e6da194696	fanm ansent	2740	Yes	sevi ak moustike	mayengwen	already_convinced	tele, radyo	Other	2	5	NULL	Yes	Male
uuid:5a9840e6-5b46-4c16-b5e2-74aa95f99454	uid:collect|2013-01-29T18:00:38.316+0000	2013-04-10 15:21:24	NULL	2013-04-10 15:21:24	NULL	NULL	1	2013-04-10 15:21:24	2013-04-10 15:21:24	39	Yes	No	did_not_go	Yes	NULL	NULL	NULL	Yes	Distribution	NULL	Yes	Yes	999	No	cr	not_too_far	radyo	Yes	NULL	gwo pye	uuid:5a9840e6-5b46-4c16-b5e2-74aa95f99454	fanm ansent	2741	Yes	bwe konprime yo	moustike ki pikew	already_convinced	pot vwa, radyo	Other	3	5	NULL	Yes	Female
uuid:dfef8162-4744-46fb-b68f-3982bc8b4741	uid:collect|2013-01-29T18:00:38.316+0000	2013-04-10 15:21:28	NULL	2013-04-10 15:21:28	NULL	NULL	1	2013-04-10 15:21:28	2013-04-10 15:21:28	40	Yes	No	some_primary	Yes	NULL	NULL	NULL	Yes	Distribution	NULL	Yes	Yes	999	No	le	not_too_far	radyo	Yes	NULL	gwo pye	uuid:dfef8162-4744-46fb-b68f-3982bc8b4741	fanm ansent	2742	Yes	sevi ak moustike, pa kite ma dlo nan kwen kay	mayengwen ki modew	already_convinced	radyo	Other	2	5	NULL	Yes	Female
uuid:b54d27c1-4a85-46ab-a7f5-b04e6dd9a64f	uid:collect|2013-01-29T18:00:38.316+0000	2013-04-10 15:21:28	NULL	2013-04-10 15:21:28	NULL	NULL	1	2013-04-10 15:21:28	2013-04-10 15:21:28	60	Yes	No	did_not_go	Yes	NULL	NULL	NULL	Yes	Distribution	NULL	Yes	Yes	999	No	na	Close	pitit mwen	Yes	NULL	pa sonje	uuid:b54d27c1-4a85-46ab-a7f5-b04e6dd9a64f	pa konnen	2742	Yes	pa sonje	pa sonje	help_m	pa konnen	Other	2	5	NULL	Yes	Male
uuid:5fab98a8-1dc0-4567-b133-8ac684906212	uid:collect|2013-01-29T18:00:38.316+0000	2013-04-10 15:21:29	NULL	2013-04-10 15:21:29	NULL	NULL	1	2013-04-10 15:21:29	2013-04-10 15:21:29	20	Yes	No	completed_secondary	Yes	NULL	NULL	NULL	Yes	Distribution	NULL	Yes	Yes	999	No	nd	Close	radyo	Yes	NULL	gwo pye	uuid:5fab98a8-1dc0-4567-b133-8ac684906212	fanm ansent	2742	Yes	itilize moustike	mayengwen ki modew	already_convinced	radyo	Other	3	5	NULL	Yes	Female
uuid:25338d75-b6a6-4959-a086-3c33cdc7d561	uid:collect|2013-01-29T18:00:38.316+0000	2013-04-10 15:21:31	NULL	2013-04-10 15:21:31	NULL	NULL	1	2013-04-10 15:21:31	2013-04-10 15:21:31	36	Yes	No	some_primary	Yes	NULL	NULL	NULL	Yes	Distribution	NULL	Yes	Yes	999	No	ij	Close	radyo, pot vwa	Yes	NULL	gwo pye	uuid:25338d75-b6a6-4959-a086-3c33cdc7d561	fanm ansent	2742	Yes	bwe grenn yo	mayengwen	help_m	radyo	Other	2	5	NULL	Yes	Female
uuid:270fadb5-9dbc-4535-9aaa-ec1b071e62c6	uid:collect|2013-01-29T18:00:38.316+0000	2013-04-10 16:28:49	NULL	2013-04-10 16:28:49	NULL	NULL	1	2013-04-10 16:28:49	2013-04-10 16:28:49	35	Yes	No	some_primary	Yes	NULL	NULL	NULL	Yes	Distribution	NULL	Yes	Yes	999	No	m j	not_too_far	nan lari	Yes	NULL	gro pye,gro tete	uuid:270fadb5-9dbc-4535-9aaa-ec1b071e62c6	fanm ansent	2806	Yes	pran grenn la	pa konnen	dont_know	nam mache ak nan legliz	Other	2	2	NULL	Yes	Female
uuid:8c8dcc15-2d31-4380-8e5c-61c8cf018a3e	uid:collect|2013-01-29T18:00:38.316+0000	2013-04-10 16:28:51	NULL	2013-04-10 16:28:51	NULL	NULL	1	2013-04-10 16:28:51	2013-04-10 16:28:51	18	Yes	No	completed_primary	Yes	NULL	NULL	NULL	Yes	Distribution	NULL	Yes	Yes	999	No	c a	not_too_far	anons nan zone nan	Yes	NULL	gro pye	uuid:8c8dcc15-2d31-4380-8e5c-61c8cf018a3e	ti bb	2806	Yes	pa konnen	pa sonje	dont_know	nan radio	Other	2	2	NULL	Yes	Female
uuid:73dc2a15-7d38-4ac8-b2d0-b69ed7775f37	uid:collect|2013-01-29T18:00:38.316+0000	2013-04-10 16:29:02	NULL	2013-04-10 16:29:02	NULL	NULL	1	2013-04-10 16:29:02	2013-04-10 16:29:02	26	Yes	No	completed_primary	Yes	NULL	NULL	NULL	Yes	Distribution	NULL	Yes	Yes	999	No	g j	not_too_far	nan legliz	Yes	NULL	gro tete	uuid:73dc2a15-7d38-4ac8-b2d0-b69ed7775f37	fanm ansent	2807	Yes	sevi ak moustike	moustik	dont_know	nan radio	Other	2	2	NULL	Yes	Female
uuid:f5ca82cb-7e84-40e0-ab63-d75128e407b0	uid:collect|2013-01-29T18:00:38.316+0000	2013-04-10 16:29:17	NULL	2013-04-10 16:29:17	NULL	NULL	1	2013-04-10 16:29:17	2013-04-10 16:29:17	52	Yes	No	completed_primary	Yes	NULL	NULL	NULL	Yes	Distribution	NULL	Yes	Yes	999	No	g p	not_too_far	megafon	Yes	NULL	gro grenn gro pye,gro tete	uuid:f5ca82cb-7e84-40e0-ab63-d75128e407b0	famm ansent	2808	Yes	sevi ak moustike	moustik	dont_know	megafon ,nan legliz	Other	2	2	NULL	Yes	Male
uuid:fb4cbf50-bb6a-4ce8-b775-ce35a9bbeff1	uid:collect|2013-01-29T18:00:38.316+0000	2013-04-10 16:29:17	NULL	2013-04-10 16:29:17	NULL	NULL	1	2013-04-10 16:29:17	2013-04-10 16:29:17	18	Yes	No	some_secondary	Yes	NULL	NULL	tet vire	Yes	School	li jwenn al maladi a	Yes	Yes	999	Yes	mp	Far	nan legliz	Yes	NULL	gro pye	uuid:fb4cbf50-bb6a-4ce8-b775-ce35a9bbeff1	fanm ansent	2808	Yes	bwe dlo trete	mikrob	dont_know	tj legliz	School	2	2	NULL	Yes	Female
uuid:42cee828-a42a-4a98-801d-dfd86f06f22d	uid:collect|2013-01-29T18:00:38.316+0000	2013-04-10 16:29:18	NULL	2013-04-10 16:29:18	NULL	NULL	1	2013-04-10 16:29:18	2013-04-10 16:29:18	50	No	No	some_primary	Yes	NULL	NULL	li te soule m	Yes	Distribution	mw pa konnen	Yes	Yes	999	Yes	ap	not_too_far	anons ak megafon	Yes	NULL	pa konnen	uuid:42cee828-a42a-4a98-801d-dfd86f06f22d	pa konnen	2808	Yes	pa konnen	pa konnen	dont_know	nan megafon	Other	2	2	NULL	Yes	Female
uuid:e1353891-1382-4861-a316-61d125e8e165	uid:collect|2013-01-29T18:00:38.316+0000	2013-04-10 17:14:38	NULL	2013-04-10 17:14:38	NULL	NULL	1	2013-04-10 17:14:38	2013-04-10 17:14:38	29	Yes	No	completed_secondary	Yes	NULL	NULL	tete vire	Yes	Distribution	paske mwen potko manger	Yes	Yes	1	Yes	sa	Far	nan megaphone, leglise	Yes	NULL	gros pied, gwo vagin	uuid:e1353891-1382-4861-a316-61d125e8e165	fanm enceinte	971	Yes	pa konnen	pa konnen	other	megaphone, radio	Other	2	6	NULL	Yes	Male
uuid:c7929085-96eb-498e-8922-72925f0d0014	uid:collect|2013-01-29T18:00:38.316+0000	2013-04-10 17:14:40	NULL	2013-04-10 17:14:40	NULL	NULL	1	2013-04-10 17:14:40	2013-04-10 17:14:40	57	Yes	No	some_primary	Yes	NULL	NULL	NULL	Yes	Distribution	NULL	Yes	Yes	999	No	ca	Close	nan megaphone	Yes	NULL	gros pied	uuid:c7929085-96eb-498e-8922-72925f0d0014	ti bb, fanm enceinte	971	Yes	pa konnen	pa konnen	already_convinced	nan radio, megaphone	Other	2	6	NULL	Yes	Female
uuid:4d27e226-2cd8-4f41-b584-d5fe8c4de39d	uid:collect|2013-01-29T18:00:38.316+0000	2013-04-10 17:14:42	NULL	2013-04-10 17:14:42	NULL	NULL	1	2013-04-10 17:14:42	2013-04-10 17:14:42	18	Yes	No	some_secondary	Yes	NULL	NULL	li te fem dormi	Yes	Distribution	grenn nan ki te fe sa	Yes	Yes	1	Yes	bs	Close	nan megaphone	Yes	NULL	gros pied , gros tete, gros penis	uuid:4d27e226-2cd8-4f41-b584-d5fe8c4de39d	fanm enceinte, ti bb	972	Yes	servi ak moustique,	moustique	already_convinced	nan radio, megaphone	Other	3	6	NULL	Yes	Female
uuid:a825209d-62e1-49e6-af26-9a0a4d4502ee	uid:collect|2013-01-29T18:00:38.316+0000	2013-04-10 17:14:45	NULL	2013-04-10 17:14:45	NULL	NULL	1	2013-04-10 17:14:45	2013-04-10 17:14:45	23	Yes	No	completed_secondary	Yes	NULL	NULL	tete vire	Yes	Distribution	mwen potko manger	Yes	Yes	1	Yes	ed	Close	tv, nan megaphone	Yes	NULL	gros pied, gros grenn	uuid:a825209d-62e1-49e6-af26-9a0a4d4502ee	fanm enceinte, timoun piti	973	Yes	pa kite moustique yo mode,w	yon moustique ki mode,w	other	tv,radio, megaphone	Other	3	6	NULL	Yes	Female
uuid:5e98a7af-0ed3-4867-8e8f-2e9534aaccce	uid:collect|2013-01-29T18:00:38.316+0000	2013-04-10 17:14:48	NULL	2013-04-10 17:14:48	NULL	NULL	1	2013-04-10 17:14:48	2013-04-10 17:14:48	60	Yes	No	did_not_go	Yes	NULL	NULL	li te soul	Yes	Distribution	medicament an ki te fe sa	Yes	Yes	1	Yes	pa	Close	nan megaphone	Yes	NULL	gros pied, gros devant	uuid:5e98a7af-0ed3-4867-8e8f-2e9534aaccce	timoun piti, fanm enceinte	974	Yes	pa konnen	pa songe	already_convinced	nan radio, porte voix	Other	3	6	NULL	Yes	Female
uuid:d2189cd4-8fec-4ed7-b5a9-a456eb5c9e4f	uid:collect|2013-01-29T18:00:38.316+0000	2013-04-10 17:14:50	NULL	2013-04-10 17:14:50	NULL	NULL	1	2013-04-10 17:14:50	2013-04-10 17:14:50	30	Yes	No	some_primary	Yes	NULL	NULL	NULL	Yes	Distribution	NULL	Yes	Yes	999	No	kj	Close	agent ki tap mache di sa	Yes	NULL	gros bobotte, gros grenn, gros tete	uuid:d2189cd4-8fec-4ed7-b5a9-a456eb5c9e4f	ti bb	975	Yes	pa konnen anyen	pa songe	other	nan radio, pou agent yo fe menm jan ankor	Other	2	6	NULL	Yes	Female
uuid:42202ad1-12b9-4d33-9bbd-9df86eeba6a3	uid:collect|2013-01-29T18:00:38.316+0000	2013-04-10 17:14:51	NULL	2013-04-10 17:14:51	NULL	NULL	1	2013-04-10 17:14:51	2013-04-10 17:14:51	29	Yes	No	some_primary	Yes	NULL	NULL	tete vire, vomissement, kors kraze	Yes	Distribution	pa konnen	Yes	Yes	1	Yes	ma	Close	nan radio, tv, nan megaphone	Yes	NULL	gros bobotte, gros grenn	uuid:42202ad1-12b9-4d33-9bbd-9df86eeba6a3	tibb	976	Yes	servi ak moustique	yon marengwen ki bay li	already_convinced	nan megaphone	Other	2	6	NULL	Yes	Female
uuid:ac05f553-ab56-49d3-9ceb-36ce0e6070f9	uid:collect|2013-01-29T18:00:38.316+0000	2013-04-10 17:14:52	NULL	2013-04-10 17:14:52	NULL	NULL	1	2013-04-10 17:14:52	2013-04-10 17:14:52	19	Yes	No	completed_primary	Yes	NULL	NULL	NULL	Yes	Distribution	NULL	Yes	Yes	999	No	dr	Close	nan megaphone	Yes	NULL	gros pied, gros grenn	uuid:ac05f553-ab56-49d3-9ceb-36ce0e6070f9	ti bb,	976	Yes	pa konnen	bliye	already_convinced	nan porte voix	Other	2	6	NULL	Yes	Female
uuid:18fedcaa-2b25-4783-8abe-446ea632c49a	uid:collect|2013-01-29T18:00:38.316+0000	2013-04-10 17:14:54	NULL	2013-04-10 17:14:54	NULL	NULL	1	2013-04-10 17:14:54	2013-04-10 17:14:54	32	Yes	No	higher	Yes	NULL	NULL	NULL	Yes	Distribution	NULL	Yes	Yes	1	No	ms	Close	nan megaphone	Yes	NULL	gros pied, gros grenn	uuid:18fedcaa-2b25-4783-8abe-446ea632c49a	ti bb, fanm enceinte	977	Yes	servi ak moustique	yon moustique,w ki pike w	other	megaphone, di sa nan lekol	Other	2	6	NULL	Yes	Female
uuid:5f256ac9-f25e-4caa-bbb1-c077d3dfa3b8	uid:collect|2013-01-29T18:00:38.316+0000	2013-04-10 17:14:54	NULL	2013-04-10 17:14:54	NULL	NULL	1	2013-04-10 17:14:54	2013-04-10 17:14:54	46	Yes	No	did_not_go	Yes	NULL	NULL	NULL	Yes	Distribution	NULL	Yes	Yes	999	No	rg	Close	nan porte voix	Yes	NULL	gros pied, gros grenn	uuid:5f256ac9-f25e-4caa-bbb1-c077d3dfa3b8	timoun piti, ti bb	977	Yes	pa konnen	pa songe	already_convinced	nan megaphone	Other	2	6	NULL	Yes	Female
uuid:265d2a12-912a-4e5b-9195-38f13a1a725b	uid:collect|2013-01-29T18:00:38.316+0000	2013-04-10 17:14:55	NULL	2013-04-10 17:14:55	NULL	NULL	1	2013-04-10 17:14:55	2013-04-10 17:14:55	32	Yes	No	higher	Yes	NULL	NULL	NULL	Yes	Distribution	NULL	Yes	Yes	999	No	al	Close	nan megaphone,	Yes	NULL	gros pied, gros grenn, gros bouboune	uuid:265d2a12-912a-4e5b-9195-38f13a1a725b	ti bb, fanm enceinte	978	Yes	pa konnen tou	pa songe	other	nan megaphone	Other	2	6	NULL	Yes	Female
uuid:7f3210f8-34c5-4951-b4b7-cfd52943152c	uid:collect|2013-01-29T18:00:38.316+0000	2013-04-10 17:14:59	NULL	2013-04-10 17:14:59	NULL	NULL	1	2013-04-10 17:14:59	2013-04-10 17:14:59	25	Yes	No	completed_primary	Yes	NULL	NULL	NULL	Yes	Distribution	NULL	Yes	Yes	1	No	jc	Close	nan megaphone, nan radio	Yes	NULL	gros pied , gros grenn ,gros bouboune	uuid:7f3210f8-34c5-4951-b4b7-cfd52943152c	ti bb, fanm enceinte	979	Yes	servi ak moustique, boule fatra	yon marengwen ki mode,w	already_convinced	nan radio	Other	2	6	NULL	Yes	Female
uuid:b55daeae-bf2b-44f7-ba78-6b36d160a13e	uid:collect|2013-01-29T18:00:38.316+0000	2013-04-10 17:15:00	NULL	2013-04-10 17:15:00	NULL	NULL	1	2013-04-10 17:15:00	2013-04-10 17:15:00	34	Yes	No	some_secondary	Yes	NULL	NULL	NULL	Yes	Distribution	NULL	Yes	Yes	1	No	ja	Close	radio	Yes	NULL	gros bouboune, gros pied ,gris tete,	uuid:b55daeae-bf2b-44f7-ba78-6b36d160a13e	ti bb ki gen moins ke 2 ans	979	Yes	proprete bo lakay	marengwen	other	nan radio, porte voix	Other	2	6	NULL	Yes	Male
uuid:4642080a-f135-41a6-b38c-ac4351672ac5	uid:collect|2013-01-29T18:00:38.316+0000	2013-04-10 17:15:03	NULL	2013-04-10 17:15:03	NULL	NULL	1	2013-04-10 17:15:03	2013-04-10 17:15:03	51	Yes	No	some_primary	Yes	NULL	NULL	te vire	Yes	Distribution	pa konnen	Yes	Yes	999	Yes	oa	Close	nan megaphone	Yes	NULL	gros pied, gros grenn, gros bouboune	uuid:4642080a-f135-41a6-b38c-ac4351672ac5	timoun piti,	980	Yes	servi ak moustique, pa kote bete la mode,w	marengwen	already_convinced	nan radio, television	Other	2	6	NULL	Yes	Female
uuid:37604f46-a89f-4aba-8808-e5929baf61f4	uid:collect|2013-01-29T18:00:38.316+0000	2013-04-10 17:15:03	NULL	2013-04-10 17:15:03	NULL	NULL	1	2013-04-10 17:15:03	2013-04-10 17:15:03	62	Yes	No	some_primary	Yes	NULL	NULL	NULL	Yes	Distribution	NULL	Yes	Yes	999	No	oa	not_too_far	nan megaphone	Yes	NULL	gros grenn, gros boubounne,	uuid:37604f46-a89f-4aba-8808-e5929baf61f4	ti bb,fanm enceinte	980	Yes	servi ak moustique	marengwen	other	nan radio	Other	2	6	NULL	Yes	Male
uuid:1df139c3-88cc-40b7-9573-209d28052cfd	uid:collect|2013-01-29T18:00:38.316+0000	2013-04-10 17:15:05	NULL	2013-04-10 17:15:05	NULL	NULL	1	2013-04-10 17:15:05	2013-04-10 17:15:05	37	Yes	No	some_secondary	Yes	NULL	NULL	NULL	Yes	Distribution	NULL	Yes	Yes	1	No	pd	not_too_far	nan radio, nan megaphone	Yes	NULL	gros pied, gros grenn, gros boubounne, gros tete	uuid:1df139c3-88cc-40b7-9573-209d28052cfd	timoun piti, fanm enceinte	981	Yes	pa mache pied a terre, servi ak moustique	marengwen ki bay li, mache pied a terre	other	megaphone	Other	2	6	NULL	Yes	Male
uuid:6b40d13e-265f-491e-ae2c-7c9691f11a4e	uid:collect|2013-01-29T18:00:38.316+0000	2013-04-10 17:15:06	NULL	2013-04-10 17:15:06	NULL	NULL	1	2013-04-10 17:15:06	2013-04-10 17:15:06	53	Yes	No	completed_primary	Yes	NULL	NULL	NULL	Yes	Distribution	NULL	Yes	Yes	999	No	je	not_too_far	nan radio, nan megaphone	Yes	NULL	gros pied, gros grenn,	uuid:6b40d13e-265f-491e-ae2c-7c9691f11a4e	timoun piti, fanm enceinte	982	Yes	pa konnen	pa songe	already_convinced	nan megaphone	Other	2	6	NULL	Yes	Male
uuid:ca171d48-1f34-4472-a682-f541d0d5f5c8	uid:collect|2013-01-29T18:00:38.316+0000	2013-04-10 17:15:07	NULL	2013-04-10 17:15:07	NULL	NULL	1	2013-04-10 17:15:07	2013-04-10 17:15:07	23	Yes	No	some_secondary	Yes	NULL	NULL	NULL	Yes	Distribution	NULL	Yes	Yes	999	No	ef	not_too_far	nan radio	Yes	NULL	gros pied, gros vagin, maklouklou	uuid:ca171d48-1f34-4472-a682-f541d0d5f5c8	ti bb	982	Yes	servi ak moustique	marengwen ki bay li	already_convinced	nan radio	Other	2	6	NULL	Yes	Female
uuid:42b2e2ac-eaf1-4b89-8475-a957f13024fb	uid:collect|2013-01-29T18:00:38.316+0000	2013-04-10 17:15:08	NULL	2013-04-10 17:15:08	NULL	NULL	1	2013-04-10 17:15:08	2013-04-10 17:15:08	35	Yes	No	completed_secondary	Yes	NULL	NULL	NULL	Yes	Distribution	NULL	Yes	Yes	5	No	ps	Close	nan radio, nan megaphone	Yes	NULL	gros pied , gros ventre, gros grenn, gros vagin	uuid:42b2e2ac-eaf1-4b89-8475-a957f13024fb	timoun piti, fanm enceinte	983	Yes	pa kite moustique modew, servi ak moustique	marengwen ki bay li, anophele yo rele,l	other	nan megaphone	Other	2	6	NULL	Yes	Female
uuid:1020f40d-3228-4455-92ad-ce39753f1ff7	uid:collect|2013-01-29T18:00:38.316+0000	2013-04-10 17:38:19	NULL	2013-04-10 17:38:19	NULL	NULL	1	2013-04-10 17:38:19	2013-04-10 17:38:19	42	Yes	No	some_primary	Yes	NULL	NULL	NULL	Yes	Distribution	NULL	Yes	Yes	5	No	am	Close	radyo	Yes	NULL	gwo pye	uuid:1020f40d-3228-4455-92ad-ce39753f1ff7	fanm ansent	2744	Yes	bwe konprime yo	mayengwen	help_m	radyo	Other	3	5	NULL	Yes	Female
uuid:96615261-40c3-47cd-a5ca-b615c6d91fa7	uid:collect|2013-01-29T18:00:38.316+0000	2013-04-10 17:38:20	NULL	2013-04-10 17:38:20	NULL	NULL	1	2013-04-10 17:38:20	2013-04-10 17:38:20	22	Yes	No	some_secondary	Yes	NULL	NULL	NULL	Yes	Distribution	NULL	Yes	Yes	5	No	ms	Close	radyo	Yes	NULL	gwo pye	uuid:96615261-40c3-47cd-a5ca-b615c6d91fa7	fanm ansent	2744	Yes	itilize moustike	mayengwen	already_convinced	radyo , pot vwa	Other	3	5	NULL	Yes	Female
uuid:6e9f5de0-cad2-46b8-b3b1-56289bb48509	uid:collect|2013-01-29T18:00:38.316+0000	2013-04-10 17:38:20	NULL	2013-04-10 17:38:20	NULL	NULL	1	2013-04-10 17:38:20	2013-04-10 17:38:20	19	Yes	No	some_primary	Yes	NULL	NULL	NULL	Yes	Distribution	NULL	Yes	Yes	5	No	ef	Close	radyo	Yes	NULL	gwo pye	uuid:6e9f5de0-cad2-46b8-b3b1-56289bb48509	fanm ansent	2744	Yes	elimine ma dlo bo kay ou	mayengwen	already_convinced	radyo	Other	3	5	NULL	Yes	Female
uuid:e892f78f-ee3b-4803-9602-bca39085a827	uid:collect|2013-01-29T18:00:38.316+0000	2013-04-10 17:38:22	NULL	2013-04-10 17:38:22	NULL	NULL	1	2013-04-10 17:38:22	2013-04-10 17:38:22	36	Yes	No	some_secondary	Yes	NULL	NULL	NULL	Yes	Distribution	NULL	Yes	Yes	999	No	av	Close	radyo, televisyon	Yes	NULL	gwo pye, gwo tete	uuid:e892f78f-ee3b-4803-9602-bca39085a827	fanm ansent	2745	Yes	itilize moustike	mayengwen	already_convinced	radyo	Other	3	5	NULL	Yes	Female
uuid:bdf38d67-92a7-4223-86de-ca457f4e678f	uid:collect|2013-01-29T18:00:38.316+0000	2013-04-10 17:38:24	NULL	2013-04-10 17:38:24	NULL	NULL	1	2013-04-10 17:38:24	2013-04-10 17:38:24	40	Yes	No	did_not_go	Yes	NULL	NULL	NULL	Yes	Distribution	NULL	Yes	Yes	999	No	el	not_too_far	pot vwa, radyo	Yes	NULL	gwo pye	uuid:bdf38d67-92a7-4223-86de-ca457f4e678f	fanm ansent	2746	Yes	sevi ak moustike	mayengwen	no_side_effect	radyo	Other	2	5	NULL	Yes	Female
uuid:2e0c20ff-72d7-4ad7-b72b-ebadd42d8c04	uid:collect|2013-01-29T18:00:38.316+0000	2013-04-10 17:38:26	NULL	2013-04-10 17:38:26	NULL	NULL	1	2013-04-10 17:38:26	2013-04-10 17:38:26	20	Yes	No	completed_secondary	Yes	NULL	NULL	NULL	Yes	Distribution	NULL	Yes	Yes	999	No	jc	not_too_far	radyo	Yes	NULL	gwo pye, gwo tete	uuid:2e0c20ff-72d7-4ad7-b72b-ebadd42d8c04	fanm ansent	2747	Yes	itilize moustike, elimine ma dlo	mayengwen	help_me_side_effect	radyo, pot a pot	Other	1	5	NULL	Yes	Female
uuid:040093bf-c7d2-4452-8b0a-f8213b9b9715	uid:collect|2013-01-29T18:00:38.316+0000	2013-04-10 17:38:26	NULL	2013-04-10 17:38:26	NULL	NULL	1	2013-04-10 17:38:26	2013-04-10 17:38:26	40	Yes	No	did_not_go	Yes	NULL	NULL	tet vire	Yes	Distribution	maladi a li te jwenn	Yes	Yes	999	Yes	tm	Close	radyo	Yes	NULL	gwo pye	uuid:040093bf-c7d2-4452-8b0a-f8213b9b9715	fanm ansent	2747	Yes	elimine ma dlo	mayengwen ki modew	help_m	radyo	Other	2	5	NULL	Yes	Female
uuid:cdfb0149-477a-42c0-84e6-7e3117b05194	uid:collect|2013-01-29T18:00:38.316+0000	2013-04-10 17:38:28	NULL	2013-04-10 17:38:28	NULL	NULL	1	2013-04-10 17:38:28	2013-04-10 17:38:28	39	Yes	No	completed_primary	Yes	NULL	NULL	NULL	Yes	Distribution	NULL	Yes	Yes	999	No	jl	Close	pot vwa	Yes	NULL	gwo pye	uuid:cdfb0149-477a-42c0-84e6-7e3117b05194	fanm ansent	2748	Yes	bwe konprime yo	mayengwen	no_side_effect	radyo	Other	2	5	NULL	Yes	Male
uuid:120b0b63-8f1c-491d-9a7d-1d48a665f2e6	uid:collect|2013-01-29T18:00:38.316+0000	2013-04-10 17:38:29	NULL	2013-04-10 17:38:29	NULL	NULL	1	2013-04-10 17:38:29	2013-04-10 17:38:29	35	Yes	No	did_not_go	Yes	NULL	NULL	NULL	Yes	Distribution	NULL	Yes	Yes	999	No	lm	Close	pot vwa	Yes	NULL	gwo pye, gwo boul grenn	uuid:120b0b63-8f1c-491d-9a7d-1d48a665f2e6	fanm ansent	2748	Yes	bwe konprime yo	mayengwen	help_me_side_effect	radyo	Other	2	5	NULL	Yes	Female
uuid:c77cab49-9b98-4a9a-a7c0-4d35bdb93566	uid:collect|2013-01-29T18:00:38.316+0000	2013-04-10 17:38:31	NULL	2013-04-10 17:38:31	NULL	NULL	1	2013-04-10 17:38:31	2013-04-10 17:38:31	18	Yes	No	some_primary	Yes	NULL	NULL	NULL	Yes	Distribution	NULL	Yes	Yes	999	No	mp	Close	radyo	Yes	NULL	gwo pye	uuid:c77cab49-9b98-4a9a-a7c0-4d35bdb93566	fanm ansent	2749	Yes	domi anba moustike	mayengwen	help_m	radyo	Other	2	5	NULL	Yes	Female
uuid:42806fc5-b2f3-4e62-8e71-a2ddb11911ce	uid:collect|2013-01-29T18:00:38.316+0000	2013-04-10 17:38:33	NULL	2013-04-10 17:38:33	NULL	NULL	1	2013-04-10 17:38:33	2013-04-10 17:38:33	56	Yes	No	did_not_go	Yes	NULL	NULL	NULL	Yes	Distribution	NULL	Yes	Yes	999	No	dt	Close	radyo	Yes	NULL	gwo pye	uuid:42806fc5-b2f3-4e62-8e71-a2ddb11911ce	fanm ansent	2750	Yes	bwe konprime yo	moustik ki pikew	already_convinced	radyo	Other	2	5	NULL	Yes	Male
uuid:4b67c427-5209-4f28-bcee-0ecf4027f519	uid:collect|2013-01-29T18:00:38.316+0000	2013-04-10 17:38:36	NULL	2013-04-10 17:38:36	NULL	NULL	1	2013-04-10 17:38:36	2013-04-10 17:38:36	40	Yes	No	some_primary	Yes	NULL	NULL	NULL	Yes	Distribution	NULL	Yes	Yes	999	No	mm	Close	radyo	Yes	NULL	gwo pye	uuid:4b67c427-5209-4f28-bcee-0ecf4027f519	fanm ansent	2751	Yes	moustike	mayengwen	already_convinced	radyo	Other	3	5	NULL	Yes	Female
uuid:59fa3282-333f-40a8-a5ca-9320ac701e1c	uid:collect|2013-01-29T18:00:38.316+0000	2013-04-10 17:38:37	NULL	2013-04-10 17:38:37	NULL	NULL	1	2013-04-10 17:38:37	2013-04-10 17:38:37	19	Yes	No	some_secondary	Yes	NULL	NULL	NULL	Yes	Distribution	NULL	Yes	Yes	999	No	bc	Close	radyo	Yes	NULL	gwo pye	uuid:59fa3282-333f-40a8-a5ca-9320ac701e1c	fanm ansent	2751	Yes	bwe konprime yo chak fwa yap bay	mayengwen	already_convinced	radyo, tele	Other	3	5	NULL	Yes	Male
uuid:25de5d59-7067-404b-9f80-2bf63a195c78	uid:collect|2013-01-29T18:00:38.316+0000	2013-04-10 17:38:40	NULL	2013-04-10 17:38:40	NULL	NULL	1	2013-04-10 17:38:40	2013-04-10 17:38:40	40	Yes	No	did_not_go	Yes	NULL	NULL	NULL	Yes	Distribution	NULL	Yes	Yes	999	No	mj	Close	radyo	Yes	NULL	malarya, gwo pye	uuid:25de5d59-7067-404b-9f80-2bf63a195c78	fanm ansent	2752	Yes	domi anba moustike	moustik	already_convinced	radyo	Other	3	5	NULL	Yes	Female
uuid:1760e7f9-04b0-4170-847b-72d26f62d842	uid:collect|2013-01-29T18:00:38.316+0000	2013-04-10 17:38:40	NULL	2013-04-10 17:38:40	NULL	NULL	1	2013-04-10 17:38:40	2013-04-10 17:38:40	21	Yes	No	some_secondary	Yes	NULL	NULL	NULL	Yes	Distribution	NULL	Yes	Yes	5	No	ba	Close	radyo	Yes	NULL	gwo pye , gwo tete, gwo boubou'n	uuid:1760e7f9-04b0-4170-847b-72d26f62d842	fanm ansent	2752	Yes	bwe konprime yo	mayengwen	already_convinced	radyo, tele	Other	3	5	NULL	Yes	Female
uuid:161469f5-fac8-4793-95c1-2f013688720a	uid:collect|2013-01-29T18:00:38.316+0000	2013-04-10 17:38:41	NULL	2013-04-10 17:38:41	NULL	NULL	1	2013-04-10 17:38:41	2013-04-10 17:38:41	41	Yes	No	some_primary	Yes	NULL	NULL	NULL	Yes	Distribution	NULL	Yes	Yes	5	No	aj	Close	pot vwa	Yes	NULL	gwi pye	uuid:161469f5-fac8-4793-95c1-2f013688720a	fanm ansent	2752	Yes	bwe konprime yo	mayengwen	already_convinced	radyo	Other	3	5	NULL	Yes	Male
uuid:2d8e4300-f37f-4747-b42d-f8b940cac1a0	uid:collect|2013-01-29T18:00:38.316+0000	2013-04-10 17:38:42	NULL	2013-04-10 17:38:42	NULL	NULL	1	2013-04-10 17:38:42	2013-04-10 17:38:42	26	Yes	No	some_primary	Yes	NULL	NULL	NULL	Yes	Distribution	NULL	Yes	Yes	999	No	mk	not_too_far	pot vwa	Yes	NULL	gwo kou	uuid:2d8e4300-f37f-4747-b42d-f8b940cac1a0	fanm ansent, timoun ki poko gen 2 an	2753	Yes	bwe grenn yo, elimine ma dlo	moustik	already_convinced	radyo	Other	2	5	NULL	Yes	Female
uuid:9ddfc3a9-8b02-4313-b8ea-d6c7043604f8	uid:collect|2013-01-29T18:00:38.316+0000	2013-04-10 17:38:44	NULL	2013-04-10 17:38:44	NULL	NULL	1	2013-04-10 17:38:44	2013-04-10 17:38:44	63	Yes	No	did_not_go	Yes	NULL	NULL	NULL	Yes	Distribution	NULL	Yes	Yes	999	No	mt	Close	radyo	Yes	NULL	gwo kou	uuid:9ddfc3a9-8b02-4313-b8ea-d6c7043604f8	pa sonje	2754	Yes	mayengwen	mayengwen	already_convinced	radyo	Other	3	5	NULL	Yes	Female
uuid:05d397ae-482d-4efb-a774-1f1bd846866e	uid:collect|2013-01-29T18:00:38.316+0000	2013-04-10 17:38:46	NULL	2013-04-10 17:38:46	NULL	NULL	1	2013-04-10 17:38:46	2013-04-10 17:38:46	25	Yes	No	some_primary	Yes	NULL	NULL	NULL	Yes	Distribution	NULL	Yes	Yes	999	No	gt	Close	radyo	Yes	NULL	gwo pye	uuid:05d397ae-482d-4efb-a774-1f1bd846866e	fanm ansent	2755	Yes	domi anba moustike	mayengwen, moustik	already_convinced	radyo	Other	3	5	NULL	Yes	Female
uuid:d1cb30b6-e805-44fd-ae88-f1a57abbd1ec	uid:collect|2013-01-29T18:00:38.316+0000	2013-04-10 17:38:47	NULL	2013-04-10 17:38:47	NULL	NULL	1	2013-04-10 17:38:47	2013-04-10 17:38:47	32	Yes	No	some_primary	Yes	NULL	NULL	NULL	Yes	Distribution	NULL	Yes	Yes	999	No	ct	Close	radyo	Yes	NULL	gwo pye	uuid:d1cb30b6-e805-44fd-ae88-f1a57abbd1ec	fanm ansent	2755	Yes	bwe konprime yo	moustik, mayengwen	already_convinced	radyo , pot vwa	Other	3	5	NULL	Yes	Female
uuid:34a79ec6-0037-4730-964b-bc9eeb6b4e2f	uid:collect|2013-01-29T18:00:38.316+0000	2013-04-10 17:38:47	NULL	2013-04-10 17:38:47	NULL	NULL	1	2013-04-10 17:38:47	2013-04-10 17:38:47	18	Yes	No	completed_primary	Yes	NULL	NULL	NULL	Yes	Distribution	NULL	Yes	Yes	5	No	bt	Close	radyo	Yes	NULL	gwo kou	uuid:34a79ec6-0037-4730-964b-bc9eeb6b4e2f	fanm ansent	2755	Yes	moustike	moustik	already_convinced	radyo	Other	3	5	NULL	Yes	Female
uuid:51b8ddd5-cc72-4e6b-9af2-cfa32fcfe5a0	uid:collect|2013-01-29T18:00:38.316+0000	2013-04-10 17:38:48	NULL	2013-04-10 17:38:48	NULL	NULL	1	2013-04-10 17:38:48	2013-04-10 17:38:48	22	Yes	No	completed_primary	Yes	NULL	NULL	NULL	Yes	Distribution	NULL	Yes	Yes	5	No	jn	not_too_far	radyo	Yes	NULL	gwo pye	uuid:51b8ddd5-cc72-4e6b-9af2-cfa32fcfe5a0	fanm ansent	2756	Yes	sevi ak moustike	mayengwen, ma dlo kale moustik	help_m	radyo	Other	3	5	NULL	Yes	Female
uuid:e48fadab-61ee-44f4-aa25-55fa547ea1e7	uid:collect|2013-01-29T18:00:38.316+0000	2013-04-11 07:28:31	NULL	2013-04-11 07:28:31	NULL	NULL	1	2013-04-11 07:28:31	2013-04-11 07:28:31	40	Yes	No	completed_primary	Yes	NULL	NULL	NULL	Yes	Distribution	NULL	Yes	Yes	999	No	E. L	not_too_far	nan radyo	Yes	NULL	gwo pye gwo boubou	uuid:e48fadab-61ee-44f4-aa25-55fa547ea1e7	moun ki ansent ak ti bebe	2520	Yes	pa kite marengwen pike'w	nan marengwen	other	pase pot a pot jan nap fel	Other	3	1	NULL	Yes	Female
uuid:99ee6a09-ee26-46e8-8767-da885e0a982c	uid:collect|2013-01-29T18:00:38.316+0000	2013-04-11 07:28:33	NULL	2013-04-11 07:28:33	NULL	NULL	1	2013-04-11 07:28:33	2013-04-11 07:28:33	36	Yes	No	completed_primary	Yes	NULL	NULL	NULL	Yes	Distribution	NULL	Yes	Yes	999	No	r.m	Close	nan pot vwa	Yes	NULL	gwo pye,gwo bouboune	uuid:99ee6a09-ee26-46e8-8767-da885e0a982c	ti moun piti	2521	Yes	pa konnen	pa konnen	already_convinced	jan nou ap fe la	Other	2	1	NULL	Yes	Female
uuid:def99fa3-0720-4308-934b-8e177a8e10d7	uid:collect|2013-01-29T18:00:38.316+0000	2013-04-11 07:28:38	NULL	2013-04-11 07:28:38	NULL	NULL	1	2013-04-11 07:28:38	2013-04-11 07:28:38	48	dont_know	dont_know	some_primary	na	NULL	NULL	NULL	Yes	Home	NULL	Yes	Yes	999	No	t.r.d	other	nan megafon	Yes	NULL	gwo devan	uuid:def99fa3-0720-4308-934b-8e177a8e10d7	fan m ansent	2522	Yes	fok moun nan bwe medikaman yo	le moun pa pran medikaman yo	other	fe reyinyon avek nou sou sa	Home	999	1	NULL	Yes	Female
uuid:8696bbf7-2735-440d-b67c-f455db07107c	uid:collect|2013-01-29T18:00:38.316+0000	2013-04-11 07:28:39	NULL	2013-04-11 07:28:39	NULL	NULL	1	2013-04-11 07:28:39	2013-04-11 07:28:39	28	Yes	No	some_secondary	Yes	NULL	NULL	NULL	Yes	Distribution	NULL	Yes	Yes	999	No	m.d	Close	pandan mw te al legliz mw te tand yo dil	Yes	NULL	gwo pye,gwo tete	uuid:8696bbf7-2735-440d-b67c-f455db07107c	ti bebe	2522	Yes	pa kite dlo sal bo kay la	le mayengwen pike m	other	ba nou plis infomasyon	Other	999	1	NULL	Yes	Female
uuid:68908b9e-7414-4a60-b630-3ad0e9fa3168	uid:collect|2013-01-29T18:00:38.316+0000	2013-04-11 07:28:43	NULL	2013-04-11 07:28:43	NULL	NULL	1	2013-04-11 07:28:43	2013-04-11 07:28:43	40	Yes	No	some_primary	Yes	NULL	NULL	NULL	No	Distribution	NULL	Yes	Yes	999	No	g.b	Close	nan megafon	Yes	NULL	gwo pye	uuid:68908b9e-7414-4a60-b630-3ad0e9fa3168	pa konnen	2523	Yes	pa konnen	pa konnen	other	pale plis avek nou sou sa	Other	999	1	NULL	Yes	Male
uuid:f154f393-af8d-4b47-9c05-1d80f5788578	uid:collect|2013-01-29T18:00:38.316+0000	2013-04-11 07:28:51	NULL	2013-04-11 07:28:51	NULL	NULL	1	2013-04-11 07:28:51	2013-04-11 07:28:51	40	Yes	No	some_primary	Yes	NULL	NULL	NULL	Yes	Distribution	NULL	Yes	Yes	999	No	M p C	not_too_far	moun ki tap pase ki tap di sa	Yes	NULL	gwo pye	uuid:f154f393-af8d-4b47-9c05-1d80f5788578	ti bebe ak moun ansent	2525	Yes	pa konnen	pa konnen	other	jan wap fel la	Other	3	1	NULL	Yes	Female
uuid:d01682d8-a9a4-4490-9526-2ea550078ea0	uid:collect|2013-01-29T18:00:38.316+0000	2013-04-11 07:28:55	NULL	2013-04-11 07:28:55	NULL	NULL	1	2013-04-11 07:28:55	2013-04-11 07:28:55	19	Yes	No	some_primary	Yes	NULL	NULL	NULL	Yes	Distribution	NULL	Yes	Yes	999	No	J. n	not_too_far	nan radyo	Yes	NULL	gwo pye li bay	uuid:d01682d8-a9a4-4490-9526-2ea550078ea0	ti moun ki gen plis ke 2 lane	2527	Yes	pa konnen	pa raplem	other	pase jan map fe ya pot a pot	Other	2	1	NULL	Yes	Female
uuid:f9fb1f6c-c50f-46f8-8075-4b6ee64af4fe	uid:collect|2013-01-29T18:00:38.316+0000	2013-04-11 07:28:57	NULL	2013-04-11 07:28:57	NULL	NULL	1	2013-04-11 07:28:57	2013-04-11 07:28:57	36	Yes	No	completed_primary	Yes	NULL	NULL	NULL	Yes	Home	NULL	Yes	Yes	999	No	S b	Close	nan radyo	Yes	NULL	gwo pye	uuid:f9fb1f6c-c50f-46f8-8075-4b6ee64af4fe	yo pat di nou	2528	Yes	yo pa di sa	pa konnen non	other	fel men'm jan nap fel la	Home	3	1	NULL	Yes	Female
uuid:af0f7785-4542-4f27-a47d-6cdcc0f34437	uid:collect|2013-01-29T18:00:38.316+0000	2013-04-11 07:29:00	NULL	2013-04-11 07:29:00	NULL	NULL	1	2013-04-11 07:29:00	2013-04-11 07:29:00	38	Yes	No	completed_primary	Yes	NULL	NULL	NULL	Yes	Distribution	NULL	Yes	Yes	3	No	R P L	Close	nan radyo	Yes	NULL	gwo tete ak gwo bouboun	uuid:af0f7785-4542-4f27-a47d-6cdcc0f34437	yo pat dil	2529	Yes	netoye pa kite bagay sal lakay ou	yo di ke se yon marengwen ki bay li	other	pa konnen se ou men'n ki pou dim	Other	2	1	NULL	Yes	Male
uuid:98536b48-cc19-47bb-aaf2-4223975608da	uid:collect|2013-01-29T18:00:38.316+0000	2013-04-11 07:29:03	NULL	2013-04-11 07:29:03	NULL	NULL	1	2013-04-11 07:29:03	2013-04-11 07:29:03	44	Yes	No	some_primary	Yes	NULL	NULL	NULL	Yes	Distribution	NULL	Yes	Yes	999	No	P.R.L	Close	nan radyo	Yes	NULL	gwo pye ak gwo bouboun	uuid:98536b48-cc19-47bb-aaf2-4223975608da	ti moun'n piti ak moun'n ki ansent	2531	Yes	pa kite marengwen pikew	le marengwen pikew	other	kontinye jan nap fel la	Other	3	1	NULL	Yes	Female
uuid:eaa4e00e-be9d-487b-a8b3-e996d47f1cc1	uid:collect|2013-01-29T18:00:38.316+0000	2013-04-11 10:50:41	NULL	2013-04-11 10:50:41	NULL	NULL	1	2013-04-11 10:50:41	2013-04-11 10:50:41	38	Yes	No	did_not_go	Yes	NULL	NULL	NULL	Yes	Distribution	NULL	Yes	Yes	5	No	rg	not_too_far	radyo	Yes	NULL	gwo pye	uuid:eaa4e00e-be9d-487b-a8b3-e996d47f1cc1	fanm ansent	2757	Yes	itilize moustike	mayengwen	help_m	radyo	Other	3	5	NULL	Yes	Female
uuid:568a4155-45f0-4f07-b5f1-821c4c860a15	uid:collect|2013-01-29T18:00:38.316+0000	2013-04-11 10:50:53	NULL	2013-04-11 10:50:53	NULL	NULL	1	2013-04-11 10:50:53	2013-04-11 10:50:53	27	Yes	No	completed_primary	Yes	NULL	NULL	NULL	Yes	Distribution	NULL	Yes	Yes	999	No	gf	Close	radyo	Yes	NULL	gwo pye, gwo tete	uuid:568a4155-45f0-4f07-b5f1-821c4c860a15	fanm ansent	2758	Yes	bwe konprime yo	mayengwen	already_convinced	radyo	Other	3	5	NULL	Yes	Female
uuid:9429063f-c869-4693-a9d6-de798d04aea4	uid:collect|2013-01-29T18:00:38.316+0000	2013-04-11 10:51:20	NULL	2013-04-11 10:51:20	NULL	NULL	1	2013-04-11 10:51:20	2013-04-11 10:51:20	24	Yes	No	completed_primary	Yes	NULL	NULL	NULL	Yes	Distribution	NULL	Yes	Yes	999	No	gk	Close	radyo	Yes	NULL	gwo tete	uuid:9429063f-c869-4693-a9d6-de798d04aea4	fanm ansent	2758	Yes	bwe konprime yo	mayengwen	already_convinced	radyo, tele	Other	3	5	NULL	Yes	Female
uuid:8804b148-86b3-4788-a9c5-7219319bfcef	uid:collect|2013-01-29T18:00:38.316+0000	2013-04-11 10:52:10	NULL	2013-04-11 10:52:10	NULL	NULL	1	2013-04-11 10:52:10	2013-04-11 10:52:10	34	Yes	No	completed_primary	Yes	NULL	NULL	NULL	Yes	Distribution	NULL	Yes	Yes	999	No	js	not_too_far	radyo, tele	Yes	NULL	gwo pye	uuid:8804b148-86b3-4788-a9c5-7219319bfcef	fanm ansent	2759	Yes	itilize moustike	moustik	already_convinced	radyo, tele	Other	2	5	NULL	Yes	Female
uuid:51c98b2a-42f6-4858-a4a4-215db7db0186	uid:collect|2013-01-29T18:00:38.316+0000	2013-04-11 10:52:38	NULL	2013-04-11 10:52:38	NULL	NULL	1	2013-04-11 10:52:38	2013-04-11 10:52:38	27	Yes	No	some_secondary	Yes	NULL	NULL	NULL	Yes	Distribution	NULL	Yes	Yes	5	No	oe	Close	radyo	Yes	NULL	gwo pye , pipi blanch kou let	uuid:51c98b2a-42f6-4858-a4a4-215db7db0186	fanm ansent	2760	Yes	domi anba moustike	mayengwen	already_convinced	radyo	Other	3	5	NULL	Yes	Female
uuid:468a4a94-2846-4395-83bc-2758d213b1eb	uid:collect|2013-01-29T18:00:38.316+0000	2013-04-11 10:52:40	NULL	2013-04-11 10:52:40	NULL	NULL	1	2013-04-11 10:52:40	2013-04-11 10:52:40	23	Yes	No	some_secondary	Yes	NULL	NULL	NULL	Yes	Distribution	NULL	Yes	Yes	5	No	re	Close	radyo	Yes	NULL	gwo tete	uuid:468a4a94-2846-4395-83bc-2758d213b1eb	fanm ansent	2760	Yes	elimine ma dlo	mayengwen	already_convinced	televisyon	Other	3	5	NULL	Yes	Female
uuid:1409390c-ca32-4140-bbac-42ab617a7397	uid:collect|2013-01-29T18:00:38.316+0000	2013-04-11 11:05:05	NULL	2013-04-11 11:05:05	NULL	NULL	1	2013-04-11 11:05:05	2013-04-11 11:05:05	23	Yes	No	some_secondary	Yes	NULL	NULL	NULL	Yes	Distribution	NULL	Yes	Yes	5	No	jc	not_too_far	radyo	Yes	NULL	gwo pye	uuid:1409390c-ca32-4140-bbac-42ab617a7397	fanm ansent	2761	Yes	bwe konprime yo	mayengwen	already_convinced	radyo	Other	3	5	NULL	Yes	Female
uuid:f034ca4f-c9ec-4f49-ad80-0af97c60d90e	uid:collect|2013-01-29T18:00:38.316+0000	2013-04-11 11:05:06	NULL	2013-04-11 11:05:06	NULL	NULL	1	2013-04-11 11:05:06	2013-04-11 11:05:06	999	Yes	No	did_not_go	Yes	NULL	NULL	NULL	Yes	Distribution	NULL	Yes	Yes	999	No	jm	not_too_far	pitit mwen	Yes	NULL	pa sonje	uuid:f034ca4f-c9ec-4f49-ad80-0af97c60d90e	pa konnen	2761	Yes	pa sonje	pa sonje	help_m	radyo	Other	3	5	70_79	Yes	Male
uuid:745feb91-c85a-4bef-b7ed-26effbb9f2a2	uid:collect|2013-01-29T18:00:38.316+0000	2013-04-11 11:05:08	NULL	2013-04-11 11:05:08	NULL	NULL	1	2013-04-11 11:05:08	2013-04-11 11:05:08	35	Yes	No	completed_secondary	Yes	NULL	NULL	NULL	Yes	Distribution	NULL	Yes	Yes	5	No	lp	Close	radyo, tele	Yes	NULL	gwo pye	uuid:745feb91-c85a-4bef-b7ed-26effbb9f2a2	timoun ki poko gen 2 an	2762	Yes	elimine ma dlo	moustik	already_convinced	radyo	Other	4	5	NULL	Yes	Male
uuid:dda8a4ab-b7bd-478d-87d9-fa2cb4d5b659	uid:collect|2013-01-29T18:00:38.316+0000	2013-04-11 11:05:13	NULL	2013-04-11 11:05:13	NULL	NULL	1	2013-04-11 11:05:13	2013-04-11 11:05:13	27	Yes	No	some_secondary	Yes	NULL	NULL	NULL	Yes	Distribution	NULL	Yes	Yes	5	No	dl	Close	radyo	Yes	NULL	gwo pye	uuid:dda8a4ab-b7bd-478d-87d9-fa2cb4d5b659	fanm ansent	2763	Yes	bwe konprime yo chak fwa yap bay	mayengwen	already_convinced	radyo	Other	4	5	NULL	Yes	Male
uuid:0771740c-dd60-4200-bfec-0a40cecc6bea	uid:collect|2013-01-29T18:00:38.316+0000	2013-04-11 11:05:15	NULL	2013-04-11 11:05:15	NULL	NULL	1	2013-04-11 11:05:15	2013-04-11 11:05:15	30	Yes	No	completed_secondary	Yes	NULL	NULL	NULL	Yes	Distribution	NULL	Yes	Yes	5	No	il	Close	radyo	Yes	NULL	gwo pye , gwo tete	uuid:0771740c-dd60-4200-bfec-0a40cecc6bea	fanm ansent	2763	Yes	moustik pouw genyen	moustik	already_convinced	radyo	Other	4	5	NULL	Yes	Female
uuid:af354877-69d2-473e-91f3-66373d2eab52	uid:collect|2013-01-29T18:00:38.316+0000	2013-04-11 11:05:25	NULL	2013-04-11 11:05:25	NULL	NULL	1	2013-04-11 11:05:25	2013-04-11 11:05:25	42	Yes	No	completed_primary	Yes	NULL	NULL	NULL	Yes	Distribution	NULL	Yes	Yes	5	No	il	Close	radyo	Yes	NULL	gwo pye	uuid:af354877-69d2-473e-91f3-66373d2eab52	fanm ansent	2765	Yes	bwe konprime yo	mayengwen	already_convinced	radyo	Other	3	5	NULL	Yes	Female
uuid:9ccb9644-5807-44bb-a826-e7a2fe8e2da4	uid:collect|2013-01-29T18:00:38.316+0000	2013-04-11 11:05:27	NULL	2013-04-11 11:05:27	NULL	NULL	1	2013-04-11 11:05:27	2013-04-11 11:05:27	43	Yes	No	some_secondary	Yes	NULL	NULL	NULL	Yes	Distribution	NULL	Yes	Yes	5	No	wd	Close	radyo	Yes	NULL	gwo tete	uuid:9ccb9644-5807-44bb-a826-e7a2fe8e2da4	fanm ki ansent	2765	Yes	bwe grenn yo	mayengwen	already_convinced	radyo	Other	2	5	NULL	Yes	Male
uuid:152b9d1a-5d6b-4f24-87c1-7fec34791feb	uid:collect|2013-01-29T18:00:38.316+0000	2013-04-11 11:05:35	NULL	2013-04-11 11:05:35	NULL	NULL	1	2013-04-11 11:05:35	2013-04-11 11:05:35	20	Yes	No	completed_primary	Yes	NULL	NULL	NULL	Yes	Distribution	NULL	Yes	Yes	5	No	lm	Close	radyo	Yes	NULL	gwo pye	uuid:152b9d1a-5d6b-4f24-87c1-7fec34791feb	fanm ansent	2766	Yes	elimine ma dlo	mayengwen	already_convinced	radyo	Other	4	5	NULL	Yes	Female
uuid:ed8d6f82-da33-4d9f-8601-13d1a6512eac	uid:collect|2013-01-29T18:00:38.316+0000	2013-04-11 11:05:36	NULL	2013-04-11 11:05:36	NULL	NULL	1	2013-04-11 11:05:36	2013-04-11 11:05:36	22	Yes	No	some_secondary	Yes	NULL	NULL	NULL	Yes	Distribution	NULL	Yes	Yes	5	No	rg	Close	radyo	Yes	NULL	gwo tete	uuid:ed8d6f82-da33-4d9f-8601-13d1a6512eac	fanm ansent	2766	Yes	itilize moustike	mayengwen	already_convinced	radyo	Other	4	5	NULL	Yes	Female
uuid:b0d30b35-a6e9-45d1-abdf-c74e55ecf59c	uid:collect|2013-01-29T18:00:38.316+0000	2013-04-11 11:05:40	NULL	2013-04-11 11:05:40	NULL	NULL	1	2013-04-11 11:05:40	2013-04-11 11:05:40	63	Yes	No	some_primary	Yes	NULL	NULL	NULL	Yes	Distribution	NULL	Yes	Yes	999	No	cg	Close	radyo	Yes	NULL	gwo pye	uuid:b0d30b35-a6e9-45d1-abdf-c74e55ecf59c	fanm ansent	2767	Yes	itilize moustike	mayengwen	already_convinced	radyo	Other	4	5	NULL	Yes	Female
uuid:feb8a329-f668-40a7-9edd-37b47d62f146	uid:collect|2013-01-29T18:00:38.316+0000	2013-04-11 11:05:42	NULL	2013-04-11 11:05:42	NULL	NULL	1	2013-04-11 11:05:42	2013-04-11 11:05:42	26	Yes	No	some_secondary	Yes	NULL	NULL	NULL	Yes	Distribution	NULL	Yes	Yes	5	No	jg	not_too_far	radyo	Yes	NULL	gwo pye	uuid:feb8a329-f668-40a7-9edd-37b47d62f146	timoun ki poko gem 2 an.	2768	Yes	itilize moustike	mayengwen	already_convinced	radyo	Other	3	5	NULL	Yes	Male
uuid:001df9b0-03e1-4794-90d5-38b4caee747c	uid:collect|2013-01-29T18:00:38.316+0000	2013-04-11 11:05:58	NULL	2013-04-11 11:05:58	NULL	NULL	1	2013-04-11 11:05:58	2013-04-11 11:05:58	50	Yes	No	some_secondary	Yes	NULL	NULL	NULL	Yes	Distribution	NULL	Yes	Yes	999	No	ga	Close	radyo	Yes	NULL	gwo pye	uuid:001df9b0-03e1-4794-90d5-38b4caee747c	fanm ansent	2769	Yes	moustike	mayengwen	already_convinced	radyo	Other	3	5	NULL	Yes	Female
uuid:4d4fccdb-5d38-4370-bb93-a9d4fb0951fc	uid:collect|2013-01-29T18:00:38.316+0000	2013-04-11 11:09:51	NULL	2013-04-11 11:09:51	NULL	NULL	1	2013-04-11 11:09:51	2013-04-11 11:09:51	49	dont_know	dont_know	completed_secondary	NULL	mwen te peur	NULL	NULL	No	NULL	NULL	Yes	NULL	999	NULL	ac	other	nan megaphone	No	NULL	gros pied, gros grenn	uuid:4d4fccdb-5d38-4370-bb93-a9d4fb0951fc	ti bb	983	Yes	pa konnen	pa konnen	already_convinced	nan radio	NULL	999	6	NULL	Yes	Male
[truncated: 2,971 more rows]
