# Supplementary material for: Controlling Neglected Tropical Diseases (NTDs) in Haiti: Implementation Strategies and Evidence of Their Success
Source: PLoS Negl Trop Dis. 2016 Oct 5;10(10):e0004954. doi: 10.1371/journal.pntd.0004954 (PMC5051938; doi:10.1371/journal.pntd.0004954)
Supplement: S6 Data — (XLSX) [file pntd.0004954.s006.xlsx]

## Sheet: 2014
Admin level 1 (Region)	Admin level 2 (District)	Total pop	Funding source	# MDAs completed	# most recent consecutive MDAs	Epi coverage (All funding; auto-calc)	Epi coverage (USAID funding; auto-calc)
Example Region	Example District	839660		3	2	0.833	0.833
TOTAL persons	-	11200946		-	-	0.835927	0.899521
TOTAL districts	140	-		140	140	112	97
Artibonite	Anse Rouge	38953	ENVISION	6	6	0.953585	0.953585
Artibonite	Desdunes	37009	ENVISION	6	6	0.760626	0.760626
Artibonite	Dessalines	167123	ENVISION	6	6	0.936604	0.936604
Artibonite	Ennery	47203	ENVISION	6	6	0.786094	0.786094
Artibonite	Gonaives	324379	Funding through govt or toher partners only	5	5	0.6383
Artibonite	Grande Saline	21944	ENVISION	6	6	0.88056	0.88056
Artibonite	Gros Morne	142635	ENVISION	6	6	0.695706	0.695706
Artibonite	La Chapelle	37336	ENVISION	6	6	0.922863	0.922863
Artibonite	Lestere	46264	ENVISION	7	6	0.929773	0.929773
Artibonite	Marmelade	34852	ENVISION	6	6	0.866407	0.866407
Artibonite	Petite Riviere Art.	165062	ENVISION	6	6	0.809829	0.809829
Artibonite	Saint Marc	240362	ENVISION	6	6	0.927035	0.927035
Artibonite	Saint Michel	139031	ENVISION	6	6	0.970704	0.970704
Artibonite	Terre Neuve	28873	ENVISION	6	6	0.933848	0.933848
Artibonite	Verettes	138758	ENVISION	9	6	1.08171	1.08171
Centre	Belladeres	85789	Funding through govt or toher partners only	2	2	0.608679
Centre	Boucan Carre	55662	Funding through govt or toher partners only	2	2	0.764202
Centre	Cerca Cavajal	22998	Funding through govt or toher partners only	2	2	0.867206
Centre	Cerca La Source	56064	Funding through govt or toher partners only	2	2	0.746807
Centre	Hinche	119295	Funding through govt or toher partners only	2	2	0.951314
Centre	Lascahobas	61827	Funding through govt or toher partners only	2	2	0.646611
Centre	Maissade	58274	Funding through govt or toher partners only	2	2	0.871864
Centre	Mirebalais	96801	Funding through govt or toher partners only	2	2	0.789992
Centre	Saut D'Eau	38748	Funding through govt or toher partners only	7	5	1.09634
Centre	Savannette	35903	Funding through govt or toher partners only	2	2	0.772331
Centre	Thomassique	62560	Funding through govt or toher partners only	2	2	0.735774
Centre	Thomonde	44856	Funding through govt or toher partners only	2	2	1.02738
Grand Anse	Abricot	32796	ENVISION	3	3	0.813087	0.813087
Grand Anse	Anse D'Hainault	31374	ENVISION	3	3	0.83327	0.83327
Grand Anse	Beaumont	18958	ENVISION	3	3	0.901203	0.901203
Grand Anse	Bombon	7472	ENVISION	3	3	0.733137	0.733137
Grand Anse	Chambelan	24172	ENVISION	3	3	1.12337	1.12337
West	Cite Soleil	292650	Funding through govt or toher partners only	2	2	0
Grand Anse	Corail	27291	ENVISION	3	3	0.839361	0.839361
Grand Anse	Dame Marie	33480	ENVISION	3	3	0.801673	0.801673
Grand Anse	Jeremie	119441	ENVISION	3	3	0.960625	0.960625
Grand Anse	Les Irois	38619	ENVISION	3	3	0.835651	0.835651
Grand Anse	Moron	29267	ENVISION	3	3	0.914545	0.914545
Grand Anse	Pestel	38803	ENVISION	3	3	0.897173	0.897173
Grand Anse	Roseaux	38342	ENVISION	3	3	0.88274	0.88274
Nippes	Anse A Veau	31755	Not funded	5	5
Nippes	Arnaud	19526	Not funded	5	5
Nippes	Fonds Des Negres	42134	Not funded	5	5
Nippes	Grand Boucan	5283	Not funded	5	5
Nippes	L'Asile	35544	Not funded	5	5
Nippes	Miragoane	74605	Not funded	5	5
Nippes	Paillant	16296	Not funded	5	5
Nippes	Petit Trou De Nippes	29221	Not funded	5	5
Nippes	Petite Riviere Nippe	30850	Not funded	5	5
Nippes	Plaisance De Sud	22902	Not funded	5	5
North	Acul Du Nord	53472	ENVISION	8	6	0.909822	0.909822
North	Bahon	21018	ENVISION	6	6	0.876915	0.876915
North	Bas Limbe	19905	ENVISION	7	6	1.09731	1.09731
North	Borgne	60491	ENVISION	7	6	0.995751	0.995751
North	Cap Haitien	289113	ENVISION	10	6	0.850204	0.850204
North	Dondon	34568	ENVISION	7	6	1.03512	1.03512
North	Gde Riviere Du Nord	79777	ENVISION	6	6	0.851524	0.851524
North	La Victoire	10334	ENVISION	6	6	1.01422	1.01422
North	Limbe	96716	ENVISION	6	6	0.79385	0.79385
North	Limonade	54480	ENVISION	9	6	0.913656	0.913656
North	Milot	28916	ENVISION	9	6	0.847697	0.847697
North	Pignon	41991	ENVISION	6	6	0.801148	0.801148
North	Pilate	79680	ENVISION	6	6	0.916616	0.916616
North	Plaine Du Nord	46394	ENVISION	9	6	0.98558	0.98558
North	Plaisance	65279	ENVISION	7	6	0.896919	0.896919
North	Port Margot	48917	ENVISION	7	6	0.83566	0.83566
North	Quartier Morin	30714	ENVISION	9	6	1.00098	1.00098
North	Ranquitte	30462	ENVISION	6	6	1.39272	1.39272
North	Saint Raphael	65168	ENVISION	6	6	0.851691	0.851691
Northeast	Capotille	19763	ENVISION	4	4	0.883773	0.883773
Northeast	Caracol	9255	ENVISION	7	4	1.00562	1.00562
Northeast	Carice	14148	ENVISION	4	4	0.827325	0.827325
Northeast	Ferrier	14652	ENVISION	4	4	0.89312	0.89312
Northeast	Fort Liberte	34506	ENVISION	4	4	0.86582	0.86582
Northeast	Les Perches	14297	ENVISION	4	4	0.841645	0.841645
Northeast	Monbin Crochu	35262	ENVISION	4	4	0.692076	0.692076
Northeast	Mont Organise	21268	ENVISION	4	4	0.928014	0.928014
Northeast	Ouanaminthe	121151	ENVISION	4	4	0.904128	0.904128
Northeast	Sainte Suzanne	28563	ENVISION	5	4	0.733746	0.733746
Northeast	Terrier Rouge	30661	ENVISION	4	4	0.932227	0.932227
Northeast	Trou Du Nord	50471	ENVISION	4	4	1.40762	1.40762
Northeast	Vallieres	23913	ENVISION	4	4	0.949358	0.949358
Northwest	Anse A Foleur	29130	ENVISION	6	6	0.747992	0.747992
Northwest	Baie De Henne	24601	ENVISION	6	6	0.800333	0.800333
Northwest	Bassin Bleu	66596	ENVISION	6	6	0.934425	0.934425
Northwest	Bombardopolis	35765	ENVISION	6	6	0.880302	0.880302
Northwest	Chansolme	26011	ENVISION	8	6	0.757987	0.757987
Northwest	Jean Rabel	158936	ENVISION	6	6	0.897242	0.897242
Northwest	La Tortue	57190		2	2
Northwest	Mole Saint Nicolas	30514	ENVISION	6	6	0.90873	0.90873
Northwest	Port De Paix	212649	ENVISION	8	6	0.947933	0.947933
Northwest	Saint Louis Du Nord	104218	ENVISION	6	6	0.835067	0.835067
South	Aquin	96126	ENVISION	3	3	0.954092	0.954092
South	Arniquet	15380	ENVISION	3	3	0.895709	0.895709
South	Barraderes	42244	ENVISION	3	3	1.1596	1.1596
South	Camp Perrin	40743	ENVISION	6	5	0.912549	0.912549
South	Cavaillon	50164	ENVISION	3	3	0.893948	0.893948
South	Cayes	149337	ENVISION	3	3	0.851383	0.851383
South	Chantal	30848	ENVISION	3	3	0.950305	0.950305
South	Chardonnieres	22699	ENVISION	3	3	0.858937	0.858937
South	Coteaux	19159	ENVISION	3	3	0.823268	0.823268
South	Iles A Vache	13919	ENVISION	3	3	1.06897	1.06897
South	Les Anglais	26888	ENVISION	3	3	1.0042	1.0042
South	Maniche	14460	ENVISION	3	3	1.25284	1.25284
South	Port A Piment	16965	ENVISION	3	3	0.961745	0.961745
South	Port Salut	33821	ENVISION	3	3	0.861861	0.861861
South	Roche A Bateau	19825	ENVISION	3	3	0.946431	0.946431
South	Saint Jean Du Sud	23165	ENVISION	3	3	0.91526	0.91526
South	Saint Louis Du Sud	58495	ENVISION	3	3	0.886298	0.886298
South	Tiburon	21063	ENVISION	3	3	0.915017	0.915017
South	Torbeck	68890	ENVISION	3	3	0.94002	0.94002
Southeast	Anse A Pitre	25531	Not funded	5	5
Southeast	Bainet	74408	Not funded	5	5
Southeast	Belle Anse	65102	Not funded	5	5
Southeast	Cayes Jacmel	37216	Not funded	5	5
Southeast	Cote De Fer	42053	Not funded	5	5
Southeast	Grand Gosier	15562	Not funded	5	5
Southeast	Jacmel	159506	Not funded	5	5
Southeast	La Vallee	32361	Not funded	5	5
Southeast	Marigot	63941	Not funded	5	5
Southeast	Thiotte	29812	Not funded	5	5
West	Anse A Galets	71955	ENVISION	3	3	0.797429	0.797429
West	Arcahaie	149878	Funding through govt or toher partners only	3	3	0
West	Cabaret	78494	ENVISION	5	4	0.902133	0.902133
West	Carrefour	567679	Funding through govt or toher partners only	2	2	0
West	Cornillon	68620	ENVISION	2	2	0.734932	0.734932
West	Croix Des Bouquets	287120	ENVISION	6	5	0.700373	0.700373
West	Delmas	436313	Funding through govt or toher partners only	2	2	0
West	Fonds Verettes	57537	ENVISION	1	1	0.844066	0.844066
West	Ganthier	71927	ENVISION	1	1	0.723164	0.723164
West	Grand Goave	157003	ENVISION	3	3	0.635701	0.635701
West	Gressier	40571	Funding through govt or toher partners only	4	4	1.05395
West	Kenscoff	66060	ENVISION	2	2	0.821147	0.821147
West	Leogane	227110	Funding through govt or toher partners only	10	5	0.651046
West	Petion Ville	404777	Funding through govt or toher partners only	2	2	0
West	Petit Goave	198944	ENVISION	3	3	0.693607	0.693607
West	Pointe A Raquette	28200	ENVISION	3	3	0.997872	0.997872
West	Port Au Prince	1064066	Funding through govt or toher partners only	2	2	0
West	Tabarre	143838	Funding through govt or toher partners only	2	2	0
West	Thomazeau	60914	ENVISION	1	1	0.917605	0.917605
0	0	0
0	0	0
0	0	0
0	0	0
0	0	0
0	0	0
0	0	0
0	0	0
0	0	0
0	0	0
0	0	0
0	0	0
0	0	0
0	0	0
0	0	0
0	0	0
0	0	0
0	0	0
0	0	0
0	0	0
0	0	0
0	0	0
0	0	0
0	0	0
0	0	0
0	0	0
0	0	0
0	0	0
0	0	0
0	0	0
0	0	0
0	0	0
0	0	0
0	0	0
0	0	0
0	0	0
0	0	0
0	0	0
0	0	0
0	0	0
0	0	0
0	0	0
0	0	0
0	0	0
0	0	0
0	0	0
0	0	0
0	0	0
0	0	0
0	0	0
0	0	0
0	0	0
0	0	0
0	0	0
0	0	0
0	0	0
0	0	0
0	0	0
0	0	0
0	0	0
0	0	0
0	0	0
0	0	0
0	0	0
0	0	0
0	0	0
0	0	0
0	0	0
0	0	0
0	0	0
0	0	0
0	0	0
0	0	0
0	0	0
0	0	0
0	0	0
0	0	0
0	0	0
0	0	0
0	0	0
0	0	0
0	0	0
0	0	0
0	0	0
0	0	0
0	0	0
0	0	0
0	0	0
0	0	0
0	0	0
0	0	0
0	0	0
0	0	0
0	0	0
0	0	0
0	0	0
0	0	0
0	0	0
0	0	0
0	0	0
0	0	0
0	0	0
0	0	0
0	0	0
0	0	0
0	0	0
0	0	0
0	0	0
0	0	0
0	0	0
0	0	0
0	0	0
0	0	0
0	0	0
0	0	0
0	0	0
0	0	0
0	0	0
0	0	0
0	0	0
0	0	0
0	0	0
0	0	0
0	0	0
0	0	0
0	0	0
0	0	0
0	0	0
0	0	0
0	0	0
0	0	0
0	0	0
0	0	0
0	0	0
0	0	0
0	0	0
0	0	0
0	0	0
0	0	0
0	0	0
0	0	0
0	0	0
0	0	0
0	0	0
0	0	0
0	0	0
0	0	0
0	0	0
0	0	0
0	0	0
0	0	0
0	0	0
0	0	0
0	0	0
0	0	0
0	0	0
0	0	0
0	0	0
0	0	0
0	0	0
0	0	0
0	0	0
0	0	0
0	0	0
0	0	0
0	0	0
0	0	0
0	0	0
0	0	0
0	0	0
0	0	0
0	0	0
0	0	0
0	0	0
0	0	0
0	0	0
0	0	0
0	0	0
0	0	0
0	0	0
0	0	0
0	0	0
0	0	0
0	0	0
0	0	0
0	0	0
0	0	0
0	0	0
0	0	0
0	0	0
0	0	0
0	0	0
0	0	0
0	0	0
0	0	0
0	0	0
0	0	0
0	0	0
0	0	0
0	0	0
0	0	0
0	0	0
0	0	0
0	0	0
0	0	0
0	0	0
0	0	0
0	0	0
0	0	0
0	0	0
0	0	0
0	0	0
0	0	0
0	0	0
0	0	0
0	0	0
0	0	0
0	0	0
0	0	0
0	0	0
0	0	0
0	0	0
0	0	0
0	0	0
0	0	0
0	0	0
0	0	0
0	0	0
0	0	0
0	0	0
0	0	0
0	0	0
0	0	0
0	0	0
0	0	0
0	0	0
0	0	0
0	0	0
0	0	0
0	0	0
0	0	0
0	0	0
0	0	0
0	0	0
0	0	0
0	0	0
0	0	0
0	0	0
0	0	0
0	0	0
0	0	0
0	0	0
0	0	0
0	0	0
0	0	0
0	0	0
0	0	0
0	0	0
0	0	0
0	0	0
0	0	0
0	0	0
0	0	0
0	0	0
0	0	0
0	0	0
0	0	0
0	0	0
0	0	0
0	0	0
0	0	0
0	0	0
0	0	0
0	0	0
0	0	0
0	0	0
0	0	0
0	0	0
0	0	0
0	0	0
0	0	0
0	0	0
0	0	0
0	0	0
0	0	0
0	0	0
0	0	0
0	0	0
0	0	0
0	0	0
0	0	0
0	0	0
0	0	0
0	0	0
0	0	0
0	0	0
0	0	0
0	0	0
0	0	0
0	0	0
0	0	0
0	0	0
0	0	0
0	0	0
0	0	0
0	0	0
0	0	0
0	0	0
0	0	0
0	0	0
0	0	0
0	0	0
0	0	0
0	0	0
0	0	0
0	0	0
0	0	0
0	0	0
0	0	0
0	0	0
0	0	0
0	0	0
0	0	0
0	0	0
0	0	0
0	0	0
0	0	0
0	0	0
0	0	0
0	0	0
0	0	0
0	0	0
0	0	0
0	0	0
0	0	0
0	0	0
0	0	0
0	0	0
0	0	0
0	0	0
0	0	0
0	0	0
0	0	0
0	0	0
0	0	0
0	0	0
0	0	0
0	0	0
0	0	0
0	0	0
0	0	0
0	0	0
0	0	0
0	0	0
0	0	0
0	0	0
0	0	0
0	0	0
0	0	0
0	0	0
0	0	0
0	0	0
0	0	0
0	0	0
0	0	0
0	0	0
0	0	0
0	0	0
0	0	0
0	0	0
0	0	0
0	0	0
0	0	0
0	0	0
0	0	0
0	0	0
0	0	0
0	0	0
0	0	0
0	0	0
0	0	0
0	0	0
0	0	0
0	0	0
0	0	0
0	0	0
0	0	0
0	0	0
0	0	0
0	0	0
0	0	0
0	0	0
0	0	0
0	0	0
0	0	0
0	0	0
0	0	0
0	0	0
0	0	0
0	0	0
0	0	0
0	0	0
0	0	0
0	0	0
0	0	0
0	0	0
0	0	0
0	0	0
0	0	0
0	0	0
0	0	0
0	0	0
0	0	0
0	0	0
0	0	0
0	0	0
0	0	0
0	0	0
0	0	0
0	0	0
0	0	0
0	0	0
0	0	0
0	0	0
0	0	0
0	0	0
0	0	0
0	0	0
0	0	0
0	0	0
0	0	0
0	0	0
0	0	0
0	0	0
0	0	0
0	0	0
0	0	0
0	0	0
0	0	0
0	0	0
0	0	0
0	0	0
0	0	0
0	0	0
0	0	0
0	0	0
0	0	0
0	0	0
0	0	0
0	0	0
0	0	0
0	0	0
0	0	0
0	0	0
0	0	0
0	0	0
0	0	0
0	0	0
0	0	0
0	0	0
0	0	0
0	0	0
0	0	0
0	0	0
0	0	0
0	0	0
0	0	0
0	0	0
0	0	0
0	0	0
0	0	0
0	0	0
0	0	0
0	0	0
0	0	0
0	0	0
0	0	0
0	0	0
0	0	0
0	0	0
0	0	0
0	0	0
0	0	0
0	0	0
0	0	0
0	0	0
0	0	0
0	0	0
0	0	0
0	0	0
0	0	0
0	0	0
0	0	0
0	0	0
0	0	0
0	0	0
0	0	0
0	0	0
0	0	0
0	0	0
0	0	0
0	0	0
0	0	0
0	0	0
0	0	0
0	0	0
0	0	0
0	0	0
0	0	0
0	0	0
0	0	0
0	0	0
0	0	0
0	0	0
0	0	0
0	0	0
0	0	0
0	0	0
0	0	0
0	0	0
0	0	0
0	0	0
0	0	0
0	0	0
0	0	0
0	0	0
0	0	0
0	0	0
0	0	0
0	0	0
0	0	0
0	0	0
0	0	0
0	0	0
0	0	0
0	0	0
0	0	0
0	0	0
0	0	0
0	0	0
0	0	0
0	0	0
0	0	0
0	0	0
0	0	0
0	0	0
0	0	0
0	0	0
0	0	0
0	0	0
0	0	0
0	0	0
0	0	0
0	0	0
0	0	0
0	0	0
0	0	0
0	0	0
0	0	0
0	0	0
0	0	0
0	0	0
0	0	0
0	0	0
0	0	0
0	0	0
0	0	0
0	0	0
0	0	0
0	0	0
0	0	0
0	0	0
0	0	0
0	0	0
0	0	0
0	0	0
0	0	0
0	0	0
0	0	0
0	0	0
0	0	0
0	0	0
0	0	0
0	0	0
0	0	0
0	0	0
0	0	0
0	0	0
0	0	0
0	0	0
0	0	0
0	0	0
0	0	0
0	0	0
0	0	0
0	0	0
0	0	0
0	0	0
0	0	0
0	0	0
0	0	0
0	0	0
0	0	0
0	0	0
0	0	0
0	0	0
0	0	0
0	0	0
0	0	0
0	0	0
0	0	0
0	0	0
0	0	0
0	0	0
0	0	0
0	0	0
0	0	0
0	0	0
0	0	0
0	0	0
0	0	0
0	0	0
0	0	0
0	0	0
0	0	0
0	0	0
0	0	0
0	0	0
0	0	0
0	0	0
0	0	0
0	0	0
0	0	0
0	0	0
0	0	0
0	0	0
0	0	0
0	0	0
0	0	0
0	0	0
0	0	0
0	0	0
0	0	0
0	0	0
0	0	0
0	0	0
0	0	0
0	0	0
0	0	0
0	0	0
0	0	0
0	0	0
0	0	0
0	0	0
0	0	0
0	0	0
0	0	0
0	0	0
0	0	0
0	0	0
0	0	0
0	0	0
0	0	0
0	0	0
0	0	0
0	0	0
0	0	0
0	0	0
0	0	0
0	0	0
0	0	0
0	0	0
0	0	0
0	0	0
0	0	0
0	0	0
0	0	0
0	0	0
0	0	0
0	0	0
0	0	0
0	0	0
0	0	0
0	0	0
0	0	0
0	0	0
0	0	0
0	0	0
0	0	0
0	0	0
0	0	0
0	0	0
0	0	0
0	0	0
0	0	0
0	0	0
0	0	0
0	0	0
0	0	0
0	0	0
0	0	0
0	0	0
0	0	0
0	0	0
0	0	0
0	0	0
0	0	0
0	0	0
0	0	0
0	0	0
0	0	0
0	0	0
0	0	0
0	0	0
0	0	0
0	0	0
0	0	0
0	0	0
0	0	0
0	0	0
0	0	0
0	0	0
0	0	0
0	0	0
0	0	0
0	0	0
0	0	0
0	0	0
0	0	0
0	0	0
0	0	0
0	0	0
0	0	0
0	0	0
0	0	0
0	0	0
0	0	0
0	0	0
0	0	0
0	0	0
0	0	0
0	0	0
0	0	0
0	0	0
0	0	0
0	0	0
0	0	0
0	0	0
0	0	0
0	0	0
0	0	0
0	0	0
0	0	0
0	0	0
0	0	0
0	0	0
0	0	0
0	0	0
0	0	0
0	0	0
0	0	0
0	0	0
0	0	0
0	0	0
0	0	0
0	0	0
0	0	0
0	0	0
0	0	0
0	0	0
0	0	0
0	0	0
0	0	0
0	0	0
0	0	0
0	0	0
0	0	0
0	0	0
0	0	0
0	0	0
0	0	0
0	0	0
0	0	0
0	0	0
0	0	0
0	0	0
0	0	0
0	0	0
0	0	0
0	0	0
0	0	0
0	0	0
0	0	0
0	0	0
0	0	0
0	0	0
0	0	0
0	0	0
0	0	0
0	0	0
0	0	0
0	0	0
0	0	0
0	0	0
0	0	0
0	0	0
0	0	0
0	0	0
0	0	0
0	0	0
0	0	0
0	0	0
0	0	0
0	0	0
0	0	0
0	0	0
0	0	0
0	0	0
0	0	0
0	0	0
0	0	0
0	0	0
0	0	0
0	0	0
0	0	0
0	0	0
0	0	0
0	0	0
0	0	0
0	0	0
0	0	0
0	0	0
0	0	0
0	0	0
0	0	0
0	0	0
0	0	0
0	0	0
0	0	0
0	0	0
0	0	0
0	0	0
0	0	0
0	0	0
0	0	0
0	0	0
0	0	0
0	0	0
0	0	0
0	0	0
0	0	0
0	0	0
0	0	0
0	0	0
0	0	0
0	0	0
0	0	0
0	0	0
0	0	0
0	0	0
0	0	0
0	0	0
0	0	0
0	0	0
0	0	0
0	0	0
0	0	0
0	0	0
0	0	0
0	0	0
0	0	0
0	0	0
0	0	0
0	0	0
0	0	0
0	0	0
0	0	0
0	0	0
0	0	0
0	0	0
0	0	0
0	0	0
0	0	0
0	0	0
0	0	0
0	0	0
0	0	0
0	0	0
0	0	0
0	0	0
0	0	0
0	0	0
0	0	0
0	0	0
0	0	0
0	0	0
0	0	0
0	0	0
0	0	0
0	0	0
0	0	0
0	0	0
0	0	0
0	0	0
0	0	0
0	0	0
0	0	0
0	0	0
0	0	0
0	0	0
0	0	0
0	0	0
0	0	0
0	0	0
0	0	0
0	0	0
0	0	0
0	0	0
0	0	0
0	0	0
0	0	0
0	0	0
0	0	0
0	0	0
0	0	0
0	0	0
0	0	0
0	0	0
0	0	0
0	0	0
0	0	0
0	0	0
0	0	0
0	0	0
0	0	0
0	0	0
0	0	0
0	0	0
0	0	0
0	0	0
0	0	0
0	0	0
0	0	0
0	0	0
0	0	0
0	0	0
0	0	0
0	0	0
0	0	0
0	0	0
0	0	0
0	0	0
0	0	0
0	0	0
0	0	0
0	0	0
0	0	0
0	0	0
0	0	0
0	0	0

## Sheet: 2013
Admin level 1 (Region)	Admin level 2 (District)	Total pop	Funding source	# MDAs completed	# most recent consecutive MDAs completed	Epi coverage (All funding; auto-calc)	Epi coverage (USAID funding; auto-calc)
Example Region	Example District	839660	ENVISION	3	2	0.833	0.833
TOTAL persons	-	10970500	-	-	-	0.882357	0.900824
TOTAL districts	140	-	ENVISION2Funding through govt or other partners only	140	140	126	106
Artibonite	Anse Rouge	38953	ENVISION	5	5	0.781224	0.781224
Artibonite	Desdunes	37009	ENVISION	5	5	0.81056	0.81056
Artibonite	Dessalines	167123	ENVISION	5	5	0.966414	0.966414
Artibonite	Ennery	47203	ENVISION	5	5	0.79675	0.79675
Artibonite	Gonaives	318331	Funding through govt or other partners only	4	4	0.65278
Artibonite	Grande Saline	21944	ENVISION	5	5	0.918702	0.918702
Artibonite	Gros Morne	142635	ENVISION	5	5	0.805209	0.805209
Artibonite	La Chapelle	37336	ENVISION	5	5	0.899213	0.899213
Artibonite	Lestere	46264	ENVISION	6	5	0.821957	0.821957
Artibonite	Marmelade	34852	ENVISION	5	5	1.02927	1.02927
Artibonite	Petite Riviere Art.	165062	ENVISION	5	5	0.864445	0.864445
Artibonite	Saint Marc	240362	ENVISION	5	5	1.02187	1.02187
Artibonite	Saint Michel	139031	ENVISION	5	5	0.950687	0.950687
Artibonite	Terre Neuve	28873	ENVISION	5	5	0.918297	0.918297
Artibonite	Verettes	138758	ENVISION	8	5	1.01251	1.01251
Centre	Belladeres	83942	Funding through govt or other partners only	2	2	0.708632
Centre	Boucan Carre	54464	Funding through govt or other partners only	2	2	0.79122
Centre	Cerca Cavajal	22503	Funding through govt or other partners only	2	2	0.876461
Centre	Cerca La Source	54857	Funding through govt or other partners only	2	2	0.751244
Centre	Hinche	116727	Funding through govt or other partners only	2	2	0.874485
Centre	Lascahobas	60496	Funding through govt or other partners only	2	2	0.757984
Centre	Maissade	57020	Funding through govt or other partners only	2	2	0.787197
Centre	Mirebalais	94717	Funding through govt or other partners only	2	2	0.820951
Centre	Saut D'Eau	37914	Funding through govt or other partners only	7	5	0.569631
Centre	Savannette	35130	Funding through govt or other partners only	2	2	0.492741
Centre	Thomassique	61213	Funding through govt or other partners only	2	2	0.387891
Centre	Thomonde	43890	Funding through govt or other partners only	2	2	1.11269
Grand Anse	Abricot	32472	ENVISION	3	3	0.698848	0.698848
Grand Anse	Anse D'Hainault	31063	ENVISION	3	3	0.785436	0.785436
Grand Anse	Beaumont	17987	ENVISION	3	3	1.04353	1.04353
Grand Anse	Bombon	7398	ENVISION	3	3	0.678021	0.678021
Grand Anse	Chambelan	22716	ENVISION	3	3	1.05357	1.05357
West	Cite Soleil	283027	Funding through govt or other partners only	2	2	0.821929
Grand Anse	Corail	27021	ENVISION	3	3	0.784353	0.784353
Grand Anse	Dame Marie	33149	ENVISION	3	3	0.821624	0.821624
Grand Anse	Jeremie	118258	ENVISION	3	3	0.916522	0.916522
Grand Anse	Les Irois	38237	ENVISION	3	3	0.531449	0.531449
Grand Anse	Moron	26792	ENVISION	3	3	1.08155	1.08155
Grand Anse	Pestel	38419	ENVISION	3	3	0.942711	0.942711
Grand Anse	Roseaux	32578	ENVISION	3	3	1.16526	1.16526
Nippes	Anse A Veau	31441	ENVISION	4	4	0.883655	0.883655
Nippes	Arnaud	19333	ENVISION	4	4	0.920447	0.920447
Nippes	Fonds Des Negres	40794	ENVISION	4	4	1.02263	1.02263
Nippes	Grand Boucan	5231	ENVISION	4	4	0.948002	0.948002
Nippes	L'Asile	35192	ENVISION	4	4	0.879404	0.879404
Nippes	Miragoane	73866	ENVISION	4	4	0.834755	0.834755
Nippes	Paillant	16135	ENVISION	4	4	0.930152	0.930152
Nippes	Petit Trou De Nippes	28932	ENVISION	4	4	0.764551	0.764551
Nippes	Petite Riviere Nippe	30545	ENVISION	4	4	0.898871	0.898871
Nippes	Plaisance De Sud	22675	ENVISION	4	4	0.719779	0.719779
North	Acul Du Nord	53472	ENVISION	7	5	0.728138	0.728138
North	Bahon	21018	ENVISION	5	5	0.976211	0.976211
North	Bas Limbe	19905	ENVISION	6	5	1.16709	1.16709
North	Borgne	60491	ENVISION	6	5	1.06196	1.06196
North	Cap Haitien	289113	ENVISION	9	5	0.767077	0.767077
North	Dondon	34568	ENVISION	6	5	1.01201	1.01201
North	Gde Riviere Du Nord	79777	ENVISION	5	5	0.821791	0.821791
North	La Victoire	10334	ENVISION	5	5	0.964002	0.964002
North	Limbe	96716	ENVISION	5	5	0.860861	0.860861
North	Limonade	54480	ENVISION	8	5	1.21382	1.21382
North	Milot	28916	ENVISION	8	5	0.863121	0.863121
North	Pignon	41991	ENVISION	5	5	0.796218	0.796218
North	Pilate	79680	ENVISION	5	5	0.897264	0.897264
North	Plaine Du Nord	46394	ENVISION	8	5	0.974889	0.974889
North	Plaisance	65279	ENVISION	6	5	0.857014	0.857014
North	Port Margot	48917	ENVISION	6	5	1.11064	1.11064
North	Quartier Morin	30714	ENVISION	8	5	0.9804	0.9804
North	Ranquitte	30462	ENVISION	5	5	0.914123	0.914123
North	Saint Raphael	65168	ENVISION	5	5	0.994031	0.994031
Northeast	Capotille	19319	ENVISION	3	3	0.889694	0.889694
Northeast	Caracol	9047	ENVISION	6	3	0.902509	0.902509
Northeast	Carice	13443	ENVISION	3	3	1.02879	1.02879
Northeast	Ferrier	14323	ENVISION	3	3	0.987363	0.987363
Northeast	Fort Liberte	33730	ENVISION	3	3	0.896531	0.896531
Northeast	Les Perches	13976	ENVISION	3	3	0.834001	0.834001
Northeast	Monbin Crochu	34469	ENVISION	3	3	0.873655	0.873655
Northeast	Mont Organise	20790	ENVISION	3	3	0.92708	0.92708
Northeast	Ouanaminthe	103626	ENVISION	3	3	1.14283	1.14283
Northeast	Sainte Suzanne	27921	ENVISION	4	3	0.736686	0.736686
Northeast	Terrier Rouge	29972	ENVISION	3	3	0.959496	0.959496
Northeast	Trou Du Nord	47985	ENVISION	3	3	1.02815	1.02815
Northeast	Vallieres	23375	ENVISION	3	3	0.880428	0.880428
Northwest	Anse A Foleur	29130	ENVISION	5	5	0.86289	0.86289
Northwest	Baie De Henne	24601	ENVISION	5	5	0.682736	0.682736
Northwest	Bassin Bleu	66596	ENVISION	5	5	0.827812	0.827812
Northwest	Bombardopolis	35765	ENVISION	5	5	0.966755	0.966755
Northwest	Chansolme	26011	ENVISION	7	5	0.852985	0.852985
Northwest	Jean Rabel	158936	ENVISION	5	5	0.854187	0.854187
Northwest	La Tortue	57190		2	2
Northwest	Mole Saint Nicolas	30514	ENVISION	5	5	0.763289	0.763289
Northwest	Port De Paix	212649	ENVISION	7	5	0.939374	0.939374
Northwest	Saint Louis Du Nord	104218	ENVISION	5	5	0.772103	0.772103
South	Aquin	93181	ENVISION	2	2	1.02038	1.02038
South	Arniquet	15213	ENVISION	2	2	0.694866	0.694866
South	Barraderes	41784	ENVISION	2	2	1.12553	1.12553
South	Camp Perrin	40300	ENVISION	5	4	0.855757	0.855757
South	Cavaillon	49618	ENVISION	2	2	0.841106	0.841106
South	Cayes	147712	ENVISION	2	2	0.875751	0.875751
South	Chantal	30512	ENVISION	2	2	0.960901	0.960901
South	Chardonnieres	22452	ENVISION	2	2	0.902993	0.902993
South	Coteaux	18951	ENVISION	2	2	0.671099	0.671099
South	Iles A Vache	13768	ENVISION	2	2	0.719567	0.719567
South	Les Anglais	26595	ENVISION	2	2	0.952472	0.952472
South	Maniche	14303	ENVISION	2	2	0.978116	0.978116
South	Port A Piment	16780	ENVISION	2	2	0.940942	0.940942
South	Port Salut	33453	ENVISION	2	2	0.715003	0.715003
South	Roche A Bateau	19609	ENVISION	2	2	0.986282	0.986282
South	Saint Jean Du Sud	22913	ENVISION	2	2	0.857024	0.857024
South	Saint Louis Du Sud	57859	ENVISION	2	2	0.875058	0.875058
South	Tiburon	20834	ENVISION	2	2	0.903571	0.903571
South	Torbeck	68140	ENVISION	2	2	0.788392	0.788392
Southeast	Anse A Pitre	25278	ENVISION	4	4	0.678416	0.678416
Southeast	Bainet	73671	ENVISION	4	4	0.908553	0.908553
Southeast	Belle Anse	64457	ENVISION	4	4	0.952387	0.952387
Southeast	Cayes Jacmel	36002	ENVISION	4	4	1.0235	1.0235
Southeast	Cote De Fer	41637	ENVISION	4	4	0.79547	0.79547
Southeast	Grand Gosier	14308	ENVISION	4	4	1.07688	1.07688
Southeast	Jacmel	157927	ENVISION	4	4	0.838267	0.838267
Southeast	La Vallee	32041	ENVISION	4	4	1.48703	1.48703
Southeast	Marigot	63308	ENVISION	4	4	0.791748	0.791748
Southeast	Thiotte	29517	ENVISION	4	4	0.798082	0.798082
West	Anse A Galets	69589	Not funded	3	3
West	Arcahaie	144950	Not funded	3	3
West	Cabaret	75913	Not funded	5	4
West	Carrefour	549013	Funding through govt or other partners only	1	1	0.787956
West	Cornillon	66364	Not funded	2	2
West	Croix Des Bouquets	277679	Not funded	6	5
West	Delmas	421966	Funding through govt or other partners only	1	1	0.989011
West	Fonds Verettes	55645	Not funded	1	1
West	Ganthier	69562	Not funded	1	1
West	Grand Goave	151840	Not funded	3	3
West	Gressier	39237	Not funded	4	4
West	Kenscoff	63888	Not funded	2	2
West	Leogane	219642	Funding through govt or other partners only	10	5	0.597591
West	Petion Ville	391467	Funding through govt or other partners only	1	1	0.713227
West	Petit Goave	192402	Not funded	3	3
West	Pointe A Raquette	27273	Not funded	3	3
West	Port Au Prince	1029077	Funding through govt or other partners only	1	1	0.756388
West	Tabarre	139108	Funding through govt or other partners only	1	1	1.43958
West	Thomazeau	58911	Not funded	1	1
0	0	0
0	0	0
0	0	0
0	0	0
0	0	0
0	0	0
0	0	0
0	0	0
0	0	0
0	0	0
0	0	0
0	0	0
0	0	0
0	0	0
0	0	0
0	0	0
0	0	0
0	0	0
0	0	0
0	0	0
0	0	0
0	0	0
0	0	0
0	0	0
0	0	0
0	0	0
0	0	0
0	0	0
0	0	0
0	0	0
0	0	0
0	0	0
0	0	0
0	0	0
0	0	0
0	0	0
0	0	0
0	0	0
0	0	0
0	0	0
0	0	0
0	0	0
0	0	0
0	0	0
0	0	0
0	0	0
0	0	0
0	0	0
0	0	0
0	0	0
0	0	0
0	0	0
0	0	0
0	0	0
0	0	0
0	0	0
0	0	0
0	0	0
0	0	0
0	0	0
0	0	0
0	0	0
0	0	0
0	0	0
0	0	0
0	0	0
0	0	0
0	0	0
0	0	0
0	0	0
0	0	0
0	0	0
0	0	0
0	0	0
0	0	0
0	0	0
0	0	0
0	0	0
0	0	0
0	0	0
0	0	0
0	0	0
0	0	0
0	0	0
0	0	0
0	0	0
0	0	0
0	0	0
0	0	0
0	0	0
0	0	0
0	0	0
0	0	0
0	0	0
0	0	0
0	0	0
0	0	0
0	0	0
0	0	0
0	0	0
0	0	0
0	0	0
0	0	0
0	0	0
0	0	0
0	0	0
0	0	0
0	0	0
0	0	0
0	0	0
0	0	0
0	0	0
0	0	0
0	0	0
0	0	0
0	0	0
0	0	0
0	0	0
0	0	0
0	0	0
0	0	0
0	0	0
0	0	0
0	0	0
0	0	0
0	0	0
0	0	0
0	0	0
0	0	0
0	0	0
0	0	0
0	0	0
0	0	0
0	0	0
0	0	0
0	0	0
0	0	0
0	0	0
0	0	0
0	0	0
0	0	0
0	0	0
0	0	0
0	0	0
0	0	0
0	0	0
0	0	0
0	0	0
0	0	0
0	0	0
0	0	0
0	0	0
0	0	0
0	0	0
0	0	0
0	0	0
0	0	0
0	0	0
0	0	0
0	0	0
0	0	0
0	0	0
0	0	0
0	0	0
0	0	0
0	0	0
0	0	0
0	0	0
0	0	0
0	0	0
0	0	0
0	0	0
0	0	0
0	0	0
0	0	0
0	0	0
0	0	0
0	0	0
0	0	0
0	0	0
0	0	0
0	0	0
0	0	0
0	0	0
0	0	0
0	0	0
0	0	0
0	0	0
0	0	0
0	0	0
0	0	0
0	0	0
0	0	0
0	0	0
0	0	0
0	0	0
0	0	0
0	0	0
0	0	0
0	0	0
0	0	0
0	0	0
0	0	0
0	0	0
0	0	0
0	0	0
0	0	0
0	0	0
0	0	0
0	0	0
0	0	0
0	0	0
0	0	0
0	0	0
0	0	0
0	0	0
0	0	0
0	0	0
0	0	0
0	0	0
0	0	0
0	0	0
0	0	0
0	0	0
0	0	0
0	0	0
0	0	0
0	0	0
0	0	0
0	0	0
0	0	0
0	0	0
0	0	0
0	0	0
0	0	0
0	0	0
0	0	0
0	0	0
0	0	0
0	0	0
0	0	0
0	0	0
0	0	0
0	0	0
0	0	0
0	0	0
0	0	0
0	0	0
0	0	0
0	0	0
0	0	0
0	0	0
0	0	0
0	0	0
0	0	0
0	0	0
0	0	0
0	0	0
0	0	0
0	0	0
0	0	0
0	0	0
0	0	0
0	0	0
0	0	0
0	0	0
0	0	0
0	0	0
0	0	0
0	0	0
0	0	0
0	0	0
0	0	0
0	0	0
0	0	0
0	0	0
0	0	0
0	0	0
0	0	0
0	0	0
0	0	0
0	0	0
0	0	0
0	0	0
0	0	0
0	0	0
0	0	0
0	0	0
0	0	0
0	0	0
0	0	0
0	0	0
0	0	0
0	0	0
0	0	0
0	0	0
0	0	0
0	0	0
0	0	0
0	0	0
0	0	0
0	0	0
0	0	0
0	0	0
0	0	0
0	0	0
0	0	0
0	0	0
0	0	0
0	0	0
0	0	0
0	0	0
0	0	0
0	0	0
0	0	0
0	0	0
0	0	0
0	0	0
0	0	0
0	0	0
0	0	0
0	0	0
0	0	0
0	0	0
0	0	0
0	0	0
0	0	0
0	0	0
0	0	0
0	0	0
0	0	0
0	0	0
0	0	0
0	0	0
0	0	0
0	0	0
0	0	0
0	0	0
0	0	0
0	0	0
0	0	0
0	0	0
0	0	0
0	0	0
0	0	0
0	0	0
0	0	0
0	0	0
0	0	0
0	0	0
0	0	0
0	0	0
0	0	0
0	0	0
0	0	0
0	0	0
0	0	0
0	0	0
0	0	0
0	0	0
0	0	0
0	0	0
0	0	0
0	0	0
0	0	0
0	0	0
0	0	0
0	0	0
0	0	0
0	0	0
0	0	0
0	0	0
0	0	0
0	0	0
0	0	0
0	0	0
0	0	0
0	0	0
0	0	0
0	0	0
0	0	0
0	0	0
0	0	0
0	0	0
0	0	0
0	0	0
0	0	0
0	0	0
0	0	0
0	0	0
0	0	0
0	0	0
0	0	0
0	0	0
0	0	0
0	0	0
0	0	0
0	0	0
0	0	0
0	0	0
0	0	0
0	0	0
0	0	0
0	0	0
0	0	0
0	0	0
0	0	0
0	0	0
0	0	0
0	0	0
0	0	0
0	0	0
0	0	0
0	0	0
0	0	0
0	0	0
0	0	0
0	0	0
0	0	0
0	0	0
0	0	0
0	0	0
0	0	0
0	0	0
0	0	0
0	0	0
0	0	0
0	0	0
0	0	0
0	0	0
0	0	0
0	0	0
0	0	0
0	0	0
0	0	0
0	0	0
0	0	0
0	0	0
0	0	0
0	0	0
0	0	0
0	0	0
0	0	0
0	0	0
0	0	0
0	0	0
0	0	0
0	0	0
0	0	0
0	0	0
0	0	0
0	0	0
0	0	0
0	0	0
0	0	0
0	0	0
0	0	0
0	0	0
0	0	0
0	0	0
0	0	0
0	0	0
0	0	0
0	0	0
0	0	0
0	0	0
0	0	0
0	0	0
0	0	0
0	0	0
0	0	0
0	0	0
0	0	0
0	0	0
0	0	0
0	0	0
0	0	0
0	0	0
0	0	0
0	0	0
0	0	0
0	0	0
0	0	0
0	0	0
0	0	0
0	0	0
0	0	0
0	0	0
0	0	0
0	0	0
0	0	0
0	0	0
0	0	0
0	0	0
0	0	0
0	0	0
0	0	0
0	0	0
0	0	0
0	0	0
0	0	0
0	0	0
0	0	0
0	0	0
0	0	0
0	0	0
0	0	0
0	0	0
0	0	0
0	0	0
0	0	0
0	0	0
0	0	0
0	0	0
0	0	0
0	0	0
0	0	0
0	0	0
0	0	0
0	0	0
0	0	0
0	0	0
0	0	0
0	0	0
0	0	0
0	0	0
0	0	0
0	0	0
0	0	0
0	0	0
0	0	0
0	0	0
0	0	0
0	0	0
0	0	0
0	0	0
0	0	0
0	0	0
0	0	0
0	0	0
0	0	0
0	0	0
0	0	0
0	0	0
0	0	0
0	0	0
0	0	0
0	0	0
0	0	0
0	0	0
0	0	0
0	0	0
0	0	0
0	0	0
0	0	0
0	0	0
0	0	0
0	0	0
0	0	0
0	0	0
0	0	0
0	0	0
0	0	0
0	0	0
0	0	0
0	0	0
0	0	0
0	0	0
0	0	0
0	0	0
0	0	0
0	0	0
0	0	0
0	0	0
0	0	0
0	0	0
0	0	0
0	0	0
0	0	0
0	0	0
0	0	0
0	0	0
0	0	0
0	0	0
0	0	0
0	0	0
0	0	0
0	0	0
0	0	0
0	0	0
0	0	0
0	0	0
0	0	0
0	0	0
0	0	0
0	0	0
0	0	0
0	0	0
0	0	0
0	0	0
0	0	0
0	0	0
0	0	0
0	0	0
0	0	0
0	0	0
0	0	0
0	0	0
0	0	0
0	0	0
0	0	0
0	0	0
0	0	0
0	0	0
0	0	0
0	0	0
0	0	0
0	0	0
0	0	0
0	0	0
0	0	0
0	0	0
0	0	0
0	0	0
0	0	0
0	0	0
0	0	0
0	0	0
0	0	0
0	0	0
0	0	0
0	0	0
0	0	0
0	0	0
0	0	0
0	0	0
0	0	0
0	0	0
0	0	0
0	0	0
0	0	0
0	0	0
0	0	0
0	0	0
0	0	0
0	0	0
0	0	0
0	0	0
0	0	0
0	0	0
0	0	0
0	0	0
0	0	0
0	0	0
0	0	0
0	0	0
0	0	0
0	0	0
0	0	0
0	0	0
0	0	0
0	0	0
0	0	0
0	0	0
0	0	0
0	0	0
0	0	0
0	0	0
0	0	0
0	0	0
0	0	0
0	0	0
0	0	0
0	0	0
0	0	0
0	0	0
0	0	0
0	0	0
0	0	0
0	0	0
0	0	0
0	0	0
0	0	0
0	0	0
0	0	0
0	0	0
0	0	0
0	0	0
0	0	0
0	0	0
0	0	0
0	0	0
0	0	0
0	0	0
0	0	0
0	0	0
0	0	0
0	0	0
0	0	0
0	0	0
0	0	0
0	0	0
0	0	0
0	0	0
0	0	0
0	0	0
0	0	0
0	0	0
0	0	0
0	0	0
0	0	0
0	0	0
0	0	0
0	0	0
0	0	0
0	0	0
0	0	0
0	0	0
0	0	0
0	0	0
0	0	0
0	0	0
0	0	0
0	0	0
0	0	0
0	0	0
0	0	0
0	0	0
0	0	0
0	0	0
0	0	0
0	0	0
0	0	0
0	0	0
0	0	0
0	0	0
0	0	0
0	0	0
0	0	0
0	0	0
0	0	0
0	0	0
0	0	0
0	0	0
0	0	0
0	0	0
0	0	0
0	0	0
0	0	0
0	0	0
0	0	0
0	0	0
0	0	0
0	0	0
0	0	0
0	0	0
0	0	0
0	0	0
0	0	0
0	0	0
0	0	0
0	0	0
0	0	0
0	0	0
0	0	0
0	0	0
0	0	0
0	0	0
0	0	0
0	0	0
0	0	0
0	0	0
0	0	0
0	0	0
0	0	0
0	0	0
0	0	0
0	0	0
0	0	0
0	0	0
0	0	0
0	0	0
0	0	0
0	0	0
0	0	0
0	0	0
0	0	0
0	0	0
0	0	0
0	0	0
0	0	0
0	0	0
0	0	0
0	0	0
0	0	0
0	0	0
0	0	0
0	0	0
0	0	0
0	0	0
0	0	0
0	0	0
0	0	0
0	0	0
0	0	0
0	0	0
0	0	0
0	0	0
0	0	0
0	0	0
0	0	0
0	0	0
0	0	0
0	0	0
0	0	0
0	0	0
0	0	0
0	0	0
0	0	0
0	0	0
0	0	0
0	0	0
0	0	0
0	0	0
0	0	0
0	0	0
0	0	0
0	0	0
0	0	0
0	0	0
0	0	0
0	0	0
0	0	0
0	0	0
0	0	0
0	0	0
0	0	0
0	0	0
0	0	0
0	0	0
0	0	0
0	0	0
0	0	0
0	0	0
0	0	0
0	0	0
0	0	0
0	0	0
0	0	0
0	0	0
0	0	0
0	0	0
0	0	0
0	0	0
0	0	0
0	0	0
0	0	0
0	0	0
0	0	0
0	0	0
0	0	0
0	0	0
0	0	0
0	0	0
0	0	0
0	0	0
0	0	0
0	0	0
0	0	0
0	0	0
0	0	0
0	0	0
0	0	0
0	0	0
0	0	0
0	0	0
0	0	0
0	0	0
0	0	0
0	0	0
0	0	0
0	0	0
0	0	0
0	0	0
0	0	0
0	0	0
0	0	0
0	0	0
0	0	0
0	0	0
0	0	0
0	0	0
0	0	0
0	0	0
0	0	0
0	0	0
0	0	0
0	0	0
0	0	0
0	0	0
0	0	0
0	0	0
0	0	0
0	0	0
0	0	0
0	0	0
0	0	0
0	0	0
0	0	0
0	0	0
0	0	0
0	0	0
0	0	0
0	0	0
0	0	0
0	0	0
0	0	0
0	0	0
0	0	0
0	0	0
0	0	0
0	0	0
0	0	0
0	0	0
0	0	0
0	0	0
0	0	0
0	0	0
0	0	0
0	0	0
0	0	0
0	0	0
0	0	0
0	0	0
0	0	0
0	0	0
0	0	0
0	0	0
0	0	0
0	0	0
0	0	0
0	0	0
0	0	0
0	0	0
0	0	0
0	0	0
0	0	0
0	0	0
0	0	0
0	0	0
0	0	0
0	0	0
0	0	0
0	0	0
0	0	0
0	0	0
0	0	0
0	0	0
0	0	0
0	0	0

## Sheet: 2012
Admin level 1 (Region)	Admin level 2 (District)	Total Pop	Source de financement	# MDAs completed	# most recent consecutive MDAs completed	Epi coverage (All funding; auto-calc)	Epi coverage (USAID funding; auto-calc)
Example Region	Example District	839 660	ENVISION	3	2	0.833	0.833
TOTAL persons	-	10695136	-	-	-	0.867962	0.896619
TOTAL districts	140	-		140	140	137	106
Artibonite	Anse Rouge	38227	ENVISION	4	4	0.79606	0.79606
Artibonite	Desdunes	36319	ENVISION	4	4	0.825959	0.825959
Artibonite	Dessalines	164007	ENVISION	4	4	0.984775	0.984775
Artibonite	Ennery	46323	ENVISION	4	4	0.811886	0.811886
Artibonite	Gonaives	312395	Funding through govt or other partners only	4	3	0.54006
Artibonite	Grande Saline	21535	ENVISION	4	4	0.93615	0.93615
Artibonite	Gros Morne	139975	ENVISION	4	4	0.820511	0.820511
Artibonite	La Chapelle	36640	ENVISION	4	4	0.916294	0.916294
Artibonite	Lestere	45401	ENVISION	5	5	0.837581	0.837581
Artibonite	Marmelade	34202	ENVISION	4	4	1.04883	1.04883
Artibonite	Petite Riviere Art.	161984	ENVISION	4	4	0.880871	0.880871
Artibonite	Saint Marc	235880	ENVISION	4	4	1.04129	1.04129
Artibonite	Saint Michel	136439	ENVISION	4	4	0.968748	0.968748
Artibonite	Terre Neuve	28335	ENVISION	4	4	0.935733	0.935733
Artibonite	Verettes	136171	ENVISION	7	5	1.03175	1.03175
Centre	Belladeres	82135	Funding through govt or other partners only	1	1	0.906191
Centre	Boucan Carre	53291	Funding through govt or other partners only	1	1	0.87557
Centre	Cerca Cavajal	22019	Funding through govt or other partners only	1	1	1.00073
Centre	Cerca La Source	53676	Funding through govt or other partners only	1	1	0.749963
Centre	Hinche	114215	Funding through govt or other partners only	1	1	1.00726
Centre	Lascahobas	59194	Funding through govt or other partners only	1	1	0.950569
Centre	Maissade	55787	Funding through govt or other partners only	1	1	0.906663
Centre	Mirebalais	92678	Funding through govt or other partners only	1	1	0.94551
Centre	Saut D'Eau	37097	Funding through govt or other partners only	6	4	1.09103
Centre	Savannette	34374	Funding through govt or other partners only	1	1	1.15349
Centre	Thomassique	59896	Funding through govt or other partners only	1	1	0.756378
Centre	Thomonde	42946	Funding through govt or other partners only	1	1	0.650841
Grand Anse	Abricot	32150	ENVISION	2	2	0.791166	0.791166
Grand Anse	Anse D'Hainault	30762	ENVISION	2	2	0.714095	0.714095
Grand Anse	Beaumont	17141	ENVISION	2	2	1.03897	1.03897
Grand Anse	Bombon	7325	ENVISION	2	2	0.632491	0.632491
Grand Anse	Chambelan	22491	ENVISION	2	2	0.963585	0.963585
West	Cite Soleil	273720	Funding through govt or other partners only	1	1	0.849876
Grand Anse	Corail	26753	ENVISION	2	2	0.735917	0.735917
Grand Anse	Dame Marie	32821	ENVISION	2	2	0.718778	0.718778
Grand Anse	Jeremie	117087	ENVISION	2	2	0.766814	0.766814
Grand Anse	Les Irois	37858	ENVISION	2	2	0.483808	0.483808
Grand Anse	Moron	26527	ENVISION	2	2	0.974441	0.974441
Grand Anse	Pestel	38039	ENVISION	2	2	0.774915	0.774915
Grand Anse	Roseaux	32255	ENVISION	2	2	0.944164	0.944164
Nippes	Anse A Veau	28521	ENVISION	4	4	1.09148	1.09148
Nippes	Arnaud	18650	ENVISION	4	4	1.02638	1.02638
Nippes	Fonds Des Negres	36063	ENVISION	4	4	1.11998	1.11998
Nippes	Grand Boucan	4861	ENVISION	4	4	1.06542	1.06542
Nippes	L'Asile	34844	ENVISION	4	4	0.826369	0.826369
Nippes	Miragoane	73135	ENVISION	4	4	0.990853	0.990853
Nippes	Paillant	15975	ENVISION	4	4	0.98723	0.98723
Nippes	Petit Trou De Nippes	24712	ENVISION	4	4	1.15919	1.15919
Nippes	Petite Riviere Nippe	23986	ENVISION	4	4	1.26086	1.26086
Nippes	Plaisance De Sud	22450	ENVISION	4	4	0.782717	0.782717
North	Acul Du Nord	52630	ENVISION	6	4	0.739787	0.739787
North	Bahon	20687	ENVISION	4	4	0.991831	0.991831
North	Bas Limbe	19592	ENVISION	5	4	1.18574	1.18574
North	Borgne	59538	ENVISION	5	4	1.07896	1.07896
North	Cap Haitien	284560	ENVISION	8	4	0.779351	0.779351
North	Dondon	34024	ENVISION	5	4	1.02819	1.02819
North	Gde Riviere Du Nord	78521	ENVISION	4	4	0.834936	0.834936
North	La Victoire	10171	ENVISION	4	4	0.979451	0.979451
North	Limbe	95193	ENVISION	4	4	0.874634	0.874634
North	Limonade	53622	ENVISION	7	4	1.23324	1.23324
North	Milot	28461	ENVISION	7	4	0.876919	0.876919
North	Pignon	41330	ENVISION	4	4	0.808952	0.808952
North	Pilate	78425	ENVISION	4	4	0.911623	0.911623
North	Plaine Du Nord	45663	ENVISION	7	4	0.990496	0.990496
North	Plaisance	64251	ENVISION	5	4	0.870726	0.870726
North	Port Margot	48147	ENVISION	5	4	1.1284	1.1284
North	Quartier Morin	30230	ENVISION	7	4	0.996097	0.996097
North	Ranquitte	29982	ENVISION	4	4	0.928757	0.928757
North	Saint Raphael	64142	ENVISION	4	4	1.00993	1.00993
Northeast	Capotille	18885	ENVISION	3	3	0.876357	0.876357
Northeast	Caracol	7574	ENVISION	6	3	1.16768	1.16768
Northeast	Carice	13141	ENVISION	3	3	0.941176	0.941176
Northeast	Ferrier	14001	ENVISION	3	3	0.896579	0.896579
Northeast	Fort Liberte	32738	ENVISION	3	3	1.00715	1.00715
Northeast	Les Perches	11074	ENVISION	3	3	1.2337	1.2337
Northeast	Monbin Crochu	33694	ENVISION	3	3	0.710839	0.710839
Northeast	Mont Organise	20323	ENVISION	3	3	0.922108	0.922108
Northeast	Ouanaminthe	101296	ENVISION	3	3	0.984935	0.984935
Northeast	Sainte Suzanne	27293	ENVISION	4	3	0.663723	0.663723
Northeast	Terrier Rouge	28805	ENVISION	3	3	1.01712	1.01712
Northeast	Trou Du Nord	46906	ENVISION	3	3	0.874792	0.874792
Northeast	Vallieres	22849	ENVISION	3	3	0.991072	0.991072
Northwest	Anse A Foleur	28531	ENVISION	4	4	0.881007	0.881007
Northwest	Baie De Henne	24095	ENVISION	4	4	0.697074	0.697074
Northwest	Bassin Bleu	65226	ENVISION	4	4	0.8452	0.8452
Northwest	Bombardopolis	35029	ENVISION	4	4	0.987068	0.987068
Northwest	Chansolme	25476	ENVISION	6	4	0.870898	0.870898
Northwest	Jean Rabel	155667	ENVISION	4	4	0.872124	0.872124
Northwest	La Tortue	56012		2	2
Northwest	Mole Saint Nicolas	29886	ENVISION	4	4	0.779328	0.779328
Northwest	Port De Paix	208275	ENVISION	6	4	0.959102	0.959102
Northwest	Saint Louis Du Nord	102074	ENVISION	4	4	0.78832	0.78832
South	Aquin	92167	ENVISION	2	2	0.957447	0.957447
South	Arniquet	15047	ENVISION	2	2	0.590683	0.590683
South	Barraderes	40022	ENVISION	2	2	1.03266	1.03266
South	Camp Perrin	39862	ENVISION	5	4	0.897672	0.897672
South	Cavaillon	49078	ENVISION	2	2	0.791536	0.791536
South	Cayes	146105	ENVISION	2	2	0.738264	0.738264
South	Chantal	30180	ENVISION	2	2	0.880683	0.880683
South	Chardonnieres	22208	ENVISION	2	2	0.788274	0.788274
South	Coteaux	18745	ENVISION	2	2	0.633129	0.633129
South	Iles A Vache	13618	ENVISION	2	2	0.855485	0.855485
South	Les Anglais	26306	ENVISION	2	2	0.931194	0.931194
South	Maniche	14147	ENVISION	2	2	0.980561	0.980561
South	Port A Piment	16597	ENVISION	2	2	0.907453	0.907453
South	Port Salut	33089	ENVISION	2	2	0.588504	0.588504
South	Roche A Bateau	19396	ENVISION	2	2	0.958239	0.958239
South	Saint Jean Du Sud	22664	ENVISION	2	2	0.738969	0.738969
South	Saint Louis Du Sud	57229	ENVISION	2	2	0.850827	0.850827
South	Tiburon	20607	ENVISION	2	2	0.748775	0.748775
South	Torbeck	67399	ENVISION	2	2	0.747845	0.747845
Southeast	Anse A Pitre	25028	ENVISION	4	4	0.715878	0.715878
Southeast	Bainet	72942	ENVISION	4	4	0.878163	0.878163
Southeast	Belle Anse	63819	ENVISION	4	4	0.903728	0.903728
Southeast	Cayes Jacmel	35646	ENVISION	4	4	0.880716	0.880716
Southeast	Cote De Fer	41225	ENVISION	4	4	0.810334	0.810334
Southeast	Grand Gosier	14166	ENVISION	4	4	0.970352	0.970352
Southeast	Jacmel	156363	ENVISION	4	4	0.80285	0.80285
Southeast	La Vallee	31724	ENVISION	4	4	0.903701	0.903701
Southeast	Marigot	62681	ENVISION	4	4	0.848997	0.848997
Southeast	Thiotte	29225	ENVISION	4	4	0.807322	0.807322
West	Anse A Galets	67300	Funding through govt or other partners only	3	3	0.749227
West	Arcahaie	140184	Funding through govt or other partners only	3	3	0.563452
West	Cabaret	73417	Funding through govt or other partners only	5	4	0.741558
West	Carrefour	530960	Funding through govt or other partners only	1	1	0.814747
West	Cornillon	64182	Funding through govt or other partners only	2	2	0.630769
West	Croix Des Bouquets	268548	Funding through govt or other partners only	6	5	0.77041
West	Delmas	408091	Funding through govt or other partners only	1	1	1.02264
West	Fonds Verettes	53815	Funding through govt or other partners only	1	1	0
West	Ganthier	67274	Funding through govt or other partners only	1	1	0.746975
West	Grand Goave	146848	Funding through govt or other partners only	3	3	0.439645
West	Gressier	37947	Funding through govt or other partners only	4	4	0.974991
West	Kenscoff	61787	Funding through govt or other partners only	2	2	0.865053
West	Leogane	212420	Funding through govt or other partners only	10	5	0
West	Petion Ville	378595	Funding through govt or other partners only	1	1	0.737477
West	Petit Goave	186075	Funding through govt or other partners only	3	3	0.605277
West	Pointe A Raquette	26376	Funding through govt or other partners only	3	3	0.688618
West	Port Au Prince	995238	Funding through govt or other partners only	1	1	0.782105
West	Tabarre	134534	Funding through govt or other partners only	1	1	1.48852
West	Thomazeau	56974	Funding through govt or other partners only	1	1	0.599484
0	0	0
0	0	0
0	0	0
0	0	0
0	0	0
0	0	0
0	0	0
0	0	0
0	0	0
0	0	0
0	0	0
0	0	0
0	0	0
0	0	0
0	0	0
0	0	0
0	0	0
0	0	0
0	0	0
0	0	0
0	0	0
0	0	0
0	0	0
0	0	0
0	0	0
0	0	0
0	0	0
0	0	0
0	0	0
0	0	0
0	0	0
0	0	0
0	0	0
0	0	0
0	0	0
0	0	0
0	0	0
0	0	0
0	0	0
0	0	0
0	0	0
0	0	0
0	0	0
0	0	0
0	0	0
0	0	0
0	0	0
0	0	0
0	0	0
0	0	0
0	0	0
0	0	0
0	0	0
0	0	0
0	0	0
0	0	0
0	0	0
0	0	0
0	0	0
0	0	0
0	0	0
0	0	0
0	0	0
0	0	0
0	0	0
0	0	0
0	0	0
0	0	0
0	0	0
0	0	0
0	0	0
0	0	0
0	0	0
0	0	0
0	0	0
0	0	0
0	0	0
0	0	0
0	0	0
0	0	0
0	0	0
0	0	0
0	0	0
0	0	0
0	0	0
0	0	0
0	0	0
0	0	0
0	0	0
0	0	0
0	0	0
0	0	0
0	0	0
0	0	0
0	0	0
0	0	0
0	0	0
0	0	0
0	0	0
0	0	0
0	0	0
0	0	0
0	0	0
0	0	0
0	0	0
0	0	0
0	0	0
0	0	0
0	0	0
0	0	0
0	0	0
0	0	0
0	0	0
0	0	0
0	0	0
0	0	0
0	0	0
0	0	0
0	0	0
0	0	0
0	0	0
0	0	0
0	0	0
0	0	0
0	0	0
0	0	0
0	0	0
0	0	0
0	0	0
0	0	0
0	0	0
0	0	0
0	0	0
0	0	0
0	0	0
0	0	0
0	0	0
0	0	0
0	0	0
0	0	0
0	0	0
0	0	0
0	0	0
0	0	0
0	0	0
0	0	0
0	0	0
0	0	0
0	0	0
0	0	0
0	0	0
0	0	0
0	0	0
0	0	0
0	0	0
0	0	0
0	0	0
0	0	0
0	0	0
0	0	0
0	0	0
0	0	0
0	0	0
0	0	0
0	0	0
0	0	0
0	0	0
0	0	0
0	0	0
0	0	0
0	0	0
0	0	0
0	0	0
0	0	0
0	0	0
0	0	0
0	0	0
0	0	0
0	0	0
0	0	0
0	0	0
0	0	0
0	0	0
0	0	0
0	0	0
0	0	0
0	0	0
0	0	0
0	0	0
0	0	0
0	0	0
0	0	0
0	0	0
0	0	0
0	0	0
0	0	0
0	0	0
0	0	0
0	0	0
0	0	0
0	0	0
0	0	0
0	0	0
0	0	0
0	0	0
0	0	0
0	0	0
0	0	0
0	0	0
0	0	0
0	0	0
0	0	0
0	0	0
0	0	0
0	0	0
0	0	0
0	0	0
0	0	0
0	0	0
0	0	0
0	0	0
0	0	0
0	0	0
0	0	0
0	0	0
0	0	0
0	0	0
0	0	0
0	0	0
0	0	0
0	0	0
0	0	0
0	0	0
0	0	0
0	0	0
0	0	0
0	0	0
0	0	0
0	0	0
0	0	0
0	0	0
0	0	0
0	0	0
0	0	0
0	0	0
0	0	0
0	0	0
0	0	0
0	0	0
0	0	0
0	0	0
0	0	0
0	0	0
0	0	0
0	0	0
0	0	0
0	0	0
0	0	0
0	0	0
0	0	0
0	0	0
0	0	0
0	0	0
0	0	0
0	0	0
0	0	0
0	0	0
0	0	0
0	0	0
0	0	0
0	0	0
0	0	0
0	0	0
0	0	0
0	0	0
0	0	0
0	0	0
0	0	0
0	0	0
0	0	0
0	0	0
0	0	0
0	0	0
0	0	0
0	0	0
0	0	0
0	0	0
0	0	0
0	0	0
0	0	0
0	0	0
0	0	0
0	0	0
0	0	0
0	0	0
0	0	0
0	0	0
0	0	0
0	0	0
0	0	0
0	0	0
0	0	0
0	0	0
0	0	0
0	0	0
0	0	0
0	0	0
0	0	0
0	0	0
0	0	0
0	0	0
0	0	0
0	0	0
0	0	0
0	0	0
0	0	0
0	0	0
0	0	0
0	0	0
0	0	0
0	0	0
0	0	0
0	0	0
0	0	0
0	0	0
0	0	0
0	0	0
0	0	0
0	0	0
0	0	0
0	0	0
0	0	0
0	0	0
0	0	0
0	0	0
0	0	0
0	0	0
0	0	0
0	0	0
0	0	0
0	0	0
0	0	0
0	0	0
0	0	0
0	0	0
0	0	0
0	0	0
0	0	0
0	0	0
0	0	0
0	0	0
0	0	0
0	0	0
0	0	0
0	0	0
0	0	0
0	0	0
0	0	0
0	0	0
0	0	0
0	0	0
0	0	0
0	0	0
0	0	0
0	0	0
0	0	0
0	0	0
0	0	0
0	0	0
0	0	0
0	0	0
0	0	0
0	0	0
0	0	0
0	0	0
0	0	0
0	0	0
0	0	0
0	0	0
0	0	0
0	0	0
0	0	0
0	0	0
0	0	0
0	0	0
0	0	0
0	0	0
0	0	0
0	0	0
0	0	0
0	0	0
0	0	0
0	0	0
0	0	0
0	0	0
0	0	0
0	0	0
0	0	0
0	0	0
0	0	0
0	0	0
0	0	0
0	0	0
0	0	0
0	0	0
0	0	0
0	0	0
0	0	0
0	0	0
0	0	0
0	0	0
0	0	0
0	0	0
0	0	0
0	0	0
0	0	0
0	0	0
0	0	0
0	0	0
0	0	0
0	0	0
0	0	0
0	0	0
0	0	0
0	0	0
0	0	0
0	0	0
0	0	0
0	0	0
0	0	0
0	0	0
0	0	0
0	0	0
0	0	0
0	0	0
0	0	0
0	0	0
0	0	0
0	0	0
0	0	0
0	0	0
0	0	0
0	0	0
0	0	0
0	0	0
0	0	0
0	0	0
0	0	0
0	0	0
0	0	0
0	0	0
0	0	0
0	0	0
0	0	0
0	0	0
0	0	0
0	0	0
0	0	0
0	0	0
0	0	0
0	0	0
0	0	0
0	0	0
0	0	0
0	0	0
0	0	0
0	0	0
0	0	0
0	0	0
0	0	0
0	0	0
0	0	0
0	0	0
0	0	0
0	0	0
0	0	0
0	0	0
0	0	0
0	0	0
0	0	0
0	0	0
0	0	0
0	0	0
0	0	0
0	0	0
0	0	0
0	0	0
0	0	0
0	0	0
0	0	0
0	0	0
0	0	0
0	0	0
0	0	0
0	0	0
0	0	0
0	0	0
0	0	0
0	0	0
0	0	0
0	0	0
0	0	0
0	0	0
0	0	0
0	0	0
0	0	0
0	0	0
0	0	0
0	0	0
0	0	0
0	0	0
0	0	0
0	0	0
0	0	0
0	0	0
0	0	0
0	0	0
0	0	0
0	0	0
0	0	0
0	0	0
0	0	0
0	0	0
0	0	0
0	0	0
0	0	0
0	0	0
0	0	0
0	0	0
0	0	0
0	0	0
0	0	0
0	0	0
0	0	0
0	0	0
0	0	0
0	0	0
0	0	0
0	0	0
0	0	0
0	0	0
0	0	0
0	0	0
0	0	0
0	0	0
0	0	0
0	0	0
0	0	0
0	0	0
0	0	0
0	0	0
0	0	0
0	0	0
0	0	0
0	0	0
0	0	0
0	0	0
0	0	0
0	0	0
0	0	0
0	0	0
0	0	0
0	0	0
0	0	0
0	0	0
0	0	0
0	0	0
0	0	0
0	0	0
0	0	0
0	0	0
0	0	0
0	0	0
0	0	0
0	0	0
0	0	0
0	0	0
0	0	0
0	0	0
0	0	0
0	0	0
0	0	0
0	0	0
0	0	0
0	0	0
0	0	0
0	0	0
0	0	0
0	0	0
0	0	0
0	0	0
0	0	0
0	0	0
0	0	0
0	0	0
0	0	0
0	0	0
0	0	0
0	0	0
0	0	0
0	0	0
0	0	0
0	0	0
0	0	0
0	0	0
0	0	0
0	0	0
0	0	0
0	0	0
0	0	0
0	0	0
0	0	0
0	0	0
0	0	0
0	0	0
0	0	0
0	0	0
0	0	0
0	0	0
0	0	0
0	0	0
0	0	0
0	0	0
0	0	0
0	0	0
0	0	0
0	0	0
0	0	0
0	0	0
0	0	0
0	0	0
0	0	0
0	0	0
0	0	0
0	0	0
0	0	0
0	0	0
0	0	0
0	0	0
0	0	0
0	0	0
0	0	0
0	0	0
0	0	0
0	0	0
0	0	0
0	0	0
0	0	0
0	0	0
0	0	0
0	0	0
0	0	0
0	0	0
0	0	0
0	0	0
0	0	0
0	0	0
0	0	0
0	0	0
0	0	0
0	0
0	0
0	0
0	0
0	0
0	0
0	0
0	0
0	0
0	0
0	0
0	0
0	0
0	0
0	0
0	0
0	0
0	0
0	0
0	0
0	0
0	0
0	0
0	0
0	0
0	0
0	0
0	0
0	0
0	0
0	0
0	0
0	0
0	0
0	0
0	0
0	0
0	0
0	0
0	0
0	0
0	0
0	0
0	0
0	0
0	0
0	0
0	0
0	0
0	0
0	0
0	0
0	0
0	0
0	0
0	0
0	0
0	0
0	0
0	0
0	0
0	0
0	0
0	0
0	0
0	0
0	0
0	0
0	0
0	0
0	0
0	0
0	0
0	0
0	0
0	0
0	0
0	0
0	0
0	0
0	0
0	0
0	0
0	0
0	0
0	0
0	0
0	0
0	0
0	0
0	0
0	0
0	0
0	0
0	0
0	0
0	0
0	0
0	0
0	0
0	0
0	0
0	0
0	0
0	0
0	0
0	0
0	0
0	0
0	0
0	0
0	0
0	0
0	0
0	0
0	0
0	0
0	0
0	0
0	0
0	0
0	0
0	0
0	0
0	0
0	0
0	0
0	0
0	0
0	0
0	0
0	0
0	0
0	0
0	0
0	0
0	0
0	0
0	0
0	0
0	0
0	0
0	0
0	0
0	0
0	0
0	0
0	0
0	0
0	0
0	0
0	0
0	0
0	0
0	0
0	0
0	0
0	0
0	0
0	0
0	0
0	0
0	0
0	0
0	0
0	0
0	0
0	0
0	0
0	0
0	0
0	0
0	0
0	0
0	0
0	0
0	0
0	0
0	0
0	0
0	0
0	0
0	0
0	0
0	0
0	0
0	0
0	0
0	0
0	0
0	0
0	0
0	0
0	0
0	0
0	0
0	0
0	0
0	0
0	0
0	0
0	0
0	0
0	0
0	0
0	0
0	0
0	0
0	0
0	0
0	0
0	0
0	0
0	0
0	0
0	0
0	0
0	0
0	0
0	0
0	0
0	0
0	0
0	0
0	0
0	0
0	0
0	0
0	0
0	0
0	0
0	0
0	0
0	0
0	0
0	0
0	0
0	0
0	0
0	0
0	0
0	0
0	0
0	0
0	0
0	0
0	0
0	0
0	0
0	0
0	0
0	0
0	0
0	0
0	0
0	0
0	0
0	0
0	0
0	0
0	0
0	0
0	0
0	0
0	0
0	0
0	0
0	0
0	0
0	0
0	0
0	0
0	0
0	0
0	0
0	0
0	0
0	0
0	0
0	0
0	0
0	0
0	0
0	0
0	0
0	0
0	0
0	0
0	0
0	0
0	0
0	0
0	0
0	0
0	0
0	0
0	0
0	0
0	0
0	0

## Sheet: 2011
Admin level 1 (Region)	Admin level 2 (District)	Funding source	Epi coverage (USAID funding; auto-calc)
Example Region	Example District	1	0.833
TOTAL persons	-	-	0.939316
TOTAL districts	140	0	106
Artibonite	Anse Rouge	USAID Funded	0.980225
Artibonite	Desdunes	USAID Funded	0.766444
Artibonite	Dessalines	USAID Funded	0.91634
Artibonite	Ennery	USAID Funded	0.886687
Artibonite	Gonaives
Artibonite	Grande Saline	USAID Funded	1.02959
Artibonite	Gros Morne	USAID Funded	0.878075
Artibonite	La Chapelle	USAID Funded	1.27229
Artibonite	Lestere	USAID Funded	0.809848
Artibonite	Marmelade	USAID Funded	0.825551
Artibonite	Petite Riviere Art.	USAID Funded	1.05707
Artibonite	Saint Marc	USAID Funded	0.896151
Artibonite	Saint Michel	USAID Funded	0.970799
Artibonite	Terre Neuve	USAID Funded	0.911869
Artibonite	Verettes	USAID Funded	1.05004
Centre	Belladeres
Centre	Boucan Carre
Centre	Cerca Cavajal
Centre	Cerca La Source
Centre	Hinche
Centre	Lascahobas
Centre	Maissade
Centre	Mirebalais
Centre	Saut D'Eau
Centre	Savannette
Centre	Thomassique
Centre	Thomonde
Grand Anse	Abricot	USAID Funded	0.868591
Grand Anse	Anse D'Hainault	USAID Funded	0.786552
Grand Anse	Beaumont	USAID Funded	1.02718
Grand Anse	Bombon	USAID Funded	0.880447
Grand Anse	Chambelan	USAID Funded	0.809323
West	Cite Soleil
Grand Anse	Corail	USAID Funded	0.959265
Grand Anse	Dame Marie	USAID Funded	0.871061
Grand Anse	Jeremie	USAID Funded	1.0305
Grand Anse	Les Irois	USAID Funded	0.837455
Grand Anse	Moron	USAID Funded	0.934473
Grand Anse	Pestel	USAID Funded	0.812756
Grand Anse	Roseaux	USAID Funded	1.0578
Nippes	Anse A Veau	USAID Funded	0.940012
Nippes	Arnaud	USAID Funded	0.911996
Nippes	Fonds Des Negres	USAID Funded	0.854534
Nippes	Grand Boucan	USAID Funded	1.01454
Nippes	L'Asile	USAID Funded	0.790444
Nippes	Miragoane	USAID Funded	1.27097
Nippes	Paillant	USAID Funded	0.871657
Nippes	Petit Trou De Nippes	USAID Funded	0.744595
Nippes	Petite Riviere Nippe	USAID Funded	0.908628
Nippes	Plaisance De Sud	USAID Funded	0.724132
North	Acul Du Nord	USAID Funded	0.976673
North	Bahon	USAID Funded	0.898403
North	Bas Limbe	USAID Funded	0.995469
North	Borgne	USAID Funded	0.907537
North	Cap Haitien	USAID Funded	0.992168
North	Dondon	USAID Funded	1.04627
North	Gde Riviere Du Nord	USAID Funded	1.20367
North	La Victoire	USAID Funded	1.00994
North	Limbe	USAID Funded	1.08397
North	Limonade	USAID Funded	1.09298
North	Milot	USAID Funded	0.992384
North	Pignon	USAID Funded	0.791598
North	Pilate	USAID Funded	1.03804
North	Plaine Du Nord	USAID Funded	1.24412
North	Plaisance	USAID Funded	1.03788
North	Port Margot	USAID Funded	1.085
North	Quartier Morin	USAID Funded	1.24204
North	Ranquitte	USAID Funded	1.19856
North	Saint Raphael	USAID Funded	1.23821
Northeast	Capotille	USAID Funded	0.863496
Northeast	Caracol	USAID Funded	0.968936
Northeast	Carice	USAID Funded	0.914993
Northeast	Ferrier	USAID Funded	0.913488
Northeast	Fort Liberte	USAID Funded	0.852447
Northeast	Les Perches	USAID Funded	0.907621
Northeast	Monbin Crochu	USAID Funded	0.863402
Northeast	Mont Organise	USAID Funded	0.818685
Northeast	Ouanaminthe	USAID Funded	0.83991
Northeast	Sainte Suzanne	USAID Funded	0.732759
Northeast	Terrier Rouge	USAID Funded	0.862379
Northeast	Trou Du Nord	USAID Funded	0.896011
Northeast	Vallieres	USAID Funded	0.696261
Northwest	Anse A Foleur	USAID Funded	0.84337
Northwest	Baie De Henne	USAID Funded	0.877261
Northwest	Bassin Bleu	USAID Funded	1.16446
Northwest	Bombardopolis	USAID Funded	1.10084
Northwest	Chansolme	USAID Funded	1.03717
Northwest	Jean Rabel	USAID Funded	1.08375
Northwest	La Tortue
Northwest	Mole Saint Nicolas	USAID Funded	0.847012
Northwest	Port De Paix	USAID Funded	0.957772
Northwest	Saint Louis Du Nord	USAID Funded	0.825793
South	Aquin	USAID Funded	0.975286
South	Arniquet	USAID Funded	1.55827
South	Barraderes	USAID Funded	0.522545
South	Camp Perrin	USAID Funded	0.833114
South	Cavaillon	USAID Funded	0.832956
South	Cayes	USAID Funded	0.879438
South	Chantal	USAID Funded	0.856861
South	Chardonnieres	USAID Funded	0.961122
South	Coteaux	USAID Funded	0.754436
South	Iles A Vache	USAID Funded	0.816704
South	Les Anglais	USAID Funded	0.937125
South	Maniche	USAID Funded	1.83852
South	Port A Piment	USAID Funded	0.787524
South	Port Salut	USAID Funded	0.835253
South	Roche A Bateau	USAID Funded	1.19421
South	Saint Jean Du Sud	USAID Funded	0.813401
South	Saint Louis Du Sud	USAID Funded	0.949387
South	Tiburon	USAID Funded	1.00806
South	Torbeck	USAID Funded	0.860199
Southeast	Anse A Pitre	USAID Funded	0.69431
Southeast	Bainet	USAID Funded	0.941955
Southeast	Belle Anse	USAID Funded	0.872236
Southeast	Cayes Jacmel	USAID Funded	0.918001
Southeast	Cote De Fer	USAID Funded	0.876449
Southeast	Grand Gosier	USAID Funded	0.837017
Southeast	Jacmel	USAID Funded	0.6918
Southeast	La Vallee	USAID Funded	0.830818
Southeast	Marigot	USAID Funded	0.814631
Southeast	Thiotte	USAID Funded	0.775297
West	Anse A Galets
West	Arcahaie
West	Cabaret
West	Carrefour
West	Cornillon
West	Croix Des Bouquets
West	Delmas
West	Fonds Verettes
West	Ganthier
West	Grand Goave
West	Gressier
West	Kenscoff
West	Leogane
West	Petion Ville
West	Petit Goave
West	Pointe A Raquette
West	Port Au Prince
West	Tabarre
West	Thomazeau
0	0
0	0
0	0
0	0
0	0
0	0
0	0
0	0
0	0
0	0
0	0
0	0
0	0
0	0
0	0
0	0
0	0
0	0
0	0
0	0
0	0
0	0
0	0
0	0
0	0
0	0
0	0
0	0
0	0
0	0
0	0
0	0
0	0
0	0
0	0
0	0
0	0
0	0
0	0
0	0
0	0
0	0
0	0
0	0
0	0
0	0
0	0
0	0
0	0
0	0
0	0
0	0
0	0
0	0
0	0
0	0
0	0
0	0
0	0
0	0
0	0
0	0
0	0
0	0
0	0
0	0
0	0
0	0
0	0
0	0
0	0
0	0
0	0
0	0
0	0
0	0
0	0
0	0
0	0
0	0
0	0
0	0
0	0
0	0
0	0
0	0
0	0
0	0
0	0
0	0
0	0
0	0
0	0
0	0
0	0
0	0
0	0
0	0
0	0
0	0
0	0
0	0
0	0
0	0
0	0
0	0
0	0
0	0
0	0
0	0
0	0
0	0
0	0
0	0
0	0
0	0
0	0
0	0
0	0
0	0
0	0
0	0
0	0
0	0
0	0
0	0
0	0
0	0
0	0
0	0
0	0
0	0
0	0
0	0
0	0
0	0
0	0
0	0
0	0
0	0
0	0
0	0
0	0
0	0
0	0
0	0
0	0
0	0
0	0
0	0
0	0
0	0
0	0
0	0
0	0
0	0
0	0
0	0
0	0
0	0
0	0
0	0
0	0
0	0
0	0
0	0
0	0
0	0
0	0
0	0
0	0
0	0
0	0
0	0
0	0
0	0
0	0
0	0
0	0
0	0
0	0
0	0
0	0
0	0
0	0
0	0
0	0
0	0
0	0
0	0
0	0
0	0
0	0
0	0
0	0
0	0
0	0
0	0
0	0
0	0
0	0
0	0
0	0
0	0
0	0
0	0
0	0
0	0
0	0
0	0
0	0
0	0
0	0
0	0
0	0
0	0
0	0
0	0
0	0
0	0
0	0
0	0
0	0
0	0
0	0
0	0
0	0
0	0
0	0
0	0
0	0
0	0
0	0
0	0
0	0
0	0
0	0
0	0
0	0
0	0
0	0
0	0
0	0
0	0
0	0
0	0
0	0
0	0
0	0
0	0
0	0
0	0
0	0
0	0
0	0
0	0
0	0
0	0
0	0
0	0
0	0
0	0
0	0
0	0
0	0
0	0
0	0
0	0
0	0
0	0
0	0
0	0
0	0
0	0
0	0
0	0
0	0
0	0
0	0
0	0
0	0
0	0
0	0
0	0
0	0
0	0
0	0
0	0
0	0
0	0
0	0
0	0
0	0
0	0
0	0
0	0
0	0
0	0
0	0
0	0
0	0
0	0
0	0
0	0
0	0
0	0
0	0
0	0
0	0
0	0
0	0
0	0
0	0
0	0
0	0
0	0
0	0
0	0
0	0
0	0
0	0
0	0
0	0
0	0
0	0
0	0
0	0
0	0
0	0
0	0
0	0
0	0
0	0
0	0
0	0
0	0
0	0
0	0
0	0
0	0
0	0
0	0
0	0
0	0
0	0
0	0
0	0
0	0
0	0
0	0
0	0
0	0
0	0
0	0
0	0
0	0
0	0
0	0
0	0
0	0
0	0
0	0
0	0
0	0
0	0
0	0
0	0
0	0
0	0
0	0
0	0
0	0
0	0
0	0
0	0
0	0
0	0
0	0
0	0
0	0
0	0
0	0
0	0
0	0
0	0
0	0
0	0
0	0
0	0
0	0
0	0
0	0
0	0
0	0
0	0
0	0
0	0
0	0
0	0
0	0
0	0
0	0
0	0
0	0
0	0
0	0
0	0
0	0
0	0
0	0
0	0
0	0
0	0
0	0
0	0
0	0
0	0
0	0
0	0
0	0
0	0
0	0
0	0
0	0
0	0
0	0
0	0
0	0
0	0
0	0
0	0
0	0
0	0
0	0
0	0
0	0
0	0
0	0
0	0
0	0
0	0
0	0
0	0
0	0
0	0
0	0
0	0
0	0
0	0
0	0
0	0
0	0
0	0
0	0
0	0
0	0
0	0
0	0
0	0
0	0
0	0
0	0
0	0
0	0
0	0
0	0
0	0
0	0
0	0
0	0
0	0
0	0
0	0
0	0
0	0
0	0
0	0
0	0
0	0
0	0
0	0
0	0
0	0
0	0
0	0
0	0
0	0
0	0
0	0
0	0
0	0
0	0
0	0
0	0
0	0
0	0
0	0
0	0
0	0
0	0
0	0
0	0
0	0
0	0
0	0
0	0
0	0
0	0
0	0
0	0
0	0
0	0
0	0
0	0
0	0
0	0
0	0
0	0
0	0
0	0
0	0
0	0
0	0
0	0
0	0
0	0
0	0
0	0
0	0
0	0
0	0
0	0
0	0
0	0
0	0
0	0
0	0
0	0
0	0
0	0
0	0
0	0
0	0
0	0
0	0
0	0
0	0
0	0
0	0
0	0
0	0
0	0
0	0
0	0
0	0
0	0
0	0
0	0
0	0
0	0
0	0
0	0
0	0
0	0
0	0
0	0
0	0
0	0
0	0
0	0
0	0
0	0
0	0
0	0
0	0
0	0
0	0
0	0
0	0
0	0
0	0
0	0
0	0
0	0
0	0
0	0
0	0
0	0
0	0
0	0
0	0
0	0
0	0
0	0
0	0
0	0
0	0
0	0
0	0
0	0
0	0
0	0
0	0
0	0
0	0
0	0
0	0
0	0
0	0
0	0
0	0
0	0
0	0
0	0
0	0
0	0
0	0
0	0
0	0
0	0
0	0
0	0
0	0
0	0
0	0
0	0
0	0
0	0
0	0
0	0
0	0
0	0
0	0
0	0
0	0
0	0
0	0
0	0
0	0
0	0
0	0
0	0
0	0
0	0
0	0
0	0
0	0
0	0
0	0
0	0
0	0
0	0
0	0
0	0
0	0
0	0
0	0
0	0
0	0
0	0
0	0
0	0
0	0
0	0
0	0
0	0
0	0
0	0
0	0
0	0
0	0
0	0
0	0
0	0
0	0
0	0
0	0
0	0
0	0
0	0
0	0
0	0
0	0
0	0
0	0
0	0
0	0
0	0
0	0
0	0
0	0
0	0
0	0
0	0
0	0
0	0
0	0
0	0
0	0
0	0
0	0
0	0
0	0
0	0
0	0
0	0
0	0
0	0
0	0
0	0
0	0
0	0
0	0
0	0
0	0
0	0
0	0
0	0
0	0
0	0
0	0
0	0
0	0
0	0
0	0
0	0
0	0
0	0
0	0
0	0
0	0
0	0
0	0
0	0
0	0
0	0
0	0
0	0
0	0
0	0
0	0
0	0
0	0
0	0
0	0
0	0
0	0
0	0
0	0
0	0
0	0
0	0
0	0
0	0
0	0
0	0
0	0
0	0
0	0
0	0
0	0
0	0
0	0
0	0
0	0
0	0
0	0
0	0
0	0
0	0
0	0
0	0
0	0
0	0
0	0
0	0
0	0
0	0
0	0
0	0
0	0
0	0
0	0
0	0
0	0
0	0
0	0
0	0
0	0
0	0
0	0
0	0
0	0
0	0
0	0
0	0
0	0
0	0
0	0
0	0
0	0
0	0
0	0
0	0
0	0
0	0
0	0
0	0
0	0
0	0
0	0
0	0
0	0
0	0
0	0
0	0
0	0
0	0
0	0
0	0
0	0
0	0
0	0
0	0
0	0
0	0
0	0
0	0
0	0
0	0
0	0
0	0
0	0
0	0
0	0
0	0
0	0
0	0
0	0
0	0
0	0
0	0
0	0
0	0
0	0
0	0
0	0
0	0
0	0
0	0
0	0
0	0
0	0
0	0
0	0
0	0
0	0
0	0
0	0
0	0
0	0
0	0
0	0
0	0
0	0
0	0
0	0
0	0
0	0
0	0
0	0
0	0
0	0
0	0
0	0
0	0
0	0
0	0
0	0
0	0
0	0
0	0
0	0
0	0
0	0
0	0
0	0
0	0
0	0
0	0
0	0
0	0
0	0
0	0
0	0
0	0
0	0
0	0
0	0
0	0
0	0
0	0
0	0
0	0
0	0
0	0
0	0
0	0
0	0
0	0
0	0
0	0
0	0
0	0
0	0
0	0
0	0
0	0
0	0
0	0
0	0
0	0
0	0
0	0
0	0
0	0
0	0
0	0
0	0
0	0
0	0
0	0
0	0
0	0
0	0
0	0
0	0
0	0
0	0
0	0
0	0
0	0
0	0
0	0
0	0
0	0
0	0
0	0
0	0
0	0
0	0
0	0
0	0
0	0
0	0
0	0
0	0
0	0
0	0
0	0

## Sheet: 2010
Admin level 1 (Region)	Admin level 2 (District)	Funding source	Epi coverage (USAID funding; auto-calc)
Example Region	Example District	1	0.833
TOTAL persons	-	-	0.941497
TOTAL districts	140	0	76
Artibonite	Anse Rouge	USAID Funded	0.866866
Artibonite	Desdunes	USAID Funded	0.901396
Artibonite	Dessalines	USAID Funded	0.860564
Artibonite	Ennery	USAID Funded	0.773864
Artibonite	Gonaives
Artibonite	Grande Saline	USAID Funded	0.801841
Artibonite	Gros Morne	USAID Funded	0.719616
Artibonite	La Chapelle	USAID Funded	1.01355
Artibonite	Lestere	USAID Funded	1.1319
Artibonite	Marmelade	USAID Funded	0.88971
Artibonite	Petite Riviere Art.	USAID Funded	0.914753
Artibonite	Saint Marc	USAID Funded	0.883255
Artibonite	Saint Michel	USAID Funded	1.00879
Artibonite	Terre Neuve	USAID Funded	0.887192
Artibonite	Verettes	USAID Funded	0.992388
Centre	Belladeres
Centre	Boucan Carre
Centre	Cerca Cavajal
Centre	Cerca La Source
Centre	Hinche
Centre	Lascahobas
Centre	Maissade
Centre	Mirebalais
Centre	Saut D'Eau
Centre	Savannette
Centre	Thomassique
Centre	Thomonde
Grand Anse	Abricot
Grand Anse	Anse D'Hainault
Grand Anse	Beaumont
Grand Anse	Bombon
Grand Anse	Chambelan
West	Cite Soleil
Grand Anse	Corail
Grand Anse	Dame Marie
Grand Anse	Jeremie
Grand Anse	Les Irois
Grand Anse	Moron
Grand Anse	Pestel
Grand Anse	Roseaux
Nippes	Anse A Veau	USAID Funded	0.894063
Nippes	Arnaud	USAID Funded	1.10331
Nippes	Fonds Des Negres	USAID Funded	1.32289
Nippes	Grand Boucan	USAID Funded	0.87311
Nippes	L'Asile	USAID Funded	0.849629
Nippes	Miragoane	USAID Funded	1.12798
Nippes	Paillant	USAID Funded	1.12979
Nippes	Petit Trou De Nippes	USAID Funded	0.735934
Nippes	Petite Riviere Nippe	USAID Funded	1.0297
Nippes	Plaisance De Sud	USAID Funded	0.500136
North	Acul Du Nord	USAID Funded	0.978704
North	Bahon	USAID Funded	0.823261
North	Bas Limbe	USAID Funded	1.0537
North	Borgne	USAID Funded	0.994486
North	Cap Haitien	USAID Funded	1.09045
North	Dondon	USAID Funded	1.0124
North	Gde Riviere Du Nord	USAID Funded	1.77271
North	La Victoire	USAID Funded	1.07393
North	Limbe	USAID Funded	1.036
North	Limonade	USAID Funded	0.951496
North	Milot	USAID Funded	0.834328
North	Pignon	USAID Funded	1.07376
North	Pilate	USAID Funded	1.57117
North	Plaine Du Nord	USAID Funded	0.997428
North	Plaisance	USAID Funded	0.765175
North	Port Margot	USAID Funded	0.871077
North	Quartier Morin	USAID Funded	0.898569
North	Ranquitte	USAID Funded	0.930769
North	Saint Raphael	USAID Funded	1.07373
Northeast	Capotille	USAID Funded	0.757218
Northeast	Caracol	USAID Funded	1.04355
Northeast	Carice	USAID Funded	0.895915
Northeast	Ferrier	USAID Funded	0.752523
Northeast	Fort Liberte	USAID Funded	0.758264
Northeast	Les Perches	USAID Funded	0.961124
Northeast	Monbin Crochu	USAID Funded	0.816499
Northeast	Mont Organise	USAID Funded	0.553141
Northeast	Ouanaminthe	USAID Funded	0.928021
Northeast	Sainte Suzanne	USAID Funded	0.789494
Northeast	Terrier Rouge	USAID Funded	0.801773
Northeast	Trou Du Nord	USAID Funded	0.907365
Northeast	Vallieres	USAID Funded	0.824532
Northwest	Anse A Foleur	USAID Funded	1.03711
Northwest	Baie De Henne	USAID Funded	0.765007
Northwest	Bassin Bleu	USAID Funded	0.958197
Northwest	Bombardopolis	USAID Funded	0.858443
Northwest	Chansolme	USAID Funded	1.50697
Northwest	Jean Rabel	USAID Funded	0.932058
Northwest	La Tortue
Northwest	Mole Saint Nicolas	USAID Funded	0.779693
Northwest	Port De Paix	USAID Funded	1.10006
Northwest	Saint Louis Du Nord	USAID Funded	0.931442
South	Aquin
South	Arniquet
South	Barraderes
South	Camp Perrin	USAID Funded	0.955845
South	Cavaillon
South	Cayes
South	Chantal
South	Chardonnieres
South	Coteaux
South	Iles A Vache
South	Les Anglais
South	Maniche
South	Port A Piment
South	Port Salut
South	Roche A Bateau
South	Saint Jean Du Sud
South	Saint Louis Du Sud
South	Tiburon
South	Torbeck
Southeast	Anse A Pitre	USAID Funded	0.703077
Southeast	Bainet	USAID Funded	0.938732
Southeast	Belle Anse	USAID Funded	0.907195
Southeast	Cayes Jacmel	USAID Funded	1.06298
Southeast	Cote De Fer	USAID Funded	0.823646
Southeast	Grand Gosier	USAID Funded	1.00114
Southeast	Jacmel	USAID Funded	0.867747
Southeast	La Vallee	USAID Funded	1.04578
Southeast	Marigot	USAID Funded	0.782195
Southeast	Thiotte	USAID Funded	0.791693
West	Anse A Galets
West	Arcahaie
West	Cabaret
West	Carrefour
West	Cornillon
West	Croix Des Bouquets
West	Delmas
West	Fonds Verettes
West	Ganthier
West	Grand Goave
West	Gressier
West	Kenscoff
West	Leogane
West	Petion Ville
West	Petit Goave
West	Pointe A Raquette
West	Port Au Prince
West	Tabarre
West	Thomazeau
0	0
0	0
0	0
0	0
0	0
0	0
0	0
0	0
0	0
0	0
0	0
0	0
0	0
0	0
0	0
0	0
0	0
0	0
0	0
0	0
0	0
0	0
0	0
0	0
0	0
0	0
0	0
0	0
0	0
0	0
0	0
0	0
0	0
0	0
0	0
0	0
0	0
0	0
0	0
0	0
0	0
0	0
0	0
0	0
0	0
0	0
0	0
0	0
0	0
0	0
0	0
0	0
0	0
0	0
0	0
0	0
0	0
0	0
0	0
0	0
0	0
0	0
0	0
0	0
0	0
0	0
0	0
0	0
0	0
0	0
0	0
0	0
0	0
0	0
0	0
0	0
0	0
0	0
0	0
0	0
0	0
0	0
0	0
0	0
0	0
0	0
0	0
0	0
0	0
0	0
0	0
0	0
0	0
0	0
0	0
0	0
0	0
0	0
0	0
0	0
0	0
0	0
0	0
0	0
0	0
0	0
0	0
0	0
0	0
0	0
0	0
0	0
0	0
0	0
0	0
0	0
0	0
0	0
0	0
0	0
0	0
0	0
0	0
0	0
0	0
0	0
0	0
0	0
0	0
0	0
0	0
0	0
0	0
0	0
0	0
0	0
0	0
0	0
0	0
0	0
0	0
0	0
0	0
0	0
0	0
0	0
0	0
0	0
0	0
0	0
0	0
0	0
0	0
0	0
0	0
0	0
0	0
0	0
0	0
0	0
0	0
0	0
0	0
0	0
0	0
0	0
0	0
0	0
0	0
0	0
0	0
0	0
0	0
0	0
0	0
0	0
0	0
0	0
0	0
0	0
0	0
0	0
0	0
0	0
0	0
0	0
0	0
0	0
0	0
0	0
0	0
0	0
0	0
0	0
0	0
0	0
0	0
0	0
0	0
0	0
0	0
0	0
0	0
0	0
0	0
0	0
0	0
0	0
0	0
0	0
0	0
0	0
0	0
0	0
0	0
0	0
0	0
0	0
0	0
0	0
0	0
0	0
0	0
0	0
0	0
0	0
0	0
0	0
0	0
0	0
0	0
0	0
0	0
0	0
0	0
0	0
0	0
0	0
0	0
0	0
0	0
0	0
0	0
0	0
0	0
0	0
0	0
0	0
0	0
0	0
0	0
0	0
0	0
0	0
0	0
0	0
0	0
0	0
0	0
0	0
0	0
0	0
0	0
0	0
0	0
0	0
0	0
0	0
0	0
0	0
0	0
0	0
0	0
0	0
0	0
0	0
0	0
0	0
0	0
0	0
0	0
0	0
0	0
0	0
0	0
0	0
0	0
0	0
0	0
0	0
0	0
0	0
0	0
0	0
0	0
0	0
0	0
0	0
0	0
0	0
0	0
0	0
0	0
0	0
0	0
0	0
0	0
0	0
0	0
0	0
0	0
0	0
0	0
0	0
0	0
0	0
0	0
0	0
0	0
0	0
0	0
0	0
0	0
0	0
0	0
0	0
0	0
0	0
0	0
0	0
0	0
0	0
0	0
0	0
0	0
0	0
0	0
0	0
0	0
0	0
0	0
0	0
0	0
0	0
0	0
0	0
0	0
0	0
0	0
0	0
0	0
0	0
0	0
0	0
0	0
0	0
0	0
0	0
0	0
0	0
0	0
0	0
0	0
0	0
0	0
0	0
0	0
0	0
0	0
0	0
0	0
0	0
0	0
0	0
0	0
0	0
0	0
0	0
0	0
0	0
0	0
0	0
0	0
0	0
0	0
0	0
0	0
0	0
0	0
0	0
0	0
0	0
0	0
0	0
0	0
0	0
0	0
0	0
0	0
0	0
0	0
0	0
0	0
0	0
0	0
0	0
0	0
0	0
0	0
0	0
0	0
0	0
0	0
0	0
0	0
0	0
0	0
0	0
0	0
0	0
0	0
0	0
0	0
0	0
0	0
0	0
0	0
0	0
0	0
0	0
0	0
0	0
0	0
0	0
0	0
0	0
0	0
0	0
0	0
0	0
0	0
0	0
0	0
0	0
0	0
0	0
0	0
0	0
0	0
0	0
0	0
0	0
0	0
0	0
0	0
0	0
0	0
0	0
0	0
0	0
0	0
0	0
0	0
0	0
0	0
0	0
0	0
0	0
0	0
0	0
0	0
0	0
0	0
0	0
0	0
0	0
0	0
0	0
0	0
0	0
0	0
0	0
0	0
0	0
0	0
0	0
0	0
0	0
0	0
0	0
0	0
0	0
0	0
0	0
0	0
0	0
0	0
0	0
0	0
0	0
0	0
0	0
0	0
0	0
0	0
0	0
0	0
0	0
0	0
0	0
0	0
0	0
0	0
0	0
0	0
0	0
0	0
0	0
0	0
0	0
0	0
0	0
0	0
0	0
0	0
0	0
0	0
0	0
0	0
0	0
0	0
0	0
0	0
0	0
0	0
0	0
0	0
0	0
0	0
0	0
0	0
0	0
0	0
0	0
0	0
0	0
0	0
0	0
0	0
0	0
0	0
0	0
0	0
0	0
0	0
0	0
0	0
0	0
0	0
0	0
0	0
0	0
0	0
0	0
0	0
0	0
0	0
0	0
0	0
0	0
0	0
0	0
0	0
0	0
0	0
0	0
0	0
0	0
0	0
0	0
0	0
0	0
0	0
0	0
0	0
0	0
0	0
0	0
0	0
0	0
0	0
0	0
0	0
0	0
0	0
0	0
0	0
0	0
0	0
0	0
0	0
0	0
0	0
0	0
0	0
0	0
0	0
0	0
0	0
0	0
0	0
0	0
0	0
0	0
0	0
0	0
0	0
0	0
0	0
0	0
0	0
0	0
0	0
0	0
0	0
0	0
0	0
0	0
0	0
0	0
0	0
0	0
0	0
0	0
0	0
0	0
0	0
0	0
0	0
0	0
0	0
0	0
0	0
0	0
0	0
0	0
0	0
0	0
0	0
0	0
0	0
0	0
0	0
0	0
0	0
0	0
0	0
0	0
0	0
0	0
0	0
0	0
0	0
0	0
0	0
0	0
0	0
0	0
0	0
0	0
0	0
0	0
0	0
0	0
0	0
0	0
0	0
0	0
0	0
0	0
0	0
0	0
0	0
0	0
0	0
0	0
0	0
0	0
0	0
0	0
0	0
0	0
0	0
0	0
0	0
0	0
0	0
0	0
0	0
0	0
0	0
0	0
0	0
0	0
0	0
0	0
0	0
0	0
0	0
0	0
0	0
0	0
0	0
0	0
0	0
0	0
0	0
0	0
0	0
0	0
0	0
0	0
0	0
0	0
0	0
0	0
0	0
0	0
0	0
0	0
0	0
0	0
0	0
0	0
0	0
0	0
0	0
0	0
0	0
0	0
0	0
0	0
0	0
0	0
0	0
0	0
0	0
0	0
0	0
0	0
0	0
0	0
0	0
0	0
0	0
0	0
0	0
0	0
0	0
0	0
0	0
0	0
0	0
0	0
0	0
0	0
0	0
0	0
0	0
0	0
0	0
0	0
0	0
0	0
0	0
0	0
0	0
0	0
0	0
0	0
0	0
0	0
0	0
0	0
0	0
0	0
0	0
0	0
0	0
0	0
0	0
0	0
0	0
0	0
0	0
0	0
0	0
0	0
0	0
0	0
0	0
0	0
0	0
0	0
0	0
0	0
0	0
0	0
0	0
0	0
0	0
0	0
0	0
0	0
0	0
0	0
0	0
0	0
0	0
0	0
0	0
0	0
0	0
0	0
0	0
0	0
0	0
0	0
0	0
0	0
0	0
0	0
0	0
0	0
0	0
0	0
0	0
0	0
0	0
0	0
0	0
0	0
0	0
0	0
0	0
0	0
0	0
0	0
0	0
0	0
0	0
0	0
0	0
0	0
0	0
0	0
0	0
0	0
0	0
0	0
0	0
0	0
0	0
0	0
0	0
0	0
0	0
0	0
0	0
0	0
0	0
0	0
0	0
0	0
0	0
0	0
0	0
0	0
0	0
0	0
0	0
0	0
0	0
0	0
0	0
0	0
0	0
0	0
0	0
0	0
0	0
0	0
0	0
0	0
0	0
0	0
0	0
0	0
0	0
0	0
0	0
0	0
0	0
0	0
0	0
0	0
0	0
0	0
0	0
0	0
0	0
0	0
0	0
0	0
0	0
0	0
0	0
0	0
0	0
0	0
0	0
0	0
0	0
0	0
0	0
0	0
0	0
0	0
0	0
0	0
0	0
0	0
0	0
0	0
0	0
0	0
0	0
0	0
0	0
0	0
0	0
0	0
0	0
0	0
0	0
0	0
0	0
0	0
0	0
0	0
0	0
0	0
0	0
0	0
0	0
0	0
0	0
0	0
0	0
0	0

## Sheet: 2009
Admin level 1 (Region)	Admin level 2 (District)	Funding source	Epi coverage (USAID funding; auto-calc)
Example Region	Example District	1	0.833
TOTAL persons	-	-	0.861755
TOTAL districts	140	0	46
Artibonite	Anse Rouge	USAID Funded	0.638205
Artibonite	Desdunes	USAID Funded	0.646531
Artibonite	Dessalines	USAID Funded	0.79353
Artibonite	Ennery	USAID Funded	0.815543
Artibonite	Gonaives
Artibonite	Grande Saline	USAID Funded	0.830199
Artibonite	Gros Morne	USAID Funded	0.899453
Artibonite	La Chapelle	USAID Funded	0.796906
Artibonite	Lestere
Artibonite	Marmelade	USAID Funded	0.754193
Artibonite	Petite Riviere Art.	USAID Funded	0.966987
Artibonite	Saint Marc	USAID Funded	1.12207
Artibonite	Saint Michel	USAID Funded	0.924958
Artibonite	Terre Neuve	USAID Funded	0.690692
Artibonite	Verettes
Centre	Belladeres
Centre	Boucan Carre
Centre	Cerca Cavajal
Centre	Cerca La Source
Centre	Hinche
Centre	Lascahobas
Centre	Maissade
Centre	Mirebalais
Centre	Saut D'Eau
Centre	Savannette
Centre	Thomassique
Centre	Thomonde
Grand Anse	Abricot
Grand Anse	Anse D'Hainault
Grand Anse	Beaumont
Grand Anse	Bombon
Grand Anse	Chambelan
West	Cite Soleil
Grand Anse	Corail
Grand Anse	Dame Marie
Grand Anse	Jeremie
Grand Anse	Les Irois
Grand Anse	Moron
Grand Anse	Pestel
Grand Anse	Roseaux
Nippes	Anse A Veau	USAID Funded	0.819673
Nippes	Arnaud	USAID Funded	0.823931
Nippes	Fonds Des Negres	USAID Funded	1.23987
Nippes	Grand Boucan	USAID Funded	0.812274
Nippes	L'Asile	USAID Funded	0.780898
Nippes	Miragoane	USAID Funded	1.03002
Nippes	Paillant	USAID Funded	1.05769
Nippes	Petit Trou De Nippes	USAID Funded	0.803846
Nippes	Petite Riviere Nippe	USAID Funded	1.01141
Nippes	Plaisance De Sud
North	Acul Du Nord
North	Bahon	USAID Funded	0.878047
North	Bas Limbe
North	Borgne
North	Cap Haitien
North	Dondon
North	Gde Riviere Du Nord	USAID Funded	1.71054
North	La Victoire	USAID Funded	0.934885
North	Limbe
North	Limonade
North	Milot
North	Pignon	USAID Funded	0.850004
North	Pilate	USAID Funded	0.850009
North	Plaine Du Nord
North	Plaisance	USAID Funded	0.657449
North	Port Margot
North	Quartier Morin
North	Ranquitte	USAID Funded	0.818415
North	Saint Raphael	USAID Funded	1.21982
Northeast	Capotille
Northeast	Caracol
Northeast	Carice
Northeast	Ferrier
Northeast	Fort Liberte
Northeast	Les Perches
Northeast	Monbin Crochu
Northeast	Mont Organise
Northeast	Ouanaminthe
Northeast	Sainte Suzanne
Northeast	Terrier Rouge
Northeast	Trou Du Nord
Northeast	Vallieres
Northwest	Anse A Foleur	USAID Funded	0.798467
Northwest	Baie De Henne	USAID Funded	0.484646
Northwest	Bassin Bleu	USAID Funded	0.7003
Northwest	Bombardopolis	USAID Funded	0.847407
Northwest	Chansolme
Northwest	Jean Rabel	USAID Funded	0.667116
Northwest	La Tortue
Northwest	Mole Saint Nicolas	USAID Funded	0.68548
Northwest	Port De Paix
Northwest	Saint Louis Du Nord	USAID Funded	1.02693
South	Aquin
South	Arniquet
South	Barraderes
South	Camp Perrin
South	Cavaillon
South	Cayes
South	Chantal
South	Chardonnieres
South	Coteaux
South	Iles A Vache
South	Les Anglais
South	Maniche
South	Port A Piment
South	Port Salut
South	Roche A Bateau
South	Saint Jean Du Sud
South	Saint Louis Du Sud
South	Tiburon
South	Torbeck
Southeast	Anse A Pitre	USAID Funded	0.750601
Southeast	Bainet	USAID Funded	0.805093
Southeast	Belle Anse	USAID Funded	0.796909
Southeast	Cayes Jacmel	USAID Funded	0.928647
Southeast	Cote De Fer	USAID Funded	0.789276
Southeast	Grand Gosier	USAID Funded	0.910364
Southeast	Jacmel	USAID Funded	0.862857
Southeast	La Vallee	USAID Funded	0.787899
Southeast	Marigot	USAID Funded	0.73534
Southeast	Thiotte	USAID Funded	0.885358
West	Anse A Galets
West	Arcahaie
West	Cabaret
West	Carrefour
West	Cornillon
West	Croix Des Bouquets
West	Delmas
West	Fonds Verettes
West	Ganthier
West	Grand Goave
West	Gressier
West	Kenscoff
West	Leogane
West	Petion Ville
West	Petit Goave
West	Pointe A Raquette
West	Port Au Prince
West	Tabarre
West	Thomazeau
0	0
0	0
0	0
0	0
0	0
0	0
0	0
0	0
0	0
0	0
0	0
0	0
0	0
0	0
0	0
0	0
0	0
0	0
0	0
0	0
0	0
0	0
0	0
0	0
0	0
0	0
0	0
0	0
0	0
0	0
0	0
0	0
0	0
0	0
0	0
0	0
0	0
0	0
0	0
0	0
0	0
0	0
0	0
0	0
0	0
0	0
0	0
0	0
0	0
0	0
0	0
0	0
0	0
0	0
0	0
0	0
0	0
0	0
0	0
0	0
0	0
0	0
0	0
0	0
0	0
0	0
0	0
0	0
0	0
0	0
0	0
0	0
0	0
0	0
0	0
0	0
0	0
0	0
0	0
0	0
0	0
0	0
0	0
0	0
0	0
0	0
0	0
0	0
0	0
0	0
0	0
0	0
0	0
0	0
0	0
0	0
0	0
0	0
0	0
0	0
0	0
0	0
0	0
0	0
0	0
0	0
0	0
0	0
0	0
0	0
0	0
0	0
0	0
0	0
0	0
0	0
0	0
0	0
0	0
0	0
0	0
0	0
0	0
0	0
0	0
0	0
0	0
0	0
0	0
0	0
0	0
0	0
0	0
0	0
0	0
0	0
0	0
0	0
0	0
0	0
0	0
0	0
0	0
0	0
0	0
0	0
0	0
0	0
0	0
0	0
0	0
0	0
0	0
0	0
0	0
0	0
0	0
0	0
0	0
0	0
0	0
0	0
0	0
0	0
0	0
0	0
0	0
0	0
0	0
0	0
0	0
0	0
0	0
0	0
0	0
0	0
0	0
0	0
0	0
0	0
0	0
0	0
0	0
0	0
0	0
0	0
0	0
0	0
0	0
0	0
0	0
0	0
0	0
0	0
0	0
0	0
0	0
0	0
0	0
0	0
0	0
0	0
0	0
0	0
0	0
0	0
0	0
0	0
0	0
0	0
0	0
0	0
0	0
0	0
0	0
0	0
0	0
0	0
0	0
0	0
0	0
0	0
0	0
0	0
0	0
0	0
0	0
0	0
0	0
0	0
0	0
0	0
0	0
0	0
0	0
0	0
0	0
0	0
0	0
0	0
0	0
0	0
0	0
0	0
0	0
0	0
0	0
0	0
0	0
0	0
0	0
0	0
0	0
0	0
0	0
0	0
0	0
0	0
0	0
0	0
0	0
0	0
0	0
0	0
0	0
0	0
0	0
0	0
0	0
0	0
0	0
0	0
0	0
0	0
0	0
0	0
0	0
0	0
0	0
0	0
0	0
0	0
0	0
0	0
0	0
0	0
0	0
0	0
0	0
0	0
0	0
0	0
0	0
0	0
0	0
0	0
0	0
0	0
0	0
0	0
0	0
0	0
0	0
0	0
0	0
0	0
0	0
0	0
0	0
0	0
0	0
0	0
0	0
0	0
0	0
0	0
0	0
0	0
0	0
0	0
0	0
0	0
0	0
0	0
0	0
0	0
0	0
0	0
0	0
0	0
0	0
0	0
0	0
0	0
0	0
0	0
0	0
0	0
0	0
0	0
0	0
0	0
0	0
0	0
0	0
0	0
0	0
0	0
0	0
0	0
0	0
0	0
0	0
0	0
0	0
0	0
0	0
0	0
0	0
0	0
0	0
0	0
0	0
0	0
0	0
0	0
0	0
0	0
0	0
0	0
0	0
0	0
0	0
0	0
0	0
0	0
0	0
0	0
0	0
0	0
0	0
0	0
0	0
0	0
0	0
0	0
0	0
0	0
0	0
0	0
0	0
0	0
0	0
0	0
0	0
0	0
0	0
0	0
0	0
0	0
0	0
0	0
0	0
0	0
0	0
0	0
0	0
0	0
0	0
0	0
0	0
0	0
0	0
0	0
0	0
0	0
0	0
0	0
0	0
0	0
0	0
0	0
0	0
0	0
0	0
0	0
0	0
0	0
0	0
0	0
0	0
0	0
0	0
0	0
0	0
0	0
0	0
0	0
0	0
0	0
0	0
0	0
0	0
0	0
0	0
0	0
0	0
0	0
0	0
0	0
0	0
0	0
0	0
0	0
0	0
0	0
0	0
0	0
0	0
0	0
0	0
0	0
0	0
0	0
0	0
0	0
0	0
0	0
0	0
0	0
0	0
0	0
0	0
0	0
0	0
0	0
0	0
0	0
0	0
0	0
0	0
0	0
0	0
0	0
0	0
0	0
0	0
0	0
0	0
0	0
0	0
0	0
0	0
0	0
0	0
0	0
0	0
0	0
0	0
0	0
0	0
0	0
0	0
0	0
0	0
0	0
0	0
0	0
0	0
0	0
0	0
0	0
0	0
0	0
0	0
0	0
0	0
0	0
0	0
0	0
0	0
0	0
0	0
0	0
0	0
0	0
0	0
0	0
0	0
0	0
0	0
0	0
0	0
0	0
0	0
0	0
0	0
0	0
0	0
0	0
0	0
0	0
0	0
0	0
0	0
0	0
0	0
0	0
0	0
0	0
0	0
0	0
0	0
0	0
0	0
0	0
0	0
0	0
0	0
0	0
0	0
0	0
0	0
0	0
0	0
0	0
0	0
0	0
0	0
0	0
0	0
0	0
0	0
0	0
0	0
0	0
0	0
0	0
0	0
0	0
0	0
0	0
0	0
0	0
0	0
0	0
0	0
0	0
0	0
0	0
0	0
0	0
0	0
0	0
0	0
0	0
0	0
0	0
0	0
0	0
0	0
0	0
0	0
0	0
0	0
0	0
0	0
0	0
0	0
0	0
0	0
0	0
0	0
0	0
0	0
0	0
0	0
0	0
0	0
0	0
0	0
0	0
0	0
0	0
0	0
0	0
0	0
0	0
0	0
0	0
0	0
0	0
0	0
0	0
0	0
0	0
0	0
0	0
0	0
0	0
0	0
0	0
0	0
0	0
0	0
0	0
0	0
0	0
0	0
0	0
0	0
0	0
0	0
0	0
0	0
0	0
0	0
0	0
0	0
0	0
0	0
0	0
0	0
0	0
0	0
0	0
0	0
0	0
0	0
0	0
0	0
0	0
0	0
0	0
0	0
0	0
0	0
0	0
0	0
0	0
0	0
0	0
0	0
0	0
0	0
0	0
0	0
0	0
0	0
0	0
0	0
0	0
0	0
0	0
0	0
0	0
0	0
0	0
0	0
0	0
0	0
0	0
0	0
0	0
0	0
0	0
0	0
0	0
0	0
0	0
0	0
0	0
0	0
0	0
0	0
0	0
0	0
0	0
0	0
0	0
0	0
0	0
0	0
0	0
0	0
0	0
0	0
0	0
0	0
0	0
0	0
0	0
0	0
0	0
0	0
0	0
0	0
0	0
0	0
0	0
0	0
0	0
0	0
0	0
0	0
0	0
0	0
0	0
0	0
0	0
0	0
0	0
0	0
0	0
0	0
0	0
0	0
0	0
0	0
0	0
0	0
0	0
0	0
0	0
0	0
0	0
0	0
0	0
0	0
0	0
0	0
0	0
0	0
0	0
0	0
0	0
0	0
0	0
0	0
0	0
0	0
0	0
0	0
0	0
0	0
0	0
0	0
0	0
0	0
0	0
0	0
0	0
0	0
0	0
0	0
0	0
0	0
0	0
0	0
0	0
0	0
0	0
0	0
0	0
0	0
0	0
0	0
0	0
0	0
0	0
0	0
0	0
0	0
0	0
0	0
0	0
0	0
0	0
0	0
0	0
0	0
0	0
0	0
0	0
0	0
0	0
0	0
0	0
0	0
0	0
0	0
0	0
0	0
0	0
0	0
0	0
0	0
0	0
0	0
0	0
0	0
0	0
0	0
0	0
0	0
0	0
0	0
0	0
0	0
0	0
0	0
0	0
0	0
0	0
0	0
0	0
0	0
0	0
0	0
0	0
0	0
0	0
0	0
0	0
0	0
0	0
0	0
0	0
0	0
0	0
0	0
0	0
0	0
0	0
0	0
0	0
0	0
0	0
0	0
0	0
0	0
0	0
0	0
0	0
0	0
0	0
0	0
0	0
0	0
0	0
0	0
0	0
0	0
0	0
0	0
0	0
0	0
0	0
0	0
0	0
0	0
0	0
0	0
0	0
0	0
0	0
0	0
0	0
0	0
0	0
0	0
0	0
0	0
0	0
0	0
0	0
0	0
0	0
0	0
0	0
0	0
0	0
0	0
0	0
0	0
0	0
0	0
0	0
0	0
0	0
0	0
0	0
0	0
0	0
0	0
0	0
0	0
0	0
0	0
0	0
0	0
0	0
0	0
0	0
0	0
0	0
0	0
0	0
0	0
0	0
0	0
0	0
0	0
0	0
0	0
0	0
0	0
0	0
0	0
0	0
